# Supplementary material for: Comparative analysis of phosphorylated proteomes between plerocercoid and adult Spirometra mansoni reveals phosphoproteomic profiles of the medical tapeworm
Source: Parasit Vectors. 2024 Aug 31;17:371. doi: 10.1186/s13071-024-06454-8 (PMC11366163; doi:10.1186/s13071-024-06454-8)
Supplement: Supplementary file 1 — Supplementary Material 1. Table S1. Modification of peptide information. [file 13071_2024_6454_MOESM1_ESM.xls]

Proteins	Positions within proteins	Protein	Number of Phospho (STY)	Amino acid	Localization prob	Sequence window	Phospho (STY) Probabilities	Position_within_protein	Peptide	PhoAccession	Intensity CC_1_1_A1_1_598	Intensity CC_2_2_B1_1_599	Intensity CC_3_3_C1_1_600	Intensity YC_1_4_D1_1_601	Intensity YC_2_5_E1_1_602	Intensity YC_3_6_F1_1_603
A0A7M3PR87	47	A0A7M3PR87	1	S	1.0	SSYGEDIYSKLHGELSGHFRDAVLMSFRDKA	LHGELS(1)GHFR	47	LHGELSGHFR	A0A7M3PR87--S47	0.0	0.0	0.0	15920.0	0.0	0.0
A0A7M3PRC4	35	A0A7M3PRC4	1	S	0.977237	MSNASTDQKSKINRLSISAPTDFRHLTHIGC	INRLS(0.977)IS(0.023)APTDFR	35	INRLSISAPTDFR	A0A7M3PRC4--S35	0.0	0.0	0.0	39269.0	0.0	77259.0
A0A7M3PRD8	1253	A0A7M3PRD8	1	S	1.0	LMWWCGFFKRAKKPGSELEDETIQKPAQL__	KPGS(1)ELEDETIQKPAQL	1253	KPGSELEDETIQKPAQL	A0A7M3PRD8--S1253	257830.0	230960.0	111110.0	196830.0	0.0	0.0
A0A7M3PRF1	1680	A0A7M3PRF1	1	S	0.999999	SLASPDYGKDSASVESLLSKHQVLETDIQAH	DSASVES(1)LLSK	1680	DSASVESLLSK	A0A7M3PRF1--S1680	111520.0	178110.0	203960.0	0.0	0.0	0.0
A0A7M3PRF1;A0A7M3QSC8	1404;394	A0A7M3PRF1	1	S	0.999745	HELLENKHYASPEIASVLEQTVQARNDLADS	HYASPEIAS(1)VLEQTVQAR	1404	HYASPEIASVLEQTVQAR	A0A7M3PRF1--S1404	20314.0	16677.0	0.0	0.0	0.0	0.0
A0A7M3PRF1	1071	A0A7M3PRF1	1	S	0.999992	VPAAYLKKIEAPLTDSQAHLNDQPLTIAVQQ	IEAPLTDS(1)QAHLNDQPLTIAVQQQR	1071	IEAPLTDSQAHLNDQPLTIAVQQQR	A0A7M3PRF1--S1071	299200.0	355750.0	485580.0	0.0	0.0	0.0
A0A7M3PRF1	362	A0A7M3PRF1	1	S	0.999576	LEDKVSQLGVDADALSEKHPDSRDTIKGKHG	VSQLGVDADALS(1)EKHPDSR	362	VSQLGVDADALSEKHPDSR	A0A7M3PRF1--S362	241100.0	235210.0	157630.0	0.0	0.0	0.0
A0A7M3PRG1	18	A0A7M3PRG1	1	S	0.951435	LQNLQTRDPFADEGDSTKGETAVHIRIQQRN	DPFADEGDS(0.951)T(0.048)KGETAVHIR	18	DPFADEGDSTKGETAVHIR	A0A7M3PRG1--S18	86621.0	92705.0	0.0	0.0	0.0	0.0
A0A7M3PRG3	595	A0A7M3PRG3	1	S	0.999956	LEERESTDEHLANRVSELSAKVDALSGEVNV	ESTDEHLANRVS(1)ELSAK	595	ESTDEHLANRVSELSAK	A0A7M3PRG3--S595	76215.0	52640.0	83859.0	0.0	0.0	0.0
A0A7M3PRK7	1317	A0A7M3PRK7	1	S	0.999999	VVLNCTNDTHAPRCYSPVHVHPNPAPEEGAR	CYS(1)PVHVHPNPAPEEGAR	1317	CYSPVHVHPNPAPEEGAR	A0A7M3PRK7--S1317	67988.0	44648.0	34778.0	0.0	0.0	0.0
A0A7M3PRQ5	333	A0A7M3PRQ5	1	S	0.896101	AAALKHARSSHCFCTSPVTPDPIGHCRHSYC	S(0.015)S(0.015)HCFCT(0.073)S(0.896)PVTPDPIGHCR	333	SSHCFCTSPVTPDPIGHCR	A0A7M3PRQ5--S333	23215.0	15544.0	0.0	0.0	0.0	0.0
A0A7M3PRQ6	607	A0A7M3PRQ6	2	S	0.891675	RSEEDKAKGADTAPVSPSKSPTPSDTRPGVR	GADTAPVS(0.892)PS(0.148)KS(0.922)PT(0.037)PS(0.001)DTRPGVR	607	GADTAPVSPSKSPTPSDTRPGVR	A0A7M3PRQ6--S607	142800.0	126090.0	0.0	0.0	22051.0	0.0
A0A7M3PRQ6	611	A0A7M3PRQ6	1;2	S	0.922464	DKAKGADTAPVSPSKSPTPSDTRPGVRKHSP	GADTAPVS(0.892)PS(0.148)KS(0.922)PT(0.037)PS(0.001)DTRPGVR	611	GADTAPVSPSKSPTPSDTRPGVR	A0A7M3PRQ6--S611	142800.0	183490.0	0.0	0.0	22051.0	0.0
A0A7M3PRT8	995	A0A7M3PRT8	1	S	0.922099	LPDAKIRPSHSFTAESPSHMHAPKGSSLNLN	IRPS(0.001)HS(0.018)FT(0.041)AES(0.922)PS(0.018)HMHAPK	995	IRPSHSFTAESPSHMHAPK	A0A7M3PRT8--S995	0.0	0.0	23575.0	0.0	0.0	0.0
A0A7M3PRV5	776	A0A7M3PRV5	1	S	1.0	PDTTTVSTQNAQVKDSPKPVVQSGSVQSSAS	DS(1)PKPVVQSGSVQSSASEAPASEK	776	DSPKPVVQSGSVQSSASEAPASEK	A0A7M3PRV5--S776	143570.0	129570.0	263460.0	0.0	0.0	0.0
A0A7M3PRV5	924	A0A7M3PRV5	1	S	0.967881	LDDPPAKKMKLEVEESPDQTAAKRSESEEAA	MKLEVEES(0.968)PDQT(0.032)AAK	924	MKLEVEESPDQTAAK	A0A7M3PRV5--S924	58392.0	70434.0	0.0	0.0	0.0	0.0
A0A7M3PRV9	44	A0A7M3PRV9	1	S	0.977331	QRKKSSQDKRTHRPVSNNSTYVEGVLQQNER	T(0.008)HRPVS(0.977)NNS(0.015)TYVEGVLQQNERPEASR	44	THRPVSNNSTYVEGVLQQNERPEASR	A0A7M3PRV9--S44	30112.0	0.0	0.0	0.0	0.0	0.0
A0A7M3PS07	258	A0A7M3PS07	1	S	0.776633	GAFYFVPEPIENESPS_______________	LDDGAFYFVPEPIENES(0.223)PS(0.777)	258	LDDGAFYFVPEPIENESPS	A0A7M3PS07--S258	52578.0	34824.0	30815.0	0.0	0.0	0.0
A0A7M3PS19	395	A0A7M3PS19	1	S	1.0	RKVRRYRKRQYQRVHSVLGEDGDRRKKIPPN	VHS(1)VLGEDGDR	395	VHSVLGEDGDR	A0A7M3PS19--S395	13652.0	0.0	0.0	0.0	0.0	0.0
A0A7M3PS32	281	A0A7M3PS32	1	S	0.873439	RGNEQAFLDFLNTPLSPEEESAPEGERPEPR	GNEQAFLDFLNT(0.051)PLS(0.873)PEEES(0.076)APEGERPEPR	281	GNEQAFLDFLNTPLSPEEESAPEGERPEPR	A0A7M3PS32--S281	45804.0	35805.0	51923.0	0.0	0.0	0.0
A0A7M3PS43	1048	A0A7M3PS43	1	S	0.956254	AETKPDDELEANEQSSVNQRLNEYTFSPSAL	FSAETKPDDELEANEQS(0.044)S(0.956)VNQR	1048	FSAETKPDDELEANEQSSVNQR	A0A7M3PS43--S1048	22704.0	38749.0	0.0	0.0	0.0	0.0
A0A7M3PS55	227	A0A7M3PS55	1	S	1.0	QYRDPPTQLAESVELSD______________	DPPTQLAESVELS(1)D	227	DPPTQLAESVELSD	A0A7M3PS55--S227	97146.0	77134.0	83978.0	0.0	0.0	0.0
A0A7M3PS66	35	A0A7M3PS66	1	S	0.978211	SSSNTFKMSFFSKKQSTTVNIEIADRWGQGN	KQS(0.978)T(0.018)T(0.004)VNIEIADR	35	KQSTTVNIEIADR	A0A7M3PS66--S35	116700.0	85183.0	111180.0	0.0	0.0	0.0
A0A7M3PS84	295	A0A7M3PS84	1	S	1.0	QSSSSKDTIALPLRPSPKIKTKLKVYREPFY	DTIALPLRPS(1)PK	295	DTIALPLRPSPK	A0A7M3PS84--S295	0.0	0.0	0.0	187150.0	30824.0	59612.0
A0A7M3PS84	343	A0A7M3PS84	1	S	0.910602	SFAATLRRPSGNYAASVSNLANLDLENSSNS	RPS(0.055)GNY(0.011)AAS(0.911)VS(0.024)NLANLDLENSSNSPR	343	RPSGNYAASVSNLANLDLENSSNSPR	A0A7M3PS84--S343	0.0	15070.0	27972.0	0.0	0.0	0.0
A0A7M3PS85	530	A0A7M3PS85	1	S	0.999947	GDRQKAYREDKKRKASMAAAALTASVAAKST	KAS(1)MAAAALTASVAAK	530	KASMAAAALTASVAAK	A0A7M3PS85--S530	39763.0	0.0	0.0	0.0	0.0	0.0
A0A7M3PSD4	75	A0A7M3PSD4	1	S	0.990421	KTAKGMFRAAVPSGASTGVHEAVELRDGVKD	AAVPSGAS(0.99)T(0.01)GVHEAVELR	75	AAVPSGASTGVHEAVELR	A0A7M3PSD4--S75	150870.0	71421.0	70589.0	2758000.0	702620.0	1317600.0
A0A7M3PSD4	229	A0A7M3PSD4	1	S	1.0	TEAMKMGSEVYHNLKSVIKAKYGLDACNVGD	MGSEVYHNLKS(1)VIK	229	MGSEVYHNLKSVIK	A0A7M3PSD4--S229	0.0	0.0	0.0	190480.0	490770.0	538280.0
A0A7M3PSD4	409	A0A7M3PSD4	1	S	0.996289	NMSKKAGWGVMVSHRSGETEDSTIADIVVGL	S(0.996)GET(0.004)EDSTIADIVVGLR	409	SGETEDSTIADIVVGLR	A0A7M3PSD4--S409	0.0	0.0	0.0	171180.0	0.0	32502.0
A0A7M3PSE4	96	A0A7M3PSE4	1	S	0.999257	DAFVEHDCVEFGMQKSKIPCDSVVTGHGTIN	S(0.999)KIPCDS(0.001)VVTGHGTINGR	96	SKIPCDSVVTGHGTINGR	A0A7M3PSE4--S96	54140.0	0.0	0.0	0.0	0.0	0.0
A0A7M3PSJ3	181	A0A7M3PSJ3	1	S	0.75557	SAGTSSLISHEAGTSSPVGSIRRGPGVQSPV	PSAGTSSLISHEAGT(0.092)S(0.092)S(0.756)PVGS(0.06)IR	181	PSAGTSSLISHEAGTSSPVGSIR	A0A7M3PSJ3--S181	0.0	32369.0	0.0	0.0	0.0	0.0
A0A7M3PSL1	867	A0A7M3PSL1	1	S	1.0	SPATHQRSNSRERFPSVAIGDGPASREVELS	ERFPS(1)VAIGDGPASR	867	ERFPSVAIGDGPASR	A0A7M3PSL1--S867	26158.0	0.0	0.0	0.0	0.0	0.0
A0A7M3PSP7	133	A0A7M3PSP7	1	S	0.999983	PCYMTSMPPASGKPPSPPPREISPLPKKNKL	VPCYMTSMPPASGKPPS(1)PPPR	133	VPCYMTSMPPASGKPPSPPPR	A0A7M3PSP7--S133	354010.0	314450.0	173360.0	0.0	0.0	0.0
A0A7M3PSR3	11	A0A7M3PSR3	1	S	0.996031	_____MTEKKFVRALSSGDILAYEEAALKSR	ALS(0.996)S(0.004)GDILAYEEAALK	11	ALSSGDILAYEEAALK	A0A7M3PSR3--S11	302460.0	167560.0	0.0	46670.0	0.0	0.0
A0A7M3PSR3	255	A0A7M3PSR3	1	S	0.923427	PVRTFSVSNRGKGSDSQKHVDDAVFSELSKC	GS(0.077)DS(0.923)QKHVDDAVFSELSK	255	GSDSQKHVDDAVFSELSK	A0A7M3PSR3--S255	46516.0	0.0	38225.0	0.0	0.0	0.0
A0A7M3PST1	152	A0A7M3PST1	1	S	0.980622	FANCGDSRGILLRNSSPSFATEDHKPSSPGE	NS(0.019)S(0.981)PSFATEDHKPSSPGER	152	NSSPSFATEDHKPSSPGER	A0A7M3PST1--S152	0.0	0.0	42100.0	0.0	0.0	0.0
A0A7M3PSY1	435	A0A7M3PSY1	1	S	0.999376	SADRSAHAAATAQANSPGGGGQVAGRKREAI	SAHAAAT(0.001)AQANS(0.999)PGGGGQVAGR	435	SAHAAATAQANSPGGGGQVAGR	A0A7M3PSY1--S435	0.0	0.0	4767.1	0.0	0.0	0.0
A0A7M3PSY2	7	A0A7M3PSY2	1	S	1.0	_________MEEIGLSPAPQEQVDGELAEVG	MEEIGLS(1)PAPQEQVDGELAEVGPVAAVPGDPFR	7	MEEIGLSPAPQEQVDGELAEVGPVAAVPGDPFR	A0A7M3PSY2--S7	0.0	45049.0	38316.0	0.0	0.0	0.0
A0A7M3PT00	40	A0A7M3PT00	1	S	0.995453	LYSLYKQATVGDCNTSCPSAIHFEAKSKWNA	QATVGDCNT(0.001)S(0.995)CPS(0.004)AIHFEAK	40	QATVGDCNTSCPSAIHFEAK	A0A7M3PT00--S40	42212.0	77014.0	151530.0	0.0	0.0	0.0
A0A7M3PT19	480	A0A7M3PT19	1	S	0.999817	KEVPHPQVRPMAYANSLLSLLV_________	PMAYANS(1)LLSLLV	480	PMAYANSLLSLLV	A0A7M3PT19--S480	18657.0	0.0	0.0	0.0	0.0	0.0
A0A7M3PT42	12	A0A7M3PT42	1	S	0.802289	____MGVDIEVLTPGSGTTTPKPGQKVEVHY	GVDIEVLT(0.003)PGS(0.802)GT(0.125)T(0.05)T(0.02)PKPGQK	12	GVDIEVLTPGSGTTTPKPGQK	A0A7M3PT42--S12	30474.0	0.0	25099.0	144600.0	42341.0	33134.0
A0A7M3PT76	581	A0A7M3PT76	1	S	1.0	PEKDPNEAKPEQNGVSRDGSDEPESKRRRNE	AIYSAPEKDPNEAKPEQNGVS(1)R	581	AIYSAPEKDPNEAKPEQNGVSR	A0A7M3PT76--S581	141040.0	183490.0	271790.0	0.0	0.0	0.0
A0A7M3PT76	358	A0A7M3PT76	1	S	1.0	KTKQLYAESLQKLLASPEPEKTEAPTKEEPE	LLAS(1)PEPEKTEAPTK	358	LLASPEPEKTEAPTK	A0A7M3PT76--S358	191390.0	138160.0	67192.0	0.0	0.0	0.0
A0A7M3PT76	866	A0A7M3PT76	1	S	0.999999	EKAGDGKTDEPEGEKSEEKEWEVVDQV____	TDEPEGEKS(1)EEKEWEVVDQV	866	TDEPEGEKSEEKEWEVVDQV	A0A7M3PT76--S866	314380.0	486690.0	259020.0	0.0	0.0	0.0
A0A7M3PT76	520	A0A7M3PT76	1	S	0.999201	PNRAARGGRFDCHRVSLHSLLNYQSGEQKEH	VS(0.999)LHS(0.001)LLNYQSGEQK	520	VSLHSLLNYQSGEQK	A0A7M3PT76--S520	53962.0	43802.0	0.0	0.0	0.0	0.0
A0A7M3PT92	355	A0A7M3PT92	1	S	0.992134	VTVGLAKCVKRNSGVSPTVSPQKPPSFFHQT	NSGVS(0.992)PT(0.007)VSPQKPPSFFHQTK	355	NSGVSPTVSPQKPPSFFHQTK	A0A7M3PT92--S355	90755.0	76595.0	83325.0	0.0	0.0	0.0
A0A7M3PT92	359	A0A7M3PT92	1	S	0.971291	LAKCVKRNSGVSPTVSPQKPPSFFHQTKLTS	NSGVSPT(0.028)VS(0.971)PQKPPSFFHQTK	359	NSGVSPTVSPQKPPSFFHQTK	A0A7M3PT92--S359	132680.0	115960.0	0.0	0.0	0.0	0.0
A0A7M3PTA1	213	A0A7M3PTA1	1	S	1.0	AGCPTVRPVAGFNAGSDAEDLRQAMRGLGTD	PVAGFNAGS(1)DAEDLR	213	PVAGFNAGSDAEDLR	A0A7M3PTA1--S213	0.0	127280.0	0.0	44051.0	0.0	0.0
A0A7M3PTB2	275	A0A7M3PTB2	1	S	0.968643	SEAPIREEDTEEREGSDEGRPVGAGSNPLPP	EGS(0.969)DEGRPVGAGS(0.031)NPLPPPPPPDHLAADAVAAR	275	EGSDEGRPVGAGSNPLPPPPPPDHLAADAVAAR	A0A7M3PTB2--S275	41680.0	0.0	0.0	0.0	0.0	0.0
A0A7M3PTB8	149	A0A7M3PTB8	1	S	0.999947	GVRHFKTACGVMVTASHNPKDDNGYKVYWEN	TACGVMVTAS(1)HNPKDDNGYK	149	TACGVMVTASHNPKDDNGYK	A0A7M3PTB8--S149	564960.0	729550.0	943210.0	309720.0	230350.0	428580.0
A0A7M3PTD1	516	A0A7M3PTD1	1	S	0.999927	DLLYTTILDTSYTKDSPQQHLVDGQIASALS	DS(1)PQQHLVDGQIASALSR	516	DSPQQHLVDGQIASALSR	A0A7M3PTD1--S516	0.0	23738.0	0.0	0.0	0.0	0.0
A0A7M3PTD1	594	A0A7M3PTD1	1	S	0.999986	PQRPGENTLDASFGKSPRPLTQLPSPLGPNS	TPQRPGENTLDASFGKS(1)PR	594	TPQRPGENTLDASFGKSPR	A0A7M3PTD1--S594	49121.0	40015.0	0.0	0.0	0.0	0.0
A0A7M3PTD6	366	A0A7M3PTD6	1	S	0.978947	LFAELHQALLNGDLNSETDITEGKYQLLPEV	TRPLFAELHQALLNGDLNS(0.979)ET(0.019)DIT(0.002)EGK	366	TRPLFAELHQALLNGDLNSETDITEGK	A0A7M3PTD6--S366	89202.0	84409.0	0.0	0.0	0.0	0.0
A0A7M3PTD7	46	A0A7M3PTD7	1	S	0.998755	PDSSPSSSRPHVIHWSPDTVDNEFMGKKKSK	PHVIHWS(0.999)PDT(0.001)VDNEFMGK	46	PHVIHWSPDTVDNEFMGK	A0A7M3PTD7--S46	0.0	0.0	22570.0	0.0	0.0	0.0
A0A7M3PTE1	199	A0A7M3PTE1	1	S	0.999999	HYYLADEATVAAAINSVANQGKAK_______	HYYLADEATVAAAINS(1)VANQGK	199	HYYLADEATVAAAINSVANQGK	A0A7M3PTE1--S199	7596.3	6709.5	0.0	0.0	0.0	0.0
A0A7M3PTE1	58	A0A7M3PTE1	1	S	0.948994	RLNERMYGGLQGLNKSETAAKHGEAQVKIWR	MYGGLQGLNKS(0.949)ET(0.051)AAK	58	MYGGLQGLNKSETAAK	A0A7M3PTE1--S58	0.0	0.0	0.0	26288.0	0.0	0.0
A0A7M3PTF5	552	A0A7M3PTF5	2	S	0.828173	MTSIAELRRGGVNLASYIKTVSLRLPALGLA	RGGVNLAS(0.828)Y(0.432)IKT(0.526)VS(0.214)LR	552	RGGVNLASYIKTVSLR	A0A7M3PTF5--S552	0.0	0.0	0.0	0.0	0.0	2375000.0
A0A7M3PTF7	58	A0A7M3PTF7	1	S	0.990545	QDSHLKNAHADALHHSPLASIPQGRELVFPV	NAHADALHHS(0.991)PLAS(0.009)IPQGR	58	NAHADALHHSPLASIPQGR	A0A7M3PTF7--S58	22859.0	24811.0	0.0	0.0	0.0	0.0
A0A7M3PTG1;A0A7M3PUV7	254;254	A0A7M3PTG1	1	S	0.988709	LKRLCLRLVDIPRTTSAVSPTASASATLRSL	T(0.001)T(0.011)S(0.989)AVSPTASASATLR	254	TTSAVSPTASASATLR	A0A7M3PTG1--S254	0.0	41499.0	32242.0	47944.0	0.0	30816.0
A0A7M3PTG6	1156	A0A7M3PTG6	1	S	0.953042	KSEVVVAGSQTVFKPSPRRQSVSSPTGSADF	SEVVVAGS(0.006)QT(0.041)VFKPS(0.953)PR	1156	SEVVVAGSQTVFKPSPR	A0A7M3PTG6--S1156	17556.0	0.0	8529.3	0.0	0.0	13819.0
A0A7M3PTI9	279	A0A7M3PTI9	1	S	0.888496	GSQLASAGSPITRSLSEPHLTHVDHHVPVQK	S(0.105)LS(0.888)EPHLT(0.007)HVDHHVPVQK	279	SLSEPHLTHVDHHVPVQK	A0A7M3PTI9--S279	0.0	0.0	52156.0	0.0	0.0	0.0
A0A7M3PTM1	298	A0A7M3PTM1	1	S	0.999937	PPLSDGLGREVRPPPSPPQQPFDSLELGLRQ	EVRPPPS(1)PPQQPFDSLELGLR	298	EVRPPPSPPQQPFDSLELGLR	A0A7M3PTM1--S298	0.0	0.0	14439.0	0.0	0.0	0.0
A0A7M3PTP1	101	A0A7M3PTP1	1	S	0.999997	TRADGYFAQTSKAAHSPELSIHFKPLNKNAS	AAHS(1)PELSIHFK	101	AAHSPELSIHFK	A0A7M3PTP1--S101	58939.0	54258.0	51501.0	0.0	0.0	0.0
A0A7M3PTT7	879	A0A7M3PTT7	1	S	1.0	TEASSFVAGSPLRAPSLPAVWMHCGVEAAAG	APS(1)LPAVWMHCGVEAAAGR	879	APSLPAVWMHCGVEAAAGR	A0A7M3PTT7--S879	29049.0	0.0	0.0	0.0	0.0	0.0
A0A7M3PTT7	896	A0A7M3PTT7	2;3	S	1.0	PAVWMHCGVEAAAGRSHMSLPEETFHQHLSR	S(1)HMS(1)LPEETFHQHLS(1)R	896	SHMSLPEETFHQHLSR	A0A7M3PTT7--S896	246160.0	206000.0	199990.0	0.0	0.0	0.0
A0A7M3PTT7	899	A0A7M3PTT7	1;2;3	S	0.999998	WMHCGVEAAAGRSHMSLPEETFHQHLSRLRL	S(1)HMS(1)LPEETFHQHLS(1)R	899	SHMSLPEETFHQHLSR	A0A7M3PTT7--S899	402280.0	301220.0	199990.0	640890.0	462780.0	545800.0
A0A7M3PTT7	910	A0A7M3PTT7	2;3	S	1.0	RSHMSLPEETFHQHLSRLRLNACQMEREVAF	SHMS(1)LPEETFHQHLS(1)R	910	SHMSLPEETFHQHLSR	A0A7M3PTT7--S910	351850.0	301220.0	139100.0	640890.0	433860.0	481630.0
A0A7M3PTU9	349	A0A7M3PTU9	1;2	S	0.999987	RIIRKYLKLGPELEPSESEKELEGDTLDPDD	LGPELEPS(1)ESEK	349	LGPELEPSESEK	A0A7M3PTU9--S349	1688100.0	1428700.0	448600.0	4314400.0	1831900.0	2976700.0
A0A7M3PTU9	351	A0A7M3PTU9	1;2	S	0.999951	IRKYLKLGPELEPSESEKELEGDTLDPDDPR	LGPELEPS(1)ES(1)EKELEGDTLDPDDPR	351	LGPELEPSESEKELEGDTLDPDDPR	A0A7M3PTU9--S351	446920.0	536600.0	274640.0	62002.0	19919.0	0.0
A0A7M3PTW5	428	A0A7M3PTW5	1	S	0.999974	NKVNSEVKAPRSGRISPARPLPATTTDEARE	IS(1)PARPLPATTTDEAR	428	ISPARPLPATTTDEAR	A0A7M3PTW5--S428	91850.0	86229.0	0.0	0.0	0.0	0.0
A0A7M3PTW6	123	A0A7M3PTW6	1	S	0.964488	ADELISQKIHPTTIISGYRLACREACKYIQN	IHPT(0.003)T(0.032)IIS(0.964)GYR	123	IHPTTIISGYR	A0A7M3PTW6--S123	0.0	0.0	0.0	49198.0	0.0	0.0
A0A7M3PTX1	75	A0A7M3PTX1	1	S	1.0	GEKQYKFDEFLPIYDSIIKEKEGGTFADYME	FDEFLPIYDS(1)IIK	75	FDEFLPIYDSIIK	A0A7M3PTX1--S75	169460.0	99575.0	59435.0	0.0	0.0	26372.0
A0A7M3PTX1	113	A0A7M3PTX1	1	S	0.999997	EGQGFISAAELRHVLSGYGERLEDNQIDEII	HVLS(1)GYGER	113	HVLSGYGER	A0A7M3PTX1--S113	0.0	0.0	0.0	46234.0	0.0	0.0
A0A7M3PTX1	5	A0A7M3PTX1	1	S	1.0	___________MVELSKAEIEDIKEVFDLFD	VELS(1)KAEIEDIK	5	VELSKAEIEDIK	A0A7M3PTX1--S5	11684.0	0.0	0.0	0.0	0.0	0.0
A0A7M3PTY2	745	A0A7M3PTY2	1	S	1.0	ETERRGGGGGRAVRRSPPQHLIEKWNECHER	S(1)PPQHLIEKWNECHER	745	SPPQHLIEKWNECHER	A0A7M3PTY2--S745	2106700.0	2541200.0	1246900.0	25335.0	0.0	0.0
A0A7M3PTY2	298	A0A7M3PTY2	2	S	1.0	MRYVSPDQGSGSRGRSVTPPHWRQASQKMSA	GRS(1)VT(1)PPHWR	298	GRSVTPPHWR	A0A7M3PTY2--S298	0.0	0.0	1080500.0	0.0	0.0	0.0
A0A7M3PTY2	1199	A0A7M3PTY2	2	S	0.950333	RRRRSHSSRSRHRDGSSSMPLAAARRQRSPS	HRDGS(0.95)S(0.776)S(0.274)MPLAAAR	1199	HRDGSSSMPLAAAR	A0A7M3PTY2--S1199	0.0	40749.0	0.0	0.0	0.0	0.0
A0A7M3PTY2	1200	A0A7M3PTY2	2	S	0.775522	RRRSHSSRSRHRDGSSSMPLAAARRQRSPSG	HRDGS(0.95)S(0.776)S(0.274)MPLAAAR	1200	HRDGSSSMPLAAAR	A0A7M3PTY2--S1200	0.0	40749.0	0.0	0.0	0.0	0.0
A0A7M3PTY2	1120	A0A7M3PTY2	1	S	0.994888	DDLPPTSMGAQLKKLSAARPQSAEDAPPAVA	KLS(0.995)AARPQS(0.005)AEDAPPAVAER	1120	KLSAARPQSAEDAPPAVAER	A0A7M3PTY2--S1120	76946.0	74717.0	75468.0	0.0	0.0	0.0
A0A7M3PTY2	1126	A0A7M3PTY2	1	S	0.999998	SMGAQLKKLSAARPQSAEDAPPAVAERKAPP	LSAARPQS(1)AEDAPPAVAER	1126	LSAARPQSAEDAPPAVAER	A0A7M3PTY2--S1126	116450.0	97364.0	89284.0	0.0	0.0	0.0
A0A7M3PTY2	840	A0A7M3PTY2	1	S	0.99913	DSHRSLAKKVVPAAGSPEQQTRQTSTTNATK	KVVPAAGS(0.999)PEQQT(0.001)R	840	KVVPAAGSPEQQTR	A0A7M3PTY2--S840	39796.0	71306.0	33951.0	0.0	0.0	0.0
A0A7M3PTY2	606	A0A7M3PTY2	3	S	1.0	RMPSPPRHKSSGRLPSRSPTPERRIHRSPND	LPS(1)RS(1)PT(1)PERR	606	LPSRSPTPERR	A0A7M3PTY2--S606	328770.0	0.0	0.0	0.0	0.0	0.0
A0A7M3PTY2	608	A0A7M3PTY2	3	S	1.0	PSPPRHKSSGRLPSRSPTPERRIHRSPNDAS	LPS(1)RS(1)PT(1)PERR	608	LPSRSPTPERR	A0A7M3PTY2--S608	328770.0	0.0	0.0	0.0	0.0	0.0
A0A7M3PTY2	695	A0A7M3PTY2	2	S	0.798169	PTTNGRNRRPMTTVASTSPIDNGDNRARSSR	RPMT(0.006)T(0.014)VAS(0.798)T(0.471)S(0.71)PIDNGDNR	695	RPMTTVASTSPIDNGDNR	A0A7M3PTY2--S695	61228.0	0.0	0.0	0.0	0.0	0.0
A0A7M3PTY2	697	A0A7M3PTY2	1;2	S	0.995167	TNGRNRRPMTTVASTSPIDNGDNRARSSRRA	RPMTTVAST(0.005)S(0.995)PIDNGDNR	697	RPMTTVASTSPIDNGDNR	A0A7M3PTY2--S697	2843600.0	2158400.0	1812600.0	0.0	0.0	0.0
A0A7M3PTY2	457	A0A7M3PTY2	1	S	0.841724	RQRRGISPAPSGRRPSVTSDQAGLSPPKNEV	RPS(0.842)VT(0.157)S(0.001)DQAGLSPPK	457	RPSVTSDQAGLSPPK	A0A7M3PTY2--S457	2411200.0	0.0	998060.0	0.0	0.0	0.0
A0A7M3PTY2	466	A0A7M3PTY2	1	S	0.999999	PSGRRPSVTSDQAGLSPPKNEVSLYSPGDEE	RPSVTSDQAGLS(1)PPK	466	RPSVTSDQAGLSPPK	A0A7M3PTY2--S466	67923.0	905560.0	1169900.0	0.0	0.0	0.0
A0A7M3PTY2	342	A0A7M3PTY2	1	S	0.999993	LHERDRSPQRRRRDESPPSFADRSYRRKHSN	RRDES(1)PPSFADR	342	RRDESPPSFADR	A0A7M3PTY2--S342	0.0	43647.0	69280.0	0.0	0.0	0.0
A0A7M3PTY2	375	A0A7M3PTY2	1	S	0.989798	SPRDARNARNSRSEMSPPNASLSFETRNRSP	S(0.01)EMS(0.99)PPNASLSFETR	375	SEMSPPNASLSFETR	A0A7M3PTY2--S375	89782.0	0.0	0.0	0.0	0.0	0.0
A0A7M3PTY2	216	A0A7M3PTY2	1	S	0.908228	RKKAKRREKSYSVSDSSEGPVIRPEEIPEVP	SYSVS(0.008)DS(0.908)S(0.084)EGPVIRPEEIPEVPQNK	216	SYSVSDSSEGPVIRPEEIPEVPQNK	A0A7M3PTY2--S216	36495.0	82645.0	0.0	0.0	0.0	0.0
A0A7M3QN49;A0A7M3PTZ3	489;439	A0A7M3QN49	1	S	0.999644	STVLESGTASCPNLDSPREVASSFRTGRDQR	GGASTVLESGTASCPNLDS(1)PR	489	GGASTVLESGTASCPNLDSPR	A0A7M3QN49--S489	33640.0	13675.0	0.0	0.0	0.0	0.0
A0A7M3PU10	172	A0A7M3PU10	1;2	S	0.918582	TVFTLFTAQEPMDESSPPPSPPKKSEPKPKE	ETVFTLFTAQEPMDES(0.09)S(0.919)PPPS(0.992)PPK	172	ETVFTLFTAQEPMDESSPPPSPPK	A0A7M3PU10--S172	128900.0	112240.0	104740.0	0.0	0.0	0.0
A0A7M3PU10	176	A0A7M3PU10	2	S	0.999855	LFTAQEPMDESSPPPSPPKKSEPKPKEPELA	ETVFTLFTAQEPMDES(0.188)S(0.813)PPPS(1)PPK	176	ETVFTLFTAQEPMDESSPPPSPPK	A0A7M3PU10--S176	114190.0	103890.0	97053.0	0.0	0.0	0.0
A0A7M3PU34	460	A0A7M3PU34	1	S	0.999998	FPSAQPQLHHRPKRRSLAPTSQPHQVAGDKD	S(1)LAPTSQPHQVAGDK	460	SLAPTSQPHQVAGDK	A0A7M3PU34--S460	41451.0	65523.0	54421.0	0.0	0.0	0.0
A0A7M3PU34	437	A0A7M3PU34	1	S	0.981534	SIYRPRVGSSRTADESPEDSQDSFPSAQPQL	T(0.014)ADES(0.982)PEDS(0.004)QDSFPSAQPQLHHR	437	TADESPEDSQDSFPSAQPQLHHR	A0A7M3PU34--S437	46764.0	53453.0	0.0	0.0	0.0	0.0
A0A7M3PU43	220	A0A7M3PU43	1	S	0.798102	SRLVRPAKRLRLSLGSPTTASLPPPLKPTLV	LS(0.042)LGS(0.798)PT(0.053)T(0.053)AS(0.053)LPPPLKPTLVK	220	LSLGSPTTASLPPPLKPTLVK	A0A7M3PU43--S220	34091.0	0.0	0.0	0.0	0.0	0.0
A0A7M3PU53	202	A0A7M3PU53	1	S	0.975811	EGSCPAATKRKKEAHSPSAMQVDVPSETREA	EAHS(0.976)PS(0.024)AMQVDVPSETR	202	EAHSPSAMQVDVPSETR	A0A7M3PU53--S202	0.0	0.0	0.0	27312.0	0.0	0.0
A0A7M3PU75	1029	A0A7M3PU75	2	S	0.99978	GSEAHKPPLRYAAPLSGGTGGGLMGAKSGLA	YAAPLS(1)GGT(1)GGGLMGAK	1029	YAAPLSGGTGGGLMGAK	A0A7M3PU75--S1029	0.0	0.0	379210.0	0.0	0.0	0.0
A0A7M3PU98	20	A0A7M3PU98	1	S	0.811638	VAQFTAGSIIPDTSSSPLPLVKHDYTVSAEQ	MDFSVAQFTAGSIIPDT(0.006)S(0.014)S(0.168)S(0.812)PLPLVK	20	MDFSVAQFTAGSIIPDTSSSPLPLVK	A0A7M3PU98--S20	3054.4	0.0	0.0	0.0	0.0	0.0
A0A7M3PU98	385	A0A7M3PU98	1	S	0.997879	MEMVGTPDSCEPHNCSPEKHLYTHPNQSSLA	NMEMVGTPDS(0.002)CEPHNCS(0.998)PEK	385	NMEMVGTPDSCEPHNCSPEK	A0A7M3PU98--S385	30085.0	0.0	0.0	0.0	0.0	0.0
A0A7M3PUC8	17	A0A7M3PUC8	1	S	1.0	IELSTSWELQGRRKLSDILAIREVHLDELEL	KLS(1)DILAIR	17	KLSDILAIR	A0A7M3PUC8--S17	0.0	0.0	0.0	81943.0	0.0	61527.0
A0A7M3PUD0	215	A0A7M3PUD0	1	S	1.0	KEMIYDTIVHGGRKISQATAMEEESSTPRAC	KIS(1)QATAMEEESSTPR	215	KISQATAMEEESSTPR	A0A7M3PUD0--S215	262730.0	402520.0	480340.0	111280.0	62934.0	46681.0
A0A7M3PUH4	1352	A0A7M3PUH4	1	S	0.988993	SDRRIRACLRRPRPGSPSTTVGSLLADHRYW	PGS(0.989)PS(0.008)T(0.003)TVGSLLADHR	1352	PGSPSTTVGSLLADHR	A0A7M3PUH4--S1352	0.0	46995.0	40049.0	0.0	0.0	0.0
A0A7M3PUH4	1354	A0A7M3PUH4	1	S	0.750192	RRIRACLRRPRPGSPSTTVGSLLADHRYWFL	PGS(0.171)PS(0.75)T(0.076)T(0.003)VGSLLADHR	1354	PGSPSTTVGSLLADHR	A0A7M3PUH4--S1354	63790.0	0.0	0.0	0.0	0.0	0.0
A0A7M3PUI1	1294	A0A7M3PUI1	1	S	0.99847	ANRIPGSPVATKRRRSPSAYSDIGITCHKTP	S(0.998)PS(0.002)AYSDIGITCHK	1294	SPSAYSDIGITCHK	A0A7M3PUI1--S1294	19684.0	29936.0	33473.0	0.0	0.0	0.0
A0A7M3PUT7	199	A0A7M3PUT7	3	S	0.766285	IHRDFSTQQNQVSPTSEASSEAETELHRF__	DFSTQQNQVS(0.051)PT(0.524)S(0.766)EAS(0.766)S(0.766)EAET(0.125)ELHR	199	DFSTQQNQVSPTSEASSEAETELHR	A0A7M3PUT7--S199	0.0	116990.0	121340.0	0.0	0.0	0.0
A0A7M3PUT7	202	A0A7M3PUT7	2;3	S	0.996855	DFSTQQNQVSPTSEASSEAETELHRF_____	DFSTQQNQVSPTS(0.004)EAS(0.997)S(0.998)EAET(0.001)ELHR	202	DFSTQQNQVSPTSEASSEAETELHR	A0A7M3PUT7--S202	188280.0	446500.0	335040.0	0.0	0.0	0.0
A0A7M3PUT7	203	A0A7M3PUT7	1;2;3	S	0.998003	FSTQQNQVSPTSEASSEAETELHRF______	DFSTQQNQVSPTS(0.004)EAS(0.997)S(0.998)EAET(0.001)ELHR	203	DFSTQQNQVSPTSEASSEAETELHR	A0A7M3PUT7--S203	188280.0	501040.0	335040.0	0.0	0.0	0.0
A0A7M3PUX2	315	A0A7M3PUX2	1	S	0.846623	SCSSLIERRPSVRHTSPPPTPASETPTAGAP	HT(0.153)S(0.847)PPPT(0.001)PASETPTAGAPTPDSLPELSR	315	HTSPPPTPASETPTAGAPTPDSLPELSR	A0A7M3PUX2--S315	380680.0	0.0	0.0	0.0	0.0	0.0
A0A7M3PUY0	89	A0A7M3PUY0	1	S	0.974702	LPCDNYRKLAWDGQHSPTPSAELTHPAAGTA	KLAWDGQHS(0.975)PT(0.02)PS(0.006)AELTHPAAGTATK	89	KLAWDGQHSPTPSAELTHPAAGTATK	A0A7M3PUY0--S89	150530.0	152650.0	0.0	0.0	0.0	0.0
A0A7M3PUY5	47	A0A7M3PUY5	1	S	0.997758	PKEDIKLPSISRDRLSEVENISAMFDQADNI	DRLS(0.998)EVENIS(0.002)AMFDQADNILQNPEEYSK	47	DRLSEVENISAMFDQADNILQNPEEYSK	A0A7M3PUY5--S47	23351.0	0.0	0.0	0.0	0.0	0.0
A0A7M3PUY5	27	A0A7M3PUY5	1	S	0.93957	TSLPPIEKPPEKPTESPEAKPKEDIKLPSIS	TSLPPIEKPPEKPT(0.06)ES(0.94)PEAK	27	TSLPPIEKPPEKPTESPEAK	A0A7M3PUY5--S27	620520.0	495840.0	0.0	0.0	0.0	0.0
A0A7M3PUY7	421	A0A7M3PUY7	1	S	0.989544	MAADKAIHGDNEFYDSAEEDGVGLNIQNPST	AIHGDNEFY(0.01)DS(0.99)AEEDGVGLNIQNPSTKPSK	421	AIHGDNEFYDSAEEDGVGLNIQNPSTKPSK	A0A7M3PUY7--S421	72995.0	56355.0	63983.0	0.0	0.0	0.0
A0A7M3PUZ7	510	A0A7M3PUZ7	1	S	1.0	PGSGSSFFDHARRRMSQMHEDMMKHFRSMDL	RMS(1)QMHEDMMK	510	RMSQMHEDMMK	A0A7M3PUZ7--S510	0.0	0.0	0.0	109700.0	36779.0	58586.0
A0A7M3PV09	313	A0A7M3PV09	1	S	0.999982	QLKDIFSMLLDESNKSD______________	DIFSMLLDESNKS(1)D	313	DIFSMLLDESNKSD	A0A7M3PV09--S313	0.0	19090.0	21119.0	0.0	0.0	0.0
A0A7M3PV18	511	A0A7M3PV18	1	S	1.0	MMRPSMAAKTDKRYRSQDAVASAASHAQPRS	YRS(1)QDAVASAASHAQPR	511	YRSQDAVASAASHAQPR	A0A7M3PV18--S511	259370.0	251720.0	232350.0	0.0	0.0	0.0
A0A7M3PV22	2108	A0A7M3PV22	1	S	0.999994	DDSASALGGGSNRGHSPVATAVSPRNYRRRG	GHS(1)PVATAVSPR	2108	GHSPVATAVSPR	A0A7M3PV22--S2108	59805.0	72783.0	41372.0	0.0	0.0	0.0
A0A7M3PV22	2115	A0A7M3PV22	1	S	0.998762	GGGSNRGHSPVATAVSPRNYRRRGGGGRALG	GHSPVAT(0.001)AVS(0.999)PR	2115	GHSPVATAVSPR	A0A7M3PV22--S2115	28011.0	0.0	0.0	0.0	0.0	0.0
A0A7M3PV44	1792	A0A7M3PV44	1	S	0.998394	DKQVSTPELVEAFIVSRVLPCLRLAALVQAQ	QVST(0.001)PELVEAFIVS(0.998)R	1792	QVSTPELVEAFIVSR	A0A7M3PV44--S1792	0.0	60004.0	0.0	0.0	0.0	0.0
A0A7M3PV76	105	A0A7M3PV76	1;2	S	1.0	KGKEAAPAKEAAKPESEESDDDMGFSLFD__	EAAKPES(1)EES(1)DDDMGFSLFD	105	EAAKPESEESDDDMGFSLFD	A0A7M3PV76--S105	4247900.0	1806600.0	1271000.0	103150.0	0.0	0.0
A0A7M3PV76	108	A0A7M3PV76	1;2	S	1.0	EAAPAKEAAKPESEESDDDMGFSLFD_____	EAAKPES(1)EES(1)DDDMGFSLFD	108	EAAKPESEESDDDMGFSLFD	A0A7M3PV76--S108	2857100.0	3204300.0	2117200.0	241850.0	31109.0	0.0
A0A7M3PVA2	21	A0A7M3PVA2	1	S	0.994148	VGRFQGLRRRLFSESSVDKEYFKKNIEQQPV	LFSES(0.006)S(0.994)VDKEYFK	21	LFSESSVDKEYFK	A0A7M3PVA2--S21	148580.0	121430.0	0.0	0.0	0.0	0.0
A0A7M3PVC3	136	A0A7M3PVC3	1	S	0.985207	RTCKGAHFSHQCPNKSDLEAILALQSKFQDP	GAHFS(0.015)HQCPNKS(0.985)DLEAILALQSK	136	GAHFSHQCPNKSDLEAILALQSK	A0A7M3PVC3--S136	63019.0	47883.0	39197.0	0.0	0.0	0.0
A0A7M3PVC3	14	A0A7M3PVC3	1	S	1.0	__MSAVDAVTLARPGSLPADEVIYDKEKGTK	PGS(1)LPADEVIYDK	14	PGSLPADEVIYDK	A0A7M3PVC3--S14	121630.0	82851.0	61231.0	0.0	0.0	0.0
A0A7M3PVG1	1358	A0A7M3PVG1	2	S	0.996722	GRKPPGPPPLPVPDLSDSDSEEPADTLRSRK	KPPGPPPLPVPDLS(0.997)DS(0.886)DS(0.117)EEPADTLR	1358	KPPGPPPLPVPDLSDSDSEEPADTLR	A0A7M3PVG1--S1358	154660.0	144290.0	104930.0	0.0	0.0	0.0
A0A7M3PVG1	1360	A0A7M3PVG1	2	S	0.97496	KPPGPPPLPVPDLSDSDSEEPADTLRSRKIR	KPPGPPPLPVPDLS(0.995)DS(0.975)DS(0.03)EEPADTLR	1360	KPPGPPPLPVPDLSDSDSEEPADTLR	A0A7M3PVG1--S1360	154660.0	144290.0	104930.0	0.0	0.0	0.0
A0A7M3PVI6	139	A0A7M3PVI6	1	S	0.942148	SVGLSRGSAVHRRLPSQSESYSVCETNPKLW	LPS(0.942)QS(0.058)ESYSVCETNPK	139	LPSQSESYSVCETNPK	A0A7M3PVI6--S139	31512.0	0.0	0.0	0.0	0.0	0.0
A0A7M3PVK6	345	A0A7M3PVK6	1	S	0.996466	DAPVKAPDYSSITFDSGHNLSIRPKDSSVLK	APDYSSIT(0.001)FDS(0.996)GHNLS(0.003)IR	345	APDYSSITFDSGHNLSIR	A0A7M3PVK6--S345	59276.0	58889.0	59704.0	0.0	0.0	0.0
A0A7M3PVL9	238	A0A7M3PVL9	3	S	0.999998	SMVSRENEVAKSVSLSINAAKTKVFSSCIPD	S(0.573)VS(0.427)LS(1)INAAKT(1)K	238	SVSLSINAAKTK	A0A7M3PVL9--S238	0.0	212890.0	0.0	0.0	0.0	0.0
A0A7M3PVQ4	15	A0A7M3PVQ4	1	S	0.999719	_MAGLVKGKDYDWKDSNLALFGSDEEKSVKK	GKDYDWKDS(1)NLALFGSDEEK	15	GKDYDWKDSNLALFGSDEEK	A0A7M3PVQ4--S15	52131.0	59150.0	55403.0	0.0	0.0	0.0
A0A7M3PVQ4	194	A0A7M3PVQ4	1	S	0.99998	VTYMRQVEFTKSAVDSGDVFILDLGAKAYQF	SAVDS(1)GDVFILDLGAK	194	SAVDSGDVFILDLGAK	A0A7M3PVQ4--S194	0.0	0.0	0.0	37938.0	0.0	0.0
A0A7M3PVU3	52	A0A7M3PVU3	1	S	0.999976	RQHVAAVSSAKLEEESEDFHIETVHRDVGQL	LEEES(1)EDFHIETVHR	52	LEEESEDFHIETVHR	A0A7M3PVU3--S52	0.0	0.0	122070.0	0.0	0.0	0.0
A0A7M3PVU6	139	A0A7M3PVU6	1	S	0.994444	TVLVRPASCHPSPAASPVSSRVQCYSPGVGP	PASCHPS(0.002)PAAS(0.994)PVS(0.003)S(0.001)R	139	PASCHPSPAASPVSSR	A0A7M3PVU6--S139	0.0	9213.6	0.0	0.0	0.0	0.0
A0A7M3PVV5	1216	A0A7M3PVV5	1	S	0.955706	SCTAGGGAGGVKRIESDLSSASSASQKAAGQ	RIES(0.956)DLS(0.041)S(0.003)ASSASQK	1216	RIESDLSSASSASQK	A0A7M3PVV5--S1216	0.0	0.0	42713.0	0.0	0.0	0.0
A0A7M3PVW5	72	A0A7M3PVW5	1	S	0.999481	LEMAGAVNRLPTSPDSIGAPASGVRATNQPV	LPTSPDS(0.999)IGAPASGVR	72	LPTSPDSIGAPASGVR	A0A7M3PVW5--S72	0.0	0.0	180350.0	0.0	0.0	44735.0
A0A7M3PVX2	118	A0A7M3PVX2	1	S	0.779813	VFFKNMVLKSWKEQESKSPEGVIAFHIHEND	EQES(0.78)KS(0.22)PEGVIAFHIHENDR	118	EQESKSPEGVIAFHIHENDR	A0A7M3PVX2--S118	28063.0	0.0	0.0	0.0	0.0	0.0
A0A7M3PVX2	120	A0A7M3PVX2	1	S	1.0	FKNMVLKSWKEQESKSPEGVIAFHIHENDRE	S(1)PEGVIAFHIHENDR	120	SPEGVIAFHIHENDR	A0A7M3PVX2--S120	65979.0	0.0	0.0	0.0	0.0	0.0
A0A7M3PVY7	1988	A0A7M3PVY7	1	S	0.995713	SSAGKSGSLVISLSDSPEKSSSLSTTSVDAE	SGSLVISLS(0.004)DS(0.996)PEK	1988	SGSLVISLSDSPEK	A0A7M3PVY7--S1988	68032.0	119410.0	75367.0	0.0	0.0	0.0
A0A7M3PVY7	1193	A0A7M3PVY7	1	S	0.999569	KSTAATGQLSSLLTESPQKKALTTKSQVEEG	STAATGQLSSLLTES(1)PQK	1193	STAATGQLSSLLTESPQK	A0A7M3PVY7--S1193	217620.0	134380.0	168160.0	0.0	0.0	0.0
A0A7M3PVY7	2071	A0A7M3PVY7	1	S	0.885379	QQQAAATTTAGTQGDSQKKLSEFVPAKSGFT	TPKPVEQQQAAATTT(0.002)AGT(0.113)QGDS(0.885)QKK	2071	TPKPVEQQQAAATTTAGTQGDSQKK	A0A7M3PVY7--S2071	0.0	0.0	6147.9	0.0	0.0	0.0
A0A7M3PW52	28	A0A7M3PW52	1	S	0.813175	NKGSWGLSHTRVPTESRPGHVALFAGFYEDV	VPT(0.187)ES(0.813)RPGHVALFAGFYEDVASVTK	28	VPTESRPGHVALFAGFYEDVASVTK	A0A7M3PW52--S28	0.0	16513.0	0.0	0.0	0.0	0.0
A0A7M3PW56	288	A0A7M3PW56	1	S	1.0	SVEPQTSGVRSEIAASPDTLIELENLRAEVK	SEIAAS(1)PDTLIELENLR	288	SEIAASPDTLIELENLR	A0A7M3PW56--S288	0.0	63882.0	81476.0	265660.0	0.0	99091.0
A0A7M3PW79	552	A0A7M3PW79	1	S	0.884523	NTKTNITQESAWSMQSPGSVTHGEVTREDGF	TNITQESAWS(0.002)MQS(0.885)PGS(0.07)VT(0.03)HGEVT(0.013)R	552	TNITQESAWSMQSPGSVTHGEVTR	A0A7M3PW79--S552	0.0	26322.0	0.0	0.0	0.0	0.0
A0A7M3PW82	51	A0A7M3PW82	1	S	0.995666	QLQKRRNVLEGVDETSPLKEKQMGSRNQEVQ	NVLEGVDET(0.004)S(0.996)PLKEK	51	NVLEGVDETSPLKEK	A0A7M3PW82--S51	2417300.0	1961400.0	2104800.0	40467.0	0.0	0.0
A0A7M3PWA0;A0A7M3PWA5	307;460	A0A7M3PWA0	1	S	1.0	RAHALINIAHPDFRESLEKAAFERLKTMPSP	AHALINIAHPDFRES(1)LEK	307	AHALINIAHPDFRESLEK	A0A7M3PWA0--S307	27855.0	19618.0	11280.0	0.0	0.0	0.0
A0A7M3PWE7	263	A0A7M3PWE7	3	S	1.0	MIDMETTFDKLANEASEVNSSLENLKKTYFE	LANEAS(1)EVNS(1)S(1)LENLKK	263	LANEASEVNSSLENLKK	A0A7M3PWE7--S263	0.0	0.0	1368500.0	0.0	0.0	0.0
A0A7M3PWE7	267	A0A7M3PWE7	3	S	1.0	ETTFDKLANEASEVNSSLENLKKTYFELQEM	LANEAS(1)EVNS(1)S(1)LENLKK	267	LANEASEVNSSLENLKK	A0A7M3PWE7--S267	0.0	0.0	1368500.0	0.0	0.0	0.0
A0A7M3PWE7	268	A0A7M3PWE7	3	S	1.0	TTFDKLANEASEVNSSLENLKKTYFELQEMK	LANEAS(1)EVNS(1)S(1)LENLKK	268	LANEASEVNSSLENLKK	A0A7M3PWE7--S268	0.0	0.0	1368500.0	0.0	0.0	0.0
A0A7M3PWI9	331	A0A7M3PWI9	1	S	0.999914	EQPHADPEAGSVLGVSPHRRTAVMRQGLPTS	EQPHADPEAGSVLGVS(1)PHR	331	EQPHADPEAGSVLGVSPHR	A0A7M3PWI9--S331	150750.0	0.0	0.0	0.0	0.0	0.0
A0A7M3PWJ2	183	A0A7M3PWJ2	1	S	1.0	DGQSSASQKKIRAKPSADNLVEQMERVTITE	AKPS(1)ADNLVEQMER	183	AKPSADNLVEQMER	A0A7M3PWJ2--S183	70756.0	0.0	0.0	0.0	0.0	0.0
A0A7M3PWK4	705	A0A7M3PWK4	1	S	0.877183	ERSPLSQPGYDQQDNSPASRTSRPPSLLSGF	SPLSQPGYDQQDNS(0.877)PAS(0.123)R	705	SPLSQPGYDQQDNSPASR	A0A7M3PWK4--S705	65284.0	55999.0	30555.0	0.0	0.0	0.0
A0A7M3PWK9	133	A0A7M3PWK9	1	S	0.998955	SVIRGIGEIDVVSDRSPARSSTASLLGDCVN	GIGEIDVVS(0.001)DRS(0.999)PAR	133	GIGEIDVVSDRSPAR	A0A7M3PWK9--S133	108390.0	96970.0	46748.0	0.0	0.0	0.0
A0A7M3PWN4	108	A0A7M3PWN4	1	S	1.0	SVDGERIPGKLLHQCSLEHGFVKPKEVESDT	LLHQCS(1)LEHGFVKPK	108	LLHQCSLEHGFVKPK	A0A7M3PWN4--S108	167980.0	116470.0	158690.0	0.0	0.0	0.0
A0A7M3PWP1	176	A0A7M3PWP1	1;2	S	1.0	PPRFKINQKIPRGPPSPPPPLMHSPSRKVSV	GPPS(1)PPPPLMHS(0.989)PS(0.011)R	176	GPPSPPPPLMHSPSR	A0A7M3PWP1--S176	2506400.0	1989900.0	1469300.0	0.0	0.0	0.0
A0A7M3PWP1	184	A0A7M3PWP1	1;2	S	0.994292	KIPRGPPSPPPPLMHSPSRKVSVKEQAEWKI	GPPS(1)PPPPLMHS(0.994)PS(0.006)R	184	GPPSPPPPLMHSPSR	A0A7M3PWP1--S184	1499300.0	961840.0	452950.0	0.0	0.0	0.0
A0A7M3PWP6	63	A0A7M3PWP6	1;2	S	0.995344	AIEKMIMKTLEDLHSSPKKSPAKRLPSPEAS	TLEDLHS(0.005)S(0.995)PKKS(1)PAK	63	TLEDLHSSPKKSPAK	A0A7M3PWP6--S63	81768.0	124810.0	44638.0	0.0	0.0	0.0
A0A7M3PWP6	67	A0A7M3PWP6	2	S	1.0	MIMKTLEDLHSSPKKSPAKRLPSPEASDDSN	TLEDLHS(0.055)S(0.945)PKKS(1)PAK	67	TLEDLHSSPKKSPAK	A0A7M3PWP6--S67	62455.0	124810.0	44638.0	0.0	0.0	0.0
A0A7M3PWT4	524	A0A7M3PWT4	1	S	1.0	LVLSQDRISLLERRKSIINGLCHLPDRVHEV	KS(1)IINGLCHLPDR	524	KSIINGLCHLPDR	A0A7M3PWT4--S524	121680.0	92129.0	83293.0	0.0	0.0	0.0
A0A7M3PWT4	257	A0A7M3PWT4	1	S	0.878514	EFIASGGDEVPTIPESPSPQTYHLCGEEGHR	YFGEFIASGGDEVPTIPES(0.879)PS(0.117)PQT(0.002)Y(0.002)HLCGEEGHR	257	YFGEFIASGGDEVPTIPESPSPQTYHLCGEEGHR	A0A7M3PWT4--S257	67652.0	108680.0	219380.0	0.0	0.0	0.0
A0A7M3PWY1	431	A0A7M3PWY1	1	S	0.983475	PKGKARIRVQISAAHSTEQIDKAIEAFTSVG	VQISAAHS(0.983)T(0.016)EQIDK	431	VQISAAHSTEQIDK	A0A7M3PWY1--S431	1362200.0	1360100.0	957090.0	44234.0	24240.0	50886.0
A0A7M3PWY3	71	A0A7M3PWY3	1	S	0.99999	PLAYYSLNSQTARAHSPATLGLCLRDAESGQ	AHS(1)PATLGLCLR	71	AHSPATLGLCLR	A0A7M3PWY3--S71	63033.0	47099.0	73394.0	0.0	0.0	0.0
A0A7M3PX10	1078	A0A7M3PX10	2	S	0.993811	EEDPNTRKQRRVRYRSQSPEEISPTARAIKM	Y(0.007)RS(0.994)QS(0.999)PEEIS(0.001)PTAR	1078	YRSQSPEEISPTAR	A0A7M3PX10--S1078	68724.0	0.0	0.0	0.0	0.0	0.0
A0A7M3PX10	1080	A0A7M3PX10	1;2	S	0.998717	DPNTRKQRRVRYRSQSPEEISPTARAIKMHK	Y(0.007)RS(0.994)QS(0.999)PEEIS(0.001)PTAR	1080	YRSQSPEEISPTAR	A0A7M3PX10--S1080	102690.0	0.0	0.0	0.0	0.0	0.0
A0A7M3PX10	1428	A0A7M3PX10	2	S	0.987436	YNKMQAMDKRSSDFKSPSPMRPLVTASVRRR	S(0.007)S(0.007)DFKS(0.987)PS(0.996)PMRPLVT(0.001)AS(0.001)VR	1428	SSDFKSPSPMRPLVTASVR	A0A7M3PX10--S1428	0.0	60296.0	0.0	0.0	0.0	0.0
A0A7M3PX10	1430	A0A7M3PX10	2	S	0.995724	KMQAMDKRSSDFKSPSPMRPLVTASVRRRHE	S(0.007)S(0.007)DFKS(0.987)PS(0.996)PMRPLVT(0.001)AS(0.001)VR	1430	SSDFKSPSPMRPLVTASVR	A0A7M3PX10--S1430	0.0	60296.0	0.0	0.0	0.0	0.0
A0A7M3PX17;A0A7M3RRN1	1349;538	A0A7M3PX17	1	S	0.970944	IDHANVKISGPGHRPSLLLEDLEDAKPRDMK	IS(0.029)GPGHRPS(0.971)LLLEDLEDAKPR	1349	ISGPGHRPSLLLEDLEDAKPR	A0A7M3PX17--S1349	47640.0	0.0	0.0	0.0	0.0	0.0
A0A7M3PX17	875	A0A7M3PX17	1	S	0.997096	VPPKLEKLATADVPASPCNCSHAANPRCSVA	LAT(0.001)ADVPAS(0.997)PCNCS(0.002)HAANPR	875	LATADVPASPCNCSHAANPR	A0A7M3PX17--S875	41311.0	13094.0	15383.0	0.0	0.0	0.0
A0A7M3PX17;A0A7M3RRN1	1109;298	A0A7M3PX17	2	S	0.93916	LRLPTAFPVPETALRSPAASPSRKSSTAAAA;LRLPTAFPVPETALRSPAASPSRKSTAAAAA	LPTAFPVPET(0.061)ALRS(0.939)PAAS(0.973)PS(0.027)R	1109	LPTAFPVPETALRSPAASPSR	A0A7M3PX17--S1109	43398.0	41319.0	0.0	0.0	0.0	0.0
A0A7M3PX17;A0A7M3RRN1	1113;302	A0A7M3PX17	2	S	0.972568	TAFPVPETALRSPAASPSRKSSTAAAAAPTS;TAFPVPETALRSPAASPSRKSTAAAAAAPTS	LPTAFPVPET(0.061)ALRS(0.939)PAAS(0.973)PS(0.027)R	1113	LPTAFPVPETALRSPAASPSR	A0A7M3PX17--S1113	43398.0	41319.0	0.0	0.0	0.0	0.0
A0A7M3PX17	1381	A0A7M3PX17	1	S	0.980129	ADPLEEDVENKVPSGSPTAAAQKETEEAKVR	SADPLEEDVENKVPS(0.005)GS(0.98)PT(0.015)AAAQK	1381	SADPLEEDVENKVPSGSPTAAAQK	A0A7M3PX17--S1381	337700.0	0.0	317890.0	0.0	0.0	0.0
A0A7M3PX21	855	A0A7M3PX21	1	S	0.999999	KKYNRELASDLSGDLSDHFRDLCILLTESPM	ELASDLSGDLS(1)DHFR	855	ELASDLSGDLSDHFR	A0A7M3PX21--S855	0.0	0.0	0.0	69348.0	0.0	0.0
A0A7M3PX21	793	A0A7M3PX21	1	S	0.988714	YVGNSGKRFQPTITPSPNFNAEHDASALCKS	FQPTIT(0.009)PS(0.989)PNFNAEHDAS(0.002)ALCK	793	FQPTITPSPNFNAEHDASALCK	A0A7M3PX21--S793	0.0	45547.0	0.0	0.0	0.0	0.0
A0A7M3PX24	563	A0A7M3PX24	1	S	0.992791	QPALWDRRPAEEMQKSPFPSAPAVHVEHKPV	S(0.993)PFPS(0.007)APAVHVEHK	563	SPFPSAPAVHVEHK	A0A7M3PX24--S563	101080.0	44199.0	0.0	0.0	0.0	0.0
A0A7M3PX24	596	A0A7M3PX24	1	S	0.964443	PPAPAPVQPDDVQVKSQSDHEPLHQPVIAPH	S(0.964)QS(0.036)DHEPLHQPVIAPHPAK	596	SQSDHEPLHQPVIAPHPAK	A0A7M3PX24--S596	54625.0	32059.0	49829.0	0.0	0.0	0.0
A0A7M3PX34	7	A0A7M3PX34	2	S	1.0	_________MIAAVESIINQTGAAKETKNLI	MIAAVES(1)IINQT(1)GAAK	7	MIAAVESIINQTGAAK	A0A7M3PX34--S7	284210.0	0.0	0.0	0.0	0.0	0.0
A0A7M3PX69	437	A0A7M3PX69	1	S	0.8489	SNSKNTDAQEIGRKDSGTFLFSMASTEHTVR	KDS(0.849)GT(0.149)FLFS(0.002)MASTEHTVR	437	KDSGTFLFSMASTEHTVR	A0A7M3PX69--S437	26687.0	0.0	0.0	0.0	0.0	0.0
A0A7M3PX69	84	A0A7M3PX69	1	S	1.0	NILQESVAAFQLGHESPNRQDYLEGPRHLTL	TALQNILQESVAAFQLGHES(1)PNR	84	TALQNILQESVAAFQLGHESPNR	A0A7M3PX69--S84	106760.0	0.0	100660.0	0.0	0.0	0.0
A0A7M3PX81	352	A0A7M3PX81	1	S	0.998907	RKQAEPRREPPRHEHSYEKPPARPPVKSADR	HEHS(0.999)Y(0.001)EKPPARPPVK	352	HEHSYEKPPARPPVK	A0A7M3PX81--S352	59283.0	0.0	46536.0	0.0	0.0	0.0
A0A7M3PXE1	431	A0A7M3PXE1	1	S	0.9901	SVLSSAVPASSKRPGSPLTHLDPLKKISSPA	RPGS(0.99)PLT(0.01)HLDPLKK	431	RPGSPLTHLDPLKK	A0A7M3PXE1--S431	0.0	0.0	127750.0	0.0	0.0	0.0
A0A7M3PXF5	321	A0A7M3PXF5	1	S	0.999758	EARQNRLQSLRSPPFSPSTPPTRPKRPRTRR	SPPFS(1)PSTPPTRPK	321	SPPFSPSTPPTRPK	A0A7M3PXF5--S321	300110.0	437720.0	330410.0	0.0	0.0	0.0
A0A7M3PXF5	323	A0A7M3PXF5	1	S	0.751172	RQNRLQSLRSPPFSPSTPPTRPKRPRTRR__	SPPFSPS(0.751)T(0.248)PPTRPK	323	SPPFSPSTPPTRPK	A0A7M3PXF5--S323	84242.0	0.0	0.0	0.0	0.0	0.0
A0A7M3PXF5	161	A0A7M3PXF5	1	S	0.999339	RPEHFIRTGYVFVDDSDDDFGLSTKRRRLTK	TGYVFVDDS(0.999)DDDFGLSTK	161	TGYVFVDDSDDDFGLSTK	A0A7M3PXF5--S161	107780.0	83375.0	71181.0	0.0	0.0	0.0
A0A7M3PXI8	56	A0A7M3PXI8	1	S	1.0	MHIPVQNQRLIHRGKSLIDPDASISSLHIAD	GKS(1)LIDPDASISSLHIADGAK	56	GKSLIDPDASISSLHIADGAK	A0A7M3PXI8--S56	179330.0	164760.0	0.0	0.0	0.0	0.0
A0A7M3PXJ5	570	A0A7M3PXJ5	1	S	0.999987	NEETIGAGGTRLRHRSGITDAVLHLAPDTPK	S(1)GITDAVLHLAPDTPK	570	SGITDAVLHLAPDTPK	A0A7M3PXJ5--S570	579390.0	444170.0	524120.0	49933.0	0.0	20404.0
A0A7M3PXJ5	430	A0A7M3PXJ5	1	S	0.999724	KAFKKLNFGDGDQSASPPQSARNSELSNMVI	KLNFGDGDQSAS(1)PPQSAR	430	KLNFGDGDQSASPPQSAR	A0A7M3PXJ5--S430	276100.0	297350.0	307280.0	0.0	0.0	0.0
A0A7M3PXJ5	544	A0A7M3PXJ5	1;2	S	0.999999	ASMPGQGDSGQSSRRSSLHETASNASNEETI	RS(1)S(0.999)LHET(0.001)ASNASNEETIGAGGTR	544	RSSLHETASNASNEETIGAGGTR	A0A7M3PXJ5--S544	433210.0	783650.0	694660.0	0.0	0.0	0.0
A0A7M3PXJ5	545	A0A7M3PXJ5	1;2	S	0.999504	SMPGQGDSGQSSRRSSLHETASNASNEETIG	RSS(1)LHETASNASNEETIGAGGTR	545	RSSLHETASNASNEETIGAGGTR	A0A7M3PXJ5--S545	1448100.0	2050600.0	2372200.0	0.0	0.0	0.0
A0A7M3PXJ5	551	A0A7M3PXJ5	1;2	S	0.976235	DSGQSSRRSSLHETASNASNEETIGAGGTRL	SSLHET(0.022)AS(0.976)NAS(0.608)NEET(0.393)IGAGGTR	551	SSLHETASNASNEETIGAGGTR	A0A7M3PXJ5--S551	114870.0	145420.0	99838.0	0.0	0.0	0.0
A0A7M3PXJ5	554	A0A7M3PXJ5	1;2	S	0.999939	QSSRRSSLHETASNASNEETIGAGGTRLRHR	RS(0.577)S(0.423)LHETASNAS(1)NEETIGAGGTR	554	RSSLHETASNASNEETIGAGGTR	A0A7M3PXJ5--S554	146710.0	275430.0	251990.0	0.0	0.0	0.0
A0A7M3PXQ2	366	A0A7M3PXQ2	1	S	0.819215	AANAGGIASTTEGLNSDEETLHASDVASRFN	ASAANAGGIAS(0.008)T(0.051)T(0.051)EGLNS(0.819)DEET(0.07)LHASDVASR	366	ASAANAGGIASTTEGLNSDEETLHASDVASR	A0A7M3PXQ2--S366	61422.0	0.0	37362.0	0.0	0.0	0.0
A0A7M3PXQ2	106	A0A7M3PXQ2	1	S	0.972917	DRSSLRPSLGSEVRHSGESNHSLLNLPDVGK	HS(0.973)GES(0.027)NHSLLNLPDVGK	106	HSGESNHSLLNLPDVGK	A0A7M3PXQ2--S106	157990.0	166790.0	120160.0	0.0	0.0	0.0
A0A7M3PXQ2	109	A0A7M3PXQ2	2	S	0.904168	SLRPSLGSEVRHSGESNHSLLNLPDVGKRRY	HS(0.126)GES(0.904)NHS(0.97)LLNLPDVGK	109	HSGESNHSLLNLPDVGK	A0A7M3PXQ2--S109	48854.0	0.0	0.0	0.0	0.0	0.0
A0A7M3PXQ2	112	A0A7M3PXQ2	2	S	0.969954	PSLGSEVRHSGESNHSLLNLPDVGKRRYHPK	HS(0.126)GES(0.904)NHS(0.97)LLNLPDVGK	112	HSGESNHSLLNLPDVGK	A0A7M3PXQ2--S112	48854.0	0.0	0.0	0.0	0.0	0.0
A0A7M3PXT0	589	A0A7M3PXT0	1	S	0.993255	GLTYWTRKEPVILPTSPVSVRAGEEISVNEF	KEPVILPT(0.001)S(0.993)PVS(0.006)VR	589	KEPVILPTSPVSVR	A0A7M3PXT0--S589	0.0	0.0	0.0	70923.0	53744.0	0.0
A0A7M3PXU5;A0A7M3RB88	628;487	A0A7M3PXU5	1	S	0.937859	DLERNDGSAEKPYFMSTSMMKALGKTPTGDH	PYFMS(0.938)T(0.057)S(0.005)MMK	628	PYFMSTSMMK	A0A7M3PXU5--S628	0.0	0.0	0.0	348460.0	97914.0	142650.0
A0A7M3PXV9	3	A0A7M3PXV9	1	S	1.0	_____________MASPVNLITVLQKTVSTE	AS(1)PVNLITVLQK	3	ASPVNLITVLQK	A0A7M3PXV9--S3	0.0	18479.0	21975.0	0.0	0.0	0.0
A0A7M3PXZ8	49	A0A7M3PXZ8	1	S	0.913634	EVALKNQENDKFLGVSVGSMPDGEEDDHERK	FLGVS(0.914)VGS(0.086)MPDGEEDDHER	49	FLGVSVGSMPDGEEDDHER	A0A7M3PXZ8--S49	0.0	0.0	20592.0	0.0	0.0	0.0
A0A7M3PXZ8	52	A0A7M3PXZ8	1	S	1.0	LKNQENDKFLGVSVGSMPDGEEDDHERKNAS	FLGVSVGS(1)MPDGEEDDHER	52	FLGVSVGSMPDGEEDDHER	A0A7M3PXZ8--S52	84914.0	121960.0	252420.0	0.0	0.0	0.0
A0A7M3PY09	3	A0A7M3PY09	1	S	0.938809	_____________MASGVTCKDDCLDKFTEL	AS(0.939)GVT(0.061)CKDDCLDKFTELK	3	ASGVTCKDDCLDKFTELK	A0A7M3PY09--S3	11753.0	0.0	0.0	137460.0	26150.0	81709.0
A0A7M3PY24	328	A0A7M3PY24	1	S	0.941161	QCHLSSLLDDANVRGSGDGHSHFTFELPSCK	GS(0.941)GDGHS(0.058)HFT(0.001)FELPSCK	328	GSGDGHSHFTFELPSCK	A0A7M3PY24--S328	43277.0	0.0	44045.0	0.0	0.0	0.0
A0A7M3PY74	328	A0A7M3PY74	1	S	0.999858	HESLSSTHLGTNRKNSAESVVPAAPGTSRYL	KNS(1)AESVVPAAPGTSR	328	KNSAESVVPAAPGTSR	A0A7M3PY74--S328	179520.0	0.0	268220.0	0.0	0.0	0.0
A0A7M3PY78	511	A0A7M3PY78	1;2	S	0.999072	PLIESDLKNLSSTPPSPNHSTPVELSGESVD	NLSST(0.001)PPS(0.999)PNHSTPVELSGESVDHDKK	511	NLSSTPPSPNHSTPVELSGESVDHDKK	A0A7M3PY78--S511	919990.0	557080.0	746440.0	0.0	0.0	0.0
A0A7M3PY78	378	A0A7M3PY78	1	S	0.999012	FPPLESTQKGLRSVDSASELVYEDAVKESSR	S(0.001)VDS(0.999)ASELVYEDAVK	378	SVDSASELVYEDAVK	A0A7M3PY78--S378	0.0	42599.0	32743.0	0.0	0.0	0.0
A0A7M3PYD6	409	A0A7M3PYD6	1	S	0.999767	RGPSDNRGPTPEDLFSDEEYSESRRRRYPGD	GPTPEDLFS(1)DEEYSESR	409	GPTPEDLFSDEEYSESR	A0A7M3PYD6--S409	40008.0	33702.0	31865.0	0.0	0.0	0.0
A0A7M3PYD6	274	A0A7M3PYD6	1	S	0.996618	RSPLADNEGSEAGTKSPSRAAESHTGAVFNG	SPLADNEGSEAGT(0.002)KS(0.997)PS(0.001)R	274	SPLADNEGSEAGTKSPSR	A0A7M3PYD6--S274	0.0	80861.0	46435.0	0.0	0.0	0.0
A0A7M3PYF1	5	A0A7M3PYF1	1	S	1.0	___________MPLESFEEEGLERIPDLRLS	PLES(1)FEEEGLER	5	PLESFEEEGLER	A0A7M3PYF1--S5	201570.0	0.0	0.0	0.0	0.0	0.0
A0A7M3PYK7	452	A0A7M3PYK7	2	S	0.999982	NDLNQMRTKRSSSLKSEHSPLSTPCRKIVRF	S(0.294)S(0.411)S(0.294)LKS(1)EHSPLSTPCR	452	SSSLKSEHSPLSTPCR	A0A7M3PYK7--S452	178260.0	202590.0	168540.0	0.0	0.0	0.0
A0A7M3PYK7	455	A0A7M3PYK7	1;2	S	0.988888	NQMRTKRSSSLKSEHSPLSTPCRKIVRFADA	S(0.009)EHS(0.989)PLS(0.002)TPCR	455	SEHSPLSTPCR	A0A7M3PYK7--S455	13394.0	0.0	49007.0	0.0	0.0	14622.0
A0A7M3PYK7	54	A0A7M3PYK7	2	S	0.999386	SEACDCSNHPKTNARSRSPSNVSLAKQGDAV	S(0.999)RS(0.964)PS(0.036)NVSLAK	54	SRSPSNVSLAK	A0A7M3PYK7--S54	0.0	127300.0	50402.0	0.0	0.0	0.0
A0A7M3PYK7	56	A0A7M3PYK7	2	S	0.985671	ACDCSNHPKTNARSRSPSNVSLAKQGDAVDA	S(0.973)RS(0.986)PS(0.04)NVS(0.001)LAK	56	SRSPSNVSLAK	A0A7M3PYK7--S56	0.0	127300.0	50402.0	0.0	0.0	0.0
A0A7M3PYK8	698	A0A7M3PYK8	1	S	0.934892	ASPTQPKPNRYRLTHSPQPSTAQNGSTGEVV	LT(0.031)HS(0.935)PQPS(0.032)T(0.002)AQNGSTGEVVR	698	LTHSPQPSTAQNGSTGEVVR	A0A7M3PYK8--S698	0.0	0.0	9814.1	0.0	0.0	0.0
A0A7M3PYL6	951	A0A7M3PYL6	1	S	0.960633	IVSNALGAASRAPSGSPAQLVYLEHTRTLLE	APS(0.039)GS(0.961)PAQLVYLEHTR	951	APSGSPAQLVYLEHTR	A0A7M3PYL6--S951	117380.0	103330.0	44329.0	0.0	0.0	0.0
A0A7M3PYL6	1001	A0A7M3PYL6	1	S	0.871799	HLHAPIEDAVRSQIDSCEDLLSAIDSIVTQR	S(0.128)QIDS(0.872)CEDLLSAIDSIVTQR	1001	SQIDSCEDLLSAIDSIVTQR	A0A7M3PYL6--S1001	0.0	22239.0	20548.0	0.0	0.0	0.0
A0A7M3PYM7	432	A0A7M3PYM7	2	S	0.90486	SLSLGRPSLVSASKDSSEGDVNVNQIPKSKS	PSLVS(0.004)AS(0.186)KDS(0.905)S(0.905)EGDVNVNQIPK	432	PSLVSASKDSSEGDVNVNQIPK	A0A7M3PYM7--S432	57677.0	54844.0	0.0	0.0	0.0	0.0
A0A7M3PYM7	433	A0A7M3PYM7	2	S	0.90486	LSLGRPSLVSASKDSSEGDVNVNQIPKSKSK	PSLVS(0.004)AS(0.186)KDS(0.905)S(0.905)EGDVNVNQIPK	433	PSLVSASKDSSEGDVNVNQIPK	A0A7M3PYM7--S433	57677.0	54844.0	0.0	0.0	0.0	0.0
A0A7M3PYM7	580	A0A7M3PYM7	1	S	0.967071	SSPWTGNRKSTLPVSSPVHQRRSVLSLGETH	STLPVS(0.033)S(0.967)PVHQR	580	STLPVSSPVHQR	A0A7M3PYM7--S580	61716.0	0.0	0.0	0.0	0.0	0.0
A0A7M3PYM8	577	A0A7M3PYM8	1	S	0.999836	TARARTKSTGDEAEESEKEEGEVSDEFLVQE	STGDEAEES(1)EKEEGEVSDEFLVQEMSK	577	STGDEAEESEKEEGEVSDEFLVQEMSK	A0A7M3PYM8--S577	0.0	76392.0	104110.0	0.0	0.0	0.0
A0A7M3PYQ6	2132	A0A7M3PYQ6	1	S	0.999746	SMLWTQGFGQPGNRYSPEGLGPLSGMARTFS	YS(1)PEGLGPLSGMAR	2132	YSPEGLGPLSGMAR	A0A7M3PYQ6--S2132	44064.0	0.0	39401.0	0.0	0.0	0.0
A0A7M3PYT4	1433	A0A7M3PYT4	1	S	0.878489	SVDEVKEVRRQVRKRSAGTAVATAVPISDAD	S(0.878)AGT(0.122)AVATAVPISDADGNSR	1433	SAGTAVATAVPISDADGNSR	A0A7M3PYT4--S1433	21032.0	0.0	0.0	0.0	0.0	0.0
A0A7M3PYU7	3	A0A7M3PYU7	1	S	0.786609	_____________MGSRHEDVTCDACNQSSF	GS(0.787)RHEDVT(0.213)CDACNQSSFQLR	3	GSRHEDVTCDACNQSSFQLR	A0A7M3PYU7--S3	0.0	0.0	46937.0	0.0	0.0	0.0
A0A7M3PYU7	137	A0A7M3PYU7	1	S	1.0	HLTSKHRLKKLAKPASPAEEEAGSTAPKPAS	LAKPAS(1)PAEEEAGSTAPK	137	LAKPASPAEEEAGSTAPK	A0A7M3PYU7--S137	213320.0	370000.0	383080.0	0.0	0.0	0.0
A0A7M3PYV4	68	A0A7M3PYV4	1	S	1.0	LEDELLLEKERYRGISGELDTTFAELTAF__	GIS(1)GELDTTFAELTAF	68	GISGELDTTFAELTAF	A0A7M3PYV4--S68	103510.0	109280.0	133540.0	0.0	0.0	0.0
A0A7M3PYY1	614	A0A7M3PYY1	1	S	1.0	SAQKLLSHSFLKDPISAIFQPVESAFQNRND	DPIS(1)AIFQPVESAFQNR	614	DPISAIFQPVESAFQNR	A0A7M3PYY1--S614	25343.0	16242.0	0.0	0.0	0.0	0.0
A0A7M3PYY1	289	A0A7M3PYY1	2	S	0.96279	VSSGRAGERSRHRSTSEDISNQQAAVGGSTI	HRS(0.518)T(0.518)S(0.963)EDIS(0.002)NQQAAVGGSTIK	289	HRSTSEDISNQQAAVGGSTIK	A0A7M3PYY1--S289	15419.0	36126.0	19092.0	0.0	0.0	0.0
A0A7M3PYY1	293	A0A7M3PYY1	2	S	0.934631	RAGERSRHRSTSEDISNQQAAVGGSTIKTIR	HRS(0.26)T(0.263)S(0.543)EDIS(0.935)NQQAAVGGSTIK	293	HRSTSEDISNQQAAVGGSTIK	A0A7M3PYY1--S293	0.0	0.0	32911.0	0.0	0.0	0.0
A0A7M3PZ07	98	A0A7M3PZ07	1	S	0.998053	VEPILSQTEAAEETKSLILHQVSSLLMAHRP	S(0.998)LILHQVS(0.002)SLLMAHR	98	SLILHQVSSLLMAHR	A0A7M3PZ07--S98	113940.0	0.0	0.0	0.0	0.0	0.0
A0A7M3PZ22	1136	A0A7M3PZ22	2	S	0.957849	ASLDDYLTKASLLTDSGMSDVDDIAEVELPG	AS(0.006)LLT(0.045)DS(0.958)GMS(0.991)DVDDIAEVELPGGR	1136	ASLLTDSGMSDVDDIAEVELPGGR	A0A7M3PZ22--S1136	30611.0	0.0	0.0	0.0	0.0	0.0
A0A7M3PZ22	1139	A0A7M3PZ22	1;2	S	0.99114	DDYLTKASLLTDSGMSDVDDIAEVELPGGRA	AS(0.006)LLT(0.045)DS(0.958)GMS(0.991)DVDDIAEVELPGGR	1139	ASLLTDSGMSDVDDIAEVELPGGR	A0A7M3PZ22--S1139	39968.0	19921.0	0.0	0.0	0.0	0.0
A0A7M3PZ22	943	A0A7M3PZ22	1	S	0.999997	RPDEAGSADFGDEELSLKGAAGGAKAGGVYM	KRPDEAGSADFGDEELS(1)LK	943	KRPDEAGSADFGDEELSLK	A0A7M3PZ22--S943	180790.0	214900.0	0.0	0.0	0.0	0.0
A0A7M3QHD6;A0A7M3PZ64	120;120	A0A7M3QHD6	1	S	1.0	EFDSSFDIRRRALVESRMREIIASFVQPRAK	RALVES(1)RMR	120	RALVESRMR	A0A7M3QHD6--S120	0.0	0.0	0.0	0.0	86663.0	120500.0
A0A7M3PZ68	226	A0A7M3PZ68	1	S	0.99885	GLYDVSERDEEDRPDSPLSLDSGETTKPSHA	DEEDRPDS(0.999)PLS(0.001)LDSGETTKPSHAEPSLAR	226	DEEDRPDSPLSLDSGETTKPSHAEPSLAR	A0A7M3PZ68--S226	45680.0	0.0	0.0	0.0	0.0	0.0
A0A7M3PZ69;A0A7M3Q428	171;103	A0A7M3PZ69	1	S	1.0	DNQGGQGPTPKQRLLSWLNSKLADRPVKNFT	LLS(1)WLNSK	171	LLSWLNSK	A0A7M3PZ69--S171	0.0	0.0	0.0	56748.0	0.0	0.0
A0A7M3PZC0	25	A0A7M3PZC0	1	S	1.0	FEEAAETVKKLAKEPSQDELLALYSLYKQAT	EPS(1)QDELLALYSLYK	25	EPSQDELLALYSLYK	A0A7M3PZC0--S25	86896.0	0.0	84932.0	0.0	0.0	0.0
A0A7M3PZC0	2	A0A7M3PZC0	1;2	S	0.977719	______________MSGDSTVMTFEEAAETV	S(0.978)GDS(0.957)T(0.065)VMTFEEAAETVK	2	SGDSTVMTFEEAAETVK	A0A7M3PZC0--S2	264070.0	131160.0	266380.0	95728.0	0.0	0.0
A0A7M3PZC0	5	A0A7M3PZC0	2	S	0.957274	___________MSGDSTVMTFEEAAETVKKL	S(0.978)GDS(0.957)T(0.065)VMTFEEAAETVK	5	SGDSTVMTFEEAAETVK	A0A7M3PZC0--S5	264070.0	131160.0	266380.0	0.0	0.0	0.0
A0A7M3PZD4	389	A0A7M3PZD4	1	S	0.927104	PPLSRLVEDSPPTDGSPTPPRTLSGEVEEDA	LVEDSPPTDGS(0.927)PT(0.073)PPR	389	LVEDSPPTDGSPTPPR	A0A7M3PZD4--S389	112800.0	44705.0	47384.0	0.0	0.0	0.0
A0A7M3PZD4	19	A0A7M3PZD4	1	S	0.844437	SVKGILNSIRKIRKRSFSETLEDIDDNIAAL	S(0.844)FS(0.155)ET(0.001)LEDIDDNIAALENR	19	SFSETLEDIDDNIAALENR	A0A7M3PZD4--S19	0.0	23103.0	0.0	0.0	0.0	0.0
A0A7M3PZF2	935	A0A7M3PZF2	1	S	0.993911	TGYLTFASKVPVVCASPDTSSSPSLALKSPT	VPVVCAS(0.994)PDT(0.003)S(0.002)S(0.001)SPSLALK	935	VPVVCASPDTSSSPSLALK	A0A7M3PZF2--S935	63414.0	0.0	0.0	0.0	0.0	0.0
A0A7M3PZH6	189	A0A7M3PZH6	1	S	0.972499	PASPKPALPPKTRRESWNSAISSTAANKDQF	RES(0.972)WNS(0.027)AISSTAANK	189	RESWNSAISSTAANK	A0A7M3PZH6--S189	0.0	35350.0	79122.0	0.0	0.0	0.0
A0A7M3PZH6;A0A7M3R6F2	128;504	A0A7M3PZH6	1	S	0.87297	VTVVPDINVSPRSDGSPVVQPAVPKPLPARL	S(0.127)DGS(0.873)PVVQPAVPKPLPAR	128	SDGSPVVQPAVPKPLPAR	A0A7M3PZH6--S128	0.0	0.0	18131.0	0.0	0.0	0.0
A0A7M3PZI2	126	A0A7M3PZI2	1	S	1.0	KAADDEDDDDVDFFASDEDDEEHERLKQERV	AADDEDDDDVDFFAS(1)DEDDEEHERLKQER	126	AADDEDDDDVDFFASDEDDEEHERLKQER	A0A7M3PZI2--S126	123880.0	306250.0	1345600.0	0.0	0.0	0.0
A0A7M3PZK5	479	A0A7M3PZK5	2	S	0.950228	KISELPDEKPSTPPPSEVVLMSRLTQEVTAR	ISELPDEKPS(0.133)T(0.869)PPPS(0.95)EVVLMS(0.048)R	479	ISELPDEKPSTPPPSEVVLMSR	A0A7M3PZK5--S479	37726.0	0.0	0.0	0.0	0.0	0.0
A0A7M3PZM3	1072	A0A7M3PZM3	2	S	0.999909	LPSYDASLASMAYQKSWFQIMVLSLSRRRLK	S(1)WFQIMVLSLS(1)R	1072	SWFQIMVLSLSR	A0A7M3PZM3--S1072	0.0	0.0	0.0	91198.0	0.0	99427.0
A0A7M3PZM3	1082	A0A7M3PZM3	2	S	0.99996	MAYQKSWFQIMVLSLSRRRLKISSASTTSSI	S(1)WFQIMVLSLS(1)R	1082	SWFQIMVLSLSR	A0A7M3PZM3--S1082	0.0	0.0	0.0	91198.0	0.0	99427.0
A0A7M3PZP8	178	A0A7M3PZP8	1	S	1.0	AYHLMRVCPDVIRRWSNEVQEAVTGHRNMVQ	RWS(1)NEVQEAVTGHR	178	RWSNEVQEAVTGHR	A0A7M3PZP8--S178	60473.0	46203.0	37292.0	0.0	0.0	0.0
A0A7M3PZQ3	298	A0A7M3PZQ3	1	S	0.777411	YVQHCYTFPGVKTRHSNVDITVIRENTEGEY	T(0.223)RHS(0.777)NVDITVIR	298	TRHSNVDITVIR	A0A7M3PZQ3--S298	0.0	0.0	0.0	0.0	19526.0	0.0
A0A7M3PZQ9	946	A0A7M3PZQ9	1	S	0.999997	CPGSETRRKRRTRRRSMESIDLAAHSDRRTP	S(1)MESIDLAAHSDR	946	SMESIDLAAHSDR	A0A7M3PZQ9--S946	46685.0	0.0	0.0	0.0	0.0	0.0
A0A7M3PZQ9;A0A7M3VJJ1	1758;221	A0A7M3PZQ9	1	S	0.980906	EHFSVVEAMMARRSRSPLSGLFTKDSNSLLC	S(0.019)RS(0.981)PLSGLFTK	1758	SRSPLSGLFTK	A0A7M3PZQ9--S1758	173750.0	171680.0	0.0	0.0	0.0	0.0
A0A7M3PZR3	212	A0A7M3PZR3	1	S	0.938678	LLLSFLSSSLEQEKYSPPPE___________	VHSLLLSFLS(0.001)S(0.001)S(0.001)LEQEKY(0.058)S(0.939)PPPE	212	VHSLLLSFLSSSLEQEKYSPPPE	A0A7M3PZR3--S212	0.0	9854.2	15929.0	0.0	0.0	0.0
A0A7M3PZS1	151	A0A7M3PZS1	1;2	S	1.0	DDFQRASRDADRRAMSHFDAAASPEVGLSNA	AMS(1)HFDAAASPEVGLSNAYPR	151	AMSHFDAAASPEVGLSNAYPR	A0A7M3PZS1--S151	1885500.0	1430000.0	754490.0	0.0	0.0	0.0
A0A7M3PZS1	158	A0A7M3PZS1	1;2	S	1.0	RDADRRAMSHFDAAASPEVGLSNAYPRTRRS	AMSHFDAAAS(1)PEVGLSNAYPR	158	AMSHFDAAASPEVGLSNAYPR	A0A7M3PZS1--S158	464500.0	328190.0	145700.0	0.0	0.0	0.0
A0A7M3PZS1	324	A0A7M3PZS1	1	S	0.913282	HLRASNGPKPNWEFLSRPTLTRRWWSSSDLL	PNWEFLS(0.913)RPT(0.043)LT(0.043)R	324	PNWEFLSRPTLTR	A0A7M3PZS1--S324	179630.0	87093.0	0.0	0.0	0.0	0.0
A0A7M3PZS1	173	A0A7M3PZS1	1	S	0.998019	SPEVGLSNAYPRTRRSVSVIRYSVPTTSDYG	RS(0.998)VS(0.002)VIR	173	RSVSVIR	A0A7M3PZS1--S173	0.0	0.0	0.0	14708.0	0.0	0.0
A0A7M3PZS1	175	A0A7M3PZS1	2	S	0.959494	EVGLSNAYPRTRRSVSVIRYSVPTTSDYGRV	S(0.04)VS(0.959)VIRY(0.028)S(0.97)VPT(0.002)T(0.001)SDYGR	175	SVSVIRYSVPTTSDYGR	A0A7M3PZS1--S175	27508.0	0.0	0.0	0.0	0.0	0.0
A0A7M3PZS1	180	A0A7M3PZS1	2	S	0.969519	NAYPRTRRSVSVIRYSVPTTSDYGRVRYWSS	S(0.04)VS(0.959)VIRY(0.028)S(0.97)VPT(0.002)T(0.001)SDYGR	180	SVSVIRYSVPTTSDYGR	A0A7M3PZS1--S180	27508.0	0.0	0.0	0.0	0.0	0.0
A0A7M3PZS1	334	A0A7M3PZS1	1	S	0.979721	NWEFLSRPTLTRRWWSSSDLLSDVTSPNYHT	WWS(0.98)S(0.02)SDLLSDVTSPNYHTATR	334	WWSSSDLLSDVTSPNYHTATR	A0A7M3PZS1--S334	49050.0	43950.0	0.0	0.0	0.0	0.0
A0A7M3Q057	650	A0A7M3Q057	1	S	1.0	LKDPNENSSGISTSRSNAEEETDVLPAHRKE	S(1)NAEEETDVLPAHR	650	SNAEEETDVLPAHR	A0A7M3Q057--S650	70557.0	92084.0	57706.0	0.0	0.0	0.0
A0A7M3Q077	244	A0A7M3Q077	1	S	0.999926	LDDTLDYLKDRERKLSEMEMHPSEEHFAVEA	KLS(1)EMEMHPSEEHFAVEAQR	244	KLSEMEMHPSEEHFAVEAQR	A0A7M3Q077--S244	37761.0	43921.0	53101.0	0.0	0.0	0.0
A0A7M3Q0D5	175	A0A7M3Q0D5	1	S	0.980673	LDRGHHLSVNTTPRKSLDMTYAHSNSGNNSD	KS(0.981)LDMT(0.015)Y(0.002)AHS(0.002)NS(0.001)GNNSDIYSCVGR	175	KSLDMTYAHSNSGNNSDIYSCVGR	A0A7M3Q0D5--S175	0.0	0.0	63987.0	0.0	0.0	0.0
A0A7M3Q0D5	412	A0A7M3Q0D5	1	S	0.847186	GYHDISQQLSSTRLSSEPGDGIKPEEVPTQG	LS(0.153)S(0.847)EPGDGIKPEEVPTQGPR	412	LSSEPGDGIKPEEVPTQGPR	A0A7M3Q0D5--S412	76855.0	67105.0	71127.0	0.0	0.0	0.0
A0A7M3Q0L0	936	A0A7M3Q0L0	1	S	0.999243	ASSRADATPTSNRKASNTETPTSAAAATTAE	KAS(0.999)NT(0.001)ETPTSAAAATTAEAVK	936	KASNTETPTSAAAATTAEAVK	A0A7M3Q0L0--S936	2494900.0	1505400.0	519750.0	67413.0	28371.0	0.0
A0A7M3Q0L0	1282	A0A7M3Q0L0	1	S	1.0	AGHRRSPLGSRYRRPSPPPRGAAGGDSRRGR	RPS(1)PPPR	1282	RPSPPPR	A0A7M3Q0L0--S1282	0.0	116970.0	0.0	0.0	0.0	0.0
A0A7M3Q0Q6	570	A0A7M3Q0Q6	1	S	1.0	SRRNPAGGRRSEARDSGREDENAEVDGAADE	DS(1)GREDENAEVDGAADEAGSVTVDPLLR	570	DSGREDENAEVDGAADEAGSVTVDPLLR	A0A7M3Q0Q6--S570	39708.0	44849.0	0.0	0.0	0.0	0.0
A0A7M3Q0Q6	749	A0A7M3Q0Q6	1	S	0.999434	RWAFSPHMTAFKGPLSPSTDFYVKPRILELH	GPLS(0.999)PS(0.001)TDFYVKPR	749	GPLSPSTDFYVKPR	A0A7M3Q0Q6--S749	136030.0	105280.0	64282.0	0.0	0.0	0.0
A0A7M3Q0Q6	466	A0A7M3Q0Q6	1	S	0.99734	LLPPEPTPVNPYADASPRKLKAFNRVFEAFC	PFHPLLPPEPTPVNPY(0.003)ADAS(0.997)PR	466	PFHPLLPPEPTPVNPYADASPR	A0A7M3Q0Q6--S466	94829.0	121980.0	77544.0	0.0	0.0	0.0
A0A7M3Q0Q7	204	A0A7M3Q0Q7	1	S	1.0	MDAVATNSNTPRKRHSFFDEDNEDDEMDPLK	RHS(1)FFDEDNEDDEMDPLK	204	RHSFFDEDNEDDEMDPLK	A0A7M3Q0Q7--S204	198410.0	152120.0	133860.0	0.0	32931.0	33992.0
A0A7M3Q0T4	560	A0A7M3Q0T4	2	S	1.0	DDDSVAKLKHPTPPASEKDRAAETSSDSDST	LKHPT(1)PPAS(1)EKDR	560	LKHPTPPASEKDR	A0A7M3Q0T4--S560	46255.0	0.0	0.0	0.0	0.0	0.0
A0A7M3Q0T4	469	A0A7M3Q0T4	1	S	0.999508	YGSTSGQVTPNADKKSPPFSNPPRPLPPGSQ	S(1)PPFSNPPRPLPPGSQAANR	469	SPPFSNPPRPLPPGSQAANR	A0A7M3Q0T4--S469	225420.0	0.0	236040.0	0.0	0.0	0.0
A0A7M3Q0T8	280	A0A7M3Q0T8	2	S	1.0	SSDGSSVSSDDERGRSRSPVEELVSTLEQLS	S(1)RS(1)PVEELVSTLEQLSK	280	SRSPVEELVSTLEQLSK	A0A7M3Q0T8--S280	26528.0	41082.0	23896.0	0.0	0.0	0.0
A0A7M3Q0T8	282	A0A7M3Q0T8	1;2	S	1.0	DGSSVSSDDERGRSRSPVEELVSTLEQLSKI	S(1)RS(1)PVEELVSTLEQLSK	282	SRSPVEELVSTLEQLSK	A0A7M3Q0T8--S282	26528.0	101820.0	23896.0	0.0	0.0	0.0
A0A7M3Q0U5	29	A0A7M3Q0U5	1	S	0.937268	QDEFVDEASKEESINSDTFEADIEAMKERLK	EES(0.052)INS(0.937)DT(0.011)FEADIEAMK	29	EESINSDTFEADIEAMK	A0A7M3Q0U5--S29	32200.0	0.0	0.0	0.0	0.0	0.0
A0A7M3Q0U5	73	A0A7M3Q0U5	1	S	0.999945	SNVERSSAKSSVSVVSEEEKAEVDLRSIYVG	SSVSVVS(1)EEEKAEVDLR	73	SSVSVVSEEEKAEVDLR	A0A7M3Q0U5--S73	506480.0	491050.0	410690.0	0.0	0.0	0.0
A0A7M3Q0W6	408	A0A7M3Q0W6	1	S	0.920561	RPDGESKSRPRPRHDSSEKWEIPAEEIEKGP	HDS(0.921)S(0.079)EKWEIPAEEIEK	408	HDSSEKWEIPAEEIEK	A0A7M3Q0W6--S408	178090.0	0.0	201790.0	0.0	0.0	0.0
A0A7M3RII3;A0A7M3Q0X1	327;427	A0A7M3RII3	1	S	0.86809	IHLTALKRPRSPRNSSPPPPPTCCAPCHPSF	NS(0.132)S(0.868)PPPPPTCCAPCHPSFGNVVSGAHR	327	NSSPPPPPTCCAPCHPSFGNVVSGAHR	A0A7M3RII3--S327	49214.0	0.0	0.0	0.0	0.0	0.0
A0A7M3Q0X6	162	A0A7M3Q0X6	1	S	0.999999	DNIHEQTHGDHLVQDSERSSTSEVEQPPESP	DPPLHITDNIHEQTHGDHLVQDS(1)ER	162	DPPLHITDNIHEQTHGDHLVQDSER	A0A7M3Q0X6--S162	223590.0	146040.0	169990.0	0.0	0.0	0.0
A0A7M3Q0X6	632	A0A7M3Q0X6	1;2	S	0.994794	NRQRGNRFHGIDSLHSDVNSESESGKESRAT	FHGIDS(0.005)LHS(0.995)DVNS(0.001)ESESGK	632	FHGIDSLHSDVNSESESGK	A0A7M3Q0X6--S632	87259.0	66137.0	123250.0	0.0	0.0	0.0
A0A7M3Q0X6	636	A0A7M3Q0X6	1;2;3	S	0.999922	GNRFHGIDSLHSDVNSESESGKESRATSSST	FHGIDSLHSDVNS(1)ES(1)ES(0.999)GKES(0.001)R	636	FHGIDSLHSDVNSESESGKESR	A0A7M3Q0X6--S636	2323700.0	2075300.0	1375400.0	0.0	0.0	0.0
A0A7M3Q0X6	638	A0A7M3Q0X6	1;2;3	S	0.999999	RFHGIDSLHSDVNSESESGKESRATSSSTKT	FHGIDSLHS(0.001)DVNS(0.999)ES(1)ES(1)GKESR	638	FHGIDSLHSDVNSESESGKESR	A0A7M3Q0X6--S638	1919000.0	1579500.0	1375400.0	0.0	0.0	0.0
A0A7M3Q0X6	640	A0A7M3Q0X6	1;2;3	S	0.999946	HGIDSLHSDVNSESESGKESRATSSSTKTRV	FHGIDSLHS(0.001)DVNS(0.999)ES(1)ES(1)GKESR	640	FHGIDSLHSDVNSESESGKESR	A0A7M3Q0X6--S640	2938500.0	2496200.0	2185500.0	0.0	0.0	0.0
A0A7M3Q0Y7;A0A7M3RRT7	779;1282	A0A7M3RRT7	1;2	S	1.0	FEKTALVVEDEHAECSPIESDHEEKAVQGVL	TALVVEDEHAECS(1)PIES(1)DHEEK	1282	TALVVEDEHAECSPIESDHEEK	A0A7M3RRT7--S1282	217170.0	242790.0	121020.0	186720.0	44997.0	52957.0
A0A7M3Q0Y7;A0A7M3RRT7	783;1286	A0A7M3RRT7	1;2	S	1.0	ALVVEDEHAECSPIESDHEEKAVQGVLAKAL	TALVVEDEHAECS(1)PIES(1)DHEEK	1286	TALVVEDEHAECSPIESDHEEK	A0A7M3RRT7--S1286	145350.0	192140.0	112840.0	320990.0	0.0	0.0
A0A7M3Q103	562	A0A7M3Q103	1	S	0.999855	DVPALPELRSFRQGRSPRPLAPTDLARARRR	QGRS(1)PRPLAPTDLAR	562	QGRSPRPLAPTDLAR	A0A7M3Q103--S562	0.0	0.0	0.0	42603.0	0.0	0.0
A0A7M3Q1C3	1177	A0A7M3Q1C3	1	S	0.998976	FCLSRPFAPPTTTMPSPKSTQPGAQEVGQSS	PFAPPTTT(0.001)MPS(0.999)PK	1177	PFAPPTTTMPSPK	A0A7M3Q1C3--S1177	79949.0	0.0	0.0	0.0	0.0	0.0
A0A7M3RE99;A0A7M3Q1D2	128;134	A0A7M3RE99	1	S	1.0	TESTEPSRPYEGKRHSEEDAAIIIQRAYRNR	RHS(1)EEDAAIIIQR	128	RHSEEDAAIIIQR	A0A7M3RE99--S128	100170.0	92158.0	109290.0	0.0	0.0	0.0
A0A7M3Q1E9	23	A0A7M3Q1E9	1	S	1.0	SHGADNKQFRDPRKLSNEGQSLYRLLGIEKN	KLS(1)NEGQSLYR	23	KLSNEGQSLYR	A0A7M3Q1E9--S23	90046.0	140650.0	122310.0	318420.0	0.0	453380.0
A0A7M3Q1H0	127	A0A7M3Q1H0	1	S	0.999987	QKVICKKCGRPTWSGSGLHIEDALDGVPLPQ	PTWSGS(1)GLHIEDALDGVPLPQR	127	PTWSGSGLHIEDALDGVPLPQR	A0A7M3Q1H0--S127	1475600.0	1085200.0	2538100.0	7142700.0	9333500.0	6181800.0
A0A7M3Q1K6	1562	A0A7M3Q1K6	1	S	1.0	ETVAMLQKVKIPPPHSPPPATLRMSTRDSNR	IPPPHS(1)PPPATLR	1562	IPPPHSPPPATLR	A0A7M3Q1K6--S1562	4189200.0	1987400.0	1908100.0	220170.0	0.0	0.0
A0A7M3Q1L0;A0A7M3RBR0	1587;2102	A0A7M3Q1L0	1	S	0.995791	PLTYSASASLRGRYPSGPGSSHASFLLSHAS	Y(0.003)PS(0.996)GPGS(0.001)S(0.001)HASFLLSHASR	1587	YPSGPGSSHASFLLSHASR	A0A7M3Q1L0--S1587	28342.0	0.0	0.0	0.0	0.0	0.0
A0A7M3Q1L0;A0A7M3RBR0	1591;2106	A0A7M3Q1L0	1	S	0.882932	SASASLRGRYPSGPGSSHASFLLSHASRETL	YPS(0.006)GPGS(0.883)S(0.102)HAS(0.009)FLLSHASR	1591	YPSGPGSSHASFLLSHASR	A0A7M3Q1L0--S1591	45016.0	34634.0	0.0	0.0	0.0	0.0
A0A7M3Q1Q2	85	A0A7M3Q1Q2	1	S	1.0	YTVFVQLDNTKLELLSPLGEKSPIKGFLEKN	LELLS(1)PLGEK	85	LELLSPLGEK	A0A7M3Q1Q2--S85	31943.0	0.0	0.0	0.0	0.0	0.0
A0A7M3Q1Q3	235	A0A7M3Q1Q3	1	S	0.997953	PQLLTKEPVVPISAPSPPPTASAPANTARMS	EPVVPISAPS(0.998)PPPT(0.002)ASAPANTAR	235	EPVVPISAPSPPPTASAPANTAR	A0A7M3Q1Q3--S235	210230.0	246760.0	103170.0	0.0	0.0	0.0
A0A7M3Q1R5	243	A0A7M3Q1R5	1	S	1.0	LMELHGEGKEEEAGESVERADHYEPPVVNAV	LMELHGEGKEEEAGES(1)VER	243	LMELHGEGKEEEAGESVER	A0A7M3Q1R5--S243	9082900.0	10547000.0	8636300.0	418070.0	261080.0	304240.0
A0A7M3Q1S6;A0A7M3QMJ4	198;278	A0A7M3Q1S6	1	S	1.0	TFNDWHSRIPLVRRNSGACVIVDCPPGKHEY	RNS(1)GACVIVDCPPGK	198	RNSGACVIVDCPPGK	A0A7M3Q1S6--S198	2024800.0	1856500.0	1283700.0	1426800.0	1001400.0	997620.0
A0A7M3Q1S6;A0A7M3QMJ4	44;137	A0A7M3Q1S6	1	S	0.966676	AVDIPAKRRTLCDSSSYPHSAPVDCPFDKLQ	TLCDSS(0.033)S(0.967)YPHSAPVDCPFDK	44	TLCDSSSYPHSAPVDCPFDK	A0A7M3Q1S6--S44	88052.0	76623.0	87434.0	0.0	0.0	0.0
A0A7M3Q1U3	500	A0A7M3Q1U3	1	S	0.999975	QLISLSVDSISPQDKSPKLQKSTAKKDATKR	AALQLISLSVDSISPQDKS(1)PK	500	AALQLISLSVDSISPQDKSPK	A0A7M3Q1U3--S500	72486.0	0.0	0.0	0.0	0.0	0.0
A0A7M3Q1V8	16	A0A7M3Q1V8	1	S	1.0	MANESFPWSLVTAKESGGEEVIDFVMKTDER	ES(1)GGEEVIDFVMK	16	ESGGEEVIDFVMK	A0A7M3Q1V8--S16	19608.0	12085.0	0.0	0.0	0.0	0.0
A0A7M3Q1V8	169	A0A7M3Q1V8	1	S	1.0	APFFFYEARFDRLSKSQADQLEHWQTVVHKN	S(1)QADQLEHWQTVVHK	169	SQADQLEHWQTVVHK	A0A7M3Q1V8--S169	152350.0	177260.0	114460.0	0.0	0.0	0.0
A0A7M3Q208	158	A0A7M3Q208	1	S	0.999959	NNKDFEDDENDADVDSDDEDLPDLDEPTKVA	DFEDDENDADVDS(1)DDEDLPDLDEPTK	158	DFEDDENDADVDSDDEDLPDLDEPTK	A0A7M3Q208--S158	0.0	37115.0	39424.0	0.0	0.0	0.0
A0A7M3Q208	120	A0A7M3Q208	1;2	S	1.0	HWLKVDFAHWVDVDDSDSDAEGFGGDGRNFQ	VDFAHWVDVDDS(1)DS(1)DAEGFGGDGR	120	VDFAHWVDVDDSDSDAEGFGGDGR	A0A7M3Q208--S120	264990.0	230070.0	240420.0	0.0	0.0	0.0
A0A7M3Q208	122	A0A7M3Q208	1;2	S	1.0	LKVDFAHWVDVDDSDSDAEGFGGDGRNFQDM	VDFAHWVDVDDS(1)DS(1)DAEGFGGDGR	122	VDFAHWVDVDDSDSDAEGFGGDGR	A0A7M3Q208--S122	819460.0	842270.0	115340.0	0.0	0.0	0.0
A0A7M3Q224	654	A0A7M3Q224	1	S	0.992988	HLQTSLERPLATQAVSPQTLSLYRSLYTTTP	PLATQAVS(0.993)PQT(0.007)LSLYR	654	PLATQAVSPQTLSLYR	A0A7M3Q224--S654	0.0	18597.0	0.0	0.0	0.0	0.0
A0A7M3Q231	257	A0A7M3Q231	1	S	0.859073	PVEQFIDVLAETETPSEDSKPAFFEMRTQSR	PVEQFIDVLAETET(0.001)PS(0.859)EDS(0.14)KPAFFEMR	257	PVEQFIDVLAETETPSEDSKPAFFEMR	A0A7M3Q231--S257	37539.0	27405.0	0.0	0.0	0.0	0.0
A0A7M3Q236	271	A0A7M3Q236	1	S	0.866847	RSPSESRRGSFKRSTSPSIVAPVATHHTRTT	S(0.063)T(0.063)S(0.867)PS(0.007)IVAPVATHHTR	271	STSPSIVAPVATHHTR	A0A7M3Q236--S271	92645.0	73348.0	86965.0	0.0	0.0	0.0
A0A7M3Q260	291	A0A7M3Q260	1	S	0.999886	ALPSLSLEMEPLEVKSPGANHHCPLMSGQKC	S(1)PGANHHCPLMSGQK	291	SPGANHHCPLMSGQK	A0A7M3Q260--S291	0.0	23636.0	0.0	0.0	0.0	0.0
A0A7M3Q287	227	A0A7M3Q287	2	S	0.885809	GIECSINDETSAPTPSPSAHLTRSTLAVGPN	SGIECSINDETSAPT(0.948)PS(0.886)PS(0.136)AHLT(0.03)R	227	SGIECSINDETSAPTPSPSAHLTR	A0A7M3Q287--S227	0.0	50835.0	0.0	0.0	0.0	0.0
A0A7M3Q2E3	45	A0A7M3Q2E3	1	S	0.958288	YLPNSGFCEKRQHKRSISEQIFNPRHVHTRR	RS(0.958)IS(0.042)EQIFNPR	45	RSISEQIFNPR	A0A7M3Q2E3--S45	267440.0	0.0	0.0	0.0	0.0	0.0
A0A7M3Q2J3	658	A0A7M3Q2J3	1	S	1.0	DVLSDKNKGPPKPEESDEDVEADGDNDY___	GPPKPEES(1)DEDVEADGDNDY	658	GPPKPEESDEDVEADGDNDY	A0A7M3Q2J3--S658	43376.0	0.0	0.0	0.0	0.0	0.0
A0A7M3Q2K0	196	A0A7M3Q2K0	1	S	1.0	TDGEPVKREEEEEKLSEIGYDDIGGCRKQLA	EEEEEKLS(1)EIGYDDIGGCR	196	EEEEEKLSEIGYDDIGGCR	A0A7M3Q2K0--S196	101590.0	130160.0	165820.0	0.0	0.0	0.0
A0A7M3Q2K0	721	A0A7M3Q2K0	1	S	0.999995	AERERQRNPAAMEDDSDPVPEITRKHFEEAM	NPAAMEDDS(1)DPVPEITR	721	NPAAMEDDSDPVPEITR	A0A7M3Q2K0--S721	77891.0	61319.0	28979.0	0.0	0.0	0.0
A0A7M3Q2K0	349	A0A7M3Q2K0	1	S	0.974145	QRSHVIVMAATNRPNSVDPALRRFGRFDREI	SHVIVMAAT(0.026)NRPNS(0.974)VDPALR	349	SHVIVMAATNRPNSVDPALR	A0A7M3Q2K0--S349	39699.0	44951.0	34761.0	0.0	0.0	0.0
A0A7M3Q2S9	539	A0A7M3Q2S9	1	S	1.0	DWSPHFDDDDADDDGSPRHHKQQAYGSPALS	HGHPDWSPHFDDDDADDDGS(1)PR	539	HGHPDWSPHFDDDDADDDGSPR	A0A7M3Q2S9--S539	247550.0	246530.0	242420.0	0.0	0.0	0.0
A0A7M3Q2W5	934	A0A7M3Q2W5	1	S	0.99956	LSLSSKRLHDANRAASPPRPSSSSEVHPSRR	AAS(1)PPRPSSSSEVHPSR	934	AASPPRPSSSSEVHPSR	A0A7M3Q2W5--S934	259170.0	449390.0	284780.0	0.0	0.0	0.0
A0A7M3Q2W5	913	A0A7M3Q2W5	1	S	0.999999	APAAAVDGARLSAAHSDDDELLSLSSKRLHD	LSAAHS(1)DDDELLSLSSK	913	LSAAHSDDDELLSLSSK	A0A7M3Q2W5--S913	69217.0	45036.0	39382.0	0.0	0.0	0.0
A0A7M3Q2X2	168	A0A7M3Q2X2	1	S	0.999998	KQNAENVPPPLPKINSQPAITSPTSAPKIST	INS(1)QPAITSPTSAPK	168	INSQPAITSPTSAPK	A0A7M3Q2X2--S168	0.0	69223.0	68191.0	0.0	0.0	0.0
A0A7M3Q2X2	174	A0A7M3Q2X2	1	S	0.763163	VPPPLPKINSQPAITSPTSAPKISTSYDKWK	INSQPAIT(0.106)S(0.763)PT(0.065)S(0.065)APK	174	INSQPAITSPTSAPK	A0A7M3Q2X2--S174	0.0	81220.0	0.0	0.0	0.0	0.0
A0A7M3Q2X2	209	A0A7M3Q2X2	1	S	0.996241	NVSFSDKTQLMLHLNSPEHESRLPANPIASK	TQLMLHLNS(0.996)PEHES(0.004)R	209	TQLMLHLNSPEHESR	A0A7M3Q2X2--S209	23967.0	0.0	0.0	0.0	0.0	0.0
A0A7M3Q2X3;A0A7M3RTH3	20;20	A0A7M3Q2X3	1	S	1.0	GRVGREQLERLLEDESDDDGHVKPSKPKRLR	LLEDES(1)DDDGHVKPSKPK	20	LLEDESDDDGHVKPSKPK	A0A7M3Q2X3--S20	2255500.0	156090.0	2547500.0	0.0	18925.0	0.0
A0A7M3Q318;A0A7M3RSR9;A0A7M3PYW5	107;370;107	A0A7M3RSR9	1	S	0.862827	EQKRIGAISASTGNHSSAMALHAQKLGIPVT	IGAISASTGNHS(0.863)S(0.137)AMALHAQK	370	IGAISASTGNHSSAMALHAQK	A0A7M3RSR9--S370	204130.0	0.0	0.0	0.0	0.0	0.0
A0A7M3Q318;A0A7M3RSR9;A0A7M3PYW5	108;371;108	A0A7M3RSR9	1	S	0.907928	QKRIGAISASTGNHSSAMALHAQKLGIPVTV	IGAISASTGNHS(0.092)S(0.908)AMALHAQK	371	IGAISASTGNHSSAMALHAQK	A0A7M3RSR9--S371	19366.0	0.0	31079.0	0.0	0.0	0.0
A0A7M3Q318;A0A7M3RSR9;A0A7M3PYW5	76;339;76	A0A7M3RSR9	1	S	0.999384	GMELYFKKEFEHLTGSFKERGACNTLSAFTA	KEFEHLT(0.001)GS(0.999)FK	339	KEFEHLTGSFK	A0A7M3RSR9--S339	102740.0	75562.0	132720.0	0.0	0.0	0.0
A0A7M3Q327	382	A0A7M3Q327	1	S	0.999998	KSRSGSRDKTKTRAASENAEALPSPVFVQQA	AAS(1)ENAEALPSPVFVQQAASAK	382	AASENAEALPSPVFVQQAASAK	A0A7M3Q327--S382	0.0	19682.0	13578.0	0.0	0.0	0.0
A0A7M3Q335	40	A0A7M3Q335	1	S	0.999983	NVEEENVKVSKHTLDSDEEPDDDVERMNDAE	HTLDS(1)DEEPDDDVER	40	HTLDSDEEPDDDVER	A0A7M3Q335--S40	52056.0	72673.0	40340.0	0.0	0.0	0.0
A0A7M3Q363	610	A0A7M3Q363	1	S	1.0	PQFDALRAALTTRKNSLGLLNGSAKNSTSDA	KNS(1)LGLLNGSAK	610	KNSLGLLNGSAK	A0A7M3Q363--S610	175430.0	151870.0	0.0	0.0	0.0	0.0
A0A7M3Q395	442	A0A7M3Q395	1	S	1.0	DTRRGYKLTALSPGRSIDSQLNHLTKEVRIA	S(1)IDSQLNHLTK	442	SIDSQLNHLTK	A0A7M3Q395--S442	121030.0	139210.0	165290.0	0.0	0.0	0.0
A0A7M3Q3B3	885	A0A7M3Q3B3	1	S	0.99652	FEAAFSARNKTLEDSSPQGPRITLTAKEGAA	TLEDS(0.003)S(0.997)PQGPR	885	TLEDSSPQGPR	A0A7M3Q3B3--S885	0.0	0.0	0.0	25845.0	0.0	24669.0
A0A7M3Q3C7;A0A7M3Q644	500;338	A0A7M3Q644	1	S	0.999994	CSAVTHMAKGEFCPGSPGQANFLPNHHTNDR	GEFCPGS(1)PGQANFLPNHHTNDR	338	GEFCPGSPGQANFLPNHHTNDR	A0A7M3Q644--S338	30116.0	0.0	40854.0	0.0	0.0	0.0
A0A7M3Q5J2;A0A7M3Q3D3;A0A7M3RVW2;A0A7M3Q7A2	325;325;340;416	A0A7M3Q5J2	1	S	1.0	PKDVNAAIAAIKTKRSIQFVDWCPTGFKVGI;PSSVNNATSTIKSSRSIQFVDWCPTGFKVDI	S(1)IQFVDWCPTGFK	325	SIQFVDWCPTGFK	A0A7M3Q5J2--S325	0.0	0.0	0.0	21408.0	0.0	0.0
A0A7M3Q3F9	406	A0A7M3Q3F9	1	S	0.999613	QLREQQTVIPGHREDSMVHELNRHIPTAAAL	EQQTVIPGHREDS(1)MVHELNR	406	EQQTVIPGHREDSMVHELNR	A0A7M3Q3F9--S406	153240.0	0.0	0.0	0.0	0.0	0.0
A0A7M3Q3J9;A0A7M3QAJ6	129;129	A0A7M3QAJ6	1	S	1.0	PHVKAGLKGILGQWISMEDMDSYSKYRYPGC;PHVKEGVKGILGQWISMEDMDSYSKDRYPGC	GILGQWIS(1)MEDMDSYSK	129	GILGQWISMEDMDSYSK	A0A7M3QAJ6--S129	115110.0	103130.0	129360.0	0.0	0.0	0.0
A0A7M3Q3N0	206	A0A7M3Q3N0	1	S	1.0	QFPDISHATAIVKGKSVNAAEAINDENWIKN	GKS(1)VNAAEAINDENWIK	206	GKSVNAAEAINDENWIK	A0A7M3Q3N0--S206	22632.0	0.0	0.0	0.0	0.0	0.0
A0A7M3Q3N0	310	A0A7M3Q3N0	1	S	0.999891	KYKIVDGLKMTEFDKSLMAITAKELAEERDA	MTEFDKS(1)LMAITAK	310	MTEFDKSLMAITAK	A0A7M3Q3N0--S310	59229.0	0.0	0.0	0.0	0.0	0.0
A0A7M3Q3P2	357	A0A7M3Q3P2	1	S	1.0	LKVIRCRSLEEVLKLSPVRSEDLYLLPTHEE	SLEEVLKLS(1)PVR	357	SLEEVLKLSPVR	A0A7M3Q3P2--S357	126430.0	98123.0	199960.0	2003000.0	648820.0	864060.0
A0A7M3Q3R4	97	A0A7M3Q3R4	1	S	0.99999	SPSASPLTDWSSVPRSPIDQSLSEDALHHQR	S(1)PIDQSLSEDALHHQR	97	SPIDQSLSEDALHHQR	A0A7M3Q3R4--S97	68423.0	56742.0	45248.0	0.0	0.0	0.0
A0A7M3Q3T5	14	A0A7M3Q3T5	1	S	0.999979	__MDHADSSLSSLTPSQKAQLVDQMKAEVAI	MDHADSSLSSLTPS(1)QK	14	MDHADSSLSSLTPSQK	A0A7M3Q3T5--S14	68250.0	47102.0	38526.0	0.0	0.0	0.0
A0A7M3Q423	639	A0A7M3Q423	1	S	0.999997	PLSGAEEETLLDDDDSIKKP___________	HSNPLSGAEEETLLDDDDS(1)IKKP	639	HSNPLSGAEEETLLDDDDSIKKP	A0A7M3Q423--S639	107940.0	0.0	0.0	105580.0	0.0	18777.0
A0A7M3Q467	138	A0A7M3Q467	1	S	0.872984	QGRELANREQTSGTMSAPIPEDSVDPSLRRL	EQT(0.012)S(0.036)GT(0.079)MS(0.873)APIPEDSVDPSLR	138	EQTSGTMSAPIPEDSVDPSLR	A0A7M3Q467--S138	0.0	53738.0	0.0	0.0	0.0	0.0
A0A7M3Q468	893	A0A7M3Q468	1	S	0.99944	LVNRPQHSLAKKRRLSEGDLTADEAQMDKTD	RLS(0.999)EGDLT(0.001)ADEAQMDK	893	RLSEGDLTADEAQMDK	A0A7M3Q468--S893	0.0	19988.0	0.0	68812.0	0.0	0.0
A0A7M3Q481	248	A0A7M3Q481	1	S	1.0	RSDEHPGALNPLLPLSPPPIDRDFPYNLDET	SDEHPGALNPLLPLS(1)PPPIDR	248	SDEHPGALNPLLPLSPPPIDR	A0A7M3Q481--S248	870360.0	684710.0	475440.0	50569.0	0.0	0.0
A0A7M3Q4H4	694	A0A7M3Q4H4	1	S	0.999059	AASPAQSATMPMRSHSPPVLPGPQRGTIEDG	S(0.001)HS(0.999)PPVLPGPQR	694	SHSPPVLPGPQR	A0A7M3Q4H4--S694	259270.0	111240.0	370180.0	267170.0	102700.0	114210.0
A0A7M3Q4J7	645	A0A7M3Q4J7	1	S	0.99891	GDKTNGSTGGLLKAPSLSQIEEVWLRIRQLQ	APS(0.999)LS(0.001)QIEEVWLR	645	APSLSQIEEVWLR	A0A7M3Q4J7--S645	33191.0	0.0	14757.0	0.0	0.0	0.0
A0A7M3Q4K7	363	A0A7M3Q4K7	1	S	0.999996	IRRPRRGLIASAIHLSLNKKRQPQRQQQAVD	GLIASAIHLS(1)LNK	363	GLIASAIHLSLNK	A0A7M3Q4K7--S363	31014.0	30514.0	34631.0	0.0	0.0	0.0
A0A7M3Q4K7	337	A0A7M3Q4K7	1	S	0.967064	TTAQVASNRSTHSVASDTSALATSVPIRRPR	STHSVAS(0.967)DT(0.032)S(0.001)ALATSVPIR	337	STHSVASDTSALATSVPIR	A0A7M3Q4K7--S337	27028.0	0.0	0.0	0.0	0.0	0.0
A0A7M3Q4L5	961	A0A7M3Q4L5	1	S	1.0	SGFSSPQGYPRRRANSLDQIFKGLRKHKGRP	ANS(1)LDQIFK	961	ANSLDQIFK	A0A7M3Q4L5--S961	0.0	40614.0	0.0	0.0	0.0	0.0
A0A7M3Q4P3	94	A0A7M3Q4P3	1	S	0.999639	GLTKKMHEAQAIGDISPSERAPQPEPTTTAE	MHEAQAIGDIS(1)PSER	94	MHEAQAIGDISPSER	A0A7M3Q4P3--S94	0.0	0.0	302970.0	154240.0	58774.0	0.0
A0A7M3Q4P3	96	A0A7M3Q4P3	1	S	0.876906	TKKMHEAQAIGDISPSERAPQPEPTTTAEYT	MHEAQAIGDIS(0.123)PS(0.877)ER	96	MHEAQAIGDISPSER	A0A7M3Q4P3--S96	723490.0	432160.0	0.0	0.0	0.0	73452.0
A0A7M3Q4R3	238	A0A7M3Q4R3	1	S	0.817968	AMSEAQASVASTTSISPTKSTRPAAVVHGRK	AMSEAQASVASTT(0.001)S(0.042)IS(0.818)PT(0.138)K	238	AMSEAQASVASTTSISPTK	A0A7M3Q4R3--S238	172240.0	0.0	54266.0	0.0	0.0	0.0
A0A7M3Q4S7	24	A0A7M3Q4S7	2	S	0.993288	PYSTTVGILIERATDSGKPCIDWALILEICD	QNLFHTHPY(0.002)S(0.158)T(0.158)T(0.158)VGILIERAT(0.529)DS(0.993)GK	24	QNLFHTHPYSTTVGILIERATDSGK	A0A7M3Q4S7--S24	0.0	215760.0	0.0	0.0	0.0	0.0
A0A7M3Q516	540	A0A7M3Q516	1	S	0.851546	HVARVEHVTQQGKPVSPSPRHLRCMCCDMTF	VEHVTQQGKPVS(0.852)PS(0.148)PR	540	VEHVTQQGKPVSPSPR	A0A7M3Q516--S540	53670.0	64128.0	76537.0	0.0	0.0	0.0
A0A7M3Q517	46	A0A7M3Q517	1	S	0.806237	KRAKMERLTDMDRSTSLQTLLSPACGWHMDT	S(0.097)T(0.097)S(0.806)LQTLLSPACGWHMDTTHR	46	STSLQTLLSPACGWHMDTTHR	A0A7M3Q517--S46	35160.0	33489.0	35471.0	0.0	0.0	0.0
A0A7M3Q524	195	A0A7M3Q524	1	S	1.0	KNYDLTTPSKFFRPESPPRPPARELTEEDKE	FFRPES(1)PPRPPAR	195	FFRPESPPRPPAR	A0A7M3Q524--S195	596250.0	518750.0	748560.0	2489100.0	2094400.0	1777700.0
A0A7M3Q524	78	A0A7M3Q524	1	S	0.999662	DLNGKHKPDELTKSASTPAFSSKPETHDRPK	SAS(1)TPAFSSKPETHDRPK	78	SASTPAFSSKPETHDRPK	A0A7M3Q524--S78	276260.0	385990.0	810690.0	0.0	0.0	0.0
A0A7M3Q545	704	A0A7M3Q545	1	S	0.97148	VTVLSCARLPDADKKSPSHPTTAVSGLETAS	LPDADKKS(0.971)PS(0.028)HPTTAVSGLETASDSSVR	704	LPDADKKSPSHPTTAVSGLETASDSSVR	A0A7M3Q545--S704	30100.0	0.0	37473.0	0.0	0.0	0.0
A0A7M3Q545	719	A0A7M3Q545	1	S	0.764843	SPSHPTTAVSGLETASDSSVRNDHEILPTSQ	SPSHPTTAVSGLET(0.04)AS(0.765)DS(0.097)S(0.097)VR	719	SPSHPTTAVSGLETASDSSVR	A0A7M3Q545--S719	77013.0	0.0	16946.0	0.0	0.0	0.0
A0A7M3Q571	344	A0A7M3Q571	1	S	0.998385	CAEKDAGVEDKGEEPSESTAAEIVEADEKDK	DAGVEDKGEEPS(0.998)ES(0.002)TAAEIVEADEK	344	DAGVEDKGEEPSESTAAEIVEADEK	A0A7M3Q571--S344	111890.0	311950.0	237020.0	0.0	0.0	0.0
A0A7M3Q571	20	A0A7M3Q571	1	S	1.0	VAPPNEEKDEVRQRKSFELLNVLVEKVTGTV	S(1)FELLNVLVEK	20	SFELLNVLVEK	A0A7M3Q571--S20	0.0	56638.0	0.0	0.0	0.0	0.0
A0A7M3Q571	190	A0A7M3Q571	1	S	0.973329	GDYANGSDAQNGGGVSPTGGAPRPRPRPRRG	TSHDGMGDYANGSDAQNGGGVS(0.973)PT(0.027)GGAPR	190	TSHDGMGDYANGSDAQNGGGVSPTGGAPR	A0A7M3Q571--S190	80900.0	196200.0	193980.0	0.0	0.0	0.0
A0A7M3Q577	400	A0A7M3Q577	1	S	1.0	QYMDEVKRWRLIRHPSICELPKPRRLAWNTD	HPS(1)ICELPKPR	400	HPSICELPKPR	A0A7M3Q577--S400	933220.0	472170.0	835480.0	340300.0	95828.0	0.0
A0A7M3Q591	752	A0A7M3Q591	1	S	0.999917	VQDNYDDRADAYSHVSGCDNMGPR_______	ADAYSHVS(1)GCDNMGPR	752	ADAYSHVSGCDNMGPR	A0A7M3Q591--S752	158180.0	274940.0	292450.0	26150.0	17719.0	0.0
A0A7M3Q591	535	A0A7M3Q591	1	S	0.999999	GGQTLIDLSGRRDLDSGLENFVLQAQDLYAD	DLDS(1)GLENFVLQAQDLYADVK	535	DLDSGLENFVLQAQDLYADVK	A0A7M3Q591--S535	0.0	0.0	10585.0	0.0	0.0	0.0
A0A7M3Q596	296	A0A7M3Q596	1	S	0.996903	CHTRRRTPFSILKSSSVGNMDAFAERPQSSG	SS(0.003)S(0.997)VGNMDAFAERPQSSGDLPK	296	SSSVGNMDAFAERPQSSGDLPK	A0A7M3Q596--S296	182850.0	194080.0	97241.0	0.0	0.0	0.0
A0A7M3Q5A6	411	A0A7M3Q5A6	1	S	0.933855	NEKSGVKHIHLEENSSKLPTKVDPVSPDSDH	HIHLEENS(0.065)S(0.934)KLPT(0.001)K	411	HIHLEENSSKLPTK	A0A7M3Q5A6--S411	21195.0	0.0	0.0	0.0	0.0	0.0
A0A7M3Q5F8	556	A0A7M3Q5F8	1	S	0.799303	DLNGRPLPVTASGTLSDSVITDRECSNPSDR	PLPVTAS(0.005)GT(0.031)LS(0.799)DS(0.153)VIT(0.012)DR	556	PLPVTASGTLSDSVITDR	A0A7M3Q5F8--S556	83123.0	63146.0	36849.0	0.0	0.0	0.0
A0A7M3Q5I6	105	A0A7M3Q5I6	1	S	1.0	TCPVCRKRFVPHRIRSCLLLNNLLELASKHP	IRS(1)CLLLNNLLELASK	105	IRSCLLLNNLLELASK	A0A7M3Q5I6--S105	28605.0	20410.0	22452.0	0.0	0.0	0.0
A0A7M3Q5N4	34	A0A7M3Q5N4	1	S	0.999974	DCDISELPKAPVKPESPHSSSTVIKTEQNIL	APVKPES(1)PHSSSTVIK	34	APVKPESPHSSSTVIK	A0A7M3Q5N4--S34	307270.0	342570.0	218120.0	0.0	0.0	0.0
A0A7M3Q5Q9	770	A0A7M3Q5Q9	1	S	1.0	CAIIHVRPSVGTRIPSPPPPVFSDLRTESAA	IPS(1)PPPPVFSDLR	770	IPSPPPPVFSDLR	A0A7M3Q5Q9--S770	1410300.0	1015300.0	704500.0	0.0	0.0	0.0
A0A7M3Q5Q9	928	A0A7M3Q5Q9	1;2	S	0.999933	RQGPGGVARWGGRKWSPSPGGPGGAGPDGSR	KWS(1)PS(1)PGGPGGAGPDGSR	928	KWSPSPGGPGGAGPDGSR	A0A7M3Q5Q9--S928	103350.0	54539.0	0.0	0.0	0.0	0.0
A0A7M3Q5Q9	930	A0A7M3Q5Q9	2	S	0.999932	GPGGVARWGGRKWSPSPGGPGGAGPDGSRYW	KWS(1)PS(1)PGGPGGAGPDGSR	930	KWSPSPGGPGGAGPDGSR	A0A7M3Q5Q9--S930	58894.0	0.0	0.0	0.0	0.0	0.0
A0A7M3Q5Y5	2	A0A7M3Q5Y5	1	S	1.0	______________MSLEAVIEHDYIFKLLL	S(1)LEAVIEHDYIFK	2	SLEAVIEHDYIFK	A0A7M3Q5Y5--S2	0.0	75690.0	53840.0	0.0	0.0	17690.0
A0A7M3Q5Y6	46	A0A7M3Q5Y6	1	S	0.918801	TQAPKLVKKYEICHLSTGDMLRAITSSGSEL	KYEICHLS(0.919)T(0.081)GDMLR	46	KYEICHLSTGDMLR	A0A7M3Q5Y6--S46	54388.0	104420.0	152930.0	0.0	0.0	0.0
A0A7M3Q5Y6	122	A0A7M3Q5Y6	1	S	0.999941	SQAEKLQDLLKKRKESLNGVIELTVPDAILE	RKES(1)LNGVIELTVPDAILEK	122	RKESLNGVIELTVPDAILEK	A0A7M3Q5Y6--S122	0.0	0.0	26299.0	0.0	0.0	0.0
A0A7M3Q600	931	A0A7M3Q600	1	S	1.0	PAKSEGGKVSGRRANSPRPPPGGGALAAAAE	ANS(1)PRPPPGGGALAAAAELR	931	ANSPRPPPGGGALAAAAELR	A0A7M3Q600--S931	341850.0	228840.0	257000.0	0.0	0.0	0.0
A0A7M3Q600	105	A0A7M3Q600	1	S	1.0	PQSSSRSPREEGEALSEDEILAAAAAAAVSG	EEGEALS(1)EDEILAAAAAAAVSGHR	105	EEGEALSEDEILAAAAAAAVSGHR	A0A7M3Q600--S105	79379.0	49574.0	15019.0	0.0	0.0	0.0
A0A7M3Q634	47	A0A7M3Q634	1	S	0.998058	TGYRHVDCAHIYGNESEVGNALKKRFDDGTI	HVDCAHIY(0.002)GNES(0.998)EVGNALK	47	HVDCAHIYGNESEVGNALK	A0A7M3Q634--S47	0.0	17555.0	19508.0	0.0	0.0	0.0
A0A7M3Q648	219	A0A7M3Q648	1	S	1.0	NQEYEAQILNFSKIKSALEAQVDDLKRSLDE	IKS(1)ALEAQVDDLKR	219	IKSALEAQVDDLKR	A0A7M3Q648--S219	0.0	42780.0	26307.0	19481.0	0.0	0.0
A0A7M3Q648;A0A7M3R8A9	67;67	A0A7M3Q648	1	S	0.999905	LAIQLEALSERLDELSGSSSQVNETVRRKDM	LDELS(1)GSSSQVNETVR	67	LDELSGSSSQVNETVR	A0A7M3Q648--S67	44012.0	60109.0	25306.0	89146.0	0.0	44482.0
A0A7M3Q648;A0A7M3R8A9	69;69	A0A7M3Q648	1	S	0.90049	IQLEALSERLDELSGSSSQVNETVRRKDMEL	LDELS(0.003)GS(0.9)S(0.096)S(0.001)QVNETVR	69	LDELSGSSSQVNETVR	A0A7M3Q648--S69	57051.0	66540.0	0.0	31516.0	0.0	0.0
A0A7M3Q648;A0A7M3R8A9	18;18	A0A7M3Q648	1	S	0.992308	TETNIKLTRTIYRGTSPSTVRLESRVRELED	TIYRGT(0.008)S(0.992)PSTVRLESR	18	TIYRGTSPSTVRLESR	A0A7M3Q648--S18	1222900.0	0.0	0.0	0.0	0.0	0.0
A0A7M3Q648	476	A0A7M3Q648	1	S	0.99954	EEALKDLEAKYQSSQSALAHLKSEMEQRLRE	YQSSQS(1)ALAHLK	476	YQSSQSALAHLK	A0A7M3Q648--S476	0.0	0.0	0.0	11878.0	0.0	0.0
A0A7M3Q648	483	A0A7M3Q648	1	S	0.998865	EAKYQSSQSALAHLKSEMEQRLREKDEELEN	YQSSQS(0.001)ALAHLKS(0.999)EMEQR	483	YQSSQSALAHLKSEMEQR	A0A7M3Q648--S483	66867.0	0.0	0.0	0.0	38112.0	58336.0
A0A7M3Q6C3	228	A0A7M3Q6C3	1	S	0.857687	ELEHEDADRRPPDSYSPSSPTLSISERTKDD	RPPDS(0.121)YS(0.858)PS(0.022)SPTLSISER	228	RPPDSYSPSSPTLSISER	A0A7M3Q6C3--S228	286900.0	193730.0	139830.0	0.0	0.0	0.0
A0A7M3Q6C3	235	A0A7M3Q6C3	1	S	0.861371	DRRPPDSYSPSSPTLSISERTKDDKSQLLGE	RPPDSYSPSSPT(0.008)LS(0.861)IS(0.131)ER	235	RPPDSYSPSSPTLSISER	A0A7M3Q6C3--S235	194540.0	190650.0	83283.0	0.0	0.0	0.0
A0A7M3Q6H0	435	A0A7M3Q6H0	1	S	0.999717	ELHAAAAAVVAGRRRSPSGLTSNLHMPGTQQ	S(1)PSGLTSNLHMPGTQQHHR	435	SPSGLTSNLHMPGTQQHHR	A0A7M3Q6H0--S435	167500.0	139330.0	76888.0	0.0	0.0	0.0
A0A7M3Q6H3	31	A0A7M3Q6H3	1;2	S	1.0	LDKRNTDMKVRFERRSTIPLPGMEGKYVAKG	RS(1)T(1)IPLPGMEGK	31	RSTIPLPGMEGK	A0A7M3Q6H3--S31	0.0	0.0	187230.0	0.0	0.0	36669.0
A0A7M3Q6I4	1601	A0A7M3Q6I4	1	S	0.975411	SHPNALTYSRDKETHSDAEQSEAPALRHRYL	DKET(0.025)HS(0.975)DAEQSEAPALR	1601	DKETHSDAEQSEAPALR	A0A7M3Q6I4--S1601	61162.0	93931.0	0.0	0.0	0.0	0.0
A0A7M3Q6I4	1617	A0A7M3Q6I4	1	S	0.989882	DAEQSEAPALRHRYLSLSELAVPLGRLPEVV	YLS(0.99)LS(0.01)ELAVPLGR	1617	YLSLSELAVPLGR	A0A7M3Q6I4--S1617	58733.0	0.0	0.0	0.0	0.0	0.0
A0A7M3Q6N3	145	A0A7M3Q6N3	1	S	0.98405	DKINGWKLNTIGMNPSVESYLLLHRFGLRYV	LNTIGMNPS(0.984)VES(0.016)YLLLHR	145	LNTIGMNPSVESYLLLHR	A0A7M3Q6N3--S145	0.0	14692.0	0.0	0.0	0.0	0.0
A0A7M3Q6N3	148	A0A7M3Q6N3	1	S	0.968319	NGWKLNTIGMNPSVESYLLLHRFGLRYVDRY	LNTIGMNPSVES(0.968)Y(0.031)LLLHR	148	LNTIGMNPSVESYLLLHR	A0A7M3Q6N3--S148	42020.0	36117.0	26841.0	0.0	0.0	0.0
A0A7M3Q6N3	193	A0A7M3Q6N3	2	S	0.997967	LQGLGVASGAVNRRLSSTGSIPRPRNRSASM	RLS(0.998)S(0.899)T(0.099)GS(0.004)IPR	193	RLSSTGSIPR	A0A7M3Q6N3--S193	0.0	0.0	0.0	154970.0	0.0	0.0
A0A7M3Q6N3	194	A0A7M3Q6N3	2	S	0.899306	QGLGVASGAVNRRLSSTGSIPRPRNRSASMD	RLS(0.998)S(0.899)T(0.099)GS(0.004)IPR	194	RLSSTGSIPR	A0A7M3Q6N3--S194	0.0	0.0	0.0	154970.0	0.0	0.0
A0A7M3Q6N3	207	A0A7M3Q6N3	1	S	0.88356	LSSTGSIPRPRNRSASMDEYDQPQGFKNLLY	S(0.116)AS(0.884)MDEYDQPQGFK	207	SASMDEYDQPQGFK	A0A7M3Q6N3--S207	0.0	0.0	0.0	139460.0	0.0	100240.0
A0A7M3Q6R3	254	A0A7M3Q6R3	1	S	1.0	ATYLLLGERLRSTRHSLPHTLAPRPTEIGVL	HS(1)LPHTLAPR	254	HSLPHTLAPR	A0A7M3Q6R3--S254	39110.0	26618.0	30761.0	0.0	0.0	0.0
A0A7M3Q6T8	6	A0A7M3Q6T8	1	S	1.0	__________MGEPASDDGEIETNYHKIVES	GEPAS(1)DDGEIETNYHK	6	GEPASDDGEIETNYHK	A0A7M3Q6T8--S6	186180.0	137250.0	59797.0	0.0	0.0	0.0
A0A7M3Q6U0	341	A0A7M3Q6U0	1	S	0.798841	AGRPQHIYWHPANEHSPSVTPTCAQPSHPKY	PQHIYWHPANEHS(0.799)PS(0.201)VTPTCAQPSHPK	341	PQHIYWHPANEHSPSVTPTCAQPSHPK	A0A7M3Q6U0--S341	90816.0	50928.0	31380.0	0.0	0.0	0.0
A0A7M3Q6X0	625	A0A7M3Q6X0	1	S	0.924596	SFSTRNMHVNADNSVSPVKPSARPSSKPQSI	NMHVNADNS(0.075)VS(0.925)PVKPS(0.001)AR	625	NMHVNADNSVSPVKPSAR	A0A7M3Q6X0--S625	0.0	30506.0	0.0	0.0	0.0	0.0
A0A7M3Q6X4	74	A0A7M3Q6X4	1	S	1.0	KKPDAPQAPAQQNQESPRNLQSVLNARLKDL	KPDAPQAPAQQNQES(1)PR	74	KPDAPQAPAQQNQESPR	A0A7M3Q6X4--S74	0.0	22864.0	0.0	0.0	0.0	0.0
A0A7M3Q777	614	A0A7M3Q777	1	S	1.0	VHTKSNSKPPLPVQHSVPEWLGRETSPRDNC	SNSKPPLPVQHS(1)VPEWLGR	614	SNSKPPLPVQHSVPEWLGR	A0A7M3Q777--S614	175360.0	156350.0	236640.0	0.0	0.0	0.0
A0A7M3QQF4;A0A7M3Q778	32;296	A0A7M3QQF4	1	S	0.773819	ADRHKESSDSDARRSSLGDENLFLKAELLRL	RS(0.226)S(0.774)LGDENLFLK	32	RSSLGDENLFLK	A0A7M3QQF4--S32	0.0	0.0	0.0	0.0	0.0	144290.0
A0A7M3Q786	766	A0A7M3Q786	1	S	1.0	VLDPTADRHVDPPCASPVKPRPVLSGDQLAV	HVDPPCAS(1)PVKPR	766	HVDPPCASPVKPR	A0A7M3Q786--S766	26652.0	0.0	30409.0	0.0	0.0	0.0
A0A7M3Q788	45	A0A7M3Q788	1	S	0.921976	RFPNDALPPKCSRTASQSTLLSNDLTCLHPK	T(0.07)AS(0.922)QS(0.008)TLLSNDLTCLHPK	45	TASQSTLLSNDLTCLHPK	A0A7M3Q788--S45	68624.0	71153.0	72629.0	0.0	0.0	0.0
A0A7M3Q788	51	A0A7M3Q788	1	S	0.999996	LPPKCSRTASQSTLLSNDLTCLHPKEDATDG	TASQSTLLS(1)NDLTCLHPK	51	TASQSTLLSNDLTCLHPK	A0A7M3Q788--S51	180020.0	138850.0	184520.0	0.0	0.0	0.0
A0A7M3Q7B7	112	A0A7M3Q7B7	1;3	S	0.998617	HLETPVKRDRETDLPSPNAATLHECSPRSPV	ETDLPS(0.999)PNAAT(0.004)LHECS(0.998)PRS(1)PVVR	112	ETDLPSPNAATLHECSPRSPVVR	A0A7M3Q7B7--S112	266480.0	0.0	206970.0	0.0	0.0	0.0
A0A7M3Q7B7	122	A0A7M3Q7B7	3	S	0.99816	ETDLPSPNAATLHECSPRSPVVRFRNGDLGS	ETDLPS(0.999)PNAAT(0.004)LHECS(0.998)PRS(1)PVVR	122	ETDLPSPNAATLHECSPRSPVVR	A0A7M3Q7B7--S122	0.0	0.0	206970.0	0.0	0.0	0.0
A0A7M3Q7B7	125	A0A7M3Q7B7	3	S	0.999704	LPSPNAATLHECSPRSPVVRFRNGDLGSQAQ	ETDLPS(0.999)PNAAT(0.004)LHECS(0.998)PRS(1)PVVR	125	ETDLPSPNAATLHECSPRSPVVR	A0A7M3Q7B7--S125	0.0	0.0	206970.0	0.0	0.0	0.0
A0A7M3Q7G9	208	A0A7M3Q7G9	1	S	0.865062	LVHSHGRGLFIPITESSNIKSILENWPVKDI	GLFIPIT(0.001)ES(0.865)S(0.134)NIK	208	GLFIPITESSNIK	A0A7M3Q7G9--S208	0.0	0.0	0.0	32619.0	0.0	0.0
A0A7M3Q7I0	151	A0A7M3Q7I0	1	S	1.0	STYENIIRPAARRPRSPAVEEQVELPSCCRN	S(1)PAVEEQVELPSCCR	151	SPAVEEQVELPSCCR	A0A7M3Q7I0--S151	299430.0	381570.0	311180.0	0.0	0.0	0.0
A0A7M3Q7I2	987	A0A7M3Q7I2	1	S	0.993866	SQAWSYRDGAASEMHSPLGYPTVRSFTTTTS	DGAASEMHS(0.994)PLGY(0.003)PT(0.003)VR	987	DGAASEMHSPLGYPTVR	A0A7M3Q7I2--S987	75726.0	0.0	0.0	0.0	0.0	0.0
A0A7M3Q7I2	814	A0A7M3Q7I2	1	S	0.999997	YQTTYKTTLTHLPPASPKRFGQINLTIDPES	TTLTHLPPAS(1)PK	814	TTLTHLPPASPK	A0A7M3Q7I2--S814	454360.0	0.0	0.0	0.0	0.0	0.0
A0A7M3Q7M5	8	A0A7M3Q7M5	1	S	0.999999	________MALDRRVSLLFSALPNKTLCTAD	RVS(1)LLFSALPNK	8	RVSLLFSALPNK	A0A7M3Q7M5--S8	27048.0	0.0	34248.0	0.0	0.0	0.0
A0A7M3Q7M8	289	A0A7M3Q7M8	3	S	0.897277	PDKPEEGDQKADSDTSDAVVVPPATESNNDE	ADS(0.671)DT(0.432)S(0.897)DAVVVPPAT(0.557)ES(0.401)NNDEAT(0.042)IFELPK	289	ADSDTSDAVVVPPATESNNDEATIFELPK	A0A7M3Q7M8--S289	0.0	131460.0	84841.0	0.0	0.0	0.0
A0A7M3Q7M8	38	A0A7M3Q7M8	1	S	0.897071	AGVAGLCCIYFNRRKSTAADAAAAESPIARQ	KS(0.897)T(0.103)AADAAAAESPIAR	38	KSTAADAAAAESPIAR	A0A7M3Q7M8--S38	70248.0	87747.0	0.0	0.0	0.0	0.0
A0A7M3Q7P3	291	A0A7M3Q7P3	1	S	0.999994	ASAPCGGAARARRAASAAPSLTHAQSGSASP	AAS(1)AAPSLTHAQSGSASPR	291	AASAAPSLTHAQSGSASPR	A0A7M3Q7P3--S291	12269.0	24578.0	44021.0	0.0	0.0	0.0
A0A7M3Q7P3	305	A0A7M3Q7P3	1	S	0.952388	ASAAPSLTHAQSGSASPRNRAVDTTSKVVRA	AASAAPSLTHAQS(0.001)GS(0.047)AS(0.952)PR	305	AASAAPSLTHAQSGSASPR	A0A7M3Q7P3--S305	27035.0	45823.0	50271.0	0.0	0.0	0.0
A0A7M3Q7P3	569	A0A7M3Q7P3	1	S	0.994499	ETDGTTAATPAETEASPIKAADQESSSMTEA	TTETDGTTAATPAET(0.005)EAS(0.994)PIK	569	TTETDGTTAATPAETEASPIK	A0A7M3Q7P3--S569	31014.0	27792.0	0.0	0.0	0.0	0.0
A0A7M3Q7P6	54	A0A7M3Q7P6	1	S	0.999787	VKLANFEHAYQSSPASHLHDGKENPCPSIDD	LANFEHAYQSSPAS(1)HLHDGK	54	LANFEHAYQSSPASHLHDGK	A0A7M3Q7P6--S54	74365.0	77460.0	0.0	0.0	0.0	0.0
A0A7M3Q7Q3	422	A0A7M3Q7Q3	1	S	1.0	DLLSPDIVSLDLRRASCPEQFAPGFAKKLAG	RAS(1)CPEQFAPGFAK	422	RASCPEQFAPGFAK	A0A7M3Q7Q3--S422	0.0	0.0	0.0	48643.0	0.0	0.0
A0A7M3Q7Q7	60	A0A7M3Q7Q7	1	S	1.0	SGVPCVLLARHGRKHSIMPANVNFRANIWAL	KHS(1)IMPANVNFR	60	KHSIMPANVNFR	A0A7M3Q7Q7--S60	55293.0	0.0	0.0	0.0	0.0	0.0
A0A7M3Q7R7	191	A0A7M3Q7R7	1	S	1.0	AARAAPAPAAHTGVRSPAGSQSAGDSSQINA	S(1)PAGSQSAGDSSQINALR	191	SPAGSQSAGDSSQINALR	A0A7M3Q7R7--S191	150880.0	0.0	75371.0	0.0	0.0	0.0
A0A7M3Q7R7	202	A0A7M3Q7R7	1	S	0.885058	TGVRSPAGSQSAGDSSQINALRTELDALNIQ	SPAGSQSAGDS(0.115)S(0.885)QINALR	202	SPAGSQSAGDSSQINALR	A0A7M3Q7R7--S202	0.0	78145.0	0.0	0.0	0.0	0.0
A0A7M3Q7S3	166	A0A7M3Q7S3	1;2	S	0.877242	DVNTDRKTQSESRTRSPSPIGGHEPVPRDLE	T(0.072)RS(0.877)PS(0.051)PIGGHEPVPR	166	TRSPSPIGGHEPVPR	A0A7M3Q7S3--S166	126670.0	65910.0	0.0	0.0	0.0	0.0
A0A7M3Q7S3	168	A0A7M3Q7S3	2	S	0.979843	NTDRKTQSESRTRSPSPIGGHEPVPRDLEGR	T(0.318)RS(0.702)PS(0.98)PIGGHEPVPR	168	TRSPSPIGGHEPVPR	A0A7M3Q7S3--S168	86961.0	65910.0	0.0	0.0	0.0	0.0
A0A7M3Q7V0	20	A0A7M3Q7V0	1	S	0.999818	YIEDPNEKDGLYPKLSPVSPSAPPYAPPTDS	LS(1)PVSPSAPPYAPPTDSR	20	LSPVSPSAPPYAPPTDSR	A0A7M3Q7V0--S20	0.0	0.0	68805.0	0.0	0.0	227610.0
A0A7M3Q7Y6	466	A0A7M3Q7Y6	1	S	1.0	PLVVKTQNAEFINDLSDAPFRKENPEGRLKN	TQNAEFINDLS(1)DAPFR	466	TQNAEFINDLSDAPFR	A0A7M3Q7Y6--S466	39159.0	29310.0	16526.0	0.0	0.0	0.0
A0A7M3Q827	70	A0A7M3Q827	3	S	0.999995	RRLAKSQLSGSGVAASEKLSSEDLLDWFSKM	LAKS(0.505)QLS(0.747)GS(0.747)GVAAS(1)EK	70	LAKSQLSGSGVAASEK	A0A7M3Q827--S70	0.0	0.0	258740.0	0.0	0.0	134180.0
A0A7M3Q834	751	A0A7M3Q834	1	S	0.990334	YSSAYRPISRRGTSYSETDSSVIKPRKSVGG	GTS(0.002)YS(0.99)ET(0.007)DSSVIKPR	751	GTSYSETDSSVIKPR	A0A7M3Q834--S751	0.0	41262.0	0.0	14024.0	0.0	0.0
A0A7M3RJM5;A0A7M3Q8I9	66;66	A0A7M3RJM5	1	S	1.0	PRLDSGDQVENKDPASPKDEEKIKHRQSVAQ	LDSGDQVENKDPAS(1)PKDEEK	66	LDSGDQVENKDPASPKDEEK	A0A7M3RJM5--S66	0.0	42082.0	0.0	0.0	0.0	0.0
A0A7M3Q8M1	606	A0A7M3Q8M1	1	S	0.999302	YSGQLQPHRMGYVRRSFHGTTLDDALCERLG	RS(0.999)FHGT(0.001)TLDDALCER	606	RSFHGTTLDDALCER	A0A7M3Q8M1--S606	0.0	0.0	0.0	48523.0	37436.0	33387.0
A0A7M3Q8M9	45	A0A7M3Q8M9	1	S	1.0	DIFRVHVIHSRHQVRSPIINIARTSFFHVKR	HQVRS(1)PIINIAR	45	HQVRSPIINIAR	A0A7M3Q8M9--S45	0.0	0.0	0.0	0.0	0.0	60341.0
A0A7M3Q8P2	96	A0A7M3Q8P2	1;2	S	0.999703	GGVLPCIHPSLLKRKSVSGQMQNSTGVVVAS	KS(1)VSGQMQNSTGVVVASSSGR	96	KSVSGQMQNSTGVVVASSSGR	A0A7M3Q8P2--S96	636760.0	546290.0	283440.0	0.0	0.0	0.0
A0A7M3Q8P2	98	A0A7M3Q8P2	1;2	S	0.999155	VLPCIHPSLLKRKSVSGQMQNSTGVVVASSS	RKS(1)VS(0.999)GQMQNS(0.001)TGVVVASSSGR	98	RKSVSGQMQNSTGVVVASSSGR	A0A7M3Q8P2--S98	0.0	12519.0	93018.0	0.0	0.0	0.0
A0A7M3Q8P7	196	A0A7M3Q8P7	1	S	1.0	ESAAQLDKLIDNGEFSAAIRLHRGSLLVTED	LIDNGEFS(1)AAIR	196	LIDNGEFSAAIR	A0A7M3Q8P7--S196	0.0	0.0	0.0	316800.0	251520.0	0.0
A0A7M3Q8P9	80	A0A7M3Q8P9	1	S	0.990116	PSIEKLPTNALVSQPSVKATVNTESEASAKG	LPTNALVS(0.01)QPS(0.99)VK	80	LPTNALVSQPSVK	A0A7M3Q8P9--S80	0.0	63086.0	0.0	0.0	0.0	0.0
A0A7M3Q8R8	2951	A0A7M3Q8R8	1	S	0.999865	MERSPNFESSPSARISPETWPLFLAQLRQLN	IS(1)PETWPLFLAQLR	2951	ISPETWPLFLAQLR	A0A7M3Q8R8--S2951	0.0	0.0	30237.0	0.0	0.0	0.0
A0A7M3Q8R8	2809	A0A7M3Q8R8	1	S	1.0	TQKIRADQGNIQRRWSQLVMRLRDALEGNVQ	RWS(1)QLVMR	2809	RWSQLVMR	A0A7M3Q8R8--S2809	0.0	0.0	113120.0	0.0	0.0	0.0
A0A7M3Q8V0	80	A0A7M3Q8V0	1	S	0.782816	YEPEGLADDEEVSSLSPTARAEAERQMRHRD	DYRPIPELDVYEPEGLADDEEVS(0.02)S(0.045)LS(0.783)PT(0.152)AR	80	DYRPIPELDVYEPEGLADDEEVSSLSPTAR	A0A7M3Q8V0--S80	98192.0	0.0	57195.0	0.0	0.0	0.0
A0A7M3Q8Z5	419	A0A7M3Q8Z5	1	S	0.997043	SRGKRVVGGASATTISPERDEHQEFCTECRD	VVGGASATT(0.003)IS(0.997)PERDEHQEFCTECR	419	VVGGASATTISPERDEHQEFCTECR	A0A7M3Q8Z5--S419	795090.0	405890.0	396030.0	0.0	0.0	0.0
A0A7M3Q909	392	A0A7M3Q909	1	S	0.99989	AASATATGSATKLPPSPPSEPKPPTKEELLT	LPPS(1)PPSEPKPPTK	392	LPPSPPSEPKPPTK	A0A7M3Q909--S392	50080.0	827170.0	1039700.0	85552.0	0.0	0.0
A0A7M3Q909	169	A0A7M3Q909	1	S	1.0	ETSKTAATTSKRRRMSPQPEQQDPNPQPTLP	RMS(1)PQPEQQDPNPQPTLPPPPADVHK	169	RMSPQPEQQDPNPQPTLPPPPADVHK	A0A7M3Q909--S169	43347.0	34173.0	37443.0	0.0	0.0	0.0
A0A7M3Q909	113	A0A7M3Q909	1;2	S	0.999288	SATPSSADVKPAAEASPSPARTRSRVSAAVE	TASATPSSADVKPAAEAS(0.999)PS(1)PAR	113	TASATPSSADVKPAAEASPSPAR	A0A7M3Q909--S113	69447.0	0.0	114130.0	0.0	0.0	0.0
A0A7M3Q909	115	A0A7M3Q909	1;2	S	0.999715	TPSSADVKPAAEASPSPARTRSRVSAAVEAD	TASATPSSADVKPAAEAS(0.999)PS(1)PAR	115	TASATPSSADVKPAAEASPSPAR	A0A7M3Q909--S115	161760.0	129470.0	20868.0	0.0	0.0	0.0
A0A7M3R304;A0A7M3Q931	568;585	A0A7M3R304	1	S	0.999859	TFSDFQVHTPDPDKQSA______________	PTFSDFQVHTPDPDKQS(1)A	568	PTFSDFQVHTPDPDKQSA	A0A7M3R304--S568	0.0	50606.0	59365.0	0.0	0.0	0.0
A0A7M3Q950	31	A0A7M3Q950	1	S	0.99996	QHRNGIYRPKKQRYPSLSGVDPKFLRNMRFA	YPS(1)LSGVDPK	31	YPSLSGVDPK	A0A7M3Q950--S31	57670.0	106780.0	99162.0	0.0	0.0	0.0
A0A7M3Q966	793	A0A7M3Q966	1	S	0.999883	VIRRTKRGNSQARPLSMTAIDLPMRRLQLGK	PLS(1)MTAIDLPMR	793	PLSMTAIDLPMR	A0A7M3Q966--S793	56257.0	29060.0	29348.0	0.0	0.0	0.0
A0A7M3Q9C1	747	A0A7M3Q9C1	1	S	0.995993	RFSLPSKYILFGRRRSEMGLSDSAFPQELKQ	RRS(0.996)EMGLS(0.002)DS(0.002)AFPQELK	747	RRSEMGLSDSAFPQELK	A0A7M3Q9C1--S747	0.0	0.0	88219.0	0.0	23635.0	0.0
A0A7M3S072;A0A7M3Q9D2	636;783	A0A7M3S072	1	S	0.985003	VYYVGAKLIDDGTLTSPALFRSVLVLTFGAQ	LIDDGT(0.001)LT(0.014)S(0.985)PALFR	636	LIDDGTLTSPALFR	A0A7M3S072--S636	0.0	0.0	0.0	0.0	0.0	338780.0
A0A7M3Q9K1	3218	A0A7M3Q9K1	1	S	1.0	GKSQTSARLIVDGRASPFEEEEDFEGDAIPR	AS(1)PFEEEEDFEGDAIPR	3218	ASPFEEEEDFEGDAIPR	A0A7M3Q9K1--S3218	146470.0	96707.0	41179.0	0.0	0.0	0.0
A0A7M3Q9K1	4968	A0A7M3Q9K1	1	S	0.876229	SPGRSAAETRLRDTLSPSQIFSSEDSSRETK	LRDT(0.122)LS(0.876)PS(0.002)QIFSSEDSSR	4968	LRDTLSPSQIFSSEDSSR	A0A7M3Q9K1--S4968	55356.0	69908.0	0.0	0.0	0.0	0.0
A0A7M3Q9K1	1078	A0A7M3Q9K1	1	S	0.999089	RGNAVCMLTHPPAKLSRSGNTREQFREEVLN	GNAVCMLT(0.001)HPPAKLS(0.999)R	1078	GNAVCMLTHPPAKLSR	A0A7M3Q9K1--S1078	0.0	0.0	59877.0	0.0	0.0	0.0
A0A7M3Q9K1	2966	A0A7M3Q9K1	1	S	0.857222	HYQPQLTEPIIEETSSQETSREQSPVDVAFP	IHYQPQLTEPIIEET(0.001)S(0.112)S(0.857)QET(0.015)S(0.015)R	2966	IHYQPQLTEPIIEETSSQETSR	A0A7M3Q9K1--S2966	37076.0	51946.0	41932.0	0.0	0.0	0.0
A0A7M3Q9K1	2970	A0A7M3Q9K1	1	S	0.986844	QLTEPIIEETSSQETSREQSPVDVAFPRVVV	IHYQPQLTEPIIEETSSQET(0.013)S(0.987)R	2970	IHYQPQLTEPIIEETSSQETSR	A0A7M3Q9K1--S2970	142650.0	143830.0	131370.0	0.0	0.0	0.0
A0A7M3Q9K1	4937	A0A7M3Q9K1	1	S	0.999998	EGLPTPDSRSPRRQLSPPPATDPWLHFRESR	QLS(1)PPPATDPWLHFR	4937	QLSPPPATDPWLHFR	A0A7M3Q9K1--S4937	59094.0	41578.0	0.0	0.0	0.0	0.0
A0A7M3Q9K1	3881	A0A7M3Q9K1	1	S	1.0	GPSSVVPAVSIPRRLSELQGCVEDLRVLILG	RLS(1)ELQGCVEDLR	3881	RLSELQGCVEDLR	A0A7M3Q9K1--S3881	0.0	0.0	0.0	194270.0	108850.0	0.0
A0A7M3Q9K1	1020	A0A7M3Q9K1	1	S	0.871415	LFFASFSVDRETRSGSPDLLTVEEGERLECL	S(0.129)GS(0.871)PDLLTVEEGER	1020	SGSPDLLTVEEGER	A0A7M3Q9K1--S1020	0.0	0.0	0.0	75585.0	0.0	0.0
A0A7M3Q9L2	540	A0A7M3Q9L2	1	S	0.999296	ISQRLKAIRTLGLSNSEAILTMEDDYRQTAG	TLGLS(0.001)NS(0.999)EAILTMEDDYR	540	TLGLSNSEAILTMEDDYR	A0A7M3Q9L2--S540	0.0	72785.0	0.0	105790.0	0.0	0.0
A0A7M3RE48;A0A7M3Q9L8	205;205	A0A7M3RE48	1	S	1.0	LGRVGVITQWERHPGSVEMVHVRDNTGHQFV	HPGS(1)VEMVHVR	205	HPGSVEMVHVR	A0A7M3RE48--S205	0.0	0.0	31399.0	0.0	0.0	0.0
A0A7M3Q9M5	507	A0A7M3Q9M5	1	S	0.856239	EAFVDSIPAMSESRESPRSEHSDAERDSAPV	EAFVDSIPAMS(0.121)ES(0.022)RES(0.856)PR	507	EAFVDSIPAMSESRESPR	A0A7M3Q9M5--S507	187610.0	98334.0	0.0	0.0	0.0	0.0
A0A7M3Q9N3;A0A7M3RSW1	172;172	A0A7M3Q9N3	1	S	0.999627	NGFMIAGRGIKVGRPSNAPQTSTLEEELRRD	VGRPS(1)NAPQTSTLEEELR	172	VGRPSNAPQTSTLEEELR	A0A7M3Q9N3--S172	0.0	27468.0	0.0	0.0	0.0	0.0
A0A7M3Q9S5	550	A0A7M3Q9S5	1	S	1.0	VGHSAFKQGRCRLKRSGGGLKEDEIDNVIKG	S(1)GGGLKEDEIDNVIK	550	SGGGLKEDEIDNVIK	A0A7M3Q9S5--S550	34758.0	0.0	23252.0	24620.0	0.0	0.0
A0A7M3Q9S7	121	A0A7M3Q9S7	1	S	1.0	TEAKMNAGAANQAMDSLCKYYKSINY_____	MNAGAANQAMDS(1)LCK	121	MNAGAANQAMDSLCK	A0A7M3Q9S7--S121	0.0	0.0	0.0	33630.0	0.0	23395.0
A0A7M3Q9W6	246	A0A7M3Q9W6	1	S	0.999993	MNAFAMFDPDKKNFISEEYLKDLLENMGDNF	NFIS(1)EEYLK	246	NFISEEYLK	A0A7M3Q9W6--S246	0.0	0.0	0.0	0.0	0.0	27101.0
A0A7M3QA17	524	A0A7M3QA17	1	S	0.90408	EKANQVVRRSLHLPSSPHHEKPTRLEDGRSR	SLHLPS(0.095)S(0.904)PHHEKPT(0.001)R	524	SLHLPSSPHHEKPTR	A0A7M3QA17--S524	21818.0	23792.0	51791.0	0.0	0.0	0.0
A0A7M3QA17	379	A0A7M3QA17	2	S	0.966771	PTKSAAVKVPLARTPSPARPPPPASPAKKAT	T(0.033)PS(0.967)PARPPPPAS(1)PAK	379	TPSPARPPPPASPAK	A0A7M3QA17--S379	0.0	109530.0	97397.0	0.0	0.0	0.0
A0A7M3QA17	388	A0A7M3QA17	1;2	S	1.0	PLARTPSPARPPPPASPAKKATTANLLDATS	TPSPARPPPPAS(1)PAK	388	TPSPARPPPPASPAK	A0A7M3QA17--S388	69230.0	160490.0	157670.0	0.0	0.0	0.0
A0A7M3QA67	354	A0A7M3QA67	1;2	S	0.883239	AASSSPAAKKTENSVSSPSPHTPEDSDFASS	KTENSVS(0.883)S(0.116)PSPHTPEDSDFASSHR	354	KTENSVSSPSPHTPEDSDFASSHR	A0A7M3QA67--S354	665220.0	69367.0	0.0	0.0	0.0	0.0
A0A7M3QA67	355	A0A7M3QA67	1;2	S	0.990152	ASSSPAAKKTENSVSSPSPHTPEDSDFASSH	TENSVS(0.003)S(0.99)PS(0.007)PHTPEDSDFASSHR	355	TENSVSSPSPHTPEDSDFASSHR	A0A7M3QA67--S355	436240.0	714960.0	439250.0	0.0	0.0	0.0
A0A7M3QA67	357	A0A7M3QA67	1;2	S	0.933254	SSPAAKKTENSVSSPSPHTPEDSDFASSHRV	KTENSVS(0.005)S(0.06)PS(0.933)PHT(0.001)PEDSDFASSHR	357	KTENSVSSPSPHTPEDSDFASSHR	A0A7M3QA67--S357	371240.0	69367.0	337970.0	0.0	0.0	0.0
A0A7M3QA67	1031	A0A7M3QA67	1	S	0.998633	DSRRSESRTSSVAPVSNPPTPTLPTVQEKLP	TSSVAPVS(0.999)NPPT(0.001)PTLPTVQEK	1031	TSSVAPVSNPPTPTLPTVQEK	A0A7M3QA67--S1031	37215.0	0.0	0.0	0.0	0.0	0.0
A0A7M3QA68	1245	A0A7M3QA68	1	S	0.982965	TAATGRPLVATHHCTSCPLKPFLATSTSAEA	PLVATHHCT(0.017)S(0.983)CPLK	1245	PLVATHHCTSCPLK	A0A7M3QA68--S1245	14421.0	0.0	27695.0	0.0	0.0	0.0
A0A7M3QAD3	688	A0A7M3QAD3	1	S	1.0	ANLVEQDVLVVDPVKSPFRLRDLYIRPNIVT	ANLVEQDVLVVDPVKS(1)PFR	688	ANLVEQDVLVVDPVKSPFR	A0A7M3QAD3--S688	19447.0	17723.0	0.0	0.0	0.0	0.0
A0A7M3QAE2	77	A0A7M3QAE2	1	S	1.0	GLGTLDELNEQGEKLSRTEARIKEINELQKQ	VGLGTLDELNEQGEKLS(1)R	77	VGLGTLDELNEQGEKLSR	A0A7M3QAE2--S77	42501.0	43903.0	64250.0	0.0	0.0	0.0
A0A7M3RT22;A0A7M3QAG1	119;556	A0A7M3RT22	1	S	0.999883	AGTGGSEMAAGLKEESMEAKALTVQPCTDEV	GAGTGGSEMAAGLKEES(1)MEAK	119	GAGTGGSEMAAGLKEESMEAK	A0A7M3RT22--S119	46050.0	23790.0	0.0	0.0	0.0	0.0
A0A7M3QAG5	829	A0A7M3QAG5	1	S	0.999765	PAEQRPAPTPAASADSPKVEQPHASMHGQQQ	PAEQRPAPTPAASADS(1)PK	829	PAEQRPAPTPAASADSPK	A0A7M3QAG5--S829	0.0	29992.0	63658.0	0.0	0.0	0.0
A0A7M3QAH9	409	A0A7M3QAH9	1	S	0.999443	RAFVHLDYEFTHDPLSEHKVA__________	AFVHLDYEFT(0.001)HDPLS(0.999)EHK	409	AFVHLDYEFTHDPLSEHK	A0A7M3QAH9--S409	0.0	38982.0	0.0	0.0	0.0	0.0
A0A7M3QAJ3	2164	A0A7M3QAJ3	1	S	0.997095	IPTYSHMRPPMRRRVSDCYGSIEVPHLRNGS	RVS(0.997)DCY(0.003)GSIEVPHLR	2164	RVSDCYGSIEVPHLR	A0A7M3QAJ3--S2164	0.0	0.0	52040.0	0.0	0.0	0.0
A0A7M3QAJ6	425	A0A7M3QAJ6	1	S	1.0	QTAKAHPNSRFCCPASQCPIIHPKWEDPKGV	FCCPAS(1)QCPIIHPK	425	FCCPASQCPIIHPK	A0A7M3QAJ6--S425	46788.0	33508.0	36457.0	339050.0	217150.0	218530.0
A0A7M3QAJ6	513	A0A7M3QAJ6	1	S	1.0	PFMGYNFGKYLEHWLSMEKPNRKMPKIFHVN	YLEHWLS(1)MEKPNR	513	YLEHWLSMEKPNR	A0A7M3QAJ6--S513	0.0	0.0	0.0	0.0	72878.0	68380.0
A0A7M3QAK4	197	A0A7M3QAK4	1	S	0.99999	FGLSKVSLTEDDKAYSFCGTVEYMAPEVVNR	AYS(1)FCGTVEYMAPEVVNR	197	AYSFCGTVEYMAPEVVNR	A0A7M3QAK4--S197	30729.0	14631.0	43338.0	13108.0	0.0	0.0
A0A7M3QAK4	20	A0A7M3QAK4	1	S	1.0	PLIEPFPEKKENGLISLGEFADEKQENGANY	ENGLIS(1)LGEFADEK	20	ENGLISLGEFADEK	A0A7M3QAK4--S20	0.0	0.0	18177.0	0.0	0.0	0.0
A0A7M3QAK4	339	A0A7M3QAK4	1;2	S	1.0	AFNFDKEYTNRTPKDSPVPPPSDSANELFRG	T(1)PKDS(1)PVPPPSDSANELFR	339	TPKDSPVPPPSDSANELFR	A0A7M3QAK4--S339	835240.0	443610.0	1030400.0	68016.0	0.0	50381.0
A0A7M3QAK6	201	A0A7M3QAK6	1	S	1.0	PSTAAQLLPIPSGRLSWNGFPEGAGDPGDAP	LS(1)WNGFPEGAGDPGDAPR	201	LSWNGFPEGAGDPGDAPR	A0A7M3QAK6--S201	0.0	0.0	0.0	77266.0	0.0	0.0
A0A7M3QAN7	87	A0A7M3QAN7	1	S	1.0	TVFGHKKHDDDIVDESDANEVEVEEEGEKGG	KHDDDIVDES(1)DANEVEVEEEGEK	87	KHDDDIVDESDANEVEVEEEGEK	A0A7M3QAN7--S87	0.0	36707.0	0.0	0.0	0.0	0.0
A0A7M3QAR8	709	A0A7M3QAR8	1	S	0.998592	RAHEYTRVAAETDAGSVVEQSRYPSSVFVWL	VAAET(0.001)DAGS(0.999)VVEQSR	709	VAAETDAGSVVEQSR	A0A7M3QAR8--S709	0.0	22972.0	0.0	0.0	0.0	0.0
A0A7M3QAU7;A0A7M3R3X3	418;639	A0A7M3QAU7	1	S	0.89927	FSTHRRPYPLSSRGHSLPILSDSDLSEPSPS	GHS(0.899)LPILS(0.095)DS(0.005)DLSEPSPSFR	418	GHSLPILSDSDLSEPSPSFR	A0A7M3QAU7--S418	5463.4	0.0	0.0	0.0	0.0	0.0
A0A7M3QAV8	717	A0A7M3QAV8	1	S	1.0	DPPHHWPRRPDERERSPIRPAYYRQ______	ERS(1)PIRPAYYR	717	ERSPIRPAYYR	A0A7M3QAV8--S717	1166300.0	1094400.0	805230.0	0.0	0.0	0.0
A0A7M3QB00	1225	A0A7M3QB00	1	S	0.950306	SAQHTESLLARLGSTSPKDQPSSVQPEVREN	LGS(0.004)T(0.045)S(0.95)PKDQPSSVQPEVR	1225	LGSTSPKDQPSSVQPEVR	A0A7M3QB00--S1225	54459.0	46859.0	0.0	0.0	0.0	0.0
A0A7M3QB37	5	A0A7M3QB37	1;2	S	0.960509	___________MPQTSDSEDGYSDATGLLSP	PQT(0.035)S(0.961)DS(0.004)EDGYSDATGLLSPEELKPHR	5	PQTSDSEDGYSDATGLLSPEELKPHR	A0A7M3QB37--S5	177140.0	327000.0	54390.0	0.0	0.0	0.0
A0A7M3QB37	7	A0A7M3QB37	2	S	0.9697	_________MPQTSDSEDGYSDATGLLSPEE	PQT(0.29)S(0.727)DS(0.97)EDGY(0.011)S(0.002)DATGLLSPEELKPHR	7	PQTSDSEDGYSDATGLLSPEELKPHR	A0A7M3QB37--S7	0.0	0.0	54390.0	0.0	0.0	0.0
A0A7M3QB50	48	A0A7M3QB50	1	S	1.0	AIKEDVKLMQQRRRVSLILRSQAFRQELEKI	RVS(1)LILR	48	RVSLILR	A0A7M3QB50--S48	359610.0	341430.0	443250.0	0.0	485100.0	0.0
A0A7M3QB50	707	A0A7M3QB50	1	S	1.0	FETEGIRSDTSVGEFSGGEVEKPEEATETKG	SDTSVGEFS(1)GGEVEKPEEATETK	707	SDTSVGEFSGGEVEKPEEATETK	A0A7M3QB50--S707	123790.0	219540.0	215820.0	175120.0	118300.0	126260.0
A0A7M3QB56	194	A0A7M3QB56	1	S	0.983479	RLEFSTSTKIVPYVPSPPPTCHTDGRCCCNH	IVPYVPS(0.983)PPPT(0.015)CHT(0.001)DGR	194	IVPYVPSPPPTCHTDGR	A0A7M3QB56--S194	0.0	0.0	0.0	110820.0	0.0	0.0
A0A7M3QB76	221	A0A7M3QB76	1	S	0.999084	KIKADRRAELLHHVMSEYNAMEKEYELMKTA	AELLHHVMS(0.999)EY(0.001)NAMEK	221	AELLHHVMSEYNAMEK	A0A7M3QB76--S221	19664.0	0.0	0.0	0.0	0.0	0.0
A0A7M3QB76	6	A0A7M3QB76	1	S	0.852433	__________MATLRSEDDEPLALKTAQTAD	AT(0.148)LRS(0.852)EDDEPLALK	6	ATLRSEDDEPLALK	A0A7M3QB76--S6	0.0	0.0	0.0	55557.0	14341.0	38095.0
A0A7M3QBB6	209	A0A7M3QBB6	1	S	0.812704	LKIEVKLRLHPEEETSEDENAITMPTQSNKN	LHPEEET(0.187)S(0.813)EDENAITMPTQSNK	209	LHPEEETSEDENAITMPTQSNK	A0A7M3QBB6--S209	106460.0	121620.0	57743.0	0.0	0.0	0.0
A0A7M3QBB7	293	A0A7M3QBB7	1	S	0.944284	ELPAFARNPELARRPSGSDAVFESLTDEQEV	RPS(0.944)GS(0.055)DAVFESLT(0.001)DEQEVK	293	RPSGSDAVFESLTDEQEVK	A0A7M3QBB7--S293	326120.0	264450.0	227980.0	90444.0	0.0	39748.0
A0A7M3QBB7	295	A0A7M3QBB7	1	S	0.913037	PAFARNPELARRPSGSDAVFESLTDEQEVKV	RPS(0.086)GS(0.913)DAVFES(0.001)LTDEQEVK	295	RPSGSDAVFESLTDEQEVK	A0A7M3QBB7--S295	0.0	0.0	55272.0	0.0	0.0	0.0
A0A7M3QBG1	1280	A0A7M3QBG1	1	S	1.0	SFDMGSMNLTASRRASHGDQPVDLMEFRNSE	RAS(1)HGDQPVDLMEFR	1280	RASHGDQPVDLMEFR	A0A7M3QBG1--S1280	133300.0	120250.0	286010.0	122240.0	74071.0	95865.0
A0A7M3QBH1	167	A0A7M3QBH1	1;2	S	1.0	GRPIRVDYSITERAHSPTPGVYMGRPTRRFG	AHS(1)PT(1)PGVYMGRPTRR	167	AHSPTPGVYMGRPTRR	A0A7M3QBH1--S167	419590.0	126110.0	0.0	0.0	0.0	0.0
A0A7M3QBK1	816	A0A7M3QBK1	1	S	0.955163	ATEVGRSIQRMNLPSSPGDPSGEQSTSLRSA	MNLPS(0.044)S(0.955)PGDPSGEQSTSLR	816	MNLPSSPGDPSGEQSTSLR	A0A7M3QBK1--S816	41665.0	26976.0	22796.0	54865.0	0.0	51285.0
A0A7M3QBN6	2057	A0A7M3QBN6	1	S	0.795815	GTLKNRDLVGQVIQDSHQSPLQPSRSGTRGS	DLVGQVIQDS(0.796)HQS(0.148)PLQPS(0.056)R	2057	DLVGQVIQDSHQSPLQPSR	A0A7M3QBN6--S2057	0.0	0.0	47506.0	0.0	0.0	0.0
A0A7M3QBN6	2060	A0A7M3QBN6	1	S	0.996963	KNRDLVGQVIQDSHQSPLQPSRSGTRGSELV	DLVGQVIQDSHQS(0.997)PLQPS(0.003)R	2060	DLVGQVIQDSHQSPLQPSR	A0A7M3QBN6--S2060	26818.0	33673.0	19210.0	0.0	0.0	0.0
A0A7M3QBP1	8	A0A7M3QBP1	3	S	0.996213	________MTSRTSLSPASGSEHQAGSRESA	T(0.443)S(0.56)LS(0.996)PAS(0.85)GS(0.15)EHQAGSR	8	TSLSPASGSEHQAGSR	A0A7M3QBP1--S8	47186.0	0.0	0.0	0.0	0.0	0.0
A0A7M3QBP1	11	A0A7M3QBP1	1;3	S	0.948158	_____MTSRTSLSPASGSEHQAGSRESASNA	TSLS(0.002)PAS(0.948)GS(0.05)EHQAGSR	11	TSLSPASGSEHQAGSR	A0A7M3QBP1--S11	47186.0	13117.0	0.0	0.0	0.0	0.0
A0A7M3QBT6	274	A0A7M3QBT6	1;2	S	1.0	SSSFLSRRGAGRHEHSSILEDSSDSHKKRGH	HEHS(1)S(1)ILEDSSDSHK	274	HEHSSILEDSSDSHK	A0A7M3QBT6--S274	17566.0	39755.0	0.0	15017.0	8154.6	0.0
A0A7M3QBT6	275	A0A7M3QBT6	1;2	S	1.0	SSFLSRRGAGRHEHSSILEDSSDSHKKRGHY	HEHS(1)S(1)ILEDSSDSHK	275	HEHSSILEDSSDSHK	A0A7M3QBT6--S275	177870.0	355420.0	140630.0	15017.0	8154.6	10287.0
A0A7M3QBT6	281	A0A7M3QBT6	1;2	S	0.998165	RGAGRHEHSSILEDSSDSHKKRGHYKPLPML	HEHSSILEDS(0.002)S(0.998)DSHK	281	HEHSSILEDSSDSHK	A0A7M3QBT6--S281	367330.0	717720.0	168760.0	31249.0	23364.0	0.0
A0A7M3QBT6	283	A0A7M3QBT6	1;2	S	0.999595	AGRHEHSSILEDSSDSHKKRGHYKPLPMLGQ	HEHSSILEDSSDS(1)HK	283	HEHSSILEDSSDSHK	A0A7M3QBT6--S283	65703.0	142820.0	22760.0	0.0	0.0	0.0
A0A7M3QBU3	718	A0A7M3QBU3	1	S	0.999609	KEAVEMCKAGLEVSPSHEALTELKRKSEELE	AGLEVSPS(1)HEALTELK	718	AGLEVSPSHEALTELK	A0A7M3QBU3--S718	50778.0	37190.0	46372.0	0.0	0.0	0.0
A0A7M3QBY1	920	A0A7M3QBY1	1	S	0.999912	LRGSKVKFVQIRDHESPVKETPPEGDAAEPA	DHES(1)PVKETPPEGDAAEPAR	920	DHESPVKETPPEGDAAEPAR	A0A7M3QBY1--S920	0.0	0.0	45670.0	0.0	0.0	0.0
A0A7M3QBY1	670	A0A7M3QBY1	1	S	0.771887	LRRTSAPAPSHPTPTSPPSNPTPTASKPSRR	TSAPAPSHPT(0.005)PT(0.215)S(0.772)PPS(0.007)NPTPTASK	670	TSAPAPSHPTPTSPPSNPTPTASK	A0A7M3QBY1--S670	0.0	93231.0	65820.0	0.0	0.0	0.0
A0A7M3QC05	312	A0A7M3QC05	1	S	1.0	ISDKHHGKKNIEPEPSPRMQERSASEFGSRS	NIEPEPS(1)PR	312	NIEPEPSPR	A0A7M3QC05--S312	0.0	0.0	0.0	151260.0	0.0	109610.0
A0A7M3QC05	230	A0A7M3QC05	1	S	0.999907	VMLNSRPLAELEETWSQNVVDLQTELRHCQR	PLAELEETWS(1)QNVVDLQTELR	230	PLAELEETWSQNVVDLQTELR	A0A7M3QC05--S230	77175.0	120410.0	114400.0	0.0	0.0	0.0
A0A7M3QC05	483	A0A7M3QC05	1	S	0.948953	PTLGLQRLHYKQSPSSPQLTAGTQASSKSRL	QS(0.007)PS(0.041)S(0.949)PQLT(0.002)AGT(0.001)QASSK	483	QSPSSPQLTAGTQASSK	A0A7M3QC05--S483	0.0	120750.0	0.0	0.0	0.0	0.0
A0A7M3QC05	327	A0A7M3QC05	1	S	0.999998	SPRMQERSASEFGSRSLNPFDPMHMDTLQRF	S(1)LNPFDPMHMDTLQR	327	SLNPFDPMHMDTLQR	A0A7M3QC05--S327	43262.0	0.0	0.0	0.0	0.0	0.0
A0A7M3QC05	138	A0A7M3QC05	2	S	0.999844	PNRGDEQETLVRKERSRSSGPAGIAQVRQTL	S(1)RS(0.901)S(0.099)GPAGIAQVR	138	SRSSGPAGIAQVR	A0A7M3QC05--S138	327740.0	0.0	173390.0	0.0	0.0	0.0
A0A7M3QC05	140	A0A7M3QC05	1;2	S	0.980305	RGDEQETLVRKERSRSSGPAGIAQVRQTLAL	S(0.98)S(0.02)GPAGIAQVR	140	SSGPAGIAQVR	A0A7M3QC05--S140	532850.0	177220.0	173390.0	208040.0	0.0	98839.0
A0A7M3QC14	230	A0A7M3QC14	1	S	0.999379	RVIRSGLGCLSEDDASPIRENEELSRGRQGE	SGLGCLSEDDAS(0.999)PIRENEELS(0.001)R	230	SGLGCLSEDDASPIRENEELSR	A0A7M3QC14--S230	55014.0	56334.0	54305.0	0.0	0.0	0.0
A0A7M3QC15	270	A0A7M3QC15	1	S	1.0	RVLARSRKKRRRFRHSGDGEKEELLDLRLRL	FRHS(1)GDGEKEELLDLR	270	FRHSGDGEKEELLDLR	A0A7M3QC15--S270	0.0	24252.0	0.0	0.0	0.0	0.0
A0A7M3QC18	2345	A0A7M3QC18	1	S	0.908412	TGIEDGLATTGGRAVSTEDIDSLHSASKVLL	AVS(0.908)T(0.092)EDIDSLHSASK	2345	AVSTEDIDSLHSASK	A0A7M3QC18--S2345	0.0	0.0	0.0	0.0	0.0	17412.0
A0A7M3QC18	1408	A0A7M3QC18	1	S	1.0	SHAPVAKSGAFPLSKSALALLIQSLRTEMDL	S(1)ALALLIQSLR	1408	SALALLIQSLR	A0A7M3QC18--S1408	10601.0	0.0	0.0	0.0	0.0	0.0
A0A7M3QC37	226	A0A7M3QC37	1	S	0.913027	SIWTPTARRPGPPSVSPSAGSDRLQPPLPDL	RPGPPS(0.007)VS(0.913)PS(0.075)AGS(0.005)DR	226	RPGPPSVSPSAGSDR	A0A7M3QC37--S226	0.0	0.0	75896.0	0.0	0.0	0.0
A0A7M3QC37	2648	A0A7M3QC37	2	S	0.998568	AIRSDLAAQKPPSPKSPSPKPSPTPPGPPRP	S(0.999)PS(0.989)PKPS(0.009)PT(0.004)PPGPPR	2648	SPSPKPSPTPPGPPR	A0A7M3QC37--S2648	95378.0	0.0	0.0	0.0	0.0	0.0
A0A7M3QC37	2650	A0A7M3QC37	1;2	S	0.988874	RSDLAAQKPPSPKSPSPKPSPTPPGPPRPAS	S(0.999)PS(0.989)PKPS(0.009)PT(0.004)PPGPPR	2650	SPSPKPSPTPPGPPR	A0A7M3QC37--S2650	282150.0	0.0	0.0	0.0	0.0	0.0
A0A7M3QC43	7	A0A7M3QC43	1	S	0.977984	_________MSLPELSPDPDIEAEEHVRIAK	S(0.022)LPELS(0.978)PDPDIEAEEHVR	7	SLPELSPDPDIEAEEHVR	A0A7M3QC43--S7	0.0	0.0	0.0	28484.0	0.0	0.0
A0A7M3QC51	59	A0A7M3QC51	1	S	0.998953	LHDEPSTVTNVTATNSPAKCLTDNQLRHIPV	LHDEPSTVTNVTAT(0.001)NS(0.999)PAK	59	LHDEPSTVTNVTATNSPAK	A0A7M3QC51--S59	61926.0	62875.0	72934.0	0.0	0.0	0.0
A0A7M3QC59	20	A0A7M3QC59	1	S	0.783188	LMLAEQMLWRIEYVHSKTFIHRDIKPDNFLM	KTVLMLAEQMLWRIEY(0.217)VHS(0.783)K	20	KTVLMLAEQMLWRIEYVHSK	A0A7M3QC59--S20	0.0	173160.0	0.0	0.0	0.0	0.0
A0A7M3QCM0	29	A0A7M3QCM0	1	S	0.993168	LQTAKRFSSVSLIGHSMGGKVAMMTALQEPS	FSS(0.005)VS(0.002)LIGHS(0.993)MGGK	29	FSSVSLIGHSMGGK	A0A7M3QCM0--S29	0.0	0.0	0.0	19522.0	0.0	0.0
A0A7M3QCS6	2	A0A7M3QCS6	1;2	S	0.999999	______________MSDAENETQNDAEASVV	S(1)DAENETQNDAEAS(1)VVEENPFASLSYEEK	2	SDAENETQNDAEASVVEENPFASLSYEEK	A0A7M3QCS6--S2	348410.0	193740.0	62155.0	0.0	0.0	0.0
A0A7M3QCS6	15	A0A7M3QCS6	2	S	1.0	_MSDAENETQNDAEASVVEENPFASLSYEEK	S(1)DAENETQNDAEAS(1)VVEENPFASLSYEEK	15	SDAENETQNDAEASVVEENPFASLSYEEK	A0A7M3QCS6--S15	129000.0	79020.0	0.0	0.0	0.0	0.0
A0A7M3QCY5	1318	A0A7M3QCY5	1	S	0.999989	RITRQREVAEATHVGSQCELSLKIPGVNPRD	EVAEATHVGS(1)QCELSLK	1318	EVAEATHVGSQCELSLK	A0A7M3QCY5--S1318	661900.0	388420.0	257350.0	1886100.0	590950.0	929530.0
A0A7M3QCY5	1373	A0A7M3QCY5	1	S	0.962805	YSIRFVPQELGVHTVSIRHRNVHVPGSPFQF	FVPQELGVHT(0.037)VS(0.963)IR	1373	FVPQELGVHTVSIR	A0A7M3QCY5--S1373	0.0	26400.0	0.0	65011.0	36546.0	0.0
A0A7M3QCY5	1297	A0A7M3QCY5	1	S	0.996486	NVPGSPFAVNIGGQPSPHVMERITRQREVAE	YADENVPGS(0.004)PFAVNIGGQPS(0.996)PHVMER	1297	YADENVPGSPFAVNIGGQPSPHVMER	A0A7M3QCY5--S1297	0.0	49084.0	0.0	0.0	0.0	0.0
A0A7M3QCZ0	267	A0A7M3QCZ0	1	S	0.789295	SLYKMIEPYFLRRTKSDVLTGTPTETVASST	T(0.211)KS(0.789)DVLTGTPTETVASSTK	267	TKSDVLTGTPTETVASSTK	A0A7M3QCZ0--S267	23831.0	0.0	0.0	0.0	0.0	0.0
A0A7M3QD00	774	A0A7M3QD00	1	S	0.999999	IGAEDKQKKDKGHRQSVDLSEADVSKLMMEL	GHRQS(1)VDLSEADVSK	774	GHRQSVDLSEADVSK	A0A7M3QD00--S774	117100.0	220760.0	325090.0	120620.0	83880.0	77673.0
A0A7M3QD00	6	A0A7M3QD00	1;2	S	1.0	__________MDCLHSAAETPTKKSIYDFEG	MDCLHS(1)AAET(0.997)PT(0.003)KK	6	MDCLHSAAETPTKK	A0A7M3QD00--S6	179880.0	206820.0	204150.0	0.0	0.0	0.0
A0A7M3QD01	44	A0A7M3QD01	1	S	1.0	KALEQAYSLKGERGGSNACLFHLVFCENKLE	GGS(1)NACLFHLVFCENK	44	GGSNACLFHLVFCENK	A0A7M3QD01--S44	57958.0	41295.0	31186.0	0.0	0.0	0.0
A0A7M3QDB8	446	A0A7M3QDB8	1;2	S	0.9651	LNYPDTKGVTSADSNSPVPHSNSRPDGVVHS	GVTSADS(0.01)NS(0.965)PVPHS(0.022)NS(0.003)RPDGVVHSTR	446	GVTSADSNSPVPHSNSRPDGVVHSTR	A0A7M3QDB8--S446	271160.0	272660.0	185270.0	0.0	0.0	0.0
A0A7M3QDB9;A0A7M3QIR5	56;66	A0A7M3QDB9	1;2	S	0.999919	KCGGGSGADAKKKRPSDSSATQFGESLNDGD	KRPS(1)DS(0.968)S(0.031)AT(0.002)QFGESLNDGDLTK	56	KRPSDSSATQFGESLNDGDLTK	A0A7M3QDB9--S56	2551100.0	2242500.0	2201800.0	0.0	99151.0	0.0
A0A7M3QDB9;A0A7M3QIR5	58;68	A0A7M3QDB9	1;2	S	0.967633	GGGSGADAKKKRPSDSSATQFGESLNDGDLT	KRPS(1)DS(0.968)S(0.031)AT(0.002)QFGESLNDGDLTK	58	KRPSDSSATQFGESLNDGDLTK	A0A7M3QDB9--S58	122990.0	33614.0	341970.0	0.0	0.0	0.0
A0A7M3QDB9;A0A7M3QIR5	66;76	A0A7M3QDB9	1;2	S	0.999996	KKKRPSDSSATQFGESLNDGDLTKLAKAPIC	KRPSDSSATQFGES(1)LNDGDLTK	66	KRPSDSSATQFGESLNDGDLTK	A0A7M3QDB9--S66	0.0	31891.0	52229.0	0.0	0.0	0.0
A0A7M3QDB9	129	A0A7M3QDB9	2	S	0.999968	SSDEPATQSVTLRNHSLDMESEEAFNLNTDI	NHS(1)LDMES(1)EEAFNLNTDITNPHR	129	NHSLDMESEEAFNLNTDITNPHR	A0A7M3QDB9--S129	0.0	38290.0	0.0	0.0	0.0	0.0
A0A7M3QDB9	134	A0A7M3QDB9	2	S	0.999707	ATQSVTLRNHSLDMESEEAFNLNTDITNPHR	NHS(1)LDMES(1)EEAFNLNTDITNPHR	134	NHSLDMESEEAFNLNTDITNPHR	A0A7M3QDB9--S134	0.0	38290.0	0.0	0.0	0.0	0.0
A0A7M3QDB9;A0A7M3QIR5	20;20	A0A7M3QDB9	1	S	0.998866	CGCVGSRPGEPLHTHSPGHLRWPWKKHSGAG	PGEPLHT(0.001)HS(0.999)PGHLR	20	PGEPLHTHSPGHLR	A0A7M3QDB9--S20	276960.0	191200.0	165660.0	55635.0	28193.0	0.0
A0A7M3QDB9;A0A7M3QIR5	443;466	A0A7M3QDB9	1	S	0.981959	PTSVEPEKRLSSRRSSWLPYHGINTENDEKL	RS(0.018)S(0.982)WLPYHGINTENDEK	443	RSSWLPYHGINTENDEK	A0A7M3QDB9--S443	626350.0	595050.0	854350.0	692830.0	437480.0	503350.0
A0A7M3RNE9;A0A7M3QDE2	10;10	A0A7M3RNE9	1	S	0.94289	______MAVEMAMDISDSVLKEAPSVSGLDV	AVEMAMDIS(0.943)DS(0.057)VLK	10	AVEMAMDISDSVLK	A0A7M3RNE9--S10	35789.0	25371.0	21193.0	0.0	0.0	0.0
A0A7M3QDE7	1490	A0A7M3QDE7	1	S	0.99949	EEEEEELDTDGQDRWSERETSAMLHHEDNMR	WS(0.999)ERET(0.001)SAMLHHEDNMRR	1490	WSERETSAMLHHEDNMRR	A0A7M3QDE7--S1490	0.0	0.0	173460.0	0.0	0.0	0.0
A0A7M3QDF4	14	A0A7M3QDF4	1	S	0.776941	__MAVCRPLVNVYNLSGACTKAAIKMPAVFG	PLVNVY(0.001)NLS(0.777)GACT(0.222)K	14	PLVNVYNLSGACTK	A0A7M3QDF4--S14	45506.0	0.0	0.0	0.0	0.0	0.0
A0A7M3QDF9	444	A0A7M3QDF9	1	S	0.894355	SDDMLVRQRTVDPRASVTSTSGVPSGVAPPN	AS(0.894)VT(0.102)S(0.003)TSGVPSGVAPPNPAGK	444	ASVTSTSGVPSGVAPPNPAGK	A0A7M3QDF9--S444	130530.0	91911.0	104580.0	33005.0	0.0	0.0
A0A7M3QDF9	447	A0A7M3QDF9	1	S	0.795647	MLVRQRTVDPRASVTSTSGVPSGVAPPNPAG	AS(0.034)VT(0.104)S(0.796)T(0.063)S(0.003)GVPSGVAPPNPAGK	447	ASVTSTSGVPSGVAPPNPAGK	A0A7M3QDF9--S447	0.0	0.0	0.0	0.0	21788.0	0.0
A0A7M3QDH3;A0A7M3QLY3;A0A7M3QPF1;A0A7M3RFA9;A0A7M3RH63;A0A7M3RHH4	53;53;53;53;53;1049	A0A7M3RFA9	1	S	0.999997	RPRHQGVMVGMGQKDSYVGDEAQSKRGILTL	HQGVMVGMGQKDS(1)YVGDEAQSK	53	HQGVMVGMGQKDSYVGDEAQSK	A0A7M3RFA9--S53	484820.0	481940.0	452990.0	0.0	0.0	0.0
A0A7M3QDH3;A0A7M3QLY3;A0A7M3QLY5;A0A7M3QPF1;A0A7M3RFA9;A0A7M3RH63;A0A7M3RHH4	240;240;256;240;240;240;1236	A0A7M3RFA9	1	S	0.999946	EQEMATAASSSSLEKSYELPDGQVITIGNER;EQEMSNAASSSALEKSYELPDGQVITIGNER;EQEMSNAASSSSLEKSYELPDGQVITIGNER	S(1)YELPDGQVITIGNER	240	SYELPDGQVITIGNER	A0A7M3RFA9--S240	0.0	0.0	0.0	30411.0	0.0	9497.8
A0A7M3QDK6;A0A7M3QE32	53;51	A0A7M3QE32	1	S	0.998543	KDIAAHIKKEFDKKHSPTWHCVVGRNFGSYV;KDIAAYIKKEFDKRHSPTWHCVVGRNFGSYV	HS(0.999)PT(0.001)WHCVVGR	51	HSPTWHCVVGR	A0A7M3QE32--S51	59736.0	49126.0	0.0	0.0	0.0	0.0
A0A7M3QDK6	16	A0A7M3QDK6	1	S	1.0	MSDGSRKAVVKNVDMSEEMQQDAIDVATHAF	NVDMS(1)EEMQQDAIDVATHAFEK	16	NVDMSEEMQQDAIDVATHAFEK	A0A7M3QDK6--S16	50673.0	43162.0	0.0	0.0	0.0	0.0
A0A7M3QDQ4	97	A0A7M3QDQ4	1	S	1.0	DWFLNRQKDVEDGKHSQLMSQALDTKLREDL	DVEDGKHS(1)QLMSQALDTK	97	DVEDGKHSQLMSQALDTK	A0A7M3QDQ4--S97	259580.0	248230.0	195770.0	0.0	0.0	0.0
A0A7M3QDT8	2	A0A7M3QDT8	1	S	0.849684	______________MSFSESVIAMFKELDTD	S(0.85)FS(0.147)ES(0.003)VIAMFK	2	SFSESVIAMFK	A0A7M3QDT8--S2	0.0	0.0	5960.0	0.0	0.0	0.0
A0A7M3QDU5	54	A0A7M3QDU5	1	S	1.0	FTMKKNERKPPVEVDSDDDIISAPPIRTKRR	KPPVEVDS(1)DDDIISAPPIR	54	KPPVEVDSDDDIISAPPIR	A0A7M3QDU5--S54	1210300.0	941930.0	1129100.0	940810.0	250430.0	333580.0
A0A7M3QDU5	359	A0A7M3QDU5	1	S	1.0	RNIDDYENQLKRVFGSLENVPELRH______	VFGS(1)LENVPELR	359	VFGSLENVPELR	A0A7M3QDU5--S359	0.0	0.0	0.0	16860.0	0.0	0.0
A0A7M3QDV4	27	A0A7M3QDV4	1	S	1.0	TTSGQFKWPPLNVYQSFEDDCREFNVIGLEG	WPPLNVYQS(1)FEDDCR	27	WPPLNVYQSFEDDCR	A0A7M3QDV4--S27	34861.0	32711.0	0.0	0.0	0.0	0.0
A0A7M3QDW5	652	A0A7M3QDW5	1	S	0.998005	QRAKRVCFEPGTRRQSDFSHDFLKAIHSKAS	RQS(0.998)DFS(0.002)HDFLK	652	RQSDFSHDFLK	A0A7M3QDW5--S652	0.0	0.0	0.0	103660.0	0.0	0.0
A0A7M3QE05	256	A0A7M3QE05	1	S	1.0	SKVLSEMFGEDFADDSDNEQKVTVDYVKPTP	VLSEMFGEDFADDS(1)DNEQK	256	VLSEMFGEDFADDSDNEQK	A0A7M3QE05--S256	97452.0	68847.0	35800.0	0.0	0.0	0.0
A0A7M3QE08	2000	A0A7M3QE08	1	S	0.887698	SDPGKGRPKLLPLVSSQEILKDRSDRIESEL	LLPLVS(0.112)S(0.888)QEILK	2000	LLPLVSSQEILK	A0A7M3QE08--S2000	74922.0	0.0	0.0	43597.0	0.0	0.0
A0A7M3QE08	484	A0A7M3QE08	1	S	0.999898	ITAPAKRKGARCRRPSNSTATPAAAFDDAGS	RPS(1)NSTATPAAAFDDAGSR	484	RPSNSTATPAAAFDDAGSR	A0A7M3QE08--S484	1885300.0	600780.0	345870.0	197020.0	0.0	121790.0
A0A7M3QE08	1951	A0A7M3QE08	1	S	1.0	GTWLRRTLRSPLSGRSPDADHPLGSILKHRL	S(1)PDADHPLGSILK	1951	SPDADHPLGSILK	A0A7M3QE08--S1951	0.0	190140.0	143250.0	0.0	0.0	0.0
A0A7M3QE34	178	A0A7M3QE34	1	S	1.0	TSEKAGNKATEAVCASPAGCGAAAVRNCDSC	ATEAVCAS(1)PAGCGAAAVR	178	ATEAVCASPAGCGAAAVR	A0A7M3QE34--S178	72925.0	42537.0	0.0	0.0	0.0	0.0
A0A7M3QE39	533	A0A7M3QE39	1	S	0.999988	PLGSRQDKGSVISLASRPGIVTRIKFDFKES	GSVISLAS(1)RPGIVTR	533	GSVISLASRPGIVTR	A0A7M3QE39--S533	0.0	0.0	0.0	164030.0	0.0	0.0
A0A7M3QE39	653	A0A7M3QE39	1	S	0.999999	SRLSLRSKRSSTSSRSAEAPPQQTVAENVAK	S(1)AEAPPQQTVAENVAK	653	SAEAPPQQTVAENVAK	A0A7M3QE39--S653	0.0	0.0	0.0	76071.0	0.0	0.0
A0A7M3QE41	452	A0A7M3QE41	1	S	1.0	SGRSSARSSRLPAPASAPVLLTSGRRQSRPP	LPAPAS(1)APVLLTSGR	452	LPAPASAPVLLTSGR	A0A7M3QE41--S452	49053.0	0.0	0.0	0.0	0.0	0.0
A0A7M3QE44	520	A0A7M3QE44	1	S	0.951311	YTTKNASSKLRNMRSSLVDSAGDSPAHESVH	S(0.049)S(0.951)LVDSAGDSPAHESVHLR	520	SSLVDSAGDSPAHESVHLR	A0A7M3QE44--S520	229470.0	208210.0	216740.0	0.0	0.0	0.0
A0A7M3QE44	528	A0A7M3QE44	1	S	0.998751	KLRNMRSSLVDSAGDSPAHESVHLRTTMTTT	SSLVDSAGDS(0.999)PAHES(0.001)VHLR	528	SSLVDSAGDSPAHESVHLR	A0A7M3QE44--S528	118040.0	79984.0	79439.0	0.0	0.0	0.0
A0A7M3QE67	1061	A0A7M3QE67	2	S	0.999848	VEEEEEEEEDIEAEPSGVPSEEETAVKGQIL	RPVKPGEVEEEEEEEEDIEAEPS(1)GVPS(0.972)EEET(0.028)AVK	1061	RPVKPGEVEEEEEEEEDIEAEPSGVPSEEETAVK	A0A7M3QE67--S1061	243160.0	214040.0	0.0	0.0	0.0	0.0
A0A7M3QE67	1065	A0A7M3QE67	1;2	S	0.973882	EEEEEDIEAEPSGVPSEEETAVKGQILWIRG	RPVKPGEVEEEEEEEEDIEAEPSGVPS(0.974)EEET(0.026)AVK	1065	RPVKPGEVEEEEEEEEDIEAEPSGVPSEEETAVK	A0A7M3QE67--S1065	1164100.0	1496600.0	202280.0	0.0	0.0	0.0
A0A7M3QE79	40	A0A7M3QE79	1	S	0.999005	PSSGVLVDSEAYHQDSGENKPRKHQKGKKEH	EKPPDHNEPSSGVLVDS(0.001)EAYHQDS(0.999)GENKPR	40	EKPPDHNEPSSGVLVDSEAYHQDSGENKPR	A0A7M3QE79--S40	321110.0	328660.0	236220.0	0.0	0.0	0.0
A0A7M3QE81	1039	A0A7M3QE81	1	S	0.884345	RRRKRKLAKDPLAEGSPSSNHLPKQKHQLVY	DPLAEGS(0.884)PS(0.082)S(0.034)NHLPK	1039	DPLAEGSPSSNHLPK	A0A7M3QE81--S1039	53125.0	0.0	0.0	0.0	0.0	0.0
A0A7M3QE96	321	A0A7M3QE96	1	S	0.999288	PLKTRLGSRLPSNHFSPDPSARPLISLTNAP	LPSNHFS(0.999)PDPS(0.001)AR	321	LPSNHFSPDPSAR	A0A7M3QE96--S321	0.0	81194.0	75902.0	0.0	0.0	0.0
A0A7M3QE96	136	A0A7M3QE96	1	S	0.965917	RNHPKPAPSLTMPTASPAHSTRSTEKKETLA	PAPSLTMPT(0.029)AS(0.966)PAHS(0.003)T(0.003)R	136	PAPSLTMPTASPAHSTR	A0A7M3QE96--S136	69059.0	42423.0	62373.0	0.0	0.0	0.0
A0A7M3QEB6	89	A0A7M3QEB6	1;2	S	1.0	DVPVKPVQHRFMQPHSDSEDEKRVVRSAKDK	FMQPHS(1)DS(1)EDEKRVVR	89	FMQPHSDSEDEKRVVR	A0A7M3QEB6--S89	445910.0	617760.0	337270.0	0.0	0.0	0.0
A0A7M3QEB6	91	A0A7M3QEB6	2	S	1.0	PVKPVQHRFMQPHSDSEDEKRVVRSAKDKRQ	FMQPHS(1)DS(1)EDEKRVVR	91	FMQPHSDSEDEKRVVR	A0A7M3QEB6--S91	430500.0	565490.0	321950.0	0.0	0.0	0.0
A0A7M3QEC3	1866	A0A7M3QEC3	1	S	0.873812	CRRCRRKHRPDVGSGSDADADDSSIHMLL__	HRPDVGS(0.126)GS(0.874)DADADDSSIHMLL	1866	HRPDVGSGSDADADDSSIHMLL	A0A7M3QEC3--S1866	117370.0	98847.0	81624.0	0.0	0.0	0.0
A0A7M3QEK7	867	A0A7M3QEK7	1	S	0.981789	ILSELFRGPHRPTLLSMSSSLPASTKLSADM	GPHRPT(0.011)LLS(0.982)MS(0.007)SSLPASTK	867	GPHRPTLLSMSSSLPASTK	A0A7M3QEK7--S867	111010.0	99902.0	44119.0	0.0	0.0	0.0
A0A7M3QEK7	568	A0A7M3QEK7	1	S	0.999999	AGDRAEDESVIDRRDSPDVFISSEGAEDLPR	RDS(1)PDVFISSEGAEDLPR	568	RDSPDVFISSEGAEDLPR	A0A7M3QEK7--S568	84598.0	65813.0	87158.0	0.0	0.0	0.0
A0A7M3QEL7	343	A0A7M3QEL7	1	S	0.996997	PEAIERRTASPARISSYHLLQDQLEKPARGS	IS(0.003)S(0.997)YHLLQDQLEKPAR	343	ISSYHLLQDQLEKPAR	A0A7M3QEL7--S343	43043.0	34877.0	82774.0	0.0	0.0	0.0
A0A7M3QEN1	281	A0A7M3QEN1	1	S	0.999229	SLIQKGKAIGVMVTASHNPPCDNGLKVIDSD	AIGVMVT(0.001)AS(0.999)HNPPCDNGLK	281	AIGVMVTASHNPPCDNGLK	A0A7M3QEN1--S281	218400.0	141380.0	0.0	216010.0	20048.0	0.0
A0A7M3QEN9	1149	A0A7M3QEN9	1	S	1.0	NGRRSSGGAPRQRARSPHALPHPLEHYQKCL	S(1)PHALPHPLEHYQK	1149	SPHALPHPLEHYQK	A0A7M3QEN9--S1149	315420.0	248430.0	420930.0	0.0	0.0	0.0
A0A7M3QEN9	509	A0A7M3QEN9	1	S	0.915704	KTKVKKRESVTEDSCSPTVSSTTPHPQSSKH	ESVTEDS(0.005)CS(0.916)PT(0.079)VSSTTPHPQSSK	509	ESVTEDSCSPTVSSTTPHPQSSK	A0A7M3QEN9--S509	0.0	40291.0	0.0	0.0	0.0	0.0
A0A7M3QEN9	370	A0A7M3QEN9	1	S	0.775	PMRHNHDSSPASSPLSPGHVGSSQRSSLQKK	HNHDS(0.001)SPAS(0.011)S(0.02)PLS(0.775)PGHVGS(0.096)S(0.096)QR	370	HNHDSSPASSPLSPGHVGSSQR	A0A7M3QEN9--S370	23705.0	0.0	0.0	0.0	0.0	0.0
A0A7M3QEV0	1275	A0A7M3QEV0	1	S	0.999872	IAYKLEGPASEHVYHSPEPRLCDRKRYIQPC	LEGPASEHVYHS(1)PEPR	1275	LEGPASEHVYHSPEPR	A0A7M3QEV0--S1275	69689.0	72953.0	69717.0	0.0	0.0	0.0
A0A7M3QEV3	83	A0A7M3QEV3	1	S	1.0	LKEKVEKLSAAYEKLSPHNPKSLASDGLIES	LSAAYEKLS(1)PHNPK	83	LSAAYEKLSPHNPK	A0A7M3QEV3--S83	42607.0	53400.0	117210.0	0.0	0.0	0.0
A0A7M3QEW9	1779	A0A7M3QEW9	1	S	1.0	PCQHHQQQQQQQRHHSIDALINPADARYPEV	HHS(1)IDALINPADAR	1779	HHSIDALINPADAR	A0A7M3QEW9--S1779	0.0	0.0	0.0	101490.0	67368.0	98046.0
A0A7M3QEY6	708	A0A7M3QEY6	2	S	0.999792	DPEELDFAGRLKRRASLLSLTSLGGIGAVCG	AS(1)LLS(0.852)LT(0.112)S(0.036)LGGIGAVCGR	708	ASLLSLTSLGGIGAVCGR	A0A7M3QEY6--S708	52739.0	0.0	30658.0	0.0	0.0	0.0
A0A7M3QEY6	711	A0A7M3QEY6	2	S	0.882039	ELDFAGRLKRRASLLSLTSLGGIGAVCGRVV	AS(0.998)LLS(0.882)LT(0.115)S(0.005)LGGIGAVCGR	711	ASLLSLTSLGGIGAVCGR	A0A7M3QEY6--S711	52739.0	0.0	30658.0	0.0	0.0	0.0
A0A7M3QEY6	805	A0A7M3QEY6	1;2	S	0.923104	LLSPCPGSSTLTSAGSDTVDATMKEASSWLQ	ATSDLLQLLSPCPGS(0.001)S(0.003)T(0.008)LT(0.001)S(0.005)AGS(0.923)DT(0.057)VDAT(0.001)MK	805	ATSDLLQLLSPCPGSSTLTSAGSDTVDATMK	A0A7M3QEY6--S805	109910.0	37831.0	0.0	0.0	0.0	0.0
A0A7M3QEY6	491	A0A7M3QEY6	1	S	0.99543	NGPRSATLPPQLRTGSPPYLSDASLGIHRSF	T(0.005)GS(0.995)PPYLSDASLGIHR	491	TGSPPYLSDASLGIHR	A0A7M3QEY6--S491	0.0	57729.0	62653.0	0.0	0.0	0.0
A0A7M3QEZ8;A0A7M3RW51	260;626	A0A7M3QEZ8	1	S	0.993009	EPAKGAKKQPRKTEDSPDALVDALRDATASA	KT(0.007)EDS(0.993)PDALVDALR	260	KTEDSPDALVDALR	A0A7M3QEZ8--S260	53157.0	0.0	0.0	0.0	0.0	0.0
A0A7M3QF25	50	A0A7M3QF25	1	S	1.0	EQTSQYRPRESPRVFSPIRPLQPDDPHRARR	VFS(1)PIRPLQPDDPHR	50	VFSPIRPLQPDDPHR	A0A7M3QF25--S50	130050.0	96943.0	85682.0	0.0	0.0	0.0
A0A7M3QF45;A0A7M3R4F3	1088;1339	A0A7M3R4F3	1	S	0.99999	AAAATAGKRPPSTKKSNVVAAVTADSSPSPK;AAATTAGKRPPPTKKSNVVAAVTADSSPSPK	KS(1)NVVAAVTADSSPSPK	1339	KSNVVAAVTADSSPSPK	A0A7M3R4F3--S1339	76502.0	39579.0	0.0	0.0	0.0	0.0
A0A7M3QF45;A0A7M3R4F3	1098;1349	A0A7M3R4F3	1	S	0.825627	PPTKKSNVVAAVTADSSPSPKVHDKALQFDF;PSTKKSNVVAAVTADSSPSPKVHDKALQFDF	SNVVAAVTADS(0.826)S(0.147)PS(0.027)PK	1349	SNVVAAVTADSSPSPK	A0A7M3R4F3--S1349	0.0	84674.0	0.0	0.0	0.0	0.0
A0A7M3QF48	74	A0A7M3QF48	1	S	1.0	NLPTDTRLDAVGLALSGVDSEDNARDFEKNF	LDAVGLALS(1)GVDSEDNAR	74	LDAVGLALSGVDSEDNAR	A0A7M3QF48--S74	917050.0	616420.0	859050.0	84439.0	0.0	13974.0
A0A7M3QF61	105	A0A7M3QF61	1	S	1.0	ESSSTSYDIYGKHRFSEDEIQCPVCEKKTTL	HRFS(1)EDEIQCPVCEK	105	HRFSEDEIQCPVCEK	A0A7M3QF61--S105	226590.0	254970.0	273360.0	37708.0	0.0	23338.0
A0A7M3QF72	530	A0A7M3QF72	1	S	0.999236	GTVNGKLKDTPKAPVSPLETAPQIEL_____	APVS(0.999)PLET(0.001)APQIEL	530	APVSPLETAPQIEL	A0A7M3QF72--S530	0.0	74181.0	0.0	0.0	0.0	0.0
A0A7M3QF88;A0A7M3QI23	15;15	A0A7M3QF88	1	S	0.994958	_MAGSDLFGTAGRKLSTSGSSMYHVLGVPKR	KLS(0.995)T(0.003)S(0.001)GSSMYHVLGVPK	15	KLSTSGSSMYHVLGVPK	A0A7M3QF88--S15	855070.0	776560.0	714070.0	0.0	0.0	0.0
A0A7M3QFA6	1088	A0A7M3QFA6	1	S	0.976334	LSSRGGVGGMPVREPSGGRDDPSSTVSSLPI	EPS(0.976)GGRDDPS(0.008)S(0.008)T(0.008)VSSLPISGMPSQDPTYR	1088	EPSGGRDDPSSTVSSLPISGMPSQDPTYR	A0A7M3QFA6--S1088	0.0	0.0	58699.0	0.0	0.0	0.0
A0A7M3QFB3	443	A0A7M3QFB3	1	S	1.0	QGKAGVLCAELEGVLSLIRGNFRPQCILCFP	AGVLCAELEGVLS(1)LIRGNFR	443	AGVLCAELEGVLSLIRGNFR	A0A7M3QFB3--S443	0.0	0.0	0.0	0.0	0.0	89228.0
A0A7M3QRL1;A0A7M3QFC6	495;587	A0A7M3QRL1	1	S	1.0	VVPDQSTQSSSERRHSLPQIQQVPAKDVSHL	RHS(1)LPQIQQVPAK	495	RHSLPQIQQVPAK	A0A7M3QRL1--S495	342490.0	240750.0	275890.0	0.0	28216.0	33995.0
A0A7M3QFD0	219	A0A7M3QFD0	1	S	0.916913	GQFLNPEGRVMFRASSEAHTQPTETSIYAKI	AS(0.083)S(0.917)EAHTQPTETSIYAK	219	ASSEAHTQPTETSIYAK	A0A7M3QFD0--S219	26955.0	69686.0	0.0	0.0	0.0	0.0
A0A7M3QFD0	385	A0A7M3QFD0	1	S	0.999455	NRLFTPSSHEKFRAYSHGISEASTVTTASTA	AYS(0.999)HGISEASTVTTASTAPAK	385	AYSHGISEASTVTTASTAPAK	A0A7M3QFD0--S385	24569.0	12021.0	0.0	0.0	0.0	0.0
A0A7M3QFD0	389	A0A7M3QFD0	1	S	0.991688	TPSSHEKFRAYSHGISEASTVTTASTAPAKQ	AYS(0.007)HGIS(0.992)EAS(0.001)TVTTASTAPAK	389	AYSHGISEASTVTTASTAPAK	A0A7M3QFD0--S389	52622.0	34067.0	0.0	0.0	0.0	0.0
A0A7M3QFD0	392	A0A7M3QFD0	1	S	0.871732	SHEKFRAYSHGISEASTVTTASTAPAKQPAP	AYSHGIS(0.006)EAS(0.872)T(0.118)VT(0.002)T(0.002)ASTAPAK	392	AYSHGISEASTVTTASTAPAK	A0A7M3QFD0--S392	10831.0	0.0	0.0	0.0	0.0	0.0
A0A7M3QFD0	752	A0A7M3QFD0	1	S	0.98382	YSSRGQQENHYFGSLSDPFSSKHSEFSSLAE	GQQENHYFGS(0.012)LS(0.984)DPFS(0.003)SK	752	GQQENHYFGSLSDPFSSK	A0A7M3QFD0--S752	19645.0	47694.0	0.0	0.0	0.0	0.0
A0A7M3QFD0	175	A0A7M3QFD0	2	S	0.996267	SSLLESLASRPAKTQSQDETSRGHEVSQMFL	T(0.004)QS(0.996)QDET(0.352)S(0.648)RGHEVSQMFLR	175	TQSQDETSRGHEVSQMFLR	A0A7M3QFD0--S175	630940.0	730530.0	0.0	0.0	0.0	0.0
A0A7M3QFD0	180	A0A7M3QFD0	1;2	S	0.996812	SLASRPAKTQSQDETSRGHEVSQMFLRVFTP	TQS(0.001)QDET(0.997)S(0.997)RGHEVS(0.005)QMFLR	180	TQSQDETSRGHEVSQMFLR	A0A7M3QFD0--S180	1120100.0	1250500.0	661670.0	0.0	0.0	0.0
A0A7M3QFQ4	638	A0A7M3QFQ4	1	S	1.0	ATAAAVGKRAAPRAPSPPPPPTKKTASASTR	APS(1)PPPPPTK	638	APSPPPPPTK	A0A7M3QFQ4--S638	0.0	1268900.0	530580.0	0.0	0.0	0.0
A0A7M3QFQ7;A0A7M3QKV2	392;461	A0A7M3QFQ7	1	S	0.81704	LPTFICIYKSHRHRPSSLSTGLGPEPLMPEE	HRPS(0.817)S(0.18)LS(0.003)TGLGPEPLMPEEDS	392	HRPSSLSTGLGPEPLMPEEDS	A0A7M3QFQ7--S392	0.0	310210.0	0.0	0.0	0.0	0.0
A0A7M3QFQ7;A0A7M3QKV2	30;57	A0A7M3QFQ7	1	S	1.0	WDSNPRKMEIRKRLHSPGDYDEKENITESIK	LHS(1)PGDYDEKENITESIK	30	LHSPGDYDEKENITESIK	A0A7M3QFQ7--S30	298290.0	354990.0	0.0	0.0	0.0	0.0
A0A7M3QFR5	657	A0A7M3QFR5	1	S	0.946729	IERTDHLEQPAQPSSSPPPTERLEEGMAPEH	TDHLEQPAQPSS(0.052)S(0.947)PPPT(0.001)ER	657	TDHLEQPAQPSSSPPPTER	A0A7M3QFR5--S657	99626.0	99792.0	0.0	0.0	0.0	0.0
A0A7M3QFR6;A0A7M3QG26	362;362	A0A7M3QFR6	1	S	0.937227	FKAFVRKPMVNSSLSSPGSTILEKIPLTSKF	KPMVNSSLS(0.062)S(0.937)PGSTILEK	362	KPMVNSSLSSPGSTILEK	A0A7M3QFR6--S362	61642.0	0.0	28268.0	0.0	0.0	0.0
A0A7M3QFR7	687	A0A7M3QFR7	1	S	0.983515	PEPSRLPANTPHHISSPDAAPRKPDIPATSD	LPANTPHHIS(0.016)S(0.984)PDAAPR	687	LPANTPHHISSPDAAPR	A0A7M3QFR7--S687	1403800.0	695950.0	1190800.0	38731.0	0.0	0.0
A0A7M3QFR7	242	A0A7M3QFR7	1	S	0.967779	GLTHASTLKVPISGGSTIQLNRTDVWMSNAT	VPISGGS(0.968)T(0.032)IQLNR	242	VPISGGSTIQLNR	A0A7M3QFR7--S242	40645.0	64665.0	0.0	0.0	0.0	0.0
A0A7M3QFR7	594	A0A7M3QFR7	1	S	0.850556	GRYIVSNEEEVTETVSEAGTTTVVKRTVTRR	YIVSNEEEVT(0.009)ET(0.009)VS(0.851)EAGT(0.054)T(0.054)T(0.025)VVK	594	YIVSNEEEVTETVSEAGTTTVVK	A0A7M3QFR7--S594	8609.4	0.0	0.0	0.0	0.0	0.0
A0A7M3QFV9	623	A0A7M3QFV9	1	S	0.977667	LFEESASSNKLPRSKSLMALSTGSLKVRSNV	S(0.022)KS(0.978)LMALSTGSLK	623	SKSLMALSTGSLK	A0A7M3QFV9--S623	130030.0	65058.0	95492.0	0.0	0.0	0.0
A0A7M3QG71	91	A0A7M3QG71	1	S	0.986936	DGREIFDDHDGDAEGSPSTKRSRQSVPKKRL	EIFDDHDGDAEGS(0.987)PS(0.007)T(0.007)K	91	EIFDDHDGDAEGSPSTK	A0A7M3QG71--S91	0.0	29835.0	0.0	0.0	0.0	0.0
A0A7M3QG71	1555	A0A7M3QG71	1	S	0.944887	LACPPVNSSTTATDDSDEETKRISGTGASGL	NLACPPVNSSTT(0.001)AT(0.015)DDS(0.945)DEET(0.039)KR	1555	NLACPPVNSSTTATDDSDEETKR	A0A7M3QG71--S1555	109760.0	101000.0	48170.0	0.0	0.0	0.0
A0A7M3QG79	287	A0A7M3QG79	1	S	0.996868	YLFDCTWAAQRLALRSPNITTTPSANSVTAK	LALRS(0.997)PNIT(0.003)TTPSANSVTAK	287	LALRSPNITTTPSANSVTAK	A0A7M3QG79--S287	0.0	81850.0	91693.0	0.0	0.0	0.0
A0A7M3QIG8;A0A7M3QG81	169;624	A0A7M3QIG8	1	S	1.0	PFLVRKKEKVPMRRKSDLPHDQLTIRALEQH	KS(1)DLPHDQLTIR	169	KSDLPHDQLTIR	A0A7M3QIG8--S169	200140.0	190850.0	274110.0	0.0	0.0	0.0
A0A7M3QGA8	75	A0A7M3QGA8	2	S	1.0	GRLQSTVWNRHGLQLSMKLKIYKAVIMPTLL	HGLQLS(1)MKLKIY(1)K	75	HGLQLSMKLKIYK	A0A7M3QGA8--S75	0.0	114630.0	0.0	0.0	0.0	0.0
A0A7M3QGB7	472	A0A7M3QGB7	1	S	0.831786	FCSLLTKQSGSERPRSKSPLSGSTSPAAPTP	S(0.832)KS(0.168)PLS(0.001)GSTSPAAPTPSR	472	SKSPLSGSTSPAAPTPSR	A0A7M3QGB7--S472	0.0	0.0	0.0	0.0	0.0	24554.0
A0A7M3QGB7	474	A0A7M3QGB7	1	S	0.85426	SLLTKQSGSERPRSKSPLSGSTSPAAPTPSR	S(0.145)KS(0.854)PLS(0.001)GSTSPAAPTPSR	474	SKSPLSGSTSPAAPTPSR	A0A7M3QGB7--S474	0.0	0.0	0.0	17957.0	0.0	0.0
A0A7M3QGF6	655	A0A7M3QGF6	1	S	0.993087	QFACKTAAMDSPEPVSPHSGRHNPNQMAVIS	TAAMDSPEPVS(0.993)PHS(0.007)GR	655	TAAMDSPEPVSPHSGR	A0A7M3QGF6--S655	0.0	28276.0	33269.0	0.0	0.0	0.0
A0A7M3QGG3	943	A0A7M3QGG3	1	S	1.0	ERPSPSPNLCEAADASPRTTTAEDDPRPPVS	PSPSPNLCEAADAS(1)PR	943	PSPSPNLCEAADASPR	A0A7M3QGG3--S943	57700.0	49916.0	26632.0	0.0	0.0	0.0
A0A7M3QGG9	1166	A0A7M3QGG9	1	S	1.0	TPQVSHTGISRQRLFSNCELELPAISHRVFS	LFS(1)NCELELPAISHR	1166	LFSNCELELPAISHR	A0A7M3QGG9--S1166	9818.7	0.0	21424.0	0.0	0.0	0.0
A0A7M3QR72;A0A7M3QGK4	138;138	A0A7M3QR72	1	S	1.0	SKTIINAATLQHEEKSEEDAADRLKTFVEKH	TIINAATLQHEEKS(1)EEDAADR	138	TIINAATLQHEEKSEEDAADR	A0A7M3QR72--S138	109370.0	68948.0	48033.0	0.0	0.0	0.0
A0A7M3QR72;A0A7M3QGK4	15;15	A0A7M3QR72	1	S	1.0	_MSTLSYSKWDHIEISDDEDDTHPNIDTPSL	WDHIEIS(1)DDEDDTHPNIDTPSLFR	15	WDHIEISDDEDDTHPNIDTPSLFR	A0A7M3QR72--S15	125500.0	60091.0	53901.0	0.0	0.0	0.0
A0A7M3QGK5	401	A0A7M3QGK5	1	S	0.999992	LWVGTYGGAALAHRLSWPAASAGPISVNPVK	LS(1)WPAASAGPISVNPVK	401	LSWPAASAGPISVNPVK	A0A7M3QGK5--S401	28890.0	23072.0	0.0	0.0	0.0	0.0
A0A7M3QGK5	474	A0A7M3QGK5	1	S	0.999853	EAPAKTEDQPAESVASPDKPAEEKAPEAEEK	TEDQPAESVAS(1)PDKPAEEK	474	TEDQPAESVASPDKPAEEK	A0A7M3QGK5--S474	0.0	0.0	0.0	19320.0	0.0	0.0
A0A7M3QGK5	771	A0A7M3QGK5	1	S	1.0	TEAVKVATEAVAEPVSEVAKTAVSAVEDTVA	VATEAVAEPVS(1)EVAK	771	VATEAVAEPVSEVAK	A0A7M3QGK5--S771	32073.0	0.0	0.0	0.0	0.0	0.0
A0A7M3QGP7	988	A0A7M3QGP7	1	S	1.0	YSTKYVHASDLLCDRSDDIVSRKTD______	YVHASDLLCDRS(1)DDIVSR	988	YVHASDLLCDRSDDIVSR	A0A7M3QGP7--S988	316320.0	331730.0	191910.0	0.0	0.0	0.0
A0A7M3QGR3	272	A0A7M3QGR3	1	S	0.999999	PSLVRTLKTLVMTGYSPDHEVNKINDPFLQV	TLVMTGYS(1)PDHEVNK	272	TLVMTGYSPDHEVNK	A0A7M3QGR3--S272	0.0	0.0	31478.0	264450.0	69738.0	225220.0
A0A7M3QGT7	514	A0A7M3QGT7	1;2	S	0.999993	EAEPASKEAGDTEKVSDDAAEDDHETEDEEV	EAGDTEKVS(1)DDAAEDDHETEDEEVSKPATR	514	EAGDTEKVSDDAAEDDHETEDEEVSKPATR	A0A7M3QGT7--S514	213100.0	710630.0	642610.0	58514.0	0.0	34895.0
A0A7M3QGV5	379	A0A7M3QGV5	2	S	0.915247	SRSRTPMKKALLHSLSDASEDIRSNLLTSSQ	ALLHS(0.089)LS(0.915)DAS(0.996)EDIR	379	ALLHSLSDASEDIR	A0A7M3QGV5--S379	25352.0	0.0	0.0	0.0	0.0	0.0
A0A7M3QGV5	382	A0A7M3QGV5	2	S	0.995805	RTPMKKALLHSLSDASEDIRSNLLTSSQSLE	ALLHS(0.089)LS(0.915)DAS(0.996)EDIR	382	ALLHSLSDASEDIR	A0A7M3QGV5--S382	25352.0	0.0	0.0	0.0	0.0	0.0
A0A7M3QGV5	393	A0A7M3QGV5	1	S	0.865594	LSDASEDIRSNLLTSSQSLEQHIRVMHTADG	SNLLT(0.03)S(0.03)S(0.866)QS(0.074)LEQHIR	393	SNLLTSSQSLEQHIR	A0A7M3QGV5--S393	30726.0	16403.0	0.0	0.0	0.0	0.0
A0A7M3QR61;A0A7M3QGY9	113;224	A0A7M3QR61	1	S	0.999962	DDFWTQTDQFLDRPPSPVFVPAKTGIDVATQ	ETVETDDFWTQTDQFLDRPPS(1)PVFVPAK	113	ETVETDDFWTQTDQFLDRPPSPVFVPAK	A0A7M3QR61--S113	162060.0	146320.0	73091.0	0.0	0.0	0.0
A0A7M3QGZ0	372	A0A7M3QGZ0	2	S	0.820692	ILALPEKETENTPPSSPLRNCLKYGNHHCLL	ILALPEKET(0.002)ENT(0.992)PPS(0.185)S(0.821)PLR	372	ILALPEKETENTPPSSPLR	A0A7M3QGZ0--S372	152930.0	180430.0	89482.0	0.0	0.0	0.0
A0A7M3QH18	187	A0A7M3QH18	1	S	0.756904	TLDDKLGTMVNRAAPSPTSTHSATNDLTPNE	AAPS(0.757)PT(0.092)S(0.038)T(0.038)HS(0.038)AT(0.038)NDLTPNEPKPEPL	187	AAPSPTSTHSATNDLTPNEPKPEPL	A0A7M3QH18--S187	57533.0	0.0	0.0	0.0	0.0	0.0
A0A7M3QH67	233	A0A7M3QH67	1	S	0.998768	VAPATGLHKYESRSYSPAHLVVDTCPPPSEA	S(0.001)YS(0.999)PAHLVVDTCPPPSEAVR	233	SYSPAHLVVDTCPPPSEAVR	A0A7M3QH67--S233	96544.0	51578.0	89583.0	0.0	0.0	0.0
A0A7M3QH96	299	A0A7M3QH96	1	S	1.0	ATDEAGDHAVEAVNGSKDDA___________	ATDEAGDHAVEAVNGS(1)KDDA	299	ATDEAGDHAVEAVNGSKDDA	A0A7M3QH96--S299	11640.0	31179.0	42704.0	0.0	0.0	0.0
A0A7M3QH96	157	A0A7M3QH96	1	S	1.0	GLDQNGEDEPVIDDASDAVHKPLKDVAPEKN	LQYLDGLDQNGEDEPVIDDAS(1)DAVHKPLK	157	LQYLDGLDQNGEDEPVIDDASDAVHKPLK	A0A7M3QH96--S157	0.0	0.0	26238.0	0.0	0.0	0.0
A0A7M3QH96	279	A0A7M3QH96	1	S	0.999997	VKRPVGETQEPEDAPSAKCKATDEAGDHAVE	RPVGETQEPEDAPS(1)AK	279	RPVGETQEPEDAPSAK	A0A7M3QH96--S279	0.0	17874.0	0.0	0.0	0.0	0.0
A0A7M3QHB6	75	A0A7M3QHB6	1	S	0.999647	RRRSRLLEPHPDVVNSPSHDAARRANATTTH	LLEPHPDVVNS(1)PSHDAAR	75	LLEPHPDVVNSPSHDAAR	A0A7M3QHB6--S75	298360.0	220600.0	219930.0	0.0	0.0	0.0
A0A7M3QHF2	1137	A0A7M3QHF2	1	S	0.999316	AGVKIDSLSKIPLPPSPPVTGKTAAGTENMA	IPLPPS(0.999)PPVT(0.001)GK	1137	IPLPPSPPVTGK	A0A7M3QHF2--S1137	0.0	0.0	212060.0	0.0	0.0	0.0
A0A7M3QHF8	909	A0A7M3QHF8	1	S	0.999994	HHSTDATAQAISTPVSPKASPLPQNAVSNGG	KPHHSTDATAQAISTPVS(1)PK	909	KPHHSTDATAQAISTPVSPK	A0A7M3QHF8--S909	145490.0	91216.0	235220.0	0.0	0.0	0.0
A0A7M3QHF8	588	A0A7M3QHF8	1	S	0.995752	VPHTYRCLFPSKTGVSPQPPGERSATPDSGR	T(0.004)GVS(0.996)PQPPGER	588	TGVSPQPPGER	A0A7M3QHF8--S588	0.0	0.0	0.0	54724.0	0.0	0.0
A0A7M3QHG9	7	A0A7M3QHG9	1	S	0.931336	_________MLTRRRSGNVSVCYDSSCSGSP	S(0.931)GNVS(0.069)VCYDSSCSGSPMGGGDAFCGR	7	SGNVSVCYDSSCSGSPMGGGDAFCGR	A0A7M3QHG9--S7	7752.8	0.0	0.0	0.0	0.0	0.0
A0A7M3QMC3;A0A7M3QHI8	53;326	A0A7M3QMC3	1	S	0.999999	LAQRRRERELSAKKQSMPSLPPLNDPKAIHR	KQS(1)MPSLPPLNDPK	53	KQSMPSLPPLNDPK	A0A7M3QMC3--S53	592390.0	428700.0	301260.0	444900.0	132610.0	225990.0
A0A7M3QHJ0	242	A0A7M3QHJ0	1	S	0.973401	HFDPCQQFVQTVRANSNERPSAPESDTPADT	ANS(0.973)NERPS(0.027)APESDTPADTALLR	242	ANSNERPSAPESDTPADTALLR	A0A7M3QHJ0--S242	0.0	25461.0	0.0	0.0	0.0	0.0
A0A7M3QHJ6	543	A0A7M3QHJ6	1	S	1.0	VRQSSHYMAPPPAPQSPRRCRVKFLYDESRI	QSSHYMAPPPAPQS(1)PR	543	QSSHYMAPPPAPQSPR	A0A7M3QHJ6--S543	98074.0	0.0	0.0	0.0	0.0	0.0
A0A7M3QHN3	139	A0A7M3QHN3	1	S	0.999997	ESDGYSDDYGQFRRRSLDAVQIPESTSKTSG	RRS(1)LDAVQIPESTSK	139	RRSLDAVQIPESTSK	A0A7M3QHN3--S139	25860.0	0.0	40135.0	0.0	0.0	0.0
A0A7M3QHT8	1505	A0A7M3QHT8	1	S	0.917046	AVRNLTGSETNPRRSSVDAHAEATEITTRLS	RS(0.083)S(0.917)VDAHAEATEITTR	1505	RSSVDAHAEATEITTR	A0A7M3QHT8--S1505	52833.0	69421.0	0.0	0.0	0.0	0.0
A0A7M3QHU4	131	A0A7M3QHU4	1	S	1.0	YEGQKEVTGEEYHVESPDGQRAAFKCYLDIG	EVTGEEYHVES(1)PDGQR	131	EVTGEEYHVESPDGQR	A0A7M3QHU4--S131	60155.0	98235.0	65920.0	0.0	0.0	0.0
A0A7M3QHU4	173	A0A7M3QHU4	1	S	0.854664	GALKGAVDGGLNIPHSASRFPGNDPESGECN	GAVDGGLNIPHS(0.855)AS(0.145)R	173	GAVDGGLNIPHSASR	A0A7M3QHU4--S173	54842.0	0.0	0.0	0.0	0.0	0.0
A0A7M3QHU4	175	A0A7M3QHU4	1	S	0.773831	LKGAVDGGLNIPHSASRFPGNDPESGECNAE	GAVDGGLNIPHS(0.226)AS(0.774)R	175	GAVDGGLNIPHSASR	A0A7M3QHU4--S175	0.0	52811.0	0.0	0.0	0.0	0.0
A0A7M3QHV0	37	A0A7M3QHV0	1;2	S	1.0	EEEELSRAIMEGYIDSDEGYHGSDEQRPVKK	AIMEGYIDS(1)DEGYHGSDEQRPVK	37	AIMEGYIDSDEGYHGSDEQRPVK	A0A7M3QHV0--S37	896450.0	1169800.0	487690.0	0.0	0.0	0.0
A0A7M3QHV0	44	A0A7M3QHV0	1;2	S	0.997426	AIMEGYIDSDEGYHGSDEQRPVKKGKKTRVD	AIMEGYIDS(0.002)DEGYHGS(0.997)DEQRPVK	44	AIMEGYIDSDEGYHGSDEQRPVK	A0A7M3QHV0--S44	238340.0	388700.0	34331.0	0.0	0.0	0.0
A0A7M3QHV0	66	A0A7M3QHV0	1	S	0.999994	KKGKKTRVDNVKPTVSPQETKPANRRGGRRV	VDNVKPTVS(1)PQETKPANR	66	VDNVKPTVSPQETKPANR	A0A7M3QHV0--S66	44171.0	78204.0	86972.0	0.0	0.0	0.0
A0A7M3QHY8	414	A0A7M3QHY8	1	S	1.0	RVWKPDDHDILQHVQSPKQTSEDDDVTVTCL	VWKPDDHDILQHVQS(1)PK	414	VWKPDDHDILQHVQSPK	A0A7M3QHY8--S414	109360.0	101310.0	81507.0	0.0	0.0	0.0
A0A7M3QI07	1019	A0A7M3QI07	1	S	1.0	GTSSCASRPKGCRALSHDNVETGKPTFSRVR	ALS(1)HDNVETGKPTFSR	1019	ALSHDNVETGKPTFSR	A0A7M3QI07--S1019	66954.0	0.0	88754.0	0.0	0.0	0.0
A0A7M3QI07	932	A0A7M3QI07	2	S	0.99999	PNAESPPTALVKGRRSSENQLASVLGSKITH	GRRS(1)S(1)ENQLASVLGSK	932	GRRSSENQLASVLGSK	A0A7M3QI07--S932	77291.0	64101.0	63103.0	0.0	0.0	0.0
A0A7M3QI07	933	A0A7M3QI07	1;2	S	0.99999	NAESPPTALVKGRRSSENQLASVLGSKITHS	GRRS(1)S(1)ENQLASVLGSK	933	GRRSSENQLASVLGSK	A0A7M3QI07--S933	77291.0	64101.0	114050.0	0.0	0.0	0.0
A0A7M3QI07	948	A0A7M3QI07	1	S	0.941808	SENQLASVLGSKITHSSTSTLDSTGHLNDRG	IT(0.029)HS(0.942)S(0.018)T(0.006)S(0.003)T(0.003)LDSTGHLNDR	948	ITHSSTSTLDSTGHLNDR	A0A7M3QI07--S948	0.0	0.0	22542.0	0.0	0.0	0.0
A0A7M3QI07	760	A0A7M3QI07	1	S	0.999768	DSASRRKKVGVNAHQSPAELSRGARAEEPQS	VGVNAHQS(1)PAELSR	760	VGVNAHQSPAELSR	A0A7M3QI07--S760	82070.0	88728.0	64305.0	0.0	0.0	0.0
A0A7M3QI07	765	A0A7M3QI07	1	S	0.999614	RKKVGVNAHQSPAELSRGARAEEPQSSQGDK	VGVNAHQSPAELS(1)R	765	VGVNAHQSPAELSR	A0A7M3QI07--S765	0.0	13953.0	0.0	0.0	0.0	0.0
A0A7M3QI26	15	A0A7M3QI26	1	S	0.92745	_MRPNASANTYENSPSAVPRLRRQHIVRTRV	RPNASANT(0.002)Y(0.003)ENS(0.068)PS(0.927)AVPRLR	15	RPNASANTYENSPSAVPRLR	A0A7M3QI26--S15	0.0	0.0	0.0	0.0	163300.0	0.0
A0A7M3QI33	2446	A0A7M3QI33	1	S	1.0	FTRETVARVTRGARKSPGLIPYKTQVFATPK	KS(1)PGLIPYK	2446	KSPGLIPYK	A0A7M3QI33--S2446	0.0	0.0	0.0	72937.0	0.0	0.0
A0A7M3QI33	1041	A0A7M3QI33	1	S	0.999988	VSSTQVGAMVAHERLSPITTEISAESKRTQA	LS(1)PITTEISAESK	1041	LSPITTEISAESK	A0A7M3QI33--S1041	138660.0	106620.0	67709.0	0.0	0.0	0.0
A0A7M3QI39	222	A0A7M3QI39	2	S	0.98557	ERRSIREDFLAAEHASDRDSDQETEWERQQI	EDFLAAEHAS(0.986)DRDS(0.927)DQET(0.087)EWER	222	EDFLAAEHASDRDSDQETEWER	A0A7M3QI39--S222	0.0	82333.0	0.0	0.0	0.0	0.0
A0A7M3QI39	226	A0A7M3QI39	1;2	S	0.999713	IREDFLAAEHASDRDSDQETEWERQQIRKAI	EDFLAAEHASDRDS(1)DQETEWER	226	EDFLAAEHASDRDSDQETEWER	A0A7M3QI39--S226	33604.0	160590.0	83609.0	0.0	0.0	0.0
A0A7M3QI39	269	A0A7M3QI39	1	S	0.99999	SVPGINEQRTGETKRSPDVYHCPSGDISLSS	S(1)PDVYHCPSGDISLSSIK	269	SPDVYHCPSGDISLSSIK	A0A7M3QI39--S269	289410.0	0.0	270630.0	0.0	0.0	0.0
A0A7M3QI45	33	A0A7M3QI45	1	S	1.0	QPVSIHGKIAHEDVHSCEDDEEGNHGGWRAP	IAHEDVHS(1)CEDDEEGNHGGWR	33	IAHEDVHSCEDDEEGNHGGWR	A0A7M3QI45--S33	35564.0	60675.0	66913.0	159580.0	43002.0	72328.0
A0A7M3QI52	553	A0A7M3QI52	1	S	0.999487	SYSGDMASAYRHPKLSPTLPRNSGKIVTERR	HPKLS(0.999)PT(0.001)LPR	553	HPKLSPTLPR	A0A7M3QI52--S553	544180.0	437890.0	477540.0	0.0	101760.0	0.0
A0A7M3QI56;A0A7M3QVG3	1952;450	A0A7M3QI56	1	S	1.0	SSGGRAAAAFAAEQHSQQQLRAKPSASTLGW	AAAAFAAEQHS(1)QQQLR	1952	AAAAFAAEQHSQQQLR	A0A7M3QI56--S1952	12587.0	16274.0	13851.0	0.0	0.0	0.0
A0A7M3QI98	285	A0A7M3QI98	1	S	0.995491	TVNRIAGSVISAQEGSHGNLSSTLTRSSYRP	IAGSVISAQEGS(0.995)HGNLS(0.004)S(0.001)TLTR	285	IAGSVISAQEGSHGNLSSTLTR	A0A7M3QI98--S285	39960.0	18279.0	18167.0	0.0	0.0	0.0
A0A7M3QI98;A0A7M3VJB6	197;144	A0A7M3QI98	1	S	0.905736	ADRRDSGQSKEVIPRSTEAVDVEAHAHLKVP	S(0.906)T(0.094)EAVDVEAHAHLK	197	STEAVDVEAHAHLK	A0A7M3QI98--S197	115040.0	122250.0	102580.0	0.0	0.0	0.0
A0A7M3QIB5	52	A0A7M3QIB5	1	S	1.0	ALTSAEYNKQAEEYNSEIVAHPQHDFLTKEE	QAEEYNS(1)EIVAHPQHDFLTK	52	QAEEYNSEIVAHPQHDFLTK	A0A7M3QIB5--S52	435470.0	307740.0	373830.0	0.0	0.0	0.0
A0A7M3QIC0	866	A0A7M3QIC0	1	S	0.999955	RGTLLSQFGNRLRNASNGQVLGPAIESATDN	NAS(1)NGQVLGPAIESATDNLLPSLPETLEAGLISR	866	NASNGQVLGPAIESATDNLLPSLPETLEAGLISR	A0A7M3QIC0--S866	21740.0	38732.0	0.0	0.0	0.0	0.0
A0A7M3QIC0	963	A0A7M3QIC0	1	S	0.999991	LRTVAEDNDMGHALCSHLRDGLWMMDYLIER	TVAEDNDMGHALCS(1)HLR	963	TVAEDNDMGHALCSHLR	A0A7M3QIC0--S963	0.0	0.0	0.0	0.0	19315.0	0.0
A0A7M3QIC1;A0A7M3QKL1	662;662	A0A7M3QIC1	1	S	1.0	SQINPREAVACVVHGSDLREMTPAQIDEILT;SQVNPREAVACVVHGSDLREMTPAQIDEILT	EAVACVVHGS(1)DLR	662	EAVACVVHGSDLR	A0A7M3QIC1--S662	0.0	26625.0	0.0	0.0	0.0	0.0
A0A7M3QIC3	444	A0A7M3QIC3	1	S	0.994233	LWQLMESGELRFERRSPSAQVEGSVHGLHSY	S(0.994)PS(0.006)AQVEGSVHGLHSYEK	444	SPSAQVEGSVHGLHSYEK	A0A7M3QIC3--S444	113310.0	109190.0	203560.0	0.0	0.0	0.0
A0A7M3QIC3	446	A0A7M3QIC3	1	S	0.999848	QLMESGELRFERRSPSAQVEGSVHGLHSYEK	SPS(1)AQVEGSVHGLHSYEK	446	SPSAQVEGSVHGLHSYEK	A0A7M3QIC3--S446	185580.0	181880.0	179910.0	0.0	0.0	0.0
A0A7M3QIC3	452	A0A7M3QIC3	1	S	0.999991	ELRFERRSPSAQVEGSVHGLHSYEKRLF___	SPSAQVEGS(1)VHGLHSYEK	452	SPSAQVEGSVHGLHSYEK	A0A7M3QIC3--S452	21491.0	31974.0	32025.0	0.0	0.0	0.0
A0A7M3QIC3	458	A0A7M3QIC3	1	S	0.999998	RSPSAQVEGSVHGLHSYEKRLF_________	SPSAQVEGSVHGLHS(1)YEK	458	SPSAQVEGSVHGLHSYEK	A0A7M3QIC3--S458	77930.0	72501.0	91770.0	0.0	0.0	0.0
A0A7M3QIF8	127	A0A7M3QIF8	1	S	0.999983	ITAYRCHGFIITRGESPSSVMGELMGRKMGN	GES(1)PSSVMGELMGR	127	GESPSSVMGELMGR	A0A7M3QIF8--S127	137130.0	95589.0	75209.0	94637.0	0.0	50578.0
A0A7M3QIF8	290	A0A7M3QIF8	1;2	S	0.999706	GPILLEAETYRYYGHSMSDPGTSYRTRDEIQ	YYGHS(1)MSDPGTSYR	290	YYGHSMSDPGTSYR	A0A7M3QIF8--S290	0.0	0.0	0.0	41699.0	0.0	0.0
A0A7M3QIN7	75	A0A7M3QIN7	1	S	1.0	RLTKKAISAALRAVDSDEEDPTAHLSLRLQE	AVDS(1)DEEDPTAHLSLR	75	AVDSDEEDPTAHLSLR	A0A7M3QIN7--S75	284380.0	352700.0	191480.0	34495.0	0.0	0.0
A0A7M3QIP1	199	A0A7M3QIP1	1	S	1.0	LETAASREKSLLIEGSKNIKTDSMAFETIIN	SLLIEGS(1)KNIK	199	SLLIEGSKNIK	A0A7M3QIP1--S199	227830.0	177610.0	0.0	361260.0	0.0	72161.0
A0A7M3QIW0	24	A0A7M3QIW0	1	S	0.999799	FDDFVILASDSRIGHSVITLKQDVDKMFKLS	IGHS(1)VITLK	24	IGHSVITLK	A0A7M3QIW0--S24	0.0	0.0	0.0	68483.0	0.0	0.0
A0A7M3QIW6	337	A0A7M3QIW6	1	S	0.875385	KFGKPITNATEAAAPSASDKAPESAQKKPKQ	FGKPIT(0.007)NAT(0.015)EAAAPS(0.875)AS(0.098)DKAPES(0.005)AQK	337	FGKPITNATEAAAPSASDKAPESAQK	A0A7M3QIW6--S337	0.0	52467.0	26614.0	0.0	0.0	0.0
A0A7M3QIW6	339	A0A7M3QIW6	1	S	0.970688	GKPITNATEAAAPSASDKAPESAQKKPKQLN	FGKPITNATEAAAPS(0.026)AS(0.971)DKAPES(0.004)AQK	339	FGKPITNATEAAAPSASDKAPESAQK	A0A7M3QIW6--S339	0.0	21772.0	13245.0	0.0	0.0	0.0
A0A7M3QJ39	1560	A0A7M3QJ39	1	S	0.902269	LNPDGVICGKHSKSESPDEPIDESFLELADV	S(0.098)ES(0.902)PDEPIDESFLELADVLDK	1560	SESPDEPIDESFLELADVLDK	A0A7M3QJ39--S1560	122120.0	106960.0	50874.0	0.0	0.0	0.0
A0A7M3QJ41	304	A0A7M3QJ41	1	S	0.979706	VVDPLMPRDGLPRPPSPTGDNPVFQRRISNL	DGLPRPPS(0.98)PT(0.02)GDNPVFQR	304	DGLPRPPSPTGDNPVFQR	A0A7M3QJ41--S304	1644100.0	1297800.0	0.0	0.0	0.0	0.0
A0A7M3QJ41	317	A0A7M3QJ41	2	S	0.989264	PPSPTGDNPVFQRRISNLTEPYPDEVILPES	RIS(0.989)NLT(0.952)EPY(0.058)PDEVILPESWVAR	317	RISNLTEPYPDEVILPESWVAR	A0A7M3QJ41--S317	12713.0	0.0	0.0	0.0	0.0	0.0
A0A7M3QJ46	476	A0A7M3QJ46	1	S	0.996317	NSESEDSLNRNFISLSADEIPKKACAADLSN	NFIS(0.004)LS(0.996)ADEIPK	476	NFISLSADEIPK	A0A7M3QJ46--S476	0.0	0.0	0.0	25814.0	0.0	0.0
A0A7M3QJ46	462	A0A7M3QJ46	1;2	S	0.828957	AEVNSPQDGSLPQPNSESEDSLNRNFISLSA	PVIDEDESARPTAASAEVNSPQDGSLPQPNS(0.829)ES(0.166)EDS(0.005)LNR	462	PVIDEDESARPTAASAEVNSPQDGSLPQPNSESEDSLNR	A0A7M3QJ46--S462	30848.0	42514.0	0.0	0.0	0.0	0.0
A0A7M3QJ46	467	A0A7M3QJ46	2	S	0.978785	PQDGSLPQPNSESEDSLNRNFISLSADEIPK	PVIDEDESARPTAASAEVNS(0.002)PQDGS(0.017)LPQPNS(0.659)ES(0.343)EDS(0.979)LNR	467	PVIDEDESARPTAASAEVNSPQDGSLPQPNSESEDSLNR	A0A7M3QJ46--S467	30848.0	0.0	0.0	0.0	0.0	0.0
A0A7M3QJ60	185	A0A7M3QJ60	1	S	0.999874	TKQAKNGSLTLPLSASQEFHIRSALNAQTLT	NGSLTLPLSAS(1)QEFHIR	185	NGSLTLPLSASQEFHIR	A0A7M3QJ60--S185	125280.0	0.0	95047.0	0.0	0.0	0.0
A0A7M3QJ71	350	A0A7M3QJ71	2	S	1.0	HVVKEPRKTFSRGKFSPSPPNFNDEKRLEVN	GKFS(1)PS(1)PPNFNDEKR	350	GKFSPSPPNFNDEKR	A0A7M3QJ71--S350	306060.0	219070.0	207560.0	0.0	0.0	0.0
A0A7M3QJ71	352	A0A7M3QJ71	2	S	1.0	VKEPRKTFSRGKFSPSPPNFNDEKRLEVNDN	GKFS(1)PS(1)PPNFNDEKR	352	GKFSPSPPNFNDEKR	A0A7M3QJ71--S352	306060.0	219070.0	207560.0	0.0	0.0	0.0
A0A7M3QJ71	372	A0A7M3QJ71	1;2	S	0.954772	NDEKRLEVNDNAHQASSPSRLPVDEREDRVS	LEVNDNAHQAS(0.955)S(0.767)PS(0.278)RLPVDER	372	LEVNDNAHQASSPSRLPVDER	A0A7M3QJ71--S372	39174.0	232890.0	0.0	0.0	0.0	0.0
A0A7M3QJ71	373	A0A7M3QJ71	1;2	S	0.995482	DEKRLEVNDNAHQASSPSRLPVDEREDRVSG	LEVNDNAHQASS(0.995)PS(0.004)R	373	LEVNDNAHQASSPSR	A0A7M3QJ71--S373	91661.0	139660.0	43199.0	0.0	0.0	0.0
A0A7M3QJ77	1986	A0A7M3QJ77	1	S	0.99992	SNSRRAAAPVSTQENSPHQQHPPAEGMEHVD	AAAPVSTQENS(1)PHQQHPPAEGMEHVDTTESR	1986	AAAPVSTQENSPHQQHPPAEGMEHVDTTESR	A0A7M3QJ77--S1986	553830.0	389730.0	759150.0	0.0	0.0	0.0
A0A7M3QJ83	705	A0A7M3QJ83	1	S	0.767115	RTLLAKVAVSPSHSVSASDLLQKTITQQRQR	VAVSPSHS(0.116)VS(0.767)AS(0.116)DLLQK	705	VAVSPSHSVSASDLLQK	A0A7M3QJ83--S705	63038.0	45833.0	0.0	0.0	0.0	0.0
A0A7M3QJ85	701	A0A7M3QJ85	1	S	1.0	EAGKWEEALALADQHSEFRAKVYLPYAQWLA	WEEALALADQHS(1)EFR	701	WEEALALADQHSEFR	A0A7M3QJ85--S701	0.0	36047.0	31936.0	0.0	0.0	0.0
A0A7M3QJE6	33	A0A7M3QJE6	1	S	0.946154	SEDSPTLRSVASITHSETTVDEFLLKPRVAK	SVAS(0.001)IT(0.001)HS(0.946)ET(0.052)TVDEFLLKPR	33	SVASITHSETTVDEFLLKPR	A0A7M3QJE6--S33	31953.0	0.0	0.0	0.0	0.0	0.0
A0A7M3QJF0	128	A0A7M3QJF0	1;3	S	1.0	DQPMYADEAPNERRLSAESIDSLPENEAKCY	RLS(1)AES(1)IDS(1)LPENEAK	128	RLSAESIDSLPENEAK	A0A7M3QJF0--S128	33303.0	0.0	0.0	41020.0	0.0	0.0
A0A7M3QJF0	131	A0A7M3QJF0	3	S	1.0	MYADEAPNERRLSAESIDSLPENEAKCYLAD	RLS(1)AES(1)IDS(1)LPENEAK	131	RLSAESIDSLPENEAK	A0A7M3QJF0--S131	33303.0	0.0	0.0	0.0	0.0	0.0
A0A7M3QJF0	134	A0A7M3QJF0	3	S	1.0	DEAPNERRLSAESIDSLPENEAKCYLADIGN	RLS(1)AES(1)IDS(1)LPENEAK	134	RLSAESIDSLPENEAK	A0A7M3QJF0--S134	33303.0	0.0	0.0	0.0	0.0	0.0
A0A7M3QJF2	1504	A0A7M3QJF2	1	S	1.0	ALLHRLLVSAPEGQCSPANRSCRSPSQRRVE	LLVSAPEGQCS(1)PANR	1504	LLVSAPEGQCSPANR	A0A7M3QJF2--S1504	151790.0	95004.0	67514.0	0.0	0.0	0.0
A0A7M3QJM4	1000	A0A7M3QJM4	2	S	0.991401	LFAGTEGGGRTLQKVSESSDTAEATTPSKSF	T(0.001)LQKVS(0.991)ES(0.525)S(0.423)DT(0.058)AEAT(0.001)TPSK	1000	TLQKVSESSDTAEATTPSK	A0A7M3QJM4--S1000	0.0	46491.0	32496.0	0.0	0.0	0.0
A0A7M3QJN5	265	A0A7M3QJN5	1	S	0.999325	KAEDKAQAPEGGEKQSEGDGAGAAAAETEAE	AQAPEGGEKQS(0.999)EGDGAGAAAAET(0.001)EAEK	265	AQAPEGGEKQSEGDGAGAAAAETEAEK	A0A7M3QJN5--S265	0.0	39489.0	0.0	0.0	0.0	0.0
A0A7M3QJQ1	933	A0A7M3QJQ1	1	S	0.997258	VDPTKFGLEELGIALSPTSAKTEESTAAEKQ	FGLEELGIALS(0.997)PT(0.002)S(0.001)AK	933	FGLEELGIALSPTSAK	A0A7M3QJQ1--S933	113600.0	83588.0	87687.0	0.0	0.0	0.0
A0A7M3QJR8	233	A0A7M3QJR8	1	S	0.947186	SALARRLALSADVEKSDSERADIFLKQVDQM	LALSADVEKS(0.947)DS(0.053)ER	233	LALSADVEKSDSER	A0A7M3QJR8--S233	36987.0	45300.0	0.0	0.0	0.0	0.0
A0A7M3QJR8	394	A0A7M3QJR8	1;2;3	S	1.0	VCSPMLKWLAEAEEESSEEEEDESEKVPAVP	WLAEAEEES(1)S(1)EEEEDES(1)EKVPAVPAHR	394	WLAEAEEESSEEEEDESEKVPAVPAHR	A0A7M3QJR8--S394	236230.0	493220.0	328350.0	0.0	0.0	0.0
A0A7M3QJR8	395	A0A7M3QJR8	1;2;3	S	1.0	CSPMLKWLAEAEEESSEEEEDESEKVPAVPA	WLAEAEEES(1)S(1)EEEEDES(1)EKVPAVPAHR	395	WLAEAEEESSEEEEDESEKVPAVPAHR	A0A7M3QJR8--S395	259130.0	418180.0	253340.0	0.0	0.0	0.0
A0A7M3QJR8	402	A0A7M3QJR8	1;2;3	S	1.0	LAEAEEESSEEEEDESEKVPAVPAHRASSTE	WLAEAEEES(1)S(1)EEEEDES(1)EKVPAVPAHR	402	WLAEAEEESSEEEEDESEKVPAVPAHR	A0A7M3QJR8--S402	112180.0	282840.0	109800.0	0.0	0.0	0.0
A0A7M3QJV1	394	A0A7M3QJV1	1	S	0.846244	RLAPSPGRSGLKPPTSPAGDMSSPQSRPVTA	S(0.003)GLKPPT(0.15)S(0.846)PAGDMSSPQSR	394	SGLKPPTSPAGDMSSPQSR	A0A7M3QJV1--S394	99528.0	76599.0	0.0	0.0	0.0	0.0
A0A7M3QJW2	632	A0A7M3QJW2	1	S	0.999993	VTRTTTKEEATVPVKSPNASVLPPQRKRSES	EEATVPVKS(1)PNASVLPPQR	632	EEATVPVKSPNASVLPPQR	A0A7M3QJW2--S632	270680.0	155490.0	0.0	0.0	0.0	0.0
A0A7M3QK05	322	A0A7M3QK05	1	S	1.0	LGPGDEAPSLKPKEDSEDEDIEANILRPAGV	EDS(1)EDEDIEANILRPAGVQLR	322	EDSEDEDIEANILRPAGVQLR	A0A7M3QK05--S322	50233.0	59420.0	0.0	0.0	0.0	0.0
A0A7M3QK06	194	A0A7M3QK06	1;2	S	0.940057	TTARTAAVTPSTHPSSPLKSPKDSTAVSNTG	TAAVT(0.039)PS(0.013)THPS(0.008)S(0.94)PLK	194	TAAVTPSTHPSSPLK	A0A7M3QK06--S194	58902.0	99098.0	82501.0	0.0	0.0	0.0
A0A7M3QK06	198	A0A7M3QK06	2	S	0.997307	TAAVTPSTHPSSPLKSPKDSTAVSNTGSSVG	TAAVTPST(0.001)HPS(0.444)S(0.558)PLKS(0.997)PK	198	TAAVTPSTHPSSPLKSPK	A0A7M3QK06--S198	0.0	35054.0	0.0	0.0	0.0	0.0
A0A7M3QK09	6	A0A7M3QK09	1	S	1.0	__________MALAISKVILKTGAVGGFVYF	ALAIS(1)KVILK	6	ALAISKVILK	A0A7M3QK09--S6	0.0	0.0	0.0	0.0	0.0	19320.0
A0A7M3QK44	316	A0A7M3QK44	1	S	1.0	LGARPMLGSASNPPVSPKSGAGASGDSVRLR	PMLGSASNPPVS(1)PK	316	PMLGSASNPPVSPK	A0A7M3QK44--S316	0.0	233100.0	434810.0	0.0	0.0	0.0
A0A7M3QK45	124	A0A7M3QK45	1	S	0.967483	PRSRDLFHTSTSRPHSPSLSPRNGRSNLTPS	DLFHTS(0.001)T(0.002)S(0.006)RPHS(0.967)PS(0.022)LS(0.001)PR	124	DLFHTSTSRPHSPSLSPR	A0A7M3QK45--S124	154110.0	102200.0	178670.0	0.0	0.0	0.0
A0A7M3QK45	126	A0A7M3QK45	2	S	0.896357	SRDLFHTSTSRPHSPSLSPRNGRSNLTPSLH	DLFHTS(0.001)T(0.001)S(0.001)RPHS(0.115)PS(0.896)LS(0.986)PR	126	DLFHTSTSRPHSPSLSPR	A0A7M3QK45--S126	33626.0	0.0	0.0	0.0	0.0	0.0
A0A7M3QK45	128	A0A7M3QK45	2	S	0.985554	DLFHTSTSRPHSPSLSPRNGRSNLTPSLHAG	DLFHTS(0.001)T(0.001)S(0.001)RPHS(0.115)PS(0.896)LS(0.986)PR	128	DLFHTSTSRPHSPSLSPR	A0A7M3QK45--S128	33626.0	29197.0	0.0	0.0	0.0	0.0
A0A7M3QK45	2615	A0A7M3QK45	1	S	0.956141	RGYMDTSQTSTVTSPSPHRDIDVLQLRLAAN	GYMDTSQTS(0.001)T(0.001)VT(0.008)S(0.033)PS(0.956)PHR	2615	GYMDTSQTSTVTSPSPHR	A0A7M3QK45--S2615	0.0	38649.0	28450.0	0.0	0.0	0.0
A0A7M3QKA6	213	A0A7M3QKA6	1	S	1.0	LLLDFQMSRCSLRKFSGLGHGYNEEELKVIQ	KFS(1)GLGHGYNEEELK	213	KFSGLGHGYNEEELK	A0A7M3QKA6--S213	146450.0	151020.0	161130.0	0.0	0.0	0.0
A0A7M3QKE8	350	A0A7M3QKE8	1	S	1.0	ETEGAENGLTKTKPASPVPAGHPGHGGVIPI	PAS(1)PVPAGHPGHGGVIPITEVR	350	PASPVPAGHPGHGGVIPITEVR	A0A7M3QKE8--S350	450950.0	396380.0	479440.0	385820.0	195580.0	221880.0
A0A7M3QW78;A0A7M3QQ14;A0A7M3QKH2	183;185;224	A0A7M3QW78	1	S	0.999991	RTGSNQQRLLDSEDVSDEETELLEMRVWKPL	LLDSEDVS(1)DEETELLEMR	183	LLDSEDVSDEETELLEMR	A0A7M3QW78--S183	153880.0	101140.0	93946.0	0.0	0.0	0.0
A0A7M3QKK7	158	A0A7M3QKK7	1	S	0.991449	SSSGHTGAGDAAEAVSLNDPPLSTSFGSRLR	PS(0.001)S(0.001)S(0.001)GHT(0.002)GAGDAAEAVS(0.991)LNDPPLS(0.001)T(0.002)S(0.001)FGSR	158	PSSSGHTGAGDAAEAVSLNDPPLSTSFGSR	A0A7M3QKK7--S158	0.0	0.0	41558.0	0.0	0.0	0.0
A0A7M3QKP0	357	A0A7M3QKP0	1	S	0.999991	TELLGVQGRQRRQNPSPAPSPADPKDDEQPS	QNPS(1)PAPSPADPKDDEQPSSQPPETPK	357	QNPSPAPSPADPKDDEQPSSQPPETPK	A0A7M3QKP0--S357	126670.0	107660.0	74700.0	0.0	0.0	0.0
A0A7M3QKQ0	474	A0A7M3QKQ0	1	S	1.0	VVSETSVLSRPANVCSPLHQPTKVEEQTEEE	PANVCS(1)PLHQPTK	474	PANVCSPLHQPTK	A0A7M3QKQ0--S474	134590.0	191120.0	0.0	0.0	0.0	0.0
A0A7M3QKR1	272	A0A7M3QKR1	1	S	0.974231	LTKSLEGKKVPMNASSFADSGILDHPKPKAG	KVPMNAS(0.026)S(0.974)FADSGILDHPK	272	KVPMNASSFADSGILDHPK	A0A7M3QKR1--S272	27133.0	28142.0	0.0	0.0	0.0	0.0
A0A7M3QKR1	276	A0A7M3QKR1	1	S	0.99978	LEGKKVPMNASSFADSGILDHPKPKAGGRPR	KVPMNASSFADS(1)GILDHPKPK	276	KVPMNASSFADSGILDHPKPK	A0A7M3QKR1--S276	30592.0	22896.0	0.0	0.0	0.0	0.0
A0A7M3QKS7	129	A0A7M3QKS7	1	S	0.999983	ARYDDRHYAEHDEPDSANDHEPPALENDLRE	HYAEHDEPDS(1)ANDHEPPALENDLR	129	HYAEHDEPDSANDHEPPALENDLR	A0A7M3QKS7--S129	76261.0	86899.0	0.0	0.0	0.0	0.0
A0A7M3QKS9	120	A0A7M3QKS9	1	S	0.899712	ESEASAKGANVQIPTSAADKPKPAAPSGKSA	GANVQIPT(0.1)S(0.9)AADKPK	120	GANVQIPTSAADKPK	A0A7M3QKS9--S120	60009.0	93425.0	0.0	0.0	0.0	0.0
A0A7M3QKT1	259	A0A7M3QKT1	1	S	0.856908	LRSSPDSTNTLHLGDSPSRSNAGAGVCGAC_	SSPDSTNTLHLGDS(0.857)PS(0.143)R	259	SSPDSTNTLHLGDSPSR	A0A7M3QKT1--S259	0.0	49685.0	0.0	0.0	0.0	0.0
A0A7M3QKY0	426	A0A7M3QKY0	1	S	1.0	VVSETSVLSRPANACSPLHQPAKVEEQTEEE	PANACS(1)PLHQPAK	426	PANACSPLHQPAK	A0A7M3QKY0--S426	0.0	38056.0	36181.0	0.0	0.0	0.0
A0A7M3QKZ0	467	A0A7M3QKZ0	1	S	1.0	ATTASSNVVSLNRHLSEPNRLDSPLPDTKAG	HLS(1)EPNRLDSPLPDTK	467	HLSEPNRLDSPLPDTK	A0A7M3QKZ0--S467	149110.0	127340.0	131170.0	0.0	0.0	0.0
A0A7M3QKZ8	1058	A0A7M3QKZ8	1	S	0.962176	SSGVGTISPESVRVPSPSLVSHPSAHEGLVS	VPS(0.962)PS(0.021)LVS(0.011)HPS(0.005)AHEGLVSNR	1058	VPSPSLVSHPSAHEGLVSNR	A0A7M3QKZ8--S1058	0.0	51503.0	74774.0	0.0	0.0	0.0
A0A7M3QL28	434	A0A7M3QL28	2	S	0.935577	PQHPEDVLPAFVRRSSAVTEPLEEDTLLPEA	RS(0.089)S(0.936)AVT(0.975)EPLEEDTLLPEAWIQK	434	RSSAVTEPLEEDTLLPEAWIQK	A0A7M3QL28--S434	62568.0	27772.0	27337.0	0.0	0.0	0.0
A0A7M3QL54;A0A7M3QMT2	252;212	A0A7M3QL54	1	S	0.997684	IADPNTLRASVRRSPSNPAFALSLRKPSVQM	S(0.002)PS(0.998)NPAFALSLR	252	SPSNPAFALSLR	A0A7M3QL54--S252	0.0	0.0	62717.0	0.0	0.0	0.0
A0A7M3QL65	1129	A0A7M3QL65	1	S	0.999499	YQQTQPDQGFDFRDTSPPLHNCDITGPTPGR	DT(0.001)S(0.999)PPLHNCDITGPTPGR	1129	DTSPPLHNCDITGPTPGR	A0A7M3QL65--S1129	519800.0	512520.0	746530.0	82554.0	0.0	66586.0
A0A7M3QL65	3212	A0A7M3QL65	1;2	S	0.99999	EDQTVRDVGNQQKTFSHETSPVTDCEHCPVS	TFS(1)HETSPVTDCEHCPVSR	3212	TFSHETSPVTDCEHCPVSR	A0A7M3QL65--S3212	397620.0	410600.0	457770.0	0.0	0.0	0.0
A0A7M3QL65	3216	A0A7M3QL65	1;2	S	0.972327	VRDVGNQQKTFSHETSPVTDCEHCPVSRVEV	T(0.033)FS(0.917)HET(0.073)S(0.972)PVT(0.005)DCEHCPVSR	3216	TFSHETSPVTDCEHCPVSR	A0A7M3QL65--S3216	39243.0	0.0	122120.0	0.0	0.0	0.0
A0A7M3QL65	2601	A0A7M3QL65	1	S	1.0	LFYERQDYRQHRRVHSLCQTLESTFPSGRSQ	VHS(1)LCQTLESTFPSGR	2601	VHSLCQTLESTFPSGR	A0A7M3QL65--S2601	73653.0	44033.0	50302.0	83154.0	0.0	0.0
A0A7M3QL66	946	A0A7M3QL66	1	S	0.983818	YEHQVAEHEKLQRSFSVPWLVARIGSTRGAA	S(0.016)FS(0.984)VPWLVAR	946	SFSVPWLVAR	A0A7M3QL66--S946	0.0	0.0	0.0	0.0	0.0	94534.0
A0A7M3QL66	543	A0A7M3QL66	1	S	0.998486	AHSSQVPFAGRTPSLSPHTSEWRSGKTTPVS	TPS(0.001)LS(0.998)PHTSEWR	543	TPSLSPHTSEWR	A0A7M3QL66--S543	71189.0	63666.0	0.0	0.0	0.0	0.0
A0A7M3QL88	8	A0A7M3QL88	1	S	1.0	________MEVFLPGSAKTSDCDVEATFVLE	MEVFLPGS(1)AK	8	MEVFLPGSAK	A0A7M3QL88--S8	16986.0	10600.0	0.0	0.0	0.0	0.0
A0A7M3QLA3	317	A0A7M3QLA3	1	S	1.0	QKKLAIATGAGDDKKSD______________	LAIATGAGDDKKS(1)D	317	LAIATGAGDDKKSD	A0A7M3QLA3--S317	74112.0	118330.0	48931.0	0.0	0.0	0.0
A0A7M3QLD2	102	A0A7M3QLD2	1	S	0.926425	QIGAMFASRRKRLSLSDSEISYTKKEGQEGE	LS(0.003)LS(0.926)DS(0.071)EISYTK	102	LSLSDSEISYTK	A0A7M3QLD2--S102	0.0	0.0	0.0	51206.0	0.0	0.0
A0A7M3QLD7	360	A0A7M3QLD7	1	S	1.0	LDRYKIDIYRLPECDSDEEEEIKRLDKEIKA	LPECDS(1)DEEEEIKR	360	LPECDSDEEEEIKR	A0A7M3QLD7--S360	435480.0	590300.0	435490.0	308090.0	98190.0	177000.0
A0A7M3QLG3	186	A0A7M3QLG3	1	S	0.999999	PNATDCGGCSYGRKFSNDETLKKAKEAEGGE	KFS(1)NDETLK	186	KFSNDETLK	A0A7M3QLG3--S186	0.0	0.0	0.0	40982.0	17536.0	33827.0
A0A7M3QLM0	3	A0A7M3QLM0	2	S	1.0	_____________MASVPLITATDSSVNMLF	AS(1)VPLITAT(0.524)DS(0.369)S(0.107)VNMLFDK	3	ASVPLITATDSSVNMLFDK	A0A7M3QLM0--S3	0.0	210610.0	2129200.0	0.0	0.0	0.0
A0A7M3RBF1;A0A7M3QLQ4	401;373	A0A7M3RBF1	3	S	0.878118	AEGDQSEESLSRLRRSWTNLSTVLSRRTEFI	RS(0.878)WT(0.145)NLS(0.908)T(0.07)VLS(0.999)R	401	RSWTNLSTVLSR	A0A7M3RBF1--S401	0.0	0.0	0.0	0.0	0.0	9320.9
A0A7M3RBF1;A0A7M3QLQ4	406;378	A0A7M3RBF1	3	S	0.908066	SEESLSRLRRSWTNLSTVLSRRTEFIESSVD	RS(0.878)WT(0.145)NLS(0.908)T(0.07)VLS(0.999)R	406	RSWTNLSTVLSR	A0A7M3RBF1--S406	0.0	0.0	0.0	0.0	0.0	9320.9
A0A7M3RBF1;A0A7M3QLQ4	410;382	A0A7M3RBF1	3	S	0.999454	LSRLRRSWTNLSTVLSRRTEFIESSVDMVES	RS(0.878)WT(0.145)NLS(0.908)T(0.07)VLS(0.999)R	410	RSWTNLSTVLSR	A0A7M3RBF1--S410	0.0	0.0	0.0	0.0	0.0	9320.9
A0A7M3QLS0	135	A0A7M3QLS0	1	S	0.995446	QRRTQDPPIHHDLSVSLEDVLYGTTKKIRVT	TQDPPIHHDLS(0.005)VS(0.995)LEDVLYGTTK	135	TQDPPIHHDLSVSLEDVLYGTTK	A0A7M3QLS0--S135	37054.0	55547.0	82504.0	0.0	0.0	0.0
A0A7M3QLT2	963	A0A7M3QLT2	1	S	0.97839	NPDVTSESEVFFTDCSQNGDFGLPERVANLS	LYNPDVTSESEVFFT(0.021)DCS(0.978)QNGDFGLPER	963	LYNPDVTSESEVFFTDCSQNGDFGLPER	A0A7M3QLT2--S963	29665.0	0.0	14327.0	0.0	0.0	0.0
A0A7M3QLU0	201	A0A7M3QLU0	1	S	0.882074	VSMGLSSSCGPPRKSSAVTLTHTPPSPVPTA	KS(0.095)S(0.882)AVT(0.018)LT(0.004)HTPPSPVPTAASR	201	KSSAVTLTHTPPSPVPTAASR	A0A7M3QLU0--S201	50526.0	36506.0	0.0	0.0	0.0	0.0
A0A7M3QLW0;A0A7M3VKI4	337;29	A0A7M3QLW0	1	S	1.0	TNQNANQGSGAPTARSLKEEGEEDEPEIRLI	S(1)LKEEGEEDEPEIR	337	SLKEEGEEDEPEIR	A0A7M3QLW0--S337	48623.0	0.0	0.0	0.0	0.0	0.0
A0A7M3QLW4	1235	A0A7M3QLW4	1	S	0.945442	PQTPSAEMKRIDEPTSKLSTETPTSNIRGPL	IDEPT(0.018)S(0.945)KLS(0.031)T(0.005)ET(0.001)PTSNIR	1235	IDEPTSKLSTETPTSNIR	A0A7M3QLW4--S1235	0.0	21735.0	0.0	0.0	0.0	0.0
A0A7M3QLW4	1238	A0A7M3QLW4	1	S	0.925057	PSAEMKRIDEPTSKLSTETPTSNIRGPLPCS	RIDEPT(0.002)S(0.002)KLS(0.925)T(0.068)ET(0.002)PTSNIR	1238	RIDEPTSKLSTETPTSNIR	A0A7M3QLW4--S1238	101490.0	73002.0	54462.0	0.0	0.0	0.0
A0A7M3QLW7	426	A0A7M3QLW7	1	S	1.0	GQDEQASRDEHVANASGDHMPEFEPRFAATA	DEHVANAS(1)GDHMPEFEPR	426	DEHVANASGDHMPEFEPR	A0A7M3QLW7--S426	0.0	313600.0	0.0	0.0	0.0	0.0
A0A7M3QLW7	458	A0A7M3QLW7	1	S	0.999479	ESKSTRFSDHGRRPESASHVVGSNNTNSAVF	RPES(0.999)AS(0.001)HVVGSNNTNSAVFSR	458	RPESASHVVGSNNTNSAVFSR	A0A7M3QLW7--S458	521230.0	513480.0	336630.0	0.0	0.0	0.0
A0A7M3QLW8	221	A0A7M3QLW8	1	S	0.997367	PQTKSTELGVPRSQKSPAPLSSDHRPDQAGA	S(0.002)QKS(0.997)PAPLSSDHRPDQAGADDAALR	221	SQKSPAPLSSDHRPDQAGADDAALR	A0A7M3QLW8--S221	0.0	64245.0	57213.0	0.0	0.0	0.0
A0A7M3QLZ5;A0A7M3RWP8	200;37	A0A7M3QLZ5	1	S	0.993718	PVGAHPSGLIGEDAGSAPKNIFPCITKTAMG	YFNPVGAHPS(0.006)GLIGEDAGS(0.994)APK	200	YFNPVGAHPSGLIGEDAGSAPK	A0A7M3QLZ5--S200	0.0	41512.0	59634.0	0.0	0.0	0.0
A0A7M3QM10	457	A0A7M3QM10	1	S	0.961529	KPGPSEVSITTESRLSPPPTAGAATSEASEV	LS(0.962)PPPT(0.03)AGAAT(0.005)S(0.003)EAS(0.001)EVEESAVSDK	457	LSPPPTAGAATSEASEVEESAVSDK	A0A7M3QM10--S457	0.0	47527.0	20972.0	0.0	0.0	17404.0
A0A7M3QM10	181	A0A7M3QM10	1	S	0.997374	DESEAPRPGTLRRQWSDHPWFNTPNSYTKEV	RQWS(0.997)DHPWFNT(0.002)PNSYTK	181	RQWSDHPWFNTPNSYTK	A0A7M3QM10--S181	0.0	0.0	0.0	0.0	0.0	31432.0
A0A7M3QM40	400	A0A7M3QM40	1	S	0.99984	KFYTALMDNGPARKLSVSQKLQKAGERVSDM	KLS(1)VSQKLQK	400	KLSVSQKLQK	A0A7M3QM40--S400	98606.0	0.0	0.0	0.0	0.0	0.0
A0A7M3RVY6;A0A7M3QM74	34;800	A0A7M3RVY6	1	S	0.837582	APVSDSVVKSDIKPDSPAPLSLPSSESAESK	S(0.162)DIKPDS(0.838)PAPLS(0.001)LPSSESAESK	34	SDIKPDSPAPLSLPSSESAESK	A0A7M3RVY6--S34	68987.0	0.0	0.0	0.0	0.0	0.0
A0A7M3QM78	87	A0A7M3QM78	1	S	0.954956	GNDWLNREYFRIGASSLLGSVEARLFTLLHG	IGAS(0.045)S(0.955)LLGSVEAR	87	IGASSLLGSVEAR	A0A7M3QM78--S87	0.0	0.0	0.0	19142.0	0.0	0.0
A0A7M3QMA5	162	A0A7M3QMA5	1	S	1.0	LGKSYGVHGGASLPRSKEEDLVVSEDLKKVG	S(1)KEEDLVVSEDLKK	162	SKEEDLVVSEDLKK	A0A7M3QMA5--S162	36507.0	34856.0	0.0	0.0	0.0	0.0
A0A7M3QMB6	353	A0A7M3QMB6	1	S	0.999951	KRPPPPVDVDEDGDASPADLFSQSQEVSGEA	RPPPPVDVDEDGDAS(1)PADLFSQSQEVSGEAMR	353	RPPPPVDVDEDGDASPADLFSQSQEVSGEAMR	A0A7M3QMB6--S353	0.0	0.0	106920.0	0.0	0.0	0.0
A0A7M3QMB6	165	A0A7M3QMB6	1	S	0.980352	GTKVPSDSFNESSRESPKSVTAVQKSTPVPQ	VPSDSFNESS(0.019)RES(0.98)PK	165	VPSDSFNESSRESPK	A0A7M3QMB6--S165	0.0	60563.0	59872.0	0.0	0.0	0.0
A0A7M3QMD8	480	A0A7M3QMD8	1	S	1.0	ALEIGHRGMGSYYVNSDEEKFEKPAQVKENT	GMGSYYVNS(1)DEEKFEKPAQVK	480	GMGSYYVNSDEEKFEKPAQVK	A0A7M3QMD8--S480	126770.0	125300.0	73913.0	0.0	0.0	0.0
A0A7M3QMD8	302	A0A7M3QMD8	1	S	0.994125	NAFQPRKPTGVEFSSSPFSSRNSTCPPTPRS	KPTGVEFSS(0.006)S(0.994)PFSSR	302	KPTGVEFSSSPFSSR	A0A7M3QMD8--S302	508170.0	403310.0	0.0	0.0	0.0	0.0
A0A7M3QMD8	317	A0A7M3QMD8	1;3	S	1.0	SPFSSRNSTCPPTPRSLSPAVSHCGEPPVFV	S(1)LS(1)PAVS(1)HCGEPPVFVSVLANK	317	SLSPAVSHCGEPPVFVSVLANK	A0A7M3QMD8--S317	57345.0	0.0	0.0	0.0	0.0	0.0
A0A7M3QMD8	319	A0A7M3QMD8	1;2;3	S	0.999999	FSSRNSTCPPTPRSLSPAVSHCGEPPVFVSV	S(1)LS(1)PAVS(1)HCGEPPVFVSVLANK	319	SLSPAVSHCGEPPVFVSVLANK	A0A7M3QMD8--S319	614470.0	459920.0	321320.0	0.0	0.0	0.0
A0A7M3QMD8	323	A0A7M3QMD8	2;3	S	0.999999	NSTCPPTPRSLSPAVSHCGEPPVFVSVLANK	S(0.018)LS(0.982)PAVS(1)HCGEPPVFVSVLANK	323	SLSPAVSHCGEPPVFVSVLANK	A0A7M3QMD8--S323	192980.0	90219.0	73019.0	0.0	0.0	0.0
A0A7M3QMF4;A0A7M3RE38	194;431	A0A7M3RE38	1	S	0.999977	EPVKDSPADTAARKLSGTATPSVATESTRPV	KLS(1)GTATPSVATESTR	431	KLSGTATPSVATESTR	A0A7M3RE38--S431	442040.0	619500.0	593630.0	0.0	0.0	0.0
A0A7M3QMF4;A0A7M3RE38	176;413	A0A7M3RE38	1	S	1.0	NTKKNGKLPLSRPRPSLHEPVKDSPADTAAR	PRPS(1)LHEPVK	413	PRPSLHEPVK	A0A7M3RE38--S413	30362.0	272360.0	372970.0	0.0	0.0	0.0
A0A7M3QMF4;A0A7M3RE38	184;421	A0A7M3RE38	1	S	0.999961	PLSRPRPSLHEPVKDSPADTAARKLSGTATP	PRPSLHEPVKDS(1)PADTAAR	421	PRPSLHEPVKDSPADTAAR	A0A7M3RE38--S421	0.0	32887.0	47613.0	0.0	0.0	0.0
A0A7M3QMG0	596	A0A7M3QMG0	1	S	0.979129	PGAPPTTGSRPATSASAGSLLAFRQTTSDSG	PATS(0.006)AS(0.979)AGS(0.015)LLAFR	596	PATSASAGSLLAFR	A0A7M3QMG0--S596	23437.0	0.0	31670.0	0.0	0.0	0.0
A0A7M3QMH4	8	A0A7M3QMH4	2	S	1.0	________MDADLDLSEAESIDANDVVIKYS	MDADLDLS(1)EAES(1)IDANDVVIK	8	MDADLDLSEAESIDANDVVIK	A0A7M3QMH4--S8	0.0	485740.0	0.0	0.0	0.0	0.0
A0A7M3QMH4	12	A0A7M3QMH4	2	S	1.0	____MDADLDLSEAESIDANDVVIKYSDKSP	MDADLDLS(1)EAES(1)IDANDVVIK	12	MDADLDLSEAESIDANDVVIK	A0A7M3QMH4--S12	0.0	485740.0	0.0	0.0	0.0	0.0
A0A7M3QMI1	90	A0A7M3QMI1	1	S	0.999978	SDSTSDTSSTIPKGQSPIPSNGHPLSSTPKR	GQS(1)PIPSNGHPLSSTPK	90	GQSPIPSNGHPLSSTPK	A0A7M3QMI1--S90	114170.0	103220.0	0.0	0.0	0.0	0.0
A0A7M3QMI9	1029	A0A7M3QMI9	1	S	0.999956	IGPTGIATQGPKIPLSPGTAYKFRVAGLNAC	IPLS(1)PGTAYK	1029	IPLSPGTAYK	A0A7M3QMI9--S1029	132350.0	145190.0	0.0	0.0	0.0	0.0
A0A7M3QML5	57	A0A7M3QML5	3	S	0.998503	ESRDKTTIPGPTMELSKAKKRNLKRKEARAL	DKT(0.974)T(0.974)IPGPT(0.054)MELS(0.999)K	57	DKTTIPGPTMELSK	A0A7M3QML5--S57	0.0	0.0	0.0	0.0	0.0	134740.0
A0A7M3QMP6	463	A0A7M3QMP6	1	S	0.999068	LGVVSPIRPLSPLLDSPQRSPFPEEGETEDM	PLS(0.001)PLLDS(0.999)PQR	463	PLSPLLDSPQR	A0A7M3QMP6--S463	49814.0	0.0	0.0	0.0	0.0	0.0
A0A7M3QMP6	173	A0A7M3QMP6	1	S	0.996361	LSLMFPIKRETLKSNSPLPVIRHGVRKTGPL	S(0.004)NS(0.996)PLPVIR	173	SNSPLPVIR	A0A7M3QMP6--S173	212590.0	0.0	0.0	0.0	0.0	88452.0
A0A7M3QMQ8	140	A0A7M3QMQ8	1	S	1.0	AGATAQKPSAAFQHQSPVKAVLECVNLIDRR	AAGATAQKPSAAFQHQS(1)PVK	140	AAGATAQKPSAAFQHQSPVK	A0A7M3QMQ8--S140	16304.0	33776.0	27733.0	0.0	0.0	0.0
A0A7M3QMS5	754	A0A7M3QMS5	1	S	1.0	SNTSAVRGKFDGDCRSEPVDIALPRLGHSPS	GKFDGDCRS(1)EPVDIALPR	754	GKFDGDCRSEPVDIALPR	A0A7M3QMS5--S754	96958.0	105500.0	0.0	0.0	0.0	0.0
A0A7M3QMS5	767	A0A7M3QMS5	1;2	S	0.999998	CRSEPVDIALPRLGHSPSPLSQPAHYDRIST	LGHS(1)PS(0.999)PLS(0.001)QPAHYDR	767	LGHSPSPLSQPAHYDR	A0A7M3QMS5--S767	838930.0	693900.0	628890.0	0.0	0.0	0.0
A0A7M3QMS5	769	A0A7M3QMS5	2	S	0.999196	SEPVDIALPRLGHSPSPLSQPAHYDRISTSN	LGHS(1)PS(0.999)PLS(0.001)QPAHYDR	769	LGHSPSPLSQPAHYDR	A0A7M3QMS5--S769	747270.0	648880.0	593810.0	0.0	0.0	0.0
A0A7M3QN56	299	A0A7M3QN56	1	S	0.947624	LKNPTSGVVEDDQEDSDSSRFGGREKTMSAY	LKNPTSGVVEDDQEDS(0.948)DS(0.036)S(0.017)R	299	LKNPTSGVVEDDQEDSDSSR	A0A7M3QN56--S299	26498.0	34019.0	0.0	0.0	0.0	0.0
A0A7M3QN56	267	A0A7M3QN56	1	S	1.0	SELDRVVNMVVKMRESERLMFKPGGGLVSIS	VVNMVVKMRES(1)ER	267	VVNMVVKMRESER	A0A7M3QN56--S267	0.0	0.0	638750.0	0.0	0.0	0.0
A0A7M3RC15;A0A7M3QNA5	45;45	A0A7M3RC15	1	S	0.941911	FIISINDSRLQQDSESIKDLLLKYKDTPVRL	LQQDS(0.058)ES(0.942)IKDLLLK	45	LQQDSESIKDLLLK	A0A7M3RC15--S45	0.0	0.0	19676.0	0.0	0.0	0.0
A0A7M3QNF2	7	A0A7M3QNF2	1	S	0.999912	_________MTLILVSKKHPPFQLRPLARQM	MTLILVS(1)K	7	MTLILVSK	A0A7M3QNF2--S7	0.0	0.0	1558800.0	0.0	0.0	0.0
A0A7M3QNH1	56	A0A7M3QNH1	1;2	S	0.953421	NMPQDTHSKPDPRRHSGSVSDPGDFAASQLD	RHS(0.953)GS(0.602)VS(0.445)DPGDFAASQLDACGDGTTR	56	RHSGSVSDPGDFAASQLDACGDGTTR	A0A7M3QNH1--S56	158860.0	283290.0	445900.0	17727.0	0.0	0.0
A0A7M3QNH1	80	A0A7M3QNH1	1;2	S	0.999949	FAASQLDACGDGTTRSLGGTVASAGPSTPAL	S(1)LGGTVAS(0.988)AGPS(0.006)T(0.005)PALDDHK	80	SLGGTVASAGPSTPALDDHK	A0A7M3QNH1--S80	82742.0	37797.0	0.0	0.0	0.0	0.0
A0A7M3QNH1	87	A0A7M3QNH1	1;2	S	0.988102	ACGDGTTRSLGGTVASAGPSTPALDDHKASP	S(1)LGGTVAS(0.988)AGPS(0.006)T(0.005)PALDDHK	87	SLGGTVASAGPSTPALDDHK	A0A7M3QNH1--S87	41991.0	37797.0	23303.0	0.0	0.0	0.0
A0A7M3QNH1	101	A0A7M3QNH1	1;2	S	0.852745	ASAGPSTPALDDHKASPSRALPAAAEPCEKC	SLGGTVASAGPS(0.001)T(0.002)PALDDHKAS(0.853)PS(0.144)R	101	SLGGTVASAGPSTPALDDHKASPSR	A0A7M3QNH1--S101	182390.0	202750.0	63679.0	0.0	0.0	0.0
A0A7M3QNH8	242	A0A7M3QNH8	1	S	0.999987	CTEQGKVGKDILTKDSDNAVQQVKDLSNLRV	DILTKDS(1)DNAVQQVK	242	DILTKDSDNAVQQVK	A0A7M3QNH8--S242	51064.0	0.0	0.0	0.0	0.0	0.0
A0A7M3QNH8	668	A0A7M3QNH8	1	S	1.0	PVSPVRRHSQSRRDPSPPSWHRGINSSSDYI	DPS(1)PPSWHR	668	DPSPPSWHR	A0A7M3QNH8--S668	2314400.0	1708100.0	704610.0	0.0	0.0	0.0
A0A7M3QNH8	689	A0A7M3QNH8	1	S	0.970966	RGINSSSDYISSTAASDRASYSSEIYGHKNN	GINSSSDYISS(0.001)T(0.028)AAS(0.971)DR	689	GINSSSDYISSTAASDR	A0A7M3QNH8--S689	0.0	12707.0	0.0	0.0	0.0	0.0
A0A7M3QNH8	446	A0A7M3QNH8	1;2	S	0.999999	TPSRHLCPEGYPVRHSPSESRPSPKVRMDYS	HLCPEGYPVRHS(1)PSESRPSPK	446	HLCPEGYPVRHSPSESRPSPK	A0A7M3QNH8--S446	4396400.0	4129100.0	4582900.0	0.0	0.0	0.0
A0A7M3QNH8	448	A0A7M3QNH8	2;3	S	0.798363	SRHLCPEGYPVRHSPSESRPSPKVRMDYSVP	HLCPEGY(0.612)PVRHS(0.42)PS(0.798)ES(0.397)RPS(0.773)PK	448	HLCPEGYPVRHSPSESRPSPK	A0A7M3QNH8--S448	791200.0	0.0	0.0	0.0	0.0	0.0
A0A7M3QNH8	450	A0A7M3QNH8	2	S	0.884981	HLCPEGYPVRHSPSESRPSPKVRMDYSVPRA	HLCPEGYPVRHS(0.999)PS(0.104)ES(0.885)RPS(0.013)PK	450	HLCPEGYPVRHSPSESRPSPK	A0A7M3QNH8--S450	0.0	705280.0	0.0	0.0	0.0	0.0
A0A7M3QNH8	453	A0A7M3QNH8	2;3	S	0.773103	PEGYPVRHSPSESRPSPKVRMDYSVPRARER	HLCPEGY(0.612)PVRHS(0.42)PS(0.798)ES(0.397)RPS(0.773)PK	453	HLCPEGYPVRHSPSESRPSPK	A0A7M3QNH8--S453	2569100.0	2291500.0	0.0	0.0	0.0	0.0
A0A7M3QNH8	518	A0A7M3QNH8	1	S	0.981004	TEVSTRHGSNYFRRSSPVFTKLTSRSSPSRI	RS(0.018)S(0.981)PVFT(0.001)K	518	RSSPVFTK	A0A7M3QNH8--S518	0.0	0.0	26084.0	0.0	0.0	0.0
A0A7M3QNH8	484	A0A7M3QNH8	1	S	0.847619	TPTRLMQKWPANSTSSGHFRNYSPGARPSED	WPANS(0.005)T(0.013)S(0.134)S(0.848)GHFR	484	WPANSTSSGHFR	A0A7M3QNH8--S484	0.0	0.0	62698.0	0.0	0.0	0.0
A0A7M3QNL4;A0A7M3QNK8	903;900	A0A7M3QNL4	1	S	1.0	EVIARPSHFLNSTTRSPGFDQAVVLETLPDQ	S(1)PGFDQAVVLETLPDQK	903	SPGFDQAVVLETLPDQK	A0A7M3QNL4--S903	37015.0	31538.0	0.0	0.0	0.0	0.0
A0A7M3QNN8	323	A0A7M3QNN8	4	S	0.910926	PPERKTAKSPERKTESRTPAAPIPVSSRIPL	T(0.138)ES(0.911)RT(0.951)PAAPIPVS(1)S(1)R	323	TESRTPAAPIPVSSR	A0A7M3QNN8--S323	0.0	0.0	0.0	119050.0	48218.0	0.0
A0A7M3QNN8	333	A0A7M3QNN8	4	S	0.999994	ERKTESRTPAAPIPVSSRIPLPSNPPKPQGT	T(0.138)ES(0.911)RT(0.951)PAAPIPVS(1)S(1)R	333	TESRTPAAPIPVSSR	A0A7M3QNN8--S333	0.0	0.0	0.0	119050.0	48218.0	0.0
A0A7M3QNN8	334	A0A7M3QNN8	4	S	0.999994	RKTESRTPAAPIPVSSRIPLPSNPPKPQGTK	T(0.138)ES(0.911)RT(0.951)PAAPIPVS(1)S(1)R	334	TESRTPAAPIPVSSR	A0A7M3QNN8--S334	0.0	0.0	0.0	119050.0	48218.0	0.0
A0A7M3QNS2	42	A0A7M3QNS2	1	S	0.997213	VNGVDESIEPPVIVDSPRKRTSGFASSRIST	FLETDVNGVDES(0.003)IEPPVIVDS(0.997)PR	42	FLETDVNGVDESIEPPVIVDSPR	A0A7M3QNS2--S42	8248.7	0.0	0.0	0.0	0.0	0.0
A0A7M3QNS7	20	A0A7M3QNS7	1	S	0.999999	KCQVNDAESEEGRLISPEDAPKPDSHNPRIY	LIS(1)PEDAPKPDSHNPR	20	LISPEDAPKPDSHNPR	A0A7M3QNS7--S20	87332.0	95821.0	0.0	0.0	0.0	0.0
A0A7M3QNT6	621	A0A7M3QNT6	1	S	0.999924	RQFRTPIRGLVGRPRSLLVPNEVFDTHRPPA	S(1)LLVPNEVFDTHRPPAR	621	SLLVPNEVFDTHRPPAR	A0A7M3QNT6--S621	0.0	0.0	262100.0	0.0	0.0	0.0
A0A7M3QNT9	119	A0A7M3QNT9	1	S	0.967952	GKHVLVVDDLVDTGKSMLKLNEYLRSLGATS	HVLVVDDLVDT(0.032)GKS(0.968)MLK	119	HVLVVDDLVDTGKSMLK	A0A7M3QNT9--S119	0.0	0.0	0.0	0.0	0.0	7837.4
A0A7M3R449;A0A7M3QNU8	374;447	A0A7M3R449	1	S	0.976688	QRRQARSVAEREEDDSDTEHVPGATGEGGDD	S(0.007)VAEREEDDS(0.977)DT(0.016)EHVPGATGEGGDDK	374	SVAEREEDDSDTEHVPGATGEGGDDK	A0A7M3R449--S374	24655.0	0.0	13352.0	0.0	0.0	0.0
A0A7M3QNV8	984	A0A7M3QNV8	1	S	1.0	VKPTGLQRVPDFVQHSPRKVPTSFLSSKVSG	VPDFVQHS(1)PR	984	VPDFVQHSPR	A0A7M3QNV8--S984	56844.0	32997.0	0.0	0.0	0.0	0.0
A0A7M3QNY0	52	A0A7M3QNY0	1	S	0.998384	GSPRGPYLMAMSEPVSPAHRKHLGPAVRARS	GPYLMAMS(0.002)EPVS(0.998)PAHR	52	GPYLMAMSEPVSPAHR	A0A7M3QNY0--S52	0.0	0.0	30014.0	0.0	0.0	0.0
A0A7M3QP24	1291	A0A7M3QP24	1	S	1.0	GEGSTPKGKIQENRESEEDEVEEEELQKPTS	IQENRES(1)EEDEVEEEELQKPTSVR	1291	IQENRESEEDEVEEEELQKPTSVR	A0A7M3QP24--S1291	59854.0	54100.0	0.0	0.0	0.0	0.0
A0A7M3QP42	431	A0A7M3QP42	1	S	0.999999	HNFFRLRGYERARKPSVLPEFSGRKYTYGQQ	KPS(1)VLPEFSGR	431	KPSVLPEFSGR	A0A7M3QP42--S431	0.0	78367.0	0.0	0.0	0.0	0.0
A0A7M3QP51	126	A0A7M3QP51	1	S	0.987494	NKPEVQKLLSEAQNSSPGNVARSNDTSAARA	LLSEAQNS(0.013)S(0.987)PGNVAR	126	LLSEAQNSSPGNVAR	A0A7M3QP51--S126	136410.0	0.0	44958.0	0.0	0.0	0.0
A0A7M3QP68	31	A0A7M3QP68	2;3	S	0.999352	TPEHTVDLEVAPCDGSETDSDCEHKFVFPLR	NT(0.001)PEHT(0.001)VDLEVAPCDGS(0.999)ET(0.999)DS(1)DCEHK	31	NTPEHTVDLEVAPCDGSETDSDCEHK	A0A7M3QP68--S31	78824.0	88690.0	0.0	0.0	0.0	0.0
A0A7M3QP68	35	A0A7M3QP68	2;3	S	0.999628	TVDLEVAPCDGSETDSDCEHKFVFPLRHELP	NT(0.001)PEHT(0.001)VDLEVAPCDGS(0.999)ET(0.999)DS(1)DCEHK	35	NTPEHTVDLEVAPCDGSETDSDCEHK	A0A7M3QP68--S35	78824.0	88690.0	0.0	0.0	0.0	0.0
A0A7M3QP72	552	A0A7M3QP72	1	S	1.0	DLGVLNGAQDLRAPNSPAGGLTEAEFRTLFR	APNS(1)PAGGLTEAEFR	552	APNSPAGGLTEAEFR	A0A7M3QP72--S552	0.0	77401.0	0.0	51686.0	0.0	0.0
A0A7M3QPC8;A0A7M3QM65	716;566	A0A7M3QPC8	1	S	1.0	MPTPPAEDPQATMKKSPADAQLIMFD_____	KS(1)PADAQLIMFD	716	KSPADAQLIMFD	A0A7M3QPC8--S716	0.0	0.0	0.0	31232.0	0.0	0.0
A0A7M3QPF5	518	A0A7M3QPF5	1	S	0.999985	ASRASQQHQRSSRPGSPKPGAAAAAATAGTA	PGS(1)PKPGAAAAAATAGTASGNITHIMR	518	PGSPKPGAAAAAATAGTASGNITHIMR	A0A7M3QPF5--S518	194910.0	115340.0	55889.0	0.0	0.0	0.0
A0A7M3QPF6	304	A0A7M3QPF6	1;2	S	1.0	TLYPAAYSMDSLSKWSIQDPPTLPRFKTATY	WS(1)IQDPPT(1)LPR	304	WSIQDPPTLPR	A0A7M3QPF6--S304	49965.0	0.0	50435.0	819120.0	249480.0	204540.0
A0A7M3QPF7	60	A0A7M3QPF7	1	S	1.0	EIADEALALNEELDFSDDGGEGVRHAEDDEY	EIADEALALNEELDFS(1)DDGGEGVR	60	EIADEALALNEELDFSDDGGEGVR	A0A7M3QPF7--S60	13514.0	12509.0	0.0	0.0	0.0	0.0
A0A7M3QPG7	32	A0A7M3QPG7	1;2;3	S	1.0	RASARIAAAQSNKPPSASPSPAKKPTPKRAS	IAAAQSNKPPS(1)AS(1)PS(1)PAK	32	IAAAQSNKPPSASPSPAK	A0A7M3QPG7--S32	897160.0	865730.0	875760.0	0.0	0.0	0.0
A0A7M3QPG7	34	A0A7M3QPG7	1;2;3	S	1.0	SARIAAAQSNKPPSASPSPAKKPTPKRASKK	IAAAQSNKPPS(1)AS(1)PS(1)PAK	34	IAAAQSNKPPSASPSPAK	A0A7M3QPG7--S34	1139600.0	1137000.0	1138900.0	0.0	0.0	0.0
A0A7M3QPG7	36	A0A7M3QPG7	1;2;3	S	1.0	RIAAAQSNKPPSASPSPAKKPTPKRASKKVV	IAAAQSNKPPS(1)AS(1)PS(1)PAK	36	IAAAQSNKPPSASPSPAK	A0A7M3QPG7--S36	1449100.0	1585300.0	1658900.0	0.0	0.0	0.0
A0A7M3QPG7	58	A0A7M3QPG7	1	S	1.0	PKRASKKVVEDAPPPSVEDKVDANGTQEVPV	KVVEDAPPPS(1)VEDK	58	KVVEDAPPPSVEDK	A0A7M3QPG7--S58	187270.0	386040.0	270370.0	0.0	0.0	0.0
A0A7M3QPJ6	4301	A0A7M3QPJ6	1	S	1.0	QLASEAATTAVVKHVSVDNTDTRPSWMRQLE	HVS(1)VDNTDTRPSWMR	4301	HVSVDNTDTRPSWMR	A0A7M3QPJ6--S4301	415400.0	187280.0	195430.0	941830.0	504360.0	638290.0
A0A7M3QPJ6	953	A0A7M3QPJ6	1	S	0.796849	QGEKPADEDPDAMTTSLAPGTQRLGGDPKIK	TQGEKPADEDPDAMT(0.02)T(0.169)S(0.797)LAPGT(0.014)QR	953	TQGEKPADEDPDAMTTSLAPGTQR	A0A7M3QPJ6--S953	0.0	0.0	31396.0	0.0	0.0	0.0
A0A7M3QPM6	344	A0A7M3QPM6	1	S	1.0	DMMPSFPQHRLKRKASPGDENQQAAVPQLSQ	KAS(1)PGDENQQAAVPQLSQEPTSGLFDAAFDR	344	KASPGDENQQAAVPQLSQEPTSGLFDAAFDR	A0A7M3QPM6--S344	287170.0	226680.0	114250.0	0.0	0.0	0.0
A0A7M3QPX2	254	A0A7M3QPX2	2	S	0.921394	LLMCTIKPRGSADQVSTSKGLEQEIIQLRKE	GSADQVS(0.921)T(0.237)S(0.841)KGLEQEIIQLR	254	GSADQVSTSKGLEQEIIQLR	A0A7M3QPX2--S254	28502.0	35457.0	10160.0	0.0	0.0	0.0
A0A7M3QPX2	256	A0A7M3QPX2	2	S	0.841354	MCTIKPRGSADQVSTSKGLEQEIIQLRKENA	GSADQVS(0.921)T(0.237)S(0.841)KGLEQEIIQLR	256	GSADQVSTSKGLEQEIIQLR	A0A7M3QPX2--S256	28502.0	35457.0	10160.0	0.0	0.0	0.0
A0A7M3QPX2	289	A0A7M3QPX2	1	S	0.992709	RESHERLRRLGAENVSLVSPHGEGQGLMRLA	LGAENVS(0.993)LVS(0.007)PHGEGQGLMR	289	LGAENVSLVSPHGEGQGLMR	A0A7M3QPX2--S289	131690.0	138180.0	102760.0	0.0	0.0	0.0
A0A7M3QQ46	875	A0A7M3QQ46	1	S	0.858171	RCDTAGIEQLDMRPASPATRHLLYTGVSSEG	CDTAGIEQLDMRPAS(0.858)PAT(0.142)R	875	CDTAGIEQLDMRPASPATR	A0A7M3QQ46--S875	0.0	79533.0	46170.0	0.0	0.0	0.0
A0A7M3QQ70	12	A0A7M3QQ70	1	S	0.999969	____MGDHGEAHDHHSFEITREDLFRPFREP	GDHGEAHDHHS(1)FEITR	12	GDHGEAHDHHSFEITR	A0A7M3QQ70--S12	19803.0	29698.0	17495.0	0.0	0.0	0.0
A0A7M3QQ89	84	A0A7M3QQ89	1	S	0.875107	PEKRVSRLQSTHSGYSDSGIFESSSLAAKHL	LQS(0.004)T(0.004)HS(0.058)GYS(0.875)DS(0.058)GIFESSSLAAK	84	LQSTHSGYSDSGIFESSSLAAK	A0A7M3QQ89--S84	201140.0	178890.0	0.0	0.0	0.0	0.0
A0A7M3QQ89	534	A0A7M3QQ89	1	S	0.999221	SSSDSVEASWYRPHFSASDQEVQGGRKKKAK	PHFS(0.999)AS(0.001)DQEVQGGR	534	PHFSASDQEVQGGR	A0A7M3QQ89--S534	0.0	54501.0	65503.0	0.0	0.0	0.0
A0A7M3QQ89	536	A0A7M3QQ89	1	S	0.992892	SDSVEASWYRPHFSASDQEVQGGRKKKAKHR	PHFS(0.007)AS(0.993)DQEVQGGR	536	PHFSASDQEVQGGR	A0A7M3QQ89--S536	90064.0	141310.0	151720.0	33950.0	18081.0	0.0
A0A7M3QQ89	474	A0A7M3QQ89	1	S	1.0	MEPRQADAEDEVIGISEHKLQPFSSREEAEV	QADAEDEVIGIS(1)EHK	474	QADAEDEVIGISEHK	A0A7M3QQ89--S474	93122.0	81971.0	0.0	0.0	0.0	0.0
A0A7M3QQF9	816	A0A7M3QQF9	3	S	0.994012	NRLRAASAVREGSTFSLASNDTYFPSRRARR	EGS(0.451)T(0.557)FS(0.994)LAS(0.976)NDT(0.021)Y(0.001)FPSR	816	EGSTFSLASNDTYFPSR	A0A7M3QQF9--S816	48364.0	0.0	0.0	0.0	0.0	0.0
A0A7M3QQF9	819	A0A7M3QQF9	3	S	0.97555	RAASAVREGSTFSLASNDTYFPSRRARRAAF	EGS(0.451)T(0.557)FS(0.994)LAS(0.976)NDT(0.021)Y(0.001)FPSR	819	EGSTFSLASNDTYFPSR	A0A7M3QQF9--S819	48364.0	0.0	0.0	0.0	0.0	0.0
A0A7M3QQH0	118	A0A7M3QQH0	1	S	0.998981	AHEPVPVKPQRSEPKSPDSQLTDFHTLRPSS	SEPKS(0.999)PDS(0.001)QLTDFHTLR	118	SEPKSPDSQLTDFHTLR	A0A7M3QQH0--S118	267020.0	255820.0	173310.0	0.0	0.0	0.0
A0A7M3RKP1;A0A7M3QQH2	362;383	A0A7M3RKP1	1	S	0.872049	RRARTVTKASVSSQTSPHLLAVARARANERR	ASVS(0.002)S(0.014)QT(0.112)S(0.872)PHLLAVAR	362	ASVSSQTSPHLLAVAR	A0A7M3RKP1--S362	419870.0	0.0	0.0	0.0	0.0	0.0
A0A7M3QQM3	105	A0A7M3QQM3	1	S	1.0	MRREEIDFELDMRPASPKTRSTLYNGVSHDY	REEIDFELDMRPAS(1)PK	105	REEIDFELDMRPASPK	A0A7M3QQM3--S105	317260.0	388280.0	324930.0	0.0	0.0	0.0
A0A7M3QQM4	348	A0A7M3QQM4	1	S	0.999928	TPPANGGPTRAQLKQSDEDEDTDGEIHRRLE	AQLKQS(1)DEDEDTDGEIHR	348	AQLKQSDEDEDTDGEIHR	A0A7M3QQM4--S348	0.0	0.0	13088.0	0.0	0.0	0.0
A0A7M3QQM7	244	A0A7M3QQM7	1	S	0.864283	ISHREQQQDCELEKLSDTNMNRHNATRRRTA	EQQQDCELEKLS(0.864)DT(0.136)NMNR	244	EQQQDCELEKLSDTNMNR	A0A7M3QQM7--S244	23720.0	0.0	0.0	0.0	0.0	0.0
A0A7M3QQN3	111	A0A7M3QQN3	1	S	0.999733	SRQRAANMSSPVAGASEDETEAYHSSRSRKR	AANMSSPVAGAS(1)EDETEAYHSSR	111	AANMSSPVAGASEDETEAYHSSR	A0A7M3QQN3--S111	87120.0	154340.0	33334.0	0.0	0.0	0.0
A0A7M3QQQ3	144	A0A7M3QQQ3	1	S	1.0	YAYGTSQSKPQGLFHSPQHFGRMMTSHQQEQ	PQGLFHS(1)PQHFGR	144	PQGLFHSPQHFGR	A0A7M3QQQ3--S144	41781.0	0.0	0.0	0.0	0.0	0.0
A0A7M3QQR6	479	A0A7M3QQR6	1	S	0.927527	DYRDGTTSNGDGQQTSEGEQLDGPANHRPPH	DGTTSNGDGQQT(0.072)S(0.928)EGEQLDGPANHRPPHR	479	DGTTSNGDGQQTSEGEQLDGPANHRPPHR	A0A7M3QQR6--S479	81628.0	186940.0	204680.0	0.0	0.0	0.0
A0A7M3QQR6	282	A0A7M3QQR6	1	S	1.0	QAGKSDALFHEEFPVSPDLIGQSIGARGANI	SDALFHEEFPVS(1)PDLIGQSIGAR	282	SDALFHEEFPVSPDLIGQSIGAR	A0A7M3QQR6--S282	35536.0	34861.0	29763.0	0.0	0.0	0.0
A0A7M3QQS1	1209	A0A7M3QQS1	1	S	0.998855	QIHVDPSALRLPPLPSDDQVASLPKARRRLQ	LPPLPS(0.999)DDQVAS(0.001)LPK	1209	LPPLPSDDQVASLPK	A0A7M3QQS1--S1209	231540.0	0.0	0.0	0.0	0.0	0.0
A0A7M3QQS1	1115	A0A7M3QQS1	1	S	0.927831	DVRSFVQQKPAAGGTSPDHRTLAEKAAGISL	SFVQQKPAAGGT(0.072)S(0.928)PDHR	1115	SFVQQKPAAGGTSPDHR	A0A7M3QQS1--S1115	0.0	74774.0	90003.0	18560.0	0.0	15682.0
A0A7M3QR10	1002	A0A7M3QR10	1	S	0.999813	NGSLSSPVTTLKHEASPTTLLQKAMEARTTP	HEAS(1)PTTLLQK	1002	HEASPTTLLQK	A0A7M3QR10--S1002	0.0	329910.0	453930.0	0.0	0.0	0.0
A0A7M3QR10	555	A0A7M3QR10	1	S	0.892603	SPRIVSSLVINPPENSAAVPAAVEEPETPIT	IVS(0.003)S(0.003)LVINPPENS(0.893)AAVPAAVEEPET(0.082)PIT(0.02)R	555	IVSSLVINPPENSAAVPAAVEEPETPITR	A0A7M3QR10--S555	0.0	0.0	38378.0	0.0	0.0	0.0
A0A7M3QR10	730	A0A7M3QR10	1	S	0.998212	TAHIKMHTPQVEISQSPDQKKTPTTPPPRPA	MHTPQVEIS(0.002)QS(0.998)PDQK	730	MHTPQVEISQSPDQK	A0A7M3QR10--S730	72656.0	18690.0	42491.0	0.0	0.0	0.0
A0A7M3QR10	989	A0A7M3QR10	1	S	0.999461	HLVSIGVQVAPRPNGSLSSPVTTLKHEASPT	PNGS(0.999)LS(0.001)SPVTTLK	989	PNGSLSSPVTTLK	A0A7M3QR10--S989	41967.0	0.0	0.0	0.0	0.0	0.0
A0A7M3QR10	929	A0A7M3QR10	1	S	0.999992	KDKTLEAPVARPQLESPPPATGRSEPLRALA	PQLES(1)PPPATGR	929	PQLESPPPATGR	A0A7M3QR10--S929	0.0	0.0	125300.0	0.0	0.0	0.0
A0A7M3QR10	898	A0A7M3QR10	1	S	0.999694	VETRTSTKFKYQRTESFDWPFGGKHKDHSAA	TES(1)FDWPFGGK	898	TESFDWPFGGK	A0A7M3QR10--S898	23447.0	0.0	41523.0	0.0	0.0	24139.0
A0A7M3QR17	508	A0A7M3QR17	1	S	0.847116	PSRIPAQDCESDHLSSPDRQQFGNRTTANLF	IPAQDCESDHLS(0.153)S(0.847)PDR	508	IPAQDCESDHLSSPDR	A0A7M3QR17--S508	0.0	0.0	70301.0	0.0	0.0	0.0
A0A7M3QRA9	949	A0A7M3QRA9	1	S	0.996878	LFINPERGSQSPRERSPHASVVPEYAPSDTA	ERS(0.997)PHAS(0.003)VVPEYAPSDTASSR	949	ERSPHASVVPEYAPSDTASSR	A0A7M3QRA9--S949	189630.0	203390.0	99109.0	0.0	0.0	0.0
A0A7M3QRA9	979	A0A7M3QRA9	1	S	0.999964	ASSRGPTPQSSYRLQSPSDVGHLAGNKEFPS	LQS(1)PSDVGHLAGNK	979	LQSPSDVGHLAGNK	A0A7M3QRA9--S979	0.0	142190.0	155130.0	0.0	0.0	0.0
A0A7M3QRA9	490	A0A7M3QRA9	1	S	0.855885	WLRMYGQNEVTNFGSSPEKQLKPSTPEPEKV	MYGQNEVTNFGS(0.144)S(0.856)PEK	490	MYGQNEVTNFGSSPEK	A0A7M3QRA9--S490	0.0	0.0	10243.0	0.0	0.0	0.0
A0A7M3QRA9	942	A0A7M3QRA9	2	S	1.0	PSSRQHDLFINPERGSQSPRERSPHASVVPE	QHDLFINPERGS(1)QS(1)PR	942	QHDLFINPERGSQSPR	A0A7M3QRA9--S942	0.0	0.0	65717.0	0.0	0.0	0.0
A0A7M3QRA9	944	A0A7M3QRA9	2	S	1.0	SRQHDLFINPERGSQSPRERSPHASVVPEYA	QHDLFINPERGS(1)QS(1)PR	944	QHDLFINPERGSQSPR	A0A7M3QRA9--S944	0.0	0.0	65717.0	0.0	0.0	0.0
A0A7M3QRA9	835	A0A7M3QRA9	1;2	S	0.793725	SSRGRRYGRVRSRSHSPQPIEDYDAWRRRKD	S(0.501)RS(0.705)HS(0.794)PQPIEDYDAWR	835	SRSHSPQPIEDYDAWR	A0A7M3QRA9--S835	134570.0	0.0	0.0	0.0	0.0	0.0
A0A7M3QRB5	878	A0A7M3QRB5	1	S	0.996989	HRSASKDARGGSELKSPSSATMLRRPPFAPP	GGSELKS(0.997)PS(0.002)SATMLR	878	GGSELKSPSSATMLR	A0A7M3QRB5--S878	0.0	86267.0	0.0	0.0	0.0	0.0
A0A7M3QRB7	129	A0A7M3QRB7	1	S	0.999992	MGHGRDRFGGYYGPPSPGYRGYGGPQGPGGP	FGGYYGPPS(1)PGYR	129	FGGYYGPPSPGYR	A0A7M3QRB7--S129	78498.0	0.0	76844.0	56079.0	0.0	0.0
A0A7M3QRB7	173	A0A7M3QRB7	1	S	1.0	RPYGAGPGGYGQRPPSPRGGYGPPTENYPGP	PYGAGPGGYGQRPPS(1)PR	173	PYGAGPGGYGQRPPSPR	A0A7M3QRB7--S173	7543000.0	7911000.0	6885900.0	0.0	0.0	26231.0
A0A7M3QRD3	440	A0A7M3QRD3	1	S	1.0	ARLAKGSEPSYPRAQSPVLGVPLIAEQEIID	AQS(1)PVLGVPLIAEQEIIDWANNR	440	AQSPVLGVPLIAEQEIIDWANNR	A0A7M3QRD3--S440	29962.0	37349.0	28510.0	0.0	0.0	0.0
A0A7M3QRD8	153	A0A7M3QRD8	1	S	0.999835	IKKNSKTVVADVLEDSEAKSTVYGSALEETA	TVVADVLEDS(1)EAK	153	TVVADVLEDSEAK	A0A7M3QRD8--S153	0.0	0.0	0.0	21854.0	0.0	0.0
A0A7M3QRE8	142	A0A7M3QRE8	1	S	0.983208	PGLNKAGKFPTVVSHSEPLAQKVEEMKATIK	FPTVVS(0.017)HS(0.983)EPLAQK	142	FPTVVSHSEPLAQK	A0A7M3QRE8--S142	35464.0	25219.0	0.0	0.0	0.0	0.0
A0A7M3QRH8	369	A0A7M3QRH8	1	S	0.99982	LTVSGLQLSRIPAPASPSNATNVHQSSGSQR	IPAPAS(1)PSNATNVHQSSGSQR	369	IPAPASPSNATNVHQSSGSQR	A0A7M3QRH8--S369	1194100.0	1282800.0	1499200.0	0.0	0.0	0.0
A0A7M3QRK4	211	A0A7M3QRK4	2	S	0.979455	MTEAGPTASRASQVKSPSPAPCEAAIPQAPP	AS(0.028)QVKS(0.979)PS(0.993)PAPCEAAIPQAPPSIR	211	ASQVKSPSPAPCEAAIPQAPPSIR	A0A7M3QRK4--S211	0.0	52364.0	83285.0	0.0	0.0	0.0
A0A7M3QRK4	213	A0A7M3QRK4	2	S	0.99279	EAGPTASRASQVKSPSPAPCEAAIPQAPPSI	AS(0.028)QVKS(0.979)PS(0.993)PAPCEAAIPQAPPSIR	213	ASQVKSPSPAPCEAAIPQAPPSIR	A0A7M3QRK4--S213	0.0	52364.0	83285.0	0.0	0.0	0.0
A0A7M3QRM0	248	A0A7M3QRM0	1	S	0.948676	SSYLCVLMPTFSRSGSPEVTDSRPVQSDITE	S(0.051)GS(0.949)PEVTDSRPVQSDITEGNMVIR	248	SGSPEVTDSRPVQSDITEGNMVIR	A0A7M3QRM0--S248	0.0	30864.0	54644.0	0.0	0.0	0.0
A0A7M3QRP0	546	A0A7M3QRP0	1;2	S	1.0	VSSRRNQAGDTREARSPFAESETQQRPARQP	S(1)PFAESETQQRPAR	546	SPFAESETQQRPAR	A0A7M3QRP0--S546	173150.0	300610.0	224880.0	0.0	0.0	0.0
A0A7M3QRP0	551	A0A7M3QRP0	1;2	S	0.999237	NQAGDTREARSPFAESETQQRPARQPSESNT	SPFAES(0.999)ET(0.001)QQRPAR	551	SPFAESETQQRPAR	A0A7M3QRP0--S551	48105.0	37654.0	0.0	0.0	0.0	0.0
A0A7M3QRP0	263	A0A7M3QRP0	1	S	0.999352	PHDASNQRSTDAPTKSPAPSPALSVKPPPPA	S(0.999)PAPS(0.001)PALSVKPPPPAASATNSKPPK	263	SPAPSPALSVKPPPPAASATNSKPPK	A0A7M3QRP0--S263	176560.0	289180.0	0.0	0.0	0.0	0.0
A0A7M3QRP4	307	A0A7M3QRP4	1	S	1.0	SASSIFDAKAGIALNSNFVKLVAWYDNEYGY	AGIALNS(1)NFVK	307	AGIALNSNFVK	A0A7M3QRP4--S307	0.0	0.0	0.0	0.0	69471.0	0.0
A0A7M3QRQ9;A0A7M3QRS5	59;61	A0A7M3QRQ9	1	S	0.999998	LIDDKAIFPEEDQKFSDAEMDDPDVYSAPHG	AIFPEEDQKFS(1)DAEMDDPDVYSAPHGLR	59	AIFPEEDQKFSDAEMDDPDVYSAPHGLR	A0A7M3QRQ9--S59	188580.0	91691.0	74670.0	0.0	0.0	0.0
A0A7M3QRS4	109	A0A7M3QRS4	1	S	0.966962	LQRTVPAAVPGVVFLSGGQSEVDATRNLNAI	TVPAAVPGVVFLS(0.967)GGQS(0.032)EVDAT(0.001)R	109	TVPAAVPGVVFLSGGQSEVDATR	A0A7M3QRS4--S109	35422.0	27340.0	0.0	0.0	0.0	0.0
A0A7M3QRS7	298	A0A7M3QRS7	1	S	0.999962	VQPQQLNENGHASEKSKEESSAPSESGPVTE	S(1)KEESSAPSESGPVTEK	298	SKEESSAPSESGPVTEK	A0A7M3QRS7--S298	0.0	0.0	0.0	15208.0	0.0	0.0
A0A7M3QRV1	70	A0A7M3QRV1	1	S	0.996002	PVIAPPVLEERVPIVSGDEDETEMSTEEMEK	VPIVS(0.996)GDEDET(0.004)EMSTEEMEK	70	VPIVSGDEDETEMSTEEMEK	A0A7M3QRV1--S70	0.0	0.0	0.0	35310.0	0.0	0.0
A0A7M3QRX0	268	A0A7M3QRX0	3	S	0.85295	RSRKSHTSFSSSRALSTSPYQSRKSPVSKSK	ALS(0.853)T(0.408)S(0.732)PY(0.007)QS(0.016)RKS(0.934)PVS(0.051)K	268	ALSTSPYQSRKSPVSK	A0A7M3QRX0--S268	46382.0	0.0	0.0	0.0	0.0	0.0
A0A7M3QRX0	277	A0A7M3QRX0	3	S	0.933749	SSSRALSTSPYQSRKSPVSKSKTPSRTQSRS	ALS(0.853)T(0.408)S(0.732)PY(0.007)QS(0.016)RKS(0.934)PVS(0.051)K	277	ALSTSPYQSRKSPVSK	A0A7M3QRX0--S277	46382.0	0.0	0.0	0.0	0.0	0.0
A0A7M3QRX0	314	A0A7M3QRX0	3	S	0.99299	SSRSPSAHERVSSRASLTATQPTIESSRQST	AS(0.993)LT(0.007)ATQPTIES(0.084)S(0.518)RQS(0.619)T(0.775)PEPT(0.003)IS(0.001)K	314	ASLTATQPTIESSRQSTPEPTISK	A0A7M3QRX0--S314	0.0	104430.0	85241.0	0.0	0.0	0.0
A0A7M3QRX0	359	A0A7M3QRX0	1	S	1.0	TPESKPSKSTGGRRDSECHFVAFDKKSKATK	RDS(1)ECHFVAFDKK	359	RDSECHFVAFDKK	A0A7M3QRX0--S359	459980.0	423920.0	656010.0	41858.0	0.0	38216.0
A0A7M3QRX0	238	A0A7M3QRX0	1;2;3	S	1.0	SSRSQNYEVAQQRERSPSPVSPPPPSISSRR	ERS(1)PS(1)PVSPPPPSISSR	238	ERSPSPVSPPPPSISSR	A0A7M3QRX0--S238	1715300.0	1049600.0	519930.0	0.0	0.0	0.0
A0A7M3QRX0	240	A0A7M3QRX0	1;2;3	S	1.0	RSQNYEVAQQRERSPSPVSPPPPSISSRRSR	ERS(1)PS(1)PVS(1)PPPPSISSR	240	ERSPSPVSPPPPSISSR	A0A7M3QRX0--S240	1423800.0	692260.0	388180.0	0.0	0.0	0.0
A0A7M3QRX0	243	A0A7M3QRX0	1;2;3	S	0.999998	NYEVAQQRERSPSPVSPPPPSISSRRSRKSH	ERS(1)PS(1)PVS(1)PPPPSISSR	243	ERSPSPVSPPPPSISSR	A0A7M3QRX0--S243	1371500.0	693060.0	522400.0	0.0	0.0	0.0
A0A7M3QRX0	173	A0A7M3QRX0	1	S	0.999849	AIASSRRSSAALSRKSLTEIPTPSTRESRRS	KS(1)LTEIPTPSTR	173	KSLTEIPTPSTR	A0A7M3QRX0--S173	221520.0	156750.0	153230.0	0.0	0.0	0.0
A0A7M3QRZ3	219	A0A7M3QRZ3	1	S	0.993558	LHDKGGEDISRAETGSAPETNEHGQTVWDNE	AET(0.005)GS(0.994)APET(0.001)NEHGQTVWDNEK	219	AETGSAPETNEHGQTVWDNEK	A0A7M3QRZ3--S219	76981.0	74375.0	46805.0	0.0	0.0	0.0
A0A7M3QS06	134	A0A7M3QS06	1	S	1.0	KQATRRNFVINKKAGSVEMAEEVKKEEVTKS	KAGS(1)VEMAEEVKK	134	KAGSVEMAEEVKK	A0A7M3QS06--S134	56518.0	113260.0	68546.0	43719.0	42760.0	26444.0
A0A7M3QS06	2	A0A7M3QS06	1	S	1.0	______________MSDDETAVGEEGVSAAR	S(1)DDETAVGEEGVSAAR	2	SDDETAVGEEGVSAAR	A0A7M3QS06--S2	308610.0	224360.0	0.0	0.0	0.0	0.0
A0A7M3QS30	905	A0A7M3QS30	1	S	0.996666	KVETLLAEHGLETLQSPKQCNPPTNRGTSIS	VETLLAEHGLET(0.003)LQS(0.997)PK	905	VETLLAEHGLETLQSPK	A0A7M3QS30--S905	33926.0	35778.0	11561.0	0.0	0.0	0.0
A0A7M3QS50	4082	A0A7M3QS50	1	S	1.0	MSPQQKAPTLVEALESPFDLREGDRLALVAK	APTLVEALES(1)PFDLR	4082	APTLVEALESPFDLR	A0A7M3QS50--S4082	105610.0	54097.0	99861.0	32098.0	0.0	40566.0
A0A7M3QS50	3779	A0A7M3QS50	1	S	0.971964	NYSSIRRLGRDKHIYSTQFDHREAGPRFVRH	HIYS(0.972)T(0.028)QFDHR	3779	HIYSTQFDHR	A0A7M3QS50--S3779	0.0	0.0	0.0	0.0	22924.0	20030.0
A0A7M3QS50	1127	A0A7M3QS50	1	S	0.960752	PGAPEDLEIADYDRHSVTLSWNPPKNDGGNP	HS(0.961)VT(0.039)LSWNPPK	1127	HSVTLSWNPPK	A0A7M3QS50--S1127	0.0	63646.0	0.0	0.0	0.0	0.0
A0A7M3QS50	1313	A0A7M3QS50	1	S	0.999999	AAIVAEDKPEAPRIASKDDGLTGGPNSGIGG	IAS(1)KDDGLTGGPNSGIGGLK	1313	IASKDDGLTGGPNSGIGGLK	A0A7M3QS50--S1313	158330.0	71620.0	47913.0	190010.0	46827.0	80185.0
A0A7M3QS50	2368	A0A7M3QS50	1	S	0.999397	AVLGQPLKIRIPYTGSPPDTVELIKDGKQVI	IPYT(0.001)GS(0.999)PPDTVELIK	2368	IPYTGSPPDTVELIK	A0A7M3QS50--S2368	92416.0	49400.0	37807.0	56109.0	0.0	0.0
A0A7M3QS50	445	A0A7M3QS50	1	S	0.99981	KKSEENDEVPELQVASPNWGSRRASAQKRDD	KSEENDEVPELQVAS(1)PNWGSR	445	KSEENDEVPELQVASPNWGSR	A0A7M3QS50--S445	229440.0	215360.0	146610.0	0.0	0.0	0.0
A0A7M3QS50	4143	A0A7M3QS50	1	S	0.999764	EGARRSRLVIDEVAASDAGDYECRASNPAGV	LVIDEVAAS(1)DAGDYECR	4143	LVIDEVAASDAGDYECR	A0A7M3QS50--S4143	0.0	0.0	0.0	18910.0	0.0	0.0
A0A7M3QS50	2681	A0A7M3QS50	1	S	0.991513	GSRITGYQVEKRRRNSPDWEPATSNLIVGNS	RNS(0.992)PDWEPAT(0.008)S(0.001)NLIVGNSANISGLPTDEEFEFR	2681	RNSPDWEPATSNLIVGNSANISGLPTDEEFEFR	A0A7M3QS50--S2681	50249.0	51602.0	42655.0	0.0	0.0	0.0
A0A7M3QS50	3408	A0A7M3QS50	1	S	0.968502	YADNLHGRSEPSLPSSPVTITPSENDRTRGR	SEPSLPS(0.03)S(0.969)PVT(0.001)ITPSENDR	3408	SEPSLPSSPVTITPSENDR	A0A7M3QS50--S3408	0.0	39542.0	0.0	0.0	0.0	0.0
A0A7M3QS50	3854	A0A7M3QS50	1	S	0.999067	HSGYDFSLKVSRTKKSDDEGEYFVRAENSFG	T(0.001)KKS(0.999)DDEGEYFVR	3854	TKKSDDEGEYFVR	A0A7M3QS50--S3854	27152.0	37792.0	16882.0	0.0	0.0	0.0
A0A7M3QS50	799	A0A7M3QS50	1	S	0.872195	RVSAVSNQGSSEPLESEAETIAKNPYDEPDA	VSAVSNQGSS(0.001)EPLES(0.872)EAET(0.127)IAK	799	VSAVSNQGSSEPLESEAETIAK	A0A7M3QS50--S799	61410.0	28896.0	0.0	0.0	0.0	0.0
A0A7M3QS50	1013	A0A7M3QS50	1	S	1.0	GEDEAEIKVVVMDKPSPPRDLEVFDVFAEHC	VVVMDKPS(1)PPR	1013	VVVMDKPSPPR	A0A7M3QS50--S1013	0.0	0.0	0.0	161890.0	0.0	0.0
A0A7M3QS55	327	A0A7M3QS55	1	S	0.976365	IRPDAETAHKLLKHLSSGDLTAIGSAHRAMS	HLS(0.976)S(0.024)GDLTAIGSAHR	327	HLSSGDLTAIGSAHR	A0A7M3QS55--S327	38922.0	37554.0	32108.0	0.0	0.0	0.0
A0A7M3QS68	192	A0A7M3QS68	1	S	1.0	EIRSGRGPAGRRGRRSVDDGAATGVDPATGD	S(1)VDDGAATGVDPATGDR	192	SVDDGAATGVDPATGDR	A0A7M3QS68--S192	0.0	0.0	0.0	19269.0	0.0	0.0
A0A7M3QSA5	688	A0A7M3QSA5	1	S	1.0	QGQTVAAPELDMGNPSPREAPISTSPRTETT	GPQGQTVAAPELDMGNPS(1)PR	688	GPQGQTVAAPELDMGNPSPR	A0A7M3QSA5--S688	92891.0	46965.0	23418.0	0.0	0.0	0.0
A0A7M3QSE9	331	A0A7M3QSE9	1	S	0.980428	HKMEDGTDRVGHDESSNDGTPLEETEPSSRD	VGHDES(0.02)S(0.98)NDGTPLEETEPSSR	331	VGHDESSNDGTPLEETEPSSR	A0A7M3QSE9--S331	0.0	37816.0	27364.0	0.0	0.0	0.0
A0A7M3QSG6	620	A0A7M3QSG6	1	S	1.0	LSVEDSPVQARGIHFSDDEHDDEDDRRVFRK	GIHFS(1)DDEHDDEDDRR	620	GIHFSDDEHDDEDDRR	A0A7M3QSG6--S620	44502.0	48469.0	27522.0	0.0	0.0	0.0
A0A7M3QSG6	308	A0A7M3QSG6	1	S	0.998275	SDSSFLKTAAAASAVSPNATPVGRKEVEARS	TAAAASAVS(0.998)PNAT(0.001)PVGR	308	TAAAASAVSPNATPVGR	A0A7M3QSG6--S308	0.0	55157.0	40956.0	0.0	0.0	0.0
A0A7M3QSG6	663	A0A7M3QSG6	1	S	0.994059	VPPNIPPRWMCSADHSDDEKDTSSPETTFDF	WMCS(0.002)ADHS(0.994)DDEKDT(0.003)SSPETTFDFNR	663	WMCSADHSDDEKDTSSPETTFDFNR	A0A7M3QSG6--S663	79129.0	103200.0	0.0	0.0	0.0	0.0
A0A7M3QSM6	95	A0A7M3QSM6	1	S	0.996706	GDRDKALKILESRKTSAPAVISNTAYGSRVS	KT(0.003)S(0.997)APAVISNTAYGSR	95	KTSAPAVISNTAYGSR	A0A7M3QSM6--S95	0.0	177560.0	0.0	0.0	0.0	0.0
A0A7M3QSN7	446	A0A7M3QSN7	1	S	1.0	LDIPNVKHVINYDLPSDIEEYIHRIGRTGRV	HVINYDLPS(1)DIEEYIHR	446	HVINYDLPSDIEEYIHR	A0A7M3QSN7--S446	40920.0	40061.0	41214.0	0.0	0.0	0.0
A0A7M3QSP8	102	A0A7M3QSP8	1	S	0.997793	NTPMNSAYALPVRKASFSHVVAESKKSWLKD	KAS(0.998)FS(0.002)HVVAESK	102	KASFSHVVAESK	A0A7M3QSP8--S102	0.0	54479.0	51084.0	0.0	0.0	0.0
A0A7M3QSR3	271	A0A7M3QSR3	1	S	0.981891	HKDTATSAEAKPSAVSPKTSTVTNANNVPMS	DTATSAEAKPS(0.018)AVS(0.982)PK	271	DTATSAEAKPSAVSPK	A0A7M3QSR3--S271	0.0	13006.0	0.0	0.0	0.0	0.0
A0A7M3QSS8	109	A0A7M3QSS8	1	S	0.984584	SPMVEVRRRPLGQSQSFTSMDVDQPRTPLHV	RRPLGQS(0.013)QS(0.985)FT(0.002)SMDVDQPR	109	RRPLGQSQSFTSMDVDQPR	A0A7M3QSS8--S109	222440.0	184210.0	245900.0	0.0	0.0	0.0
A0A7M3QSS8	190	A0A7M3QSS8	1	S	0.941349	AFHTNTPVRRSEYFGSPSSMAPPTHESPAHE	SEYFGS(0.941)PS(0.029)S(0.029)MAPPTHESPAHEVVK	190	SEYFGSPSSMAPPTHESPAHEVVK	A0A7M3QSS8--S190	36011.0	0.0	36424.0	0.0	0.0	0.0
A0A7M3QSS8	201	A0A7M3QSS8	1	S	0.995509	EYFGSPSSMAPPTHESPAHEVVKADAEPEPV	SEYFGSPSSMAPPT(0.004)HES(0.996)PAHEVVK	201	SEYFGSPSSMAPPTHESPAHEVVK	A0A7M3QSS8--S201	533460.0	396820.0	677800.0	0.0	0.0	0.0
A0A7M3QST9	88	A0A7M3QST9	1	S	0.999512	TISGGSATPLSPGSRSPASSFSTVADLSRLD	S(1)PASSFSTVADLSR	88	SPASSFSTVADLSR	A0A7M3QST9--S88	0.0	0.0	0.0	69369.0	0.0	0.0
A0A7M3QSU0	258	A0A7M3QSU0	1	S	0.974965	EKRVTDSVVADSHPGSPTRDDNQMEDQGIED	VTDSVVADS(0.007)HPGS(0.975)PT(0.018)R	258	VTDSVVADSHPGSPTR	A0A7M3QSU0--S258	47886.0	93005.0	0.0	16895.0	0.0	0.0
A0A7M3QSW9	3	A0A7M3QSW9	2	S	0.768518	_____________MSSVSLATLATEASTQWP	S(0.715)S(0.769)VS(0.515)LAT(0.001)LATEASTQWPVVR	3	SSVSLATLATEASTQWPVVR	A0A7M3QSW9--S3	0.0	80140.0	40161.0	7272.9	0.0	0.0
A0A7M3QSW9	5	A0A7M3QSW9	1;2	S	0.918009	___________MSSVSLATLATEASTQWPVV	S(0.487)S(0.582)VS(0.918)LAT(0.012)LATEASTQWPVVR	5	SSVSLATLATEASTQWPVVR	A0A7M3QSW9--S5	0.0	80140.0	49166.0	7272.9	0.0	0.0
A0A7M3R1X5;A0A7M3QSY2	4;4	A0A7M3R1X5	1	S	1.0	____________MPGSLNIDTGNLKIIEKYK	PGS(1)LNIDTGNLK	4	PGSLNIDTGNLK	A0A7M3R1X5--S4	42422.0	61490.0	44951.0	0.0	0.0	43183.0
A0A7M3QSY8;A0A7M3RRB7	10;34	A0A7M3QSY8	1	S	1.0	______MAPIQLGYWSIRGLAQPIRLLLEYV	APIQLGYWS(1)IR	10	APIQLGYWSIR	A0A7M3QSY8--S10	82457.0	48263.0	0.0	0.0	0.0	0.0
A0A7M3QSY8;A0A7M3RRB7	140;164	A0A7M3QSY8	1	S	0.999031	PKFEKGIEDISTYLGSKKWLIGDNITYADFV	GIEDIST(0.001)YLGS(0.999)KK	140	GIEDISTYLGSKK	A0A7M3QSY8--S140	0.0	0.0	36926.0	0.0	0.0	0.0
A0A7M3RIL8;A0A7M3QSZ0	116;116	A0A7M3RIL8	1	S	0.999998	RFRVQNDPSNPEKLPSPKVSLEPSYVAVD__	VQNDPSNPEKLPS(1)PK	116	VQNDPSNPEKLPSPK	A0A7M3RIL8--S116	49084.0	0.0	0.0	0.0	0.0	0.0
A0A7M3QT75	134	A0A7M3QT75	1	S	0.99616	VTQTIFALGRTCQTHSEYTGPTLGPKLAQEN	TCQTHS(0.996)EYT(0.003)GPTLGPK	134	TCQTHSEYTGPTLGPK	A0A7M3QT75--S134	97829.0	118680.0	171220.0	66319.0	18717.0	37537.0
A0A7M3QT94	1147	A0A7M3QT94	1	S	0.930701	QPEETQKELSDVQLLSDETDAAEETHAASVK	ELSDVQLLS(0.931)DET(0.069)DAAEETHAASVK	1147	ELSDVQLLSDETDAAEETHAASVK	A0A7M3QT94--S1147	16386.0	31541.0	0.0	0.0	0.0	0.0
A0A7M3QT94	301	A0A7M3QT94	1	S	0.970643	KILEETNVSLEPPVDSDSDEFTLRGFPEDLG	ILEETNVS(0.005)LEPPVDS(0.971)DS(0.023)DEFT(0.002)LR	301	ILEETNVSLEPPVDSDSDEFTLR	A0A7M3QT94--S301	67294.0	106900.0	76773.0	0.0	0.0	0.0
A0A7M3QT94	1298	A0A7M3QT94	1	S	0.984824	NRANDLMIRLPETETSDGAVHNNRQDFVVIG	LPETET(0.015)S(0.985)DGAVHNNR	1298	LPETETSDGAVHNNR	A0A7M3QT94--S1298	0.0	38688.0	0.0	0.0	0.0	0.0
A0A7M3QT94	823	A0A7M3QT94	1	S	0.951762	LERVKVVWPKVPGATSPGNVARRYQKERTEP	VPGAT(0.048)S(0.952)PGNVAR	823	VPGATSPGNVAR	A0A7M3QT94--S823	1268700.0	0.0	823310.0	0.0	0.0	0.0
A0A7M3QT96	2350	A0A7M3QT96	1	S	0.934901	AVRAIWHLLSGPQSPSPKPSQLALGASNEPS	AIWHLLS(0.005)GPQS(0.06)PS(0.935)PK	2350	AIWHLLSGPQSPSPK	A0A7M3QT96--S2350	26439.0	0.0	0.0	0.0	0.0	0.0
A0A7M3QT99	203	A0A7M3QT99	1	S	1.0	EWMKKAHKMPTYVNASNPALFGKTTEDARIM	MPTYVNAS(1)NPALFGK	203	MPTYVNASNPALFGK	A0A7M3QT99--S203	303430.0	204000.0	85180.0	0.0	0.0	0.0
A0A7M3QTC9	727	A0A7M3QTC9	1	S	0.999991	GPPEKLVLPDTLDDKSPMKKINNLLNTAANT	LVLPDTLDDKS(1)PMKK	727	LVLPDTLDDKSPMKK	A0A7M3QTC9--S727	157530.0	71847.0	164700.0	0.0	0.0	0.0
A0A7M3QTC9	756	A0A7M3QTC9	1	S	0.988775	NTLLTHLSEKQRTNDSPPPPPPPPLPLPSHS	T(0.011)NDS(0.989)PPPPPPPPLPLPSHSLER	756	TNDSPPPPPPPPLPLPSHSLER	A0A7M3QTC9--S756	448990.0	370830.0	509350.0	0.0	0.0	0.0
A0A7M3QTD9	22	A0A7M3QTD9	1	S	0.89489	SNVSDEKAREKRQGNSSISTSDVGGGLRASS	QGNS(0.895)S(0.105)ISTSDVGGGLR	22	QGNSSISTSDVGGGLR	A0A7M3QTD9--S22	0.0	72650.0	0.0	0.0	0.0	0.0
A0A7M3QTE0	908	A0A7M3QTE0	1	S	0.999995	PITPSGTCQPTDFPCSPEKVASRTTQPTSTS	NRPITPSGTCQPTDFPCS(1)PEK	908	NRPITPSGTCQPTDFPCSPEK	A0A7M3QTE0--S908	98701.0	88848.0	155480.0	0.0	0.0	0.0
A0A7M3QTE4	147	A0A7M3QTE4	2	S	1.0	MLFMKGSPEEPRCGFSKQIVAILNAHSVKYG	CGFS(1)KQIVAILNAHS(1)VK	147	CGFSKQIVAILNAHSVK	A0A7M3QTE4--S147	384060.0	0.0	563390.0	0.0	650480.0	0.0
A0A7M3QTE4	158	A0A7M3QTE4	2	S	1.0	RCGFSKQIVAILNAHSVKYGYFDILKDDAIR	CGFS(1)KQIVAILNAHS(1)VK	158	CGFSKQIVAILNAHSVK	A0A7M3QTE4--S158	384060.0	0.0	563390.0	0.0	650480.0	0.0
A0A7M3QTM5	420	A0A7M3QTM5	1	S	0.993638	YTKNMIAKFQRTGEPSPPSQTAMNTPKVGKV	T(0.002)GEPS(0.994)PPS(0.003)QT(0.001)AMNTPK	420	TGEPSPPSQTAMNTPK	A0A7M3QTM5--S420	0.0	61018.0	0.0	0.0	0.0	0.0
A0A7M3QTM5	448	A0A7M3QTM5	1	S	0.908295	GKVRTPDFLNNNDKPSPEPSAPTDDVLPPTG	T(0.009)PDFLNNNDKPS(0.908)PEPS(0.054)APT(0.028)DDVLPPT(0.001)GSAK	448	TPDFLNNNDKPSPEPSAPTDDVLPPTGSAK	A0A7M3QTM5--S448	0.0	0.0	81780.0	0.0	0.0	0.0
A0A7M3QTP1	205	A0A7M3QTP1	1	S	0.969078	AMNSSKLREARYYDPSETGDEVIRLHQ____	YYDPS(0.969)ET(0.031)GDEVIR	205	YYDPSETGDEVIR	A0A7M3QTP1--S205	0.0	0.0	0.0	0.0	0.0	53261.0
A0A7M3QTS4	261	A0A7M3QTS4	1	S	0.999964	EEEDAAELRRPTMDISPQDRAKSPESLSDEN	RPTMDIS(1)PQDR	261	RPTMDISPQDR	A0A7M3QTS4--S261	290190.0	0.0	163300.0	235930.0	0.0	161180.0
A0A7M3QU74	285	A0A7M3QU74	1	S	1.0	PESSNEATEMRELRPSHDEGKPVEEEPTHE_	ELRPS(1)HDEGKPVEEEPTHE	285	ELRPSHDEGKPVEEEPTHE	A0A7M3QU74--S285	547870.0	978230.0	1070400.0	281240.0	175210.0	135410.0
A0A7M3QU82	826	A0A7M3QU82	1	S	0.949797	LLRRIEAMMCPRASRSPVGHHQTNACSIVNT	S(0.95)PVGHHQT(0.048)NACS(0.002)IVNTSFETAALR	826	SPVGHHQTNACSIVNTSFETAALR	A0A7M3QU82--S826	0.0	0.0	53606.0	0.0	0.0	0.0
A0A7M3QUA2	53	A0A7M3QUA2	3	S	1.0	RARTPASESKVVRRRSPSLSDDERATSPVKQ	RRS(1)PS(1)LS(1)DDER	53	RRSPSLSDDER	A0A7M3QUA2--S53	0.0	230330.0	0.0	0.0	0.0	0.0
A0A7M3QUA2	55	A0A7M3QUA2	3	S	1.0	RTPASESKVVRRRSPSLSDDERATSPVKQKR	RRS(1)PS(1)LS(1)DDER	55	RRSPSLSDDER	A0A7M3QUA2--S55	0.0	230330.0	0.0	0.0	0.0	0.0
A0A7M3QUA2	57	A0A7M3QUA2	3	S	1.0	PASESKVVRRRSPSLSDDERATSPVKQKRRD	RRS(1)PS(1)LS(1)DDER	57	RRSPSLSDDER	A0A7M3QUA2--S57	0.0	230330.0	0.0	0.0	0.0	0.0
A0A7M3QUB8	594	A0A7M3QUB8	1	S	0.755463	AESELSKTKHPKPTESPPTSEAVSARDRKTE	HPKPT(0.234)ES(0.755)PPT(0.007)S(0.004)EAVSAR	594	HPKPTESPPTSEAVSAR	A0A7M3QUB8--S594	32127.0	0.0	0.0	0.0	0.0	0.0
A0A7M3QUC4	622	A0A7M3QUC4	1	S	1.0	PDSLPDYGHYKVLVPSPNRKSIRLRLKKIPA	VLVPS(1)PNRK	622	VLVPSPNRK	A0A7M3QUC4--S622	0.0	0.0	0.0	75273.0	0.0	0.0
A0A7M3QXA7;A0A7M3QUJ4	174;174	A0A7M3QXA7	1	S	1.0	YMERDEVVEYRRRDDSDDEYDEFGLKKKKYR	RRDDS(1)DDEYDEFGLK	174	RRDDSDDEYDEFGLK	A0A7M3QXA7--S174	113120.0	138380.0	0.0	0.0	0.0	0.0
A0A7M3QUL8	1844	A0A7M3QUL8	1;2	S	0.99851	DEEKASAPDASHATVSADNSVVETKLSVTET	ASAPDASHAT(0.001)VS(0.999)ADNS(0.996)VVET(0.004)K	1844	ASAPDASHATVSADNSVVETK	A0A7M3QUL8--S1844	127320.0	0.0	111070.0	0.0	0.0	0.0
A0A7M3QUL8	1848	A0A7M3QUL8	1;2	S	0.999898	ASAPDASHATVSADNSVVETKLSVTETPMAA	ASAPDASHATVSADNS(1)VVETK	1848	ASAPDASHATVSADNSVVETK	A0A7M3QUL8--S1848	177300.0	212760.0	90231.0	0.0	0.0	0.0
A0A7M3QUL8	885	A0A7M3QUL8	1	S	0.999998	SASNFKRKPANAEGGSGDLDIASYAHREVDR	KPANAEGGS(1)GDLDIASYAHR	885	KPANAEGGSGDLDIASYAHR	A0A7M3QUL8--S885	0.0	47502.0	0.0	0.0	0.0	0.0
A0A7M3QUM4	166	A0A7M3QUM4	1	S	0.964699	RKKSRAPDVPSIDRLSIGHIDKVSTGKQMAP	APDVPS(0.035)IDRLS(0.965)IGHIDK	166	APDVPSIDRLSIGHIDK	A0A7M3QUM4--S166	156980.0	0.0	0.0	0.0	0.0	0.0
A0A7M3QUM4	206	A0A7M3QUM4	1	S	0.998878	DRLTSASTDLDLDRESIPKMPQIPQRHTNGY	LTSAST(0.001)DLDLDRES(0.999)IPK	206	LTSASTDLDLDRESIPK	A0A7M3QUM4--S206	0.0	0.0	31119.0	0.0	0.0	0.0
A0A7M3QUQ7	795	A0A7M3QUQ7	2	S	0.999992	RSSSAIRRKHVNGIRSPSEEFYRDRQSSEES	HVNGIRS(1)PS(1)EEFYR	795	HVNGIRSPSEEFYR	A0A7M3QUQ7--S795	310410.0	0.0	0.0	0.0	0.0	0.0
A0A7M3QUQ7	797	A0A7M3QUQ7	2	S	0.999968	SSAIRRKHVNGIRSPSEEFYRDRQSSEESPR	HVNGIRS(1)PS(1)EEFYR	797	HVNGIRSPSEEFYR	A0A7M3QUQ7--S797	310410.0	0.0	0.0	0.0	0.0	0.0
A0A7M3QUQ7	728	A0A7M3QUQ7	3	S	1.0	EGDVRSRSASESPQRSRSVSEEASHLNRSLS	S(1)RS(1)VS(1)EEASHLNR	728	SRSVSEEASHLNR	A0A7M3QUQ7--S728	138710.0	132550.0	0.0	0.0	0.0	0.0
A0A7M3QUQ7	730	A0A7M3QUQ7	2;3	S	1.0	DVRSRSASESPQRSRSVSEEASHLNRSLSNE	S(1)VS(1)EEASHLNR	730	SVSEEASHLNR	A0A7M3QUQ7--S730	184000.0	132550.0	0.0	0.0	0.0	0.0
A0A7M3QUQ7	732	A0A7M3QUQ7	1;2;3	S	0.999999	RSRSASESPQRSRSVSEEASHLNRSLSNERD	S(1)VS(1)EEASHLNR	732	SVSEEASHLNR	A0A7M3QUQ7--S732	217920.0	166490.0	0.0	0.0	0.0	0.0
A0A7M3QUY0	74	A0A7M3QUY0	1	S	0.961039	GIDIFTNKKYEECRPSSHTVYQPVITRQEAQ	YEECRPS(0.961)S(0.036)HT(0.003)VYQPVITR	74	YEECRPSSHTVYQPVITR	A0A7M3QUY0--S74	161800.0	0.0	198250.0	0.0	0.0	0.0
A0A7M3QUY0	75	A0A7M3QUY0	1	S	0.77205	IDIFTNKKYEECRPSSHTVYQPVITRQEAQL	YEECRPS(0.202)S(0.772)HT(0.026)VYQPVITR	75	YEECRPSSHTVYQPVITR	A0A7M3QUY0--S75	0.0	152040.0	0.0	0.0	0.0	0.0
A0A7M3QUY0	2	A0A7M3QUY0	1;2	S	1.0	______________MSDGEYETADAGASNGI	S(1)DGEYETADAGASNGIPILCGALR	2	SDGEYETADAGASNGIPILCGALR	A0A7M3QUY0--S2	1134000.0	785380.0	994720.0	14562.0	0.0	15308.0
A0A7M3QV17	3	A0A7M3QV17	1;2	S	0.999878	_____________MRSLTPIEAPQTAPSLPC	MRS(1)LT(1)PIEAPQTAPSLPCDLR	3	MRSLTPIEAPQTAPSLPCDLR	A0A7M3QV17--S3	0.0	17600.0	11358.0	0.0	0.0	0.0
A0A7M3QV20	226	A0A7M3QV20	2	S	0.997915	SGFNERPEGSVRLDKSADHSPRPTSIVGPPS	LDKS(0.998)ADHS(0.94)PRPT(0.044)S(0.017)IVGPPS(0.001)GPTEGQDPHHLTQK	226	LDKSADHSPRPTSIVGPPSGPTEGQDPHHLTQK	A0A7M3QV20--S226	139520.0	0.0	0.0	0.0	0.0	0.0
A0A7M3QV20	230	A0A7M3QV20	1;2	S	0.994114	ERPEGSVRLDKSADHSPRPTSIVGPPSGPTE	S(0.005)ADHS(0.994)PRPTSIVGPPSGPTEGQDPHHLTQK	230	SADHSPRPTSIVGPPSGPTEGQDPHHLTQK	A0A7M3QV20--S230	1304200.0	0.0	812930.0	0.0	0.0	0.0
A0A7M3QV33	80	A0A7M3QV33	1	S	0.994449	TSSFNASPGRAQWSHSAPNTPRHLKSYCSFC	AQWS(0.005)HS(0.994)APNT(0.001)PR	80	AQWSHSAPNTPR	A0A7M3QV33--S80	0.0	0.0	8744.1	0.0	0.0	0.0
A0A7M3QV34	43	A0A7M3QV34	1	S	0.999987	RRLPLLGTEDPDECKSERAFTIQAQQTVWDI	RLPLLGTEDPDECKS(1)ER	43	RLPLLGTEDPDECKSER	A0A7M3QV34--S43	0.0	93237.0	0.0	0.0	0.0	0.0
A0A7M3QV39	468	A0A7M3QV39	1	S	0.991238	PSDTGIKTTCHLRPESQELPEQPAQQASPLR	T(0.004)T(0.004)CHLRPES(0.991)QELPEQPAQQASPLR	468	TTCHLRPESQELPEQPAQQASPLR	A0A7M3QV39--S468	98551.0	77038.0	91132.0	0.0	0.0	0.0
A0A7M3QV73	13	A0A7M3QV73	1	S	0.997262	___MAVAEFPAQSAMSEDEVEEENRPRGNNL	AVAEFPAQS(0.003)AMS(0.997)EDEVEEENRPR	13	AVAEFPAQSAMSEDEVEEENRPR	A0A7M3QV73--S13	0.0	20850.0	13017.0	0.0	0.0	0.0
A0A7M3QV85	2521	A0A7M3QV85	1;2	S	0.999997	GRPGVETPTGRSIRESIDSGRPPPSNLEALL	ES(1)IDS(1)GRPPPSNLEALLHR	2521	ESIDSGRPPPSNLEALLHR	A0A7M3QV85--S2521	1791000.0	1517200.0	1347800.0	0.0	72815.0	158500.0
A0A7M3QV85	2524	A0A7M3QV85	1;2	S	1.0	GVETPTGRSIRESIDSGRPPPSNLEALLHRK	ESIDS(1)GRPPPSNLEALLHR	2524	ESIDSGRPPPSNLEALLHR	A0A7M3QV85--S2524	3141900.0	2428100.0	2546900.0	0.0	62136.0	104440.0
A0A7M3QV85	1230	A0A7M3QV85	1	S	1.0	IELAKLRQQRLLDALSMYKLFDVSDTVRTWI	LLDALS(1)MYK	1230	LLDALSMYK	A0A7M3QV85--S1230	0.0	0.0	0.0	0.0	0.0	109740.0
A0A7M3QV85	1292	A0A7M3QV85	1	S	0.99962	EMTSNAEKVGNVNKLSASLLDKDHPDAQQIV	LS(1)ASLLDKDHPDAQQIVVR	1292	LSASLLDKDHPDAQQIVVR	A0A7M3QV85--S1292	84053.0	63157.0	124080.0	0.0	0.0	0.0
A0A7M3QV85	1294	A0A7M3QV85	1	S	0.94425	TSNAEKVGNVNKLSASLLDKDHPDAQQIVVR	LS(0.056)AS(0.944)LLDKDHPDAQQIVVR	1294	LSASLLDKDHPDAQQIVVR	A0A7M3QV85--S1294	57681.0	0.0	84769.0	0.0	0.0	0.0
A0A7M3QV85	2517	A0A7M3QV85	2	S	0.996559	SGTPGRPGVETPTGRSIRESIDSGRPPPSNL	S(0.997)IRES(0.972)IDS(0.031)GRPPPS(0.001)NLEALLHR	2517	SIRESIDSGRPPPSNLEALLHR	A0A7M3QV85--S2517	193730.0	263320.0	132360.0	0.0	0.0	0.0
A0A7M3QVA0	245	A0A7M3QVA0	1	S	1.0	LEDINRVELITARRMSGELNDEEYKSVKSVV	RMS(1)GELNDEEYK	245	RMSGELNDEEYK	A0A7M3QVA0--S245	0.0	0.0	0.0	208220.0	63502.0	186780.0
A0A7M3QVB8	148	A0A7M3QVB8	2	S	0.804096	ASPSHPPPVPAGTPASPRPASAFGLHPSADP	AENET(0.001)T(0.003)T(0.031)T(0.031)HQGS(0.06)T(0.06)HCAS(0.48)PS(0.335)HPPPVPAGT(0.196)PAS(0.804)PR	148	AENETTTTHQGSTHCASPSHPPPVPAGTPASPR	A0A7M3QVB8--S148	0.0	61362.0	49607.0	0.0	0.0	0.0
A0A7M3QVB8	171	A0A7M3QVB8	1	S	0.981214	GLHPSADPTTAPSENSPGDDVPSGPYFRVTL	PASAFGLHPSADPTTAPS(0.011)ENS(0.981)PGDDVPS(0.007)GPY(0.001)FR	171	PASAFGLHPSADPTTAPSENSPGDDVPSGPYFR	A0A7M3QVB8--S171	57899.0	0.0	67221.0	0.0	0.0	0.0
A0A7M3QVD5	114	A0A7M3QVD5	1	S	0.827144	DSQSRYGFRRPSPTPSEAYLGDEGEEEDEFF	RPS(0.056)PT(0.056)PS(0.827)EAY(0.061)LGDEGEEEDEFFEVR	114	RPSPTPSEAYLGDEGEEEDEFFEVR	A0A7M3QVD5--S114	0.0	0.0	37257.0	0.0	0.0	0.0
A0A7M3QVG2	926	A0A7M3QVG2	2	S	0.998869	YDFAHRNFGTNSYDLSPPPPVDPFDMPLTAD	NFGTNS(0.001)YDLS(0.999)PPPPVDPFDMPLT(0.03)ADMS(0.97)PR	926	NFGTNSYDLSPPPPVDPFDMPLTADMSPR	A0A7M3QVG2--S926	71954.0	56446.0	0.0	0.0	0.0	0.0
A0A7M3QVG2	943	A0A7M3QVG2	2	S	0.969697	PPPVDPFDMPLTADMSPRRKNILAYAMQALG	NFGTNS(0.001)YDLS(0.999)PPPPVDPFDMPLT(0.03)ADMS(0.97)PR	943	NFGTNSYDLSPPPPVDPFDMPLTADMSPR	A0A7M3QVG2--S943	71954.0	56446.0	0.0	0.0	0.0	0.0
A0A7M3QVG3	424	A0A7M3QVG3	1	S	1.0	LDSQPRCRIDGAFGESDDEDELTALNSSGGR	IDGAFGES(1)DDEDELTALNSSGGR	424	IDGAFGESDDEDELTALNSSGGR	A0A7M3QVG3--S424	11401.0	11244.0	0.0	0.0	0.0	0.0
A0A7M3QVL1	161	A0A7M3QVL1	1	S	0.966859	RDSTGVHNGDLSTSVSPPPAGERSMSLGNIF	DSTGVHNGDLS(0.001)T(0.006)S(0.026)VS(0.967)PPPAGER	161	DSTGVHNGDLSTSVSPPPAGER	A0A7M3QVL1--S161	0.0	87682.0	0.0	0.0	0.0	0.0
A0A7M3QVR9	481	A0A7M3QVR9	1	S	0.994914	HPSVPSSLVTDGRSLSEDDLTDIRHGSQPCG	S(0.005)LS(0.995)EDDLTDIR	481	SLSEDDLTDIR	A0A7M3QVR9--S481	0.0	0.0	0.0	59978.0	0.0	0.0
A0A7M3QVS9	584	A0A7M3QVS9	1	S	0.929013	APPQTPSAYGTIRKNSTSVTSNESLGTQAIT	KNS(0.929)T(0.071)SVTSNESLGTQAITR	584	KNSTSVTSNESLGTQAITR	A0A7M3QVS9--S584	103040.0	55253.0	0.0	0.0	0.0	0.0
A0A7M3QVU6	8	A0A7M3QVU6	1	S	0.994248	________MQPLYSVSPDKYSEKNLMDSVRD	MQPLYS(0.002)VS(0.994)PDKYS(0.004)EK	8	MQPLYSVSPDKYSEK	A0A7M3QVU6--S8	15577.0	0.0	0.0	0.0	0.0	0.0
A0A7M3QVU7	46	A0A7M3QVU7	1	S	1.0	LAADESTGTIGKRFASIGLENTEENRRAYRE	FAS(1)IGLENTEENRR	46	FASIGLENTEENRR	A0A7M3QVU7--S46	0.0	79346.0	69784.0	0.0	74138.0	98351.0
A0A7M3QVU7	36	A0A7M3QVU7	1	S	0.991047	NAIVAPGKGILAADESTGTIGKRFASIGLEN	GILAADES(0.991)T(0.009)GTIGKR	36	GILAADESTGTIGKR	A0A7M3QVU7--S36	0.0	0.0	0.0	441980.0	432800.0	1086200.0
A0A7M3QVU7	272	A0A7M3QVU7	1	S	1.0	LQRRVPASVPGIVFLSGGQSETDATKNLNEI	RVPASVPGIVFLS(1)GGQSETDATK	272	RVPASVPGIVFLSGGQSETDATK	A0A7M3QVU7--S272	538070.0	691940.0	425910.0	354330.0	331620.0	421800.0
A0A7M3QVU7	276	A0A7M3QVU7	1	S	0.81481	VPASVPGIVFLSGGQSETDATKNLNEINKYP	RVPASVPGIVFLS(0.107)GGQS(0.815)ET(0.076)DAT(0.001)K	276	RVPASVPGIVFLSGGQSETDATK	A0A7M3QVU7--S276	91842.0	0.0	0.0	0.0	37264.0	0.0
A0A7M3QVW4	28	A0A7M3QVW4	2	S	0.989473	SSGMSTIDMRKASIISTDSYTDEKFDHVPTG	ASIIS(0.989)T(0.011)DS(0.975)YT(0.025)DEKFDHVPTGLK	28	ASIISTDSYTDEKFDHVPTGLK	A0A7M3QVW4--S28	108530.0	190330.0	293210.0	0.0	0.0	0.0
A0A7M3QVW4	31	A0A7M3QVW4	1;2	S	0.989206	MSTIDMRKASIISTDSYTDEKFDHVPTGLKQ	ASIIST(0.001)DS(0.989)YT(0.01)DEKFDHVPTGLK	31	ASIISTDSYTDEKFDHVPTGLK	A0A7M3QVW4--S31	317760.0	393210.0	622790.0	0.0	0.0	0.0
A0A7M3QVW4;A0A7M3VJ70	95;47	A0A7M3QVW4	1	S	0.999968	GKDGKLRVPIAFVTNSMSPPEAKTKHLETSF	VPIAFVTNS(1)MSPPEAK	95	VPIAFVTNSMSPPEAK	A0A7M3QVW4--S95	349180.0	269570.0	345580.0	199690.0	0.0	133610.0
A0A7M3QVW4;A0A7M3VJ70	97;49	A0A7M3QVW4	1	S	0.99952	DGKLRVPIAFVTNSMSPPEAKTKHLETSFNI	VPIAFVTNSMS(1)PPEAK	97	VPIAFVTNSMSPPEAK	A0A7M3QVW4--S97	66884.0	0.0	0.0	0.0	0.0	0.0
A0A7M3QVX4	451	A0A7M3QVX4	1	S	0.999999	ALEARELQPHPIPSGSPVHPKLACPSKPPHP	ELQPHPIPSGS(1)PVHPK	451	ELQPHPIPSGSPVHPK	A0A7M3QVX4--S451	201310.0	277520.0	183770.0	271470.0	214070.0	204410.0
A0A7M3QWL1;A0A7M3QVY0	6;6	A0A7M3QWL1	1	S	1.0	__________MKRRDSADPHIECVVVGDSKV	RRDS(1)ADPHIECVVVGDSK	6	RRDSADPHIECVVVGDSK	A0A7M3QWL1--S6	51239.0	54285.0	34776.0	0.0	0.0	0.0
A0A7M3QW10	68	A0A7M3QW10	1	S	0.999049	RPQQPSLEGDRYRKVSPALPSSVVPLNTTDK	KVS(0.999)PALPS(0.001)SVVPLNTTDK	68	KVSPALPSSVVPLNTTDK	A0A7M3QW10--S68	27955.0	15374.0	0.0	0.0	0.0	0.0
A0A7M3QW17	16	A0A7M3QW17	1	S	0.996954	MSVSGDMDSSLLSIPSPIPHRRNRTESQCEK	SVSGDMDS(0.001)S(0.002)LLSIPS(0.997)PIPHR	16	SVSGDMDSSLLSIPSPIPHR	A0A7M3QW17--S16	223110.0	163470.0	216920.0	0.0	0.0	0.0
A0A7M3QW19	275	A0A7M3QW19	1	S	0.99854	TGGKDIYDFDAQSILSDKRFRNLRRKSARAV	DIYDFDAQS(0.001)ILS(0.999)DKR	275	DIYDFDAQSILSDKR	A0A7M3QW19--S275	15131.0	0.0	0.0	0.0	0.0	0.0
A0A7M3QW53	7	A0A7M3QW53	1;2	S	0.999984	_________MSIQDFSDNLSILSYETPSRCP	SIQDFS(1)DNLSILSYETPSR	7	SIQDFSDNLSILSYETPSR	A0A7M3QW53--S7	2553200.0	2318800.0	1216400.0	212080.0	78790.0	0.0
A0A7M3QW53	11	A0A7M3QW53	1;2	S	0.985761	_____MSIQDFSDNLSILSYETPSRCPKWLY	SIQDFS(0.011)DNLS(0.986)ILS(0.003)YETPSR	11	SIQDFSDNLSILSYETPSR	A0A7M3QW53--S11	2169000.0	2096500.0	0.0	33248.0	0.0	0.0
A0A7M3QW53	14	A0A7M3QW53	2	S	0.854551	__MSIQDFSDNLSILSYETPSRCPKWLYNRH	SIQDFS(1)DNLS(0.145)ILS(0.855)YETPSR	14	SIQDFSDNLSILSYETPSR	A0A7M3QW53--S14	0.0	0.0	1216400.0	212080.0	78790.0	0.0
A0A7M3QW89	1211	A0A7M3QW89	1	S	0.998243	EINNSSALVKPSLHLSPTNGSNNQYHKYLLP	PS(0.001)LHLS(0.998)PTNGSNNQYHK	1211	PSLHLSPTNGSNNQYHK	A0A7M3QW89--S1211	32127.0	29017.0	34408.0	0.0	0.0	0.0
A0A7M3QW97	834	A0A7M3QW97	1;2;3	S	1.0	GPTQQLESVVTRRFRSPSPVTSPPPVRRPRR	RFRS(1)PS(1)PVT(0.995)S(0.005)PPPVR	834	RFRSPSPVTSPPPVR	A0A7M3QW97--S834	384580.0	79369.0	56125.0	0.0	0.0	0.0
A0A7M3QW97	836	A0A7M3QW97	2;3	S	0.999998	TQQLESVVTRRFRSPSPVTSPPPVRRPRRDA	RFRS(1)PS(1)PVT(0.995)S(0.005)PPPVR	836	RFRSPSPVTSPPPVR	A0A7M3QW97--S836	384580.0	0.0	56125.0	0.0	0.0	0.0
A0A7M3QW97	840	A0A7M3QW97	3	S	0.865361	ESVVTRRFRSPSPVTSPPPVRRPRRDAHPLP	FRS(0.862)PS(0.521)PVT(0.751)S(0.865)PPPVR	840	FRSPSPVTSPPPVR	A0A7M3QW97--S840	255690.0	0.0	0.0	0.0	0.0	0.0
A0A7M3QW97	754	A0A7M3QW97	1	S	0.998762	KRVGDRRRNGETLPASPANQRSGRSSPPSRR	NGET(0.001)LPAS(0.999)PANQR	754	NGETLPASPANQR	A0A7M3QW97--S754	0.0	36416.0	0.0	0.0	0.0	0.0
A0A7M3QW97	803	A0A7M3QW97	1	S	0.999998	TVSPHGQTVEQMRNRSPDPSVNPSVRNRSPS	NRS(1)PDPSVNPSVR	803	NRSPDPSVNPSVR	A0A7M3QW97--S803	0.0	40819.0	0.0	0.0	0.0	0.0
A0A7M3QW97	816	A0A7M3QW97	1;2	S	0.999973	NRSPDPSVNPSVRNRSPSGPTQQLESVVTRR	NRS(1)PS(0.998)GPT(0.002)QQLESVVTR	816	NRSPSGPTQQLESVVTR	A0A7M3QW97--S816	3171800.0	2411600.0	1823900.0	0.0	0.0	0.0
A0A7M3QW97	818	A0A7M3QW97	1;2	S	0.998446	SPDPSVNPSVRNRSPSGPTQQLESVVTRRFR	NRS(1)PS(0.998)GPT(0.002)QQLESVVTR	818	NRSPSGPTQQLESVVTR	A0A7M3QW97--S818	492600.0	317150.0	124360.0	0.0	0.0	0.0
A0A7M3QW97	783	A0A7M3QW97	1;2;3	S	1.0	RRSPPPARQSQRRNRSPSPHTVSPHGQTVEQ	NRS(1)PS(1)PHTVSPHGQTVEQMR	783	NRSPSPHTVSPHGQTVEQMR	A0A7M3QW97--S783	658790.0	741910.0	689890.0	0.0	0.0	0.0
A0A7M3QW97	785	A0A7M3QW97	2;3	S	0.999846	SPPPARQSQRRNRSPSPHTVSPHGQTVEQMR	NRS(1)PS(1)PHTVSPHGQTVEQMR	785	NRSPSPHTVSPHGQTVEQMR	A0A7M3QW97--S785	366030.0	315750.0	240980.0	0.0	0.0	0.0
A0A7M3QW97	790	A0A7M3QW97	1;2;3	S	0.999898	RQSQRRNRSPSPHTVSPHGQTVEQMRNRSPD	NRS(1)PS(0.5)PHT(0.5)VS(1)PHGQTVEQMR	790	NRSPSPHTVSPHGQTVEQMR	A0A7M3QW97--S790	1068900.0	733030.0	291490.0	0.0	0.0	0.0
A0A7M3QWA6	44	A0A7M3QWA6	1	S	1.0	DEPSSPTRPRRQRLRSPIIISDNNTSLPVKR	LRS(1)PIIISDNNTSLPVK	44	LRSPIIISDNNTSLPVK	A0A7M3QWA6--S44	182820.0	155280.0	114480.0	0.0	0.0	0.0
A0A7M3QWA6	98	A0A7M3QWA6	1	S	1.0	SRIKAEEGSPHLRRRSPAFDDAEHIRWGSKS	RRS(1)PAFDDAEHIR	98	RRSPAFDDAEHIR	A0A7M3QWA6--S98	0.0	128290.0	222820.0	0.0	0.0	0.0
A0A7M3QWK5	300	A0A7M3QWK5	1	S	0.90661	NKFGVGITGAADSSLSPLRRTGTPASARRSL	FGVGITGAADS(0.013)S(0.08)LS(0.907)PLR	300	FGVGITGAADSSLSPLR	A0A7M3QWK5--S300	0.0	0.0	24633.0	0.0	0.0	0.0
A0A7M3QWR0	1041	A0A7M3QWR0	1	S	1.0	SGTETAKRNARARRLSWPDTDLSDDWSIYHK	LS(1)WPDTDLSDDWSIYHK	1041	LSWPDTDLSDDWSIYHK	A0A7M3QWR0--S1041	216670.0	188870.0	127350.0	59017.0	22889.0	38376.0
A0A7M3QWW0	485	A0A7M3QWW0	1	S	0.81128	KWTDEMIYQKFVKHSSPGSTIQSVTDFEDLH	HS(0.179)S(0.811)PGS(0.009)TIQSVTDFEDLHR	485	HSSPGSTIQSVTDFEDLHR	A0A7M3QWW0--S485	109280.0	97317.0	51415.0	0.0	0.0	0.0
A0A7M3QWW0	488	A0A7M3QWW0	1	S	0.751723	DEMIYQKFVKHSSPGSTIQSVTDFEDLHRRL	HS(0.012)S(0.057)PGS(0.752)T(0.179)IQSVTDFEDLHR	488	HSSPGSTIQSVTDFEDLHR	A0A7M3QWW0--S488	0.0	0.0	61916.0	0.0	0.0	0.0
A0A7M3QWW0	492	A0A7M3QWW0	1	S	0.999982	YQKFVKHSSPGSTIQSVTDFEDLHRRLDRQM	HSSPGSTIQS(1)VTDFEDLHR	492	HSSPGSTIQSVTDFEDLHR	A0A7M3QWW0--S492	168040.0	170420.0	125060.0	25991.0	0.0	22401.0
A0A7M3QWW0	4063	A0A7M3QWW0	1	S	0.996126	MALPEGTHCMTLESPSPINDTGRYRCVATNP	LMALPEGTHCMTLES(0.002)PS(0.996)PINDT(0.002)GR	4063	LMALPEGTHCMTLESPSPINDTGR	A0A7M3QWW0--S4063	26583.0	0.0	0.0	0.0	0.0	0.0
A0A7M3QWW0	1709	A0A7M3QWW0	1	S	0.919053	VGTAHTSCRMDVEPLSSGDESVDKAPQLVKP	MDVEPLS(0.919)S(0.081)GDESVDK	1709	MDVEPLSSGDESVDK	A0A7M3QWW0--S1709	0.0	0.0	0.0	0.0	0.0	121200.0
A0A7M3QWW0	1714	A0A7M3QWW0	1	S	0.765699	TSCRMDVEPLSSGDESVDKAPQLVKPLPSDL	MDVEPLS(0.167)S(0.067)GDES(0.766)VDKAPQLVK	1714	MDVEPLSSGDESVDKAPQLVK	A0A7M3QWW0--S1714	52300.0	0.0	0.0	0.0	0.0	0.0
A0A7M3QWW0	2109	A0A7M3QWW0	1	S	0.997629	EAFPPVSMKLAFKRPSIPTPDEILPPQKQPP	RPS(0.998)IPT(0.002)PDEILPPQK	2109	RPSIPTPDEILPPQK	A0A7M3QWW0--S2109	0.0	0.0	0.0	0.0	23509.0	0.0
A0A7M3QWW0	898	A0A7M3QWW0	1	S	0.999745	RRLEATIPELQSRVRSVAYLPGIEPIRGPTD	S(1)VAYLPGIEPIR	898	SVAYLPGIEPIR	A0A7M3QWW0--S898	0.0	0.0	0.0	30609.0	0.0	0.0
A0A7M3QWW0	1205	A0A7M3QWW0	1	S	0.994258	GSLMVSETHKSVTGESIDEEVIAPLRQTRPK	SVT(0.006)GES(0.994)IDEEVIAPLR	1205	SVTGESIDEEVIAPLR	A0A7M3QWW0--S1205	0.0	0.0	0.0	0.0	23699.0	0.0
A0A7M3QWW0	740	A0A7M3QWW0	1	S	0.999999	RTPLPSTGPELVDALSAHKRDSDLVYELVSV	TPLPSTGPELVDALS(1)AHK	740	TPLPSTGPELVDALSAHK	A0A7M3QWW0--S740	56487.0	41855.0	0.0	0.0	0.0	0.0
A0A7M3QWW0	3976	A0A7M3QWW0	1	S	0.999993	NPAVIQLTEQVPKVMSPTEQPLPPQFMKAPV	VMS(1)PTEQPLPPQFMK	3976	VMSPTEQPLPPQFMK	A0A7M3QWW0--S3976	69025.0	0.0	100150.0	346040.0	163980.0	161240.0
A0A7M3QWZ3	384	A0A7M3QWZ3	1	S	0.99992	PARTRLFSGLSRRPGSGGPQYSPSASILRRS	RPGS(1)GGPQYSPSASILR	384	RPGSGGPQYSPSASILR	A0A7M3QWZ3--S384	28060.0	0.0	0.0	0.0	0.0	0.0
A0A7M3QWZ3	390	A0A7M3QWZ3	1	S	0.995862	FSGLSRRPGSGGPQYSPSASILRRSAAGADE	RPGS(0.001)GGPQY(0.001)S(0.996)PS(0.002)ASILR	390	RPGSGGPQYSPSASILR	A0A7M3QWZ3--S390	41371.0	39302.0	0.0	0.0	0.0	0.0
A0A7M3QX34	287	A0A7M3QX34	1	S	0.999982	DGYLVAVKVPQDAEESDHLVADAPPESKAPE	VPQDAEES(1)DHLVADAPPESK	287	VPQDAEESDHLVADAPPESK	A0A7M3QX34--S287	34901.0	13216.0	0.0	0.0	0.0	0.0
A0A7M3RTH0;A0A7M3QX56	501;501	A0A7M3RTH0	1	S	1.0	EGDDDEAPPIELEEHSQKDVN__________	EGDDDEAPPIELEEHS(1)QKDVN	501	EGDDDEAPPIELEEHSQKDVN	A0A7M3RTH0--S501	144880.0	210540.0	81248.0	76128.0	29265.0	38849.0
A0A7M3RTH0;A0A7M3QX56	473;473	A0A7M3RTH0	1;2	S	1.0	HLCRKQLVNPARRLTSVCIANDLPNHLREGD	RLT(1)S(1)VCIANDLPNHLR	473	RLTSVCIANDLPNHLR	A0A7M3RTH0--S473	281100.0	300650.0	270340.0	362170.0	176520.0	182990.0
A0A7M3QX79	110	A0A7M3QX79	3	S	0.999986	SSGSAKRTVTGDQPISPLQSPKSPTSQKPSL	RT(0.72)VT(0.28)GDQPIS(1)PLQS(1)PK	110	RTVTGDQPISPLQSPK	A0A7M3QX79--S110	0.0	0.0	0.0	0.0	32924.0	0.0
A0A7M3QX79	114	A0A7M3QX79	3	S	0.999985	AKRTVTGDQPISPLQSPKSPTSQKPSLTPVK	RT(0.72)VT(0.28)GDQPIS(1)PLQS(1)PK	114	RTVTGDQPISPLQSPK	A0A7M3QX79--S114	0.0	0.0	0.0	0.0	32924.0	0.0
A0A7M3QX82	404	A0A7M3QX82	1	S	1.0	CLTMERKSKQRIRALSMLMDVLNEKPDEHHP	ALS(1)MLMDVLNEKPDEHHPGR	404	ALSMLMDVLNEKPDEHHPGR	A0A7M3QX82--S404	20556.0	0.0	0.0	0.0	0.0	0.0
A0A7M3QX82	446	A0A7M3QX82	1	S	0.981557	LKPVVERKGTLPVVASDPALAASAAASKRLT	KGT(0.018)LPVVAS(0.982)DPALAASAAASK	446	KGTLPVVASDPALAASAAASK	A0A7M3QX82--S446	57280.0	0.0	0.0	0.0	0.0	0.0
A0A7M3QX89	309	A0A7M3QX89	1	S	1.0	STDELVAEKEKYKALSEELESTFAELTGN__	ALS(1)EELESTFAELTGN	309	ALSEELESTFAELTGN	A0A7M3QX89--S309	957990.0	554900.0	428050.0	100910.0	98636.0	77083.0
A0A7M3QX89	314	A0A7M3QX89	1	S	0.839415	VAEKEKYKALSEELESTFAELTGN_______	ALSEELES(0.839)T(0.16)FAELTGN	314	ALSEELESTFAELTGN	A0A7M3QX89--S314	173530.0	151870.0	71147.0	0.0	0.0	0.0
A0A7M3QX89	142	A0A7M3QX89	1	S	1.0	CKVLENRTVADEERISQLEEQLKEFTFMAED	TVADEERIS(1)QLEEQLK	142	TVADEERISQLEEQLK	A0A7M3QX89--S142	490730.0	380110.0	262120.0	0.0	0.0	48896.0
A0A7M3QXA0	783	A0A7M3QXA0	2	S	1.0	EAHRRNTKVPTPPPPSPPPLPDPVIVEAIDE	VPT(1)PPPPS(1)PPPLPDPVIVEAIDEIR	783	VPTPPPPSPPPLPDPVIVEAIDEIR	A0A7M3QXA0--S783	52865.0	27942.0	0.0	0.0	0.0	0.0
A0A7M3QXG8	317	A0A7M3QXG8	1	S	1.0	PSDELAAASEARAAESDAKEEAHDEEQLRKA	AAES(1)DAKEEAHDEEQLR	317	AAESDAKEEAHDEEQLR	A0A7M3QXG8--S317	0.0	0.0	26423.0	0.0	0.0	0.0
A0A7M3QXH0	697	A0A7M3QXH0	1	S	0.99565	IRAAIQIEGSSRTPQSGAEEAHNTLRQQTYS	T(0.004)PQS(0.996)GAEEAHNTLR	697	TPQSGAEEAHNTLR	A0A7M3QXH0--S697	9954.9	0.0	0.0	0.0	0.0	0.0
A0A7M3QXH5;A0A7M3RWS1	358;442	A0A7M3QXH5	1	S	0.860449	GFPVLSVRPATNCSGSHYHLAIEQLRFLADG	PATNCS(0.139)GS(0.86)HYHLAIEQLR	358	PATNCSGSHYHLAIEQLR	A0A7M3QXH5--S358	0.0	115940.0	0.0	0.0	0.0	0.0
A0A7M3QXQ2	163	A0A7M3QXQ2	1	S	0.990111	SSPPYPPALSALSRKSPISTTAAIETEPKKR	KS(0.99)PIS(0.007)T(0.001)T(0.001)AAIETEPK	163	KSPISTTAAIETEPK	A0A7M3QXQ2--S163	0.0	158150.0	0.0	0.0	0.0	0.0
A0A7M3QXT7	136	A0A7M3QXT7	1	S	1.0	SGTFNGWKSKIPMVKSKQNFYTIIDLPEGEH	S(1)KQNFYTIIDLPEGEHQYK	136	SKQNFYTIIDLPEGEHQYK	A0A7M3QXT7--S136	728040.0	769780.0	872260.0	48989.0	136620.0	74982.0
A0A7M3QXV6	256	A0A7M3QXV6	1;2	S	0.999517	EKLGASDASVHKPNLSPTRSSPKEVEVPEIF	LGASDASVHKPNLS(1)PTR	256	LGASDASVHKPNLSPTR	A0A7M3QXV6--S256	1165700.0	1047000.0	1815600.0	0.0	0.0	0.0
A0A7M3QXV6	261	A0A7M3QXV6	2	S	0.866245	SDASVHKPNLSPTRSSPKEVEVPEIFASETL	LGAS(0.013)DAS(0.571)VHKPNLS(0.402)PT(0.027)RS(0.12)S(0.866)PK	261	LGASDASVHKPNLSPTRSSPK	A0A7M3QXV6--S261	202070.0	0.0	0.0	0.0	0.0	0.0
A0A7M3QXV6	222	A0A7M3QXV6	1	S	1.0	KRESKQESAHASEIESEDEEAIIERRRRERQ	QESAHASEIES(1)EDEEAIIER	222	QESAHASEIESEDEEAIIER	A0A7M3QXV6--S222	0.0	32476.0	0.0	0.0	0.0	0.0
A0A7M3QXX7	235	A0A7M3QXX7	1	S	1.0	TRASQPMVGLQNRRNSADEQLIELIRKANAN	RNS(1)ADEQLIELIR	235	RNSADEQLIELIR	A0A7M3QXX7--S235	30270.0	14062.0	0.0	0.0	0.0	0.0
A0A7M3QXX7;A0A7M3RMT2	409;41	A0A7M3QXX7	1	S	0.999994	GHKFCQRTGGPADGGSPLPSPLAGDRSPLPL	TGGPADGGS(1)PLPSPLAGDR	409	TGGPADGGSPLPSPLAGDR	A0A7M3QXX7--S409	0.0	0.0	0.0	88439.0	0.0	0.0
A0A7M3QXY0	810	A0A7M3QXY0	1	S	0.999992	ITASCNSTSNQQSRASGLNQEFLSFDMAHRI	AS(1)GLNQEFLSFDMAHR	810	ASGLNQEFLSFDMAHR	A0A7M3QXY0--S810	17215.0	0.0	0.0	0.0	0.0	0.0
A0A7M3QXY0	829	A0A7M3QXY0	1	S	1.0	QEFLSFDMAHRILHESPEAWRQRKLMESGPL	ILHES(1)PEAWR	829	ILHESPEAWR	A0A7M3QXY0--S829	0.0	0.0	0.0	53230.0	0.0	0.0
A0A7M3QXY7	67	A0A7M3QXY7	1	S	0.941141	ADEDLNINDLDAIDDSDFEDETLVERLIGLT	TSHDDDDADEDLNINDLDAIDDS(0.941)DFEDET(0.059)LVER	67	TSHDDDDADEDLNINDLDAIDDSDFEDETLVER	A0A7M3QXY7--S67	0.0	0.0	21458.0	0.0	0.0	0.0
A0A7M3QY32	839	A0A7M3QY32	1	S	0.999931	LKLLLPWLESRIHEGSVEPATHNALAKIYID	IHEGS(1)VEPATHNALAK	839	IHEGSVEPATHNALAK	A0A7M3QY32--S839	27635.0	32147.0	0.0	0.0	0.0	0.0
A0A7M3QYD8	10	A0A7M3QYD8	1	S	0.999732	______MSGIQKFDVSPLSEKSNFVIPFRIN	FDVS(1)PLSEK	10	FDVSPLSEK	A0A7M3QYD8--S10	0.0	0.0	0.0	27680.0	0.0	0.0
A0A7M3QYE9	186	A0A7M3QYE9	1	S	0.939126	GGKEVSEDPFAEHTASFHRPPFMGNKFVGDG	EVSEDPFAEHT(0.061)AS(0.939)FHRPPFMGNK	186	EVSEDPFAEHTASFHRPPFMGNK	A0A7M3QYE9--S186	82209.0	87086.0	58176.0	0.0	0.0	0.0
A0A7M3QYJ8	497	A0A7M3QYJ8	1	S	0.997608	SLRLNEEEVETRPEVSPPRVTEDSSLVSPPC	LNEEEVET(0.002)RPEVS(0.998)PPR	497	LNEEEVETRPEVSPPR	A0A7M3QYJ8--S497	0.0	0.0	33085.0	0.0	0.0	0.0
A0A7M3QYK5	71	A0A7M3QYK5	1	S	0.98172	ARVDASPGPSTTGVHSPPSRGSFVVSPQRGS	VDASPGPS(0.002)T(0.002)T(0.002)GVHS(0.982)PPS(0.013)R	71	VDASPGPSTTGVHSPPSR	A0A7M3QYK5--S71	64442.0	92536.0	80813.0	0.0	0.0	0.0
A0A7M3RTY9;A0A7M3QYN7	123;123	A0A7M3RTY9	1	S	0.875602	VPQAAPPTPRAPAPPSPAHTQSQAPLPPQTP	APAPPS(0.876)PAHT(0.101)QS(0.023)QAPLPPQTPTGMPR	123	APAPPSPAHTQSQAPLPPQTPTGMPR	A0A7M3RTY9--S123	0.0	0.0	181900.0	0.0	0.0	0.0
A0A7M3QYS7	136	A0A7M3QYS7	1	S	1.0	TALHIAAKKNHQDIASLLLADDHDNHRSTNA	KNHQDIAS(1)LLLADDHDNHR	136	KNHQDIASLLLADDHDNHR	A0A7M3QYS7--S136	77427.0	76901.0	61290.0	0.0	0.0	0.0
A0A7M3QYS7;A0A7M3RV67	1075;237	A0A7M3QYS7	1	S	0.955937	CTRHRSPANTQECHLSLTRPTGAFPYNQPIG	SPANTQECHLS(0.956)LT(0.044)R	1075	SPANTQECHLSLTR	A0A7M3QYS7--S1075	33089.0	34910.0	32699.0	0.0	0.0	0.0
A0A7M3QYT7	2025	A0A7M3QYT7	1;2	S	0.998059	RLALRYFTEIMCPIKSPSPASPVHKLSSGTV	YFTEIMCPIKS(0.998)PS(0.997)PAS(0.005)PVHK	2025	YFTEIMCPIKSPSPASPVHK	A0A7M3QYT7--S2025	20011.0	28373.0	55466.0	0.0	0.0	0.0
A0A7M3QYT7	2027	A0A7M3QYT7	2	S	0.997305	ALRYFTEIMCPIKSPSPASPVHKLSSGTVKV	YFTEIMCPIKS(0.998)PS(0.997)PAS(0.005)PVHK	2027	YFTEIMCPIKSPSPASPVHK	A0A7M3QYT7--S2027	20011.0	28373.0	31672.0	0.0	0.0	0.0
A0A7M3QYT7	2030	A0A7M3QYT7	2	S	0.883381	YFTEIMCPIKSPSPASPVHKLSSGTVKVRVP	S(0.003)PS(0.114)PAS(0.883)PVHKLS(0.879)S(0.106)GT(0.015)VK	2030	SPSPASPVHKLSSGTVK	A0A7M3QYT7--S2030	54760.0	70045.0	71843.0	0.0	0.0	0.0
A0A7M3QYT7	2036	A0A7M3QYT7	1;2	S	0.87859	CPIKSPSPASPVHKLSSGTVKVRVPANPPKP	S(0.003)PS(0.114)PAS(0.883)PVHKLS(0.879)S(0.106)GT(0.015)VK	2036	SPSPASPVHKLSSGTVK	A0A7M3QYT7--S2036	54760.0	70045.0	124090.0	0.0	0.0	0.0
A0A7M3QYW3	325	A0A7M3QYW3	1	S	1.0	IGTLDGSVRVPVHPGSPNNLPINPQLSKRYE	VPVHPGS(1)PNNLPINPQLSK	325	VPVHPGSPNNLPINPQLSK	A0A7M3QYW3--S325	324510.0	322300.0	211480.0	0.0	0.0	0.0
A0A7M3QZ06	181	A0A7M3QZ06	1	S	0.927326	LQQSTMPNMNLRAYDSLDQPPDAPEQGNKAF	AY(0.073)DS(0.927)LDQPPDAPEQGNK	181	AYDSLDQPPDAPEQGNK	A0A7M3QZ06--S181	0.0	0.0	0.0	18069.0	0.0	0.0
A0A7M3QZ39	171	A0A7M3QZ39	1	S	0.932218	LNSEAESAQSEGIATSRSNSSASHSQERLPE	DLNSEAESAQSEGIAT(0.068)S(0.932)R	171	DLNSEAESAQSEGIATSR	A0A7M3QZ39--S171	0.0	0.0	0.0	160220.0	0.0	0.0
A0A7M3QZ48	249	A0A7M3QZ48	1	S	1.0	SSARPPAYNQPADAGSVKNMMAGASGPPQTA	TPASSARPPAYNQPADAGS(1)VK	249	TPASSARPPAYNQPADAGSVK	A0A7M3QZ48--S249	265110.0	319280.0	492190.0	0.0	0.0	0.0
A0A7M3QZ56	52	A0A7M3QZ56	1	S	0.991769	WLMDKEMYTHMSNCSSPSLIIDRGLALHKMI	EMYTHMSNCS(0.007)S(0.992)PS(0.001)LIIDR	52	EMYTHMSNCSSPSLIIDR	A0A7M3QZ56--S52	37765.0	0.0	33844.0	0.0	0.0	0.0
A0A7M3QZ69	136	A0A7M3QZ69	1;2	S	1.0	LGVVKAPRSDLSREFSPTPTTEHPVSTHYDR	EFS(1)PTPTTEHPVSTHYDR	136	EFSPTPTTEHPVSTHYDR	A0A7M3QZ69--S136	2522400.0	2223900.0	1470400.0	87885.0	0.0	71130.0
A0A7M3QZC1	141	A0A7M3QZC1	1	S	0.999046	AKILKELAGELSKPLSMLFHKSFETGYLPPD	ELAGELS(0.001)KPLS(0.999)MLFHK	141	ELAGELSKPLSMLFHK	A0A7M3QZC1--S141	0.0	0.0	0.0	0.0	0.0	52000.0
A0A7M3QZC5	610	A0A7M3QZC5	2	S	1.0	GILLQLFGGTRKDFQSKGRGNFRADINILLC	GILLQLFGGT(1)RKDFQS(1)K	610	GILLQLFGGTRKDFQSK	A0A7M3QZC5--S610	0.0	0.0	181720.0	0.0	0.0	0.0
A0A7M3QZC5	173	A0A7M3QZC5	1	S	0.999482	SETRSSRRPAVTEDQSDADLRSGLRTSDVEP	RPAVT(0.001)EDQS(0.999)DADLR	173	RPAVTEDQSDADLR	A0A7M3QZC5--S173	72464.0	138530.0	0.0	0.0	0.0	0.0
A0A7M3QZI2	513	A0A7M3QZI2	1	S	0.999678	TKKGPPDSTQAIEVCSPKKIRQKTRQSEKHR	KGPPDSTQAIEVCS(1)PK	513	KGPPDSTQAIEVCSPK	A0A7M3QZI2--S513	117520.0	167730.0	0.0	0.0	0.0	0.0
A0A7M3QZK0;A0A7M3R2C4	219;57	A0A7M3R2C4	1	S	1.0	YPIKLIVEKERTKDVSDDEEMVEEEKKEEGE;YPIKLMVEKERTKDVSDDEEMVEEEKKEEGE	DVS(1)DDEEMVEEEKKEEGEK	57	DVSDDEEMVEEEKKEEGEK	A0A7M3R2C4--S57	3046400.0	316100.0	303370.0	435000.0	148910.0	346970.0
A0A7M3QZQ8	2	A0A7M3QZQ8	1	S	1.0	______________MSEAVVAAPAAHVGVPA	S(1)EAVVAAPAAHVGVPAK	2	SEAVVAAPAAHVGVPAK	A0A7M3QZQ8--S2	106810.0	50893.0	104220.0	0.0	0.0	0.0
A0A7M3QZS9	199	A0A7M3QZS9	1	S	0.964393	ALFRQSRPRFSLDMHSPSKKRSRRVRSYRSL	FSLDMHS(0.964)PS(0.036)K	199	FSLDMHSPSK	A0A7M3QZS9--S199	0.0	0.0	0.0	23814.0	0.0	16874.0
A0A7M3QZT2	304	A0A7M3QZT2	1	S	1.0	ANGAVLSSPQVERQESVDFSDNCNHASMLNE	QES(1)VDFSDNCNHASMLNESR	304	QESVDFSDNCNHASMLNESR	A0A7M3QZT2--S304	45566.0	68311.0	39218.0	0.0	0.0	0.0
A0A7M3QZU3	315	A0A7M3QZU3	1	S	0.910715	ANGAVLSSPQVERRESVDFSDNCNHASMLNE	RES(0.911)VDFS(0.089)DNCNHASMLNESR	315	RESVDFSDNCNHASMLNESR	A0A7M3QZU3--S315	0.0	118250.0	0.0	0.0	0.0	0.0
A0A7M3QZU3	264	A0A7M3QZU3	1	S	0.867657	IFKSEVADSSSRRRSSGDDQSHLLAQDEVTG	RS(0.132)S(0.868)GDDQSHLLAQDEVTGR	264	RSSGDDQSHLLAQDEVTGR	A0A7M3QZU3--S264	0.0	150390.0	0.0	0.0	0.0	0.0
A0A7M3QZW3;A0A7M3QZW6	47;1671	A0A7M3QZW3	1	S	0.895001	QLSVTSVNTEQRRRLSMQSSLKTLQQLIEQY	RLS(0.895)MQS(0.105)SLK	47	RLSMQSSLK	A0A7M3QZW3--S47	0.0	0.0	0.0	11826.0	0.0	0.0
A0A7M3R009	918	A0A7M3R009	1	S	0.999988	ARKYHMQNAEHDEKRSIASELLTHQRAVSPT	S(1)IASELLTHQR	918	SIASELLTHQR	A0A7M3R009--S918	32345.0	0.0	0.0	0.0	0.0	0.0
A0A7M3R080	1573	A0A7M3R080	1	S	0.917027	INRLSYRPLDNYTGDSDQEMSPFDIYNFRTG	LS(0.006)Y(0.005)RPLDNY(0.01)T(0.062)GDS(0.917)DQEMS(0.001)PFDIYNFR	1573	LSYRPLDNYTGDSDQEMSPFDIYNFR	A0A7M3R080--S1573	25081.0	0.0	0.0	0.0	0.0	0.0
A0A7M3R080	21	A0A7M3R080	1	S	1.0	QPLDPKSLEHLRVNQSPLDDATSQSDWASKK	VNQS(1)PLDDATSQSDWASK	21	VNQSPLDDATSQSDWASK	A0A7M3R080--S21	33984.0	0.0	28852.0	159180.0	0.0	102000.0
A0A7M3R084	589	A0A7M3R084	1	S	0.97732	KKESRRGGARGRSRRSGQTPASDAGAEAHAE	S(0.977)GQT(0.023)PASDAGAEAHAEETTEAATAEGK	589	SGQTPASDAGAEAHAEETTEAATAEGK	A0A7M3R084--S589	0.0	98752.0	0.0	0.0	0.0	0.0
A0A7M3R0A3	80	A0A7M3R0A3	1;2	S	0.999988	DGPMRKRIRTLSSSRSRSPPPVYHPCQRAER	S(1)RS(1)PPPVYHPCQR	80	SRSPPPVYHPCQR	A0A7M3R0A3--S80	378730.0	0.0	328020.0	0.0	0.0	0.0
A0A7M3R0A3	82	A0A7M3R0A3	1;2	S	0.99998	PMRKRIRTLSSSRSRSPPPVYHPCQRAERED	S(1)RS(1)PPPVYHPCQR	82	SRSPPPVYHPCQR	A0A7M3R0A3--S82	378730.0	178200.0	328020.0	0.0	0.0	0.0
A0A7M3R0A8	753	A0A7M3R0A8	1	S	0.862083	SPVPSPLPKPLTEQHSPWLAPAFRLLSRTTT	PLT(0.138)EQHS(0.862)PWLAPAFR	753	PLTEQHSPWLAPAFR	A0A7M3R0A8--S753	0.0	0.0	30190.0	0.0	0.0	0.0
A0A7M3R0B7	466	A0A7M3R0B7	1	S	0.999991	SPEKIAPPHSEMPIKSPWEDVPSRNRATPGE	IAPPHSEMPIKS(1)PWEDVPSR	466	IAPPHSEMPIKSPWEDVPSR	A0A7M3R0B7--S466	406610.0	476480.0	0.0	0.0	0.0	0.0
A0A7M3R0I4	1364	A0A7M3R0I4	1	S	0.987856	SLELRLQAVKLTKSESTSDIGAYQHNGDSLP	S(0.007)ES(0.988)T(0.005)SDIGAYQHNGDSLPISESLPR	1364	SESTSDIGAYQHNGDSLPISESLPR	A0A7M3R0I4--S1364	0.0	0.0	95967.0	0.0	0.0	0.0
A0A7M3R0K7	642	A0A7M3R0K7	1	S	0.966353	VVKKNHGGKKLRKALSDTLLDLDVGYVIIKN	ALS(0.966)DT(0.034)LLDLDVGYVIIK	642	ALSDTLLDLDVGYVIIK	A0A7M3R0K7--S642	0.0	0.0	26828.0	0.0	0.0	0.0
A0A7M3R0K7	268	A0A7M3R0K7	1	S	0.998532	KQSIRATNSCREHTFSRPCLEDEMWVPRLCV	EHT(0.001)FS(0.999)RPCLEDEMWVPR	268	EHTFSRPCLEDEMWVPR	A0A7M3R0K7--S268	0.0	91895.0	80777.0	0.0	0.0	0.0
A0A7M3R0K7	694	A0A7M3R0K7	1	S	0.99647	RSAIKRGIAGFEGVCSESEEVRLNVEEQKQR	GIAGFEGVCS(0.996)ES(0.004)EEVR	694	GIAGFEGVCSESEEVR	A0A7M3R0K7--S694	656800.0	366930.0	350760.0	1862400.0	343360.0	358830.0
A0A7M3R0K7	473	A0A7M3R0K7	3	S	0.834981	RMKSVPVFDEPRGKQSPYVRTPTPTQLPPID	GKQS(0.835)PY(0.24)VRT(0.83)PT(0.765)PT(0.327)QLPPIDY(0.002)PR	473	GKQSPYVRTPTPTQLPPIDYPR	A0A7M3R0K7--S473	0.0	0.0	77172.0	0.0	0.0	0.0
A0A7M3R0K7	241	A0A7M3R0K7	1	S	0.999729	SARPAGSTARITGTESLHRSARLVDALKQSI	ITGTES(1)LHR	241	ITGTESLHR	A0A7M3R0K7--S241	0.0	0.0	0.0	36394.0	0.0	27592.0
A0A7M3R0K7	133	A0A7M3R0K7	1	S	1.0	CGMEWKKLETFGECLSQKLQTASFVVKFRQK	KLETFGECLS(1)QK	133	KLETFGECLSQK	A0A7M3R0K7--S133	0.0	0.0	0.0	81415.0	0.0	50133.0
A0A7M3R0K7	548	A0A7M3R0K7	1	S	0.995494	RDYGRLFVYEAPAKDSNNGDQTVKEYHITLR	LFVYEAPAKDS(0.995)NNGDQT(0.005)VK	548	LFVYEAPAKDSNNGDQTVK	A0A7M3R0K7--S548	95931.0	76888.0	0.0	0.0	0.0	0.0
A0A7M3R0K7	580	A0A7M3R0K7	1	S	1.0	KAASMSPRRPNEPWGSGDLTIAHQYASRYRS	RPNEPWGS(1)GDLTIAHQYASR	580	RPNEPWGSGDLTIAHQYASR	A0A7M3R0K7--S580	1670000.0	1311900.0	977180.0	793030.0	413660.0	1260900.0
A0A7M3R0K7	595	A0A7M3R0K7	1	S	1.0	SGDLTIAHQYASRYRSIDLATRGSKNRTGRR	YRS(1)IDLATR	595	YRSIDLATR	A0A7M3R0K7--S595	0.0	0.0	0.0	200420.0	0.0	0.0
A0A7M3R0K8	722	A0A7M3R0K8	1	S	0.998962	AARDSYTAWELRKAASIDNLKPDSAQFVLQR	AAS(0.999)IDNLKPDS(0.001)AQFVLQR	722	AASIDNLKPDSAQFVLQR	A0A7M3R0K8--S722	0.0	33021.0	0.0	0.0	0.0	0.0
A0A7M3R0K8	306	A0A7M3R0K8	1	S	0.999877	GSWGSDGTGQKKKLDSPPVTGQTTFKPSTKE	KLDS(1)PPVTGQTTFKPSTK	306	KLDSPPVTGQTTFKPSTK	A0A7M3R0K8--S306	0.0	63911.0	87605.0	0.0	0.0	0.0
A0A7M3R0L7	294	A0A7M3R0L7	1	S	0.999452	SKKAGLTTPAADEALSPNAIRALMDTDDTDD	AGLTTPAADEALS(0.999)PNAIR	294	AGLTTPAADEALSPNAIR	A0A7M3R0L7--S294	204830.0	0.0	0.0	0.0	0.0	0.0
A0A7M3R0N3	880	A0A7M3R0N3	1	S	1.0	ALYRIRPITDLAEQDSPANRVASMPSPRAGR	IRPITDLAEQDS(1)PANR	880	IRPITDLAEQDSPANR	A0A7M3R0N3--S880	0.0	0.0	196080.0	280910.0	141700.0	180210.0
A0A7M3R0P4;A0A7M3RS32	145;214	A0A7M3RS32	1	S	0.999998	KQEYAKVLQKHGKVGSIDSLEEHIKSDTSGY	VGS(1)IDSLEEHIK	214	VGSIDSLEEHIK	A0A7M3RS32--S214	0.0	0.0	0.0	34778.0	0.0	0.0
A0A7M3R0Q2	320	A0A7M3R0Q2	1	S	0.999999	NVKVGDFGLATHVGNSGRKTMLGTLGFMAPE	VGDFGLATHVGNS(1)GRK	320	VGDFGLATHVGNSGRK	A0A7M3R0Q2--S320	39272.0	31597.0	50335.0	0.0	0.0	0.0
A0A7M3R0Q7	355	A0A7M3R0Q7	1	S	0.812786	EFTCEICDKSFARKGSLTSHVDVIHKQLREY	KGS(0.813)LT(0.054)S(0.133)HVDVIHK	355	KGSLTSHVDVIHK	A0A7M3R0Q7--S355	14792.0	0.0	0.0	0.0	0.0	0.0
A0A7M3R0R6	1211	A0A7M3R0R6	1	S	0.921645	NAESALSSHAPAAASSDVDEMIAEEEGKANS	SENNAESALSSHAPAAAS(0.078)S(0.922)DVDEMIAEEEGK	1211	SENNAESALSSHAPAAASSDVDEMIAEEEGK	A0A7M3R0R6--S1211	73521.0	81293.0	96282.0	0.0	0.0	0.0
A0A7M3R0T6;A0A7M3R0U5	46;46	A0A7M3R0T6	1	S	0.99998	QASLAYGDEEYRFAQSPFPLYPGEELLKEVT	FAQS(1)PFPLYPGEELLK	46	FAQSPFPLYPGEELLK	A0A7M3R0T6--S46	0.0	0.0	0.0	0.0	0.0	17089.0
A0A7M3R0T6;A0A7M3R391;A0A7M3R0U5	773;469;773	A0A7M3R0T6	1	S	0.999431	LRALNLKSTLITDGRSPVNLLDATSGLIGQA	STLIT(0.001)DGRS(0.999)PVNLLDATSGLIGQAR	773	STLITDGRSPVNLLDATSGLIGQAR	A0A7M3R0T6--S773	34946.0	29059.0	21705.0	0.0	0.0	0.0
A0A7M3R0T6;A0A7M3R391;A0A7M3R0U5	782;478;782	A0A7M3R0T6	1	S	0.967311	LITDGRSPVNLLDATSGLIGQARSAIHVRQP;LITDGRSPVNLLDATSGLIGQARSTIHVRQS	SPVNLLDAT(0.033)S(0.967)GLIGQAR	782	SPVNLLDATSGLIGQAR	A0A7M3R0T6--S782	27319.0	0.0	0.0	0.0	0.0	0.0
A0A7M3R0V9	199	A0A7M3R0V9	2	S	0.878486	ILPDGFSLARLATRLSRFSVLNRQIFATLNN	LAT(1)RLS(0.878)RFS(0.122)VLNR	199	LATRLSRFSVLNR	A0A7M3R0V9--S199	779080.0	0.0	0.0	0.0	0.0	0.0
A0A7M3R0X6	723	A0A7M3R0X6	2	S	0.999268	VQPPIPAVNCLSRVNSSVSEPAPQPAVRHKR	VNS(0.999)S(0.001)VS(1)EPAPQPAVR	723	VNSSVSEPAPQPAVR	A0A7M3R0X6--S723	25947.0	0.0	0.0	0.0	0.0	0.0
A0A7M3R0X6	726	A0A7M3R0X6	2	S	1.0	PIPAVNCLSRVNSSVSEPAPQPAVRHKRLNF	VNS(0.999)S(0.001)VS(1)EPAPQPAVR	726	VNSSVSEPAPQPAVR	A0A7M3R0X6--S726	25947.0	0.0	0.0	0.0	0.0	0.0
A0A7M3R120	581	A0A7M3R120	1	S	0.981867	RQRPTLSSQGYSRSLSLGDLTSDTRLPARIS	S(0.018)LS(0.982)LGDLTSDTR	581	SLSLGDLTSDTR	A0A7M3R120--S581	0.0	0.0	0.0	204390.0	20061.0	0.0
A0A7M3R120	547	A0A7M3R120	1	S	0.846554	HSYCPTLYPISSRTVSLPSVNSDGLVSNRVR	T(0.153)VS(0.847)LPSVNSDGLVSNR	547	TVSLPSVNSDGLVSNR	A0A7M3R120--S547	0.0	0.0	0.0	51715.0	0.0	0.0
A0A7M3R134	228	A0A7M3R134	1	S	0.916012	NQIVHQMDLANPAARSNSPSGSALGVGGGTN	S(0.916)NS(0.042)PS(0.042)GS(0.001)ALGVGGGTNSLGHAAR	228	SNSPSGSALGVGGGTNSLGHAAR	A0A7M3R134--S228	61848.0	0.0	0.0	0.0	0.0	0.0
A0A7M3R134	230	A0A7M3R134	1	S	0.912858	IVHQMDLANPAARSNSPSGSALGVGGGTNSL	S(0.075)NS(0.913)PS(0.012)GSALGVGGGTNSLGHAAR	230	SNSPSGSALGVGGGTNSLGHAAR	A0A7M3R134--S230	0.0	0.0	18349.0	0.0	0.0	0.0
A0A7M3R164	514	A0A7M3R164	1	S	0.999999	CLLRALTVELFAEENSPKTTMAPEIEGFLNM	ALTVELFAEENS(1)PK	514	ALTVELFAEENSPK	A0A7M3R164--S514	15666.0	0.0	0.0	0.0	0.0	0.0
A0A7M3R198	73	A0A7M3R198	1	S	0.803152	VAQELARYKVDITALSESRLSEQSKREEVNA	VDIT(0.197)ALS(0.803)ESRLSEQSKR	73	VDITALSESRLSEQSKR	A0A7M3R198--S73	0.0	0.0	0.0	0.0	736120.0	521360.0
A0A7M3R1E8	402	A0A7M3R1E8	1;2	S	0.994278	RQDVTITVATLDRKQSHSLPQEAEISRSNSS	KQS(0.994)HS(0.006)LPQEAEIS(1)R	402	KQSHSLPQEAEISR	A0A7M3R1E8--S402	61541.0	18315.0	69760.0	0.0	0.0	0.0
A0A7M3R1E8	412	A0A7M3R1E8	2	S	0.999975	LDRKQSHSLPQEAEISRSNSSVDKDEDTVIR	KQS(0.994)HS(0.006)LPQEAEIS(1)R	412	KQSHSLPQEAEISR	A0A7M3R1E8--S412	0.0	18315.0	0.0	0.0	0.0	0.0
A0A7M3R1G6	266	A0A7M3R1G6	1	S	0.872072	GDTGNHRHSAATTPSSPKPEPYKPLVVTGCK	HSAAT(0.004)T(0.012)PS(0.112)S(0.872)PKPEPYKPLVVTGCK	266	HSAATTPSSPKPEPYKPLVVTGCK	A0A7M3R1G6--S266	108640.0	0.0	0.0	0.0	0.0	0.0
A0A7M3R1G7	255	A0A7M3R1G7	1;2	S	1.0	PSSADSRHRSRSRDRSISNYLSRDKSSSSDR	DRS(1)IS(1)NYLSR	255	DRSISNYLSR	A0A7M3R1G7--S255	1991500.0	1204200.0	1353700.0	0.0	0.0	0.0
A0A7M3R1G7	257	A0A7M3R1G7	2	S	0.999935	SADSRHRSRSRDRSISNYLSRDKSSSSDRKR	DRS(1)IS(1)NYLSR	257	DRSISNYLSR	A0A7M3R1G7--S257	1991500.0	1047200.0	1141800.0	0.0	0.0	0.0
A0A7M3R1J7	213	A0A7M3R1J7	1	S	0.999301	WNELPADVVMSPSIQSFKKNLDIFMFRNDQE	VVKSWNELPADVVMSPS(0.001)IQS(0.999)FK	213	VVKSWNELPADVVMSPSIQSFK	A0A7M3R1J7--S213	0.0	0.0	0.0	0.0	177380.0	0.0
A0A7M3R1Q4	1463	A0A7M3R1Q4	1;2	S	0.99842	SDSNDKEDSQPSTHVSPEKKVEKTATPEKPP	TISSDSNDKEDSQPST(0.001)HVS(0.998)PEKK	1463	TISSDSNDKEDSQPSTHVSPEKK	A0A7M3R1Q4--S1463	310150.0	1089700.0	390100.0	0.0	0.0	0.0
A0A7M3R1Q6	362	A0A7M3R1Q6	1	S	1.0	SNVGVPKNPFDDLVDSDDEDDDKPRDEWSPT	NPFDDLVDS(1)DDEDDDKPR	362	NPFDDLVDSDDEDDDKPR	A0A7M3R1Q6--S362	45780.0	39477.0	0.0	0.0	0.0	0.0
A0A7M3R1Q9	91	A0A7M3R1Q9	1	S	0.997679	NLFSLQRLPTLLHLDSPTSVKSRLEGEACLK	LPTLLHLDS(0.998)PT(0.001)S(0.001)VK	91	LPTLLHLDSPTSVK	A0A7M3R1Q9--S91	0.0	0.0	40446.0	52028.0	0.0	0.0
A0A7M3R1W8	137	A0A7M3R1W8	1	S	1.0	PKTTLLPKPEVVAQKSPQKSSPKTVKHLPTK	TTLLPKPEVVAQKS(1)PQK	137	TTLLPKPEVVAQKSPQK	A0A7M3R1W8--S137	413550.0	313050.0	314590.0	0.0	0.0	0.0
A0A7M3R1Y1	15	A0A7M3R1Y1	1	S	1.0	_MASGEPRQEKKRKESIIDLSKYLDKRIRVK	KES(1)IIDLSK	15	KESIIDLSK	A0A7M3R1Y1--S15	0.0	0.0	0.0	98980.0	26421.0	0.0
A0A7M3R248	1412	A0A7M3R248	1	S	0.820553	KASPVPTSHHLSGLASTPSLLGRSTSSNVYF	ASPVPT(0.001)S(0.001)HHLS(0.013)GLAS(0.821)T(0.149)PS(0.015)LLGR	1412	ASPVPTSHHLSGLASTPSLLGR	A0A7M3R248--S1412	36869.0	33253.0	44813.0	0.0	0.0	0.0
A0A7M3R251	83	A0A7M3R251	1;2	S	1.0	GKAKAKPKKGRNAVESDDESPRPNQATVPEG	NAVES(1)DDES(0.994)PRPNQAT(0.006)VPEGK	83	NAVESDDESPRPNQATVPEGK	A0A7M3R251--S83	574540.0	1072400.0	0.0	0.0	0.0	0.0
A0A7M3R251	87	A0A7M3R251	1;2	S	0.999961	AKPKKGRNAVESDDESPRPNQATVPEGKHPN	NAVESDDES(1)PRPNQATVPEGK	87	NAVESDDESPRPNQATVPEGK	A0A7M3R251--S87	345470.0	571350.0	0.0	0.0	0.0	0.0
A0A7M3R251	129	A0A7M3R251	1	S	0.999982	STKRGGAKNRRKNFDSEEDEEDVQAYSLPGK	RKNFDS(1)EEDEEDVQAYSLPGK	129	RKNFDSEEDEEDVQAYSLPGK	A0A7M3R251--S129	17681.0	0.0	0.0	0.0	0.0	0.0
A0A7M3R286	460	A0A7M3R286	1	S	1.0	NGKPSFPASKDGDKLSDDADDKDVEDALAGG	DGDKLS(1)DDADDKDVEDALAGGK	460	DGDKLSDDADDKDVEDALAGGK	A0A7M3R286--S460	145700.0	227990.0	134040.0	0.0	0.0	0.0
A0A7M3R286	1358	A0A7M3R286	1	S	0.964509	AFNATGKTGLPPRSASPGSKPHNVTPPPRSA	S(0.032)AS(0.965)PGS(0.003)KPHNVTPPPR	1358	SASPGSKPHNVTPPPR	A0A7M3R286--S1358	104630.0	152110.0	0.0	0.0	0.0	0.0
A0A7M3R2A1	347	A0A7M3R2A1	1	S	0.956933	KLFRRKDDGSFNFHSSVRDLLTGGDLTYWYE	DDGSFNFHS(0.043)S(0.957)VR	347	DDGSFNFHSSVR	A0A7M3R2A1--S347	0.0	0.0	0.0	51657.0	49819.0	37267.0
A0A7M3R2B0	299	A0A7M3R2B0	1	S	1.0	MTPSARSGRTGRRSRSVGVQSPILGSASPRR	S(1)VGVQSPILGSASPR	299	SVGVQSPILGSASPR	A0A7M3R2B0--S299	287220.0	164490.0	171300.0	0.0	0.0	0.0
A0A7M3R2B2	1525	A0A7M3R2B2	1	S	0.801403	GGLLDSHKRHGALYSSLQTVAVGESESLRGY	HGALY(0.005)S(0.068)S(0.801)LQT(0.123)VAVGES(0.002)ES(0.001)LR	1525	HGALYSSLQTVAVGESESLR	A0A7M3R2B2--S1525	15775.0	0.0	0.0	0.0	0.0	0.0
A0A7M3R2B2	1421	A0A7M3R2B2	1	S	0.99618	DAAISHQRHQRHRPLSPVSAADFGRQNSGTG	HRPLS(0.996)PVS(0.004)AADFGR	1421	HRPLSPVSAADFGR	A0A7M3R2B2--S1421	76402.0	55284.0	121070.0	56384.0	49869.0	64864.0
A0A7M3R2C4	92	A0A7M3R2C4	1	S	1.0	EEGKPKVEDIDDEEDSEEEGDDKESKDKKKK	VEDIDDEEDS(1)EEEGDDK	92	VEDIDDEEDSEEEGDDK	A0A7M3R2C4--S92	1035900.0	813770.0	714810.0	0.0	18766.0	0.0
A0A7M3R2G3	210	A0A7M3R2G3	1	S	0.999999	PTKTEKEDVMEEANDSVAYIDARADKPWVSQ	TEKEDVMEEANDS(1)VAYIDAR	210	TEKEDVMEEANDSVAYIDAR	A0A7M3R2G3--S210	69605.0	148780.0	55597.0	0.0	0.0	0.0
A0A7M3R2H3	5860	A0A7M3R2H3	1	S	0.999816	RLYELVEIRRAVVAGSLSELNLLGRTPSSFT	AVVAGS(1)LSELNLLGR	5860	AVVAGSLSELNLLGR	A0A7M3R2H3--S5860	54848.0	36076.0	48559.0	0.0	0.0	0.0
A0A7M3R2H3	5759	A0A7M3R2H3	1	S	0.962465	NKVTGGAPVVIAGSDSPLRRPVCSRGKRQRL	VTGGAPVVIAGS(0.038)DS(0.962)PLR	5759	VTGGAPVVIAGSDSPLR	A0A7M3R2H3--S5759	0.0	64607.0	0.0	0.0	0.0	0.0
A0A7M3R2L4	85	A0A7M3R2L4	1	S	0.997758	SDTLRASMAGAGTRDSMLMRQLVLRSDLDLE	ASMAGAGT(0.002)RDS(0.998)MLMR	85	ASMAGAGTRDSMLMR	A0A7M3R2L4--S85	0.0	0.0	0.0	0.0	34511.0	0.0
A0A7M3R2M1	78	A0A7M3R2M1	1	S	0.978371	SETTLSDSLGIGKTGSSEAFAEECVSRSSGV	T(0.016)GS(0.978)S(0.006)EAFAEECVSR	78	TGSSEAFAEECVSR	A0A7M3R2M1--S78	30581.0	27395.0	0.0	36253.0	0.0	0.0
A0A7M3R2P5	215	A0A7M3R2P5	1	S	0.999999	TALRISMKAAQENWDSDGAEHPTTAPPKKSA	AAQENWDS(1)DGAEHPTTAPPK	215	AAQENWDSDGAEHPTTAPPK	A0A7M3R2P5--S215	111740.0	138570.0	28198.0	0.0	0.0	0.0
A0A7M3R2P5	860	A0A7M3R2P5	1	S	0.988266	CTSNRQTGVDATRAYSTPDLLNVVLPAPLRP	AYS(0.988)T(0.012)PDLLNVVLPAPLRPSAK	860	AYSTPDLLNVVLPAPLRPSAK	A0A7M3R2P5--S860	137040.0	87184.0	36280.0	0.0	0.0	0.0
A0A7M3R2P5	735	A0A7M3R2P5	1	S	0.947286	EYALERERIICVQPPSPDSLTEEDKQLMTAE	IICVQPPS(0.947)PDS(0.038)LT(0.015)EEDK	735	IICVQPPSPDSLTEEDK	A0A7M3R2P5--S735	292950.0	232750.0	0.0	0.0	0.0	0.0
A0A7M3R2P9	593	A0A7M3R2P9	1	S	0.90199	QGLVTKTVSILNTDSSLGGHRPHKLALHH__	TVSILNT(0.005)DS(0.093)S(0.902)LGGHRPHK	593	TVSILNTDSSLGGHRPHK	A0A7M3R2P9--S593	179920.0	0.0	0.0	0.0	0.0	0.0
A0A7M3RXC8;A0A7M3R2U4	190;190	A0A7M3RXC8	1	S	0.999458	RLGVAGVVDYQGDLNSPPDLQKKSQKPKNPF	LGVAGVVDY(0.001)QGDLNS(0.999)PPDLQK	190	LGVAGVVDYQGDLNSPPDLQK	A0A7M3RXC8--S190	0.0	18230.0	0.0	0.0	0.0	0.0
A0A7M3R2Y3	7	A0A7M3R2Y3	1;2;3	S	0.981528	_________MGIETPSESTDDVVVLPFDKDA	GIET(0.998)PS(0.982)ES(0.457)T(0.563)DDVVVLPFDK	7	GIETPSESTDDVVVLPFDK	A0A7M3R2Y3--S7	374140.0	114170.0	0.0	139110.0	82471.0	0.0
A0A7M3R2Y3	9	A0A7M3R2Y3	2	S	0.790178	_______MGIETPSESTDDVVVLPFDKDAPA	GIET(1)PS(0.001)ES(0.79)T(0.21)DDVVVLPFDK	9	GIETPSESTDDVVVLPFDK	A0A7M3R2Y3--S9	321030.0	187420.0	177940.0	0.0	0.0	0.0
A0A7M3R2Y3	81	A0A7M3R2Y3	1	S	0.931643	PTRVTCRMLRPERTASPPQLNDGEGLACRII	T(0.068)AS(0.932)PPQLNDGEGLACR	81	TASPPQLNDGEGLACR	A0A7M3R2Y3--S81	0.0	0.0	0.0	529300.0	45781.0	377210.0
A0A7M3R2Y3	535	A0A7M3R2Y3	1	S	0.999999	DVPNETIGATSVGRVSVVSLSCSQPHQYEHV	VS(1)VVSLSCSQPHQYEHVTQK	535	VSVVSLSCSQPHQYEHVTQK	A0A7M3R2Y3--S535	308050.0	233490.0	144200.0	0.0	0.0	0.0
A0A7M3R2Y3	538	A0A7M3R2Y3	1	S	0.999911	NETIGATSVGRVSVVSLSCSQPHQYEHVTQK	VSVVS(1)LSCSQPHQYEHVTQK	538	VSVVSLSCSQPHQYEHVTQK	A0A7M3R2Y3--S538	77600.0	39779.0	0.0	0.0	0.0	0.0
A0A7M3R3P4	515	A0A7M3R3P4	1	S	0.961468	CPAFFDESDPDRDKSSDPESAAHPLASWRRS	DKS(0.038)S(0.961)DPES(0.001)AAHPLASWR	515	DKSSDPESAAHPLASWR	A0A7M3R3P4--S515	31075.0	0.0	0.0	0.0	0.0	0.0
A0A7M3R3T2	308	A0A7M3R3T2	1	S	0.96206	KAVQQLLEKQKMLEKSPVTTPLRPRGRPAKV	MLEKS(0.962)PVT(0.027)T(0.011)PLRPR	308	MLEKSPVTTPLRPR	A0A7M3R3T2--S308	0.0	0.0	18436.0	0.0	0.0	0.0
A0A7M3R3U6	474	A0A7M3R3U6	1	S	0.998308	LPIETKGRAMQHSVDSEIEISDISTKK____	AMQHS(0.001)VDS(0.998)EIEISDISTK	474	AMQHSVDSEIEISDISTK	A0A7M3R3U6--S474	0.0	0.0	0.0	0.0	0.0	20785.0
A0A7M3R3V9	1090	A0A7M3R3V9	1	S	0.994159	SLSRPGASSTLPHYGSYKQLASHAKEKRHQP	PGASS(0.005)T(0.001)LPHYGS(0.994)YK	1090	PGASSTLPHYGSYK	A0A7M3R3V9--S1090	0.0	0.0	42922.0	0.0	0.0	0.0
A0A7M3R3V9	727	A0A7M3R3V9	1	S	0.999914	DLQIKLDDLRQAPELSDEDEVTDELRDTHAR	QAPELS(1)DEDEVTDELR	727	QAPELSDEDEVTDELR	A0A7M3R3V9--S727	24629.0	0.0	0.0	138970.0	0.0	32531.0
A0A7M3R442	1093	A0A7M3R442	1	S	0.888912	RHTKMGAKTAPARPASPTGGMSPPPTTSLRH	T(0.006)APARPAS(0.889)PT(0.105)GGMSPPPTTSLR	1093	TAPARPASPTGGMSPPPTTSLR	A0A7M3R442--S1093	118060.0	84623.0	0.0	0.0	0.0	0.0
A0A7M3R442	1099	A0A7M3R442	1	S	0.995627	AKTAPARPASPTGGMSPPPTTSLRHGRPSRK	PAS(0.001)PT(0.001)GGMS(0.996)PPPT(0.001)T(0.001)SLR	1099	PASPTGGMSPPPTTSLR	A0A7M3R442--S1099	130010.0	65470.0	0.0	0.0	0.0	0.0
A0A7M3R456	945	A0A7M3R456	1	S	0.999999	RSVNREISSTRPHQVSPLFSHTRFPPESRSH	PHQVS(1)PLFSHTR	945	PHQVSPLFSHTR	A0A7M3R456--S945	33600.0	19905.0	28412.0	0.0	0.0	0.0
A0A7M3R473	62	A0A7M3R473	1	S	1.0	IHHEEPAALVPVPEKSPPKRLAIYRDPEPSR	GLQIHHEEPAALVPVPEKS(1)PPKR	62	GLQIHHEEPAALVPVPEKSPPKR	A0A7M3R473--S62	382880.0	317150.0	282310.0	0.0	0.0	0.0
A0A7M3R476	119	A0A7M3R476	1	S	1.0	KLMEGVEILHKDEPKSEVLEEALSLVRNNED	DEPKS(1)EVLEEALSLVR	119	DEPKSEVLEEALSLVR	A0A7M3R476--S119	0.0	0.0	0.0	0.0	12340.0	13905.0
A0A7M3R8T9;A0A7M3R4E2	79;79	A0A7M3R8T9	1	S	0.966502	GHGQNDNLYDNHDRNSEEDFPSPKRAVNANR	NCCAAGHGQNDNLY(0.013)DNHDRNS(0.967)EEDFPS(0.021)PK	79	NCCAAGHGQNDNLYDNHDRNSEEDFPSPK	A0A7M3R8T9--S79	62055.0	0.0	49106.0	0.0	0.0	0.0
A0A7M3R4J2	327	A0A7M3R4J2	1	S	1.0	SAKEKRIRIWREYRPSDDKIAAPAPAGKTKG	EYRPS(1)DDKIAAPAPAGK	327	EYRPSDDKIAAPAPAGK	A0A7M3R4J2--S327	191080.0	286700.0	287900.0	0.0	0.0	0.0
A0A7M3R4S9	1560	A0A7M3R4S9	1	S	0.999892	GRGLGGVTAPHEAMFSPQMYRHDLSYSPGRS	GLGGVTAPHEAMFS(1)PQMYR	1560	GLGGVTAPHEAMFSPQMYR	A0A7M3R4S9--S1560	78693.0	88136.0	55515.0	0.0	0.0	0.0
A0A7M3R4Z5	23	A0A7M3R4Z5	1	S	0.999992	DQLMEELDADKSGKVSAGELMAALKGSGIDL	SGKVS(1)AGELMAALK	23	SGKVSAGELMAALK	A0A7M3R4Z5--S23	0.0	0.0	0.0	108220.0	22190.0	0.0
A0A7M3R549	465	A0A7M3R549	1	S	0.997465	AVFLEATKRVELVDRSPIPEADTLAASPSKK	VELVDRS(0.997)PIPEADT(0.002)LAASPSK	465	VELVDRSPIPEADTLAASPSK	A0A7M3R549--S465	0.0	0.0	25086.0	0.0	0.0	0.0
A0A7M3RP83;A0A7M3R573	43;43	A0A7M3RP83	1	S	0.983933	EREKPVLVDVSEERGSHERTRTDYCCKMAAP	EKPVLVDVS(0.016)EERGS(0.984)HER	43	EKPVLVDVSEERGSHER	A0A7M3RP83--S43	136500.0	128410.0	213240.0	0.0	0.0	0.0
A0A7M3R5D5	468	A0A7M3R5D5	1	S	0.999413	QKCRTTTNSSGMRGLSPPTHLDHTDDRSDNE	GLS(0.999)PPT(0.001)HLDHTDDR	468	GLSPPTHLDHTDDR	A0A7M3R5D5--S468	162020.0	0.0	0.0	0.0	0.0	0.0
A0A7M3R5E2	106	A0A7M3R5E2	1	S	0.999447	LEGEDPTASLKLPGTSPQQSAANDKPTYPTS	LPGT(0.001)S(0.999)PQQSAANDKPTYPTSHK	106	LPGTSPQQSAANDKPTYPTSHK	A0A7M3R5E2--S106	789250.0	611270.0	1321000.0	0.0	0.0	0.0
A0A7M3R5E9	91	A0A7M3R5E9	2	S	1.0	LKSGDLGIPQNPDDRSPSPEPIYSGDGKRLN	SGDLGIPQNPDDRS(1)PS(1)PEPIYSGDGK	91	SGDLGIPQNPDDRSPSPEPIYSGDGK	A0A7M3R5E9--S91	1856900.0	1774000.0	1909900.0	0.0	0.0	0.0
A0A7M3R5E9	93	A0A7M3R5E9	2	S	1.0	SGDLGIPQNPDDRSPSPEPIYSGDGKRLNTR	SGDLGIPQNPDDRS(1)PS(1)PEPIYSGDGK	93	SGDLGIPQNPDDRSPSPEPIYSGDGK	A0A7M3R5E9--S93	1856900.0	1774000.0	1909900.0	0.0	0.0	0.0
A0A7M3R5G1	147	A0A7M3R5G1	1	S	1.0	LGPKRASKIRKLFNLSKEDDVRQYVVRKPLP	LFNLS(1)KEDDVR	147	LFNLSKEDDVR	A0A7M3R5G1--S147	109860.0	84956.0	57739.0	0.0	0.0	0.0
A0A7M3R5G3	568	A0A7M3R5G3	1	S	0.999994	TNCCLPTTHNEPGHMSPLRVPDLKSRAGPID	HLQQTTNCCLPTTHNEPGHMS(1)PLR	568	HLQQTTNCCLPTTHNEPGHMSPLR	A0A7M3R5G3--S568	214700.0	157010.0	108880.0	0.0	0.0	0.0
A0A7M3R5G3	664	A0A7M3R5G3	1	S	0.990163	RVLLEFYLRSTSDANSPTDPLSNHPREGANT	S(0.001)T(0.001)S(0.001)DANS(0.99)PT(0.006)DPLSNHPR	664	STSDANSPTDPLSNHPR	A0A7M3R5G3--S664	16226.0	52569.0	0.0	0.0	0.0	0.0
A0A7M3R5G7	794	A0A7M3R5G7	1	S	1.0	SSTERTASPFSGKIPSPVQTARPIKLTSSKG	IPS(1)PVQTAR	794	IPSPVQTAR	A0A7M3R5G7--S794	0.0	0.0	545840.0	0.0	0.0	0.0
A0A7M3R5G7	855	A0A7M3R5G7	1	S	0.998545	KTRTNEDTRQPIPASSPGPIFPRLDRGEKSP	QPIPAS(0.001)S(0.999)PGPIFPR	855	QPIPASSPGPIFPR	A0A7M3R5G7--S855	0.0	0.0	0.0	295230.0	128490.0	73510.0
A0A7M3R5K2	342	A0A7M3R5K2	1	S	0.756894	KRAGIVMENARILDASTLLSPEDIYLASDTN	ILDAS(0.757)T(0.243)LLSPEDIYLASDTNQR	342	ILDASTLLSPEDIYLASDTNQR	A0A7M3R5K2--S342	0.0	0.0	0.0	16814.0	0.0	12973.0
A0A7M3R5K2	346	A0A7M3R5K2	1	S	0.970313	IVMENARILDASTLLSPEDIYLASDTNQRDK	ILDAS(0.012)T(0.012)LLS(0.97)PEDIYLAS(0.005)DT(0.001)NQR	346	ILDASTLLSPEDIYLASDTNQR	A0A7M3R5K2--S346	0.0	0.0	0.0	51610.0	0.0	0.0
A0A7M3R5K3	474	A0A7M3R5K3	1	S	0.999925	SSADGVLTCPPSTSKSPATTAAATAVDPPHR	S(1)PATTAAATAVDPPHR	474	SPATTAAATAVDPPHR	A0A7M3R5K3--S474	334720.0	0.0	276990.0	0.0	0.0	0.0
A0A7M3R5K3	22	A0A7M3R5K3	1	S	0.959899	RLSHCTADGCLVKSPSRDLLIDHVRRSHCRE	S(0.04)PS(0.96)RDLLIDHVR	22	SPSRDLLIDHVR	A0A7M3R5K3--S22	22218.0	0.0	0.0	0.0	0.0	0.0
A0A7M3R5N8;A0A7M3RDW7	283;1973	A0A7M3R5N8	1	S	0.999926	STSDDRKDSLLNRPGSPHASLTCARFPEVDD	DSLLNRPGS(1)PHASLTCAR	283	DSLLNRPGSPHASLTCAR	A0A7M3R5N8--S283	71527.0	41285.0	35213.0	0.0	0.0	0.0
A0A7M3R5Q0	443	A0A7M3R5Q0	1	S	1.0	RGGGGGLSQLGRKTRSAGGELDHLSERFGCV	S(1)AGGELDHLSER	443	SAGGELDHLSER	A0A7M3R5Q0--S443	54952.0	45888.0	0.0	0.0	0.0	0.0
A0A7M3R5S0	309	A0A7M3R5S0	1	S	0.816868	AVAVNVDQSSGLATGSSANLRALRMG_____	ETNTAVAVNVDQSSGLAT(0.011)GS(0.817)S(0.172)ANLR	309	ETNTAVAVNVDQSSGLATGSSANLR	A0A7M3R5S0--S309	83578.0	114930.0	102700.0	0.0	0.0	0.0
A0A7M3R5W2	651	A0A7M3R5W2	3	S	0.988087	PMPTTITMKVVHTVLSRTLGHKLNKMNFKKE	PMPT(0.083)T(0.517)IT(0.399)MKVVHT(0.014)VLS(0.988)RT(0.998)LGHK	651	PMPTTITMKVVHTVLSRTLGHK	A0A7M3R5W2--S651	0.0	0.0	0.0	0.0	643790.0	0.0
A0A7M3R5Z2	756	A0A7M3R5Z2	1	S	1.0	HENRLKNRDRLVRMQSDVQLVLEALRTKASR	MQS(1)DVQLVLEALR	756	MQSDVQLVLEALR	A0A7M3R5Z2--S756	33444.0	0.0	8830.9	0.0	0.0	0.0
A0A7M3RWH1;A0A7M3R5Z4	505;505	A0A7M3RWH1	1	S	0.999759	GSPKEKTPPVVPPEPSPPPPILEKEVNVLVD	TPPVVPPEPS(1)PPPPILEK	505	TPPVVPPEPSPPPPILEK	A0A7M3RWH1--S505	175690.0	168810.0	0.0	0.0	0.0	0.0
A0A7M3R611	97	A0A7M3R611	1	S	0.997718	HAPSNNVRAVDPPQKSPASAESPVKSPSKLR	AVDPPQKS(0.998)PAS(0.002)AESPVK	97	AVDPPQKSPASAESPVK	A0A7M3R611--S97	0.0	0.0	0.0	38831.0	0.0	0.0
A0A7M3R611	475	A0A7M3R611	1	S	0.997849	NTVESGFHPENKDRKSEHLEEATVPAPTFA_	DRKS(0.998)EHLEEAT(0.002)VPAPTFA	475	DRKSEHLEEATVPAPTFA	A0A7M3R611--S475	102480.0	63562.0	155850.0	228480.0	0.0	0.0
A0A7M3R628	83	A0A7M3R628	1	S	0.835696	ARIDGENVVRPYTPISLHSDRGYVKFLIKTY	IDGENVVRPY(0.009)T(0.078)PIS(0.836)LHS(0.078)DR	83	IDGENVVRPYTPISLHSDR	A0A7M3R628--S83	107880.0	0.0	0.0	0.0	0.0	0.0
A0A7M3R650	646	A0A7M3R650	1	S	0.962135	GIQSGDEEKATEQQHSEADTPTVSPTPEAKV	AT(0.022)EQQHS(0.962)EADT(0.015)PTVSPTPEAK	646	ATEQQHSEADTPTVSPTPEAK	A0A7M3R650--S646	0.0	12904.0	25062.0	0.0	0.0	0.0
A0A7M3R694;A0A7M3RKG2	59;73	A0A7M3RKG2	1	S	1.0	GHCLPTLPEDLPLNMSNKEGQGSEGPSPSWK	GVGHCLPTLPEDLPLNMS(1)NK	73	GVGHCLPTLPEDLPLNMSNK	A0A7M3RKG2--S73	0.0	20017.0	0.0	0.0	0.0	0.0
A0A7M3R694;A0A7M3RKG2	507;521	A0A7M3RKG2	1	S	0.999897	NRDKMLPAEPAKRNLSANNHHVGLENEHHDY	NLS(1)ANNHHVGLENEHHDYYR	521	NLSANNHHVGLENEHHDYYR	A0A7M3RKG2--S521	40398.0	42097.0	0.0	0.0	0.0	0.0
A0A7M3R6A0	693	A0A7M3R6A0	1	S	0.940733	RDRESQSGPTVKVPISGSASPPPPPQSVPNA	VPIS(0.941)GS(0.035)AS(0.024)PPPPPQSVPNAVAR	693	VPISGSASPPPPPQSVPNAVAR	A0A7M3R6A0--S693	34912.0	0.0	0.0	0.0	0.0	0.0
A0A7M3R6B3	24	A0A7M3R6B3	2	S	1.0	SREFDSRRPPIERRRSRSPIAPPPNFRHERN	S(1)RS(1)PIAPPPNFR	24	SRSPIAPPPNFR	A0A7M3R6B3--S24	5012100.0	4800800.0	3195900.0	0.0	0.0	0.0
A0A7M3R6B3	26	A0A7M3R6B3	1;2	S	1.0	EFDSRRPPIERRRSRSPIAPPPNFRHERNVG	S(1)RS(1)PIAPPPNFR	26	SRSPIAPPPNFR	A0A7M3R6B3--S26	5012100.0	6691000.0	3195900.0	414780.0	0.0	0.0
A0A7M3R6B3	141	A0A7M3R6B3	1	S	1.0	PPPVRRYSRPPRPEPSPRRYSRDLPPREAPG	YSRPPRPEPS(1)PR	141	YSRPPRPEPSPR	A0A7M3R6B3--S141	617610.0	680260.0	887910.0	0.0	0.0	0.0
A0A7M3R6B7	478	A0A7M3R6B7	1	S	0.869729	ITCTGSATTEIGKPASPSKTNAVRRILPKSA	ITCTGSATTEIGKPAS(0.87)PS(0.13)K	478	ITCTGSATTEIGKPASPSK	A0A7M3R6B7--S478	20783.0	40718.0	0.0	0.0	0.0	0.0
A0A7M3R6B7	515	A0A7M3R6B7	1	S	0.999273	TKSHSNAVLPQTRPISPSIVVNLADMMEAKS	PIS(0.999)PS(0.001)IVVNLADMMEAK	515	PISPSIVVNLADMMEAK	A0A7M3R6B7--S515	31407.0	39243.0	0.0	0.0	0.0	0.0
A0A7M3R6D4	160	A0A7M3R6D4	1	S	0.78851	EKEKNRSPPRPSRHHSFSVDDEADGWELKED	HHS(0.789)FS(0.211)VDDEADGWELK	160	HHSFSVDDEADGWELK	A0A7M3R6D4--S160	28895.0	19820.0	50615.0	36320.0	0.0	0.0
A0A7M3R6D4	113	A0A7M3R6D4	1	S	1.0	EPAANTNVDSQEEPKSMGEQKEEPEPVAVKR	S(1)MGEQKEEPEPVAVK	113	SMGEQKEEPEPVAVK	A0A7M3R6D4--S113	28347.0	0.0	0.0	0.0	0.0	0.0
A0A7M3RHB1;A0A7M3R6G6	11;378	A0A7M3RHB1	3	S	0.846826	_____MVSRVNEVAKSVSLSINAGKTKVISN	S(0.847)VS(0.153)LS(1)INAGKT(1)K	11	SVSLSINAGKTK	A0A7M3RHB1--S11	88168.0	0.0	97702.0	0.0	0.0	0.0
A0A7M3RHB1;A0A7M3R6G6	15;382	A0A7M3RHB1	3	S	0.999986	_MVSRVNEVAKSVSLSINAGKTKVISNCIPD	S(0.5)VS(0.5)LS(1)INAGKT(1)K	15	SVSLSINAGKTK	A0A7M3RHB1--S15	88168.0	0.0	97702.0	0.0	0.0	0.0
A0A7M3R6K6	70	A0A7M3R6K6	1	S	0.998444	EGKAVLTVADTETRESNDADTDRQQPKEQEP	AVLTVADTET(0.001)RES(0.998)NDADTDR	70	AVLTVADTETRESNDADTDR	A0A7M3R6K6--S70	22602.0	0.0	0.0	0.0	0.0	0.0
A0A7M3R6K6	248	A0A7M3R6K6	1	S	1.0	PAKDRSYSPGLDRVESPPIDVEEVTPHDGDE	VES(1)PPIDVEEVTPHDGDEK	248	VESPPIDVEEVTPHDGDEK	A0A7M3R6K6--S248	114330.0	90445.0	79812.0	0.0	0.0	0.0
A0A7M3R6M1	10	A0A7M3R6M1	2	S	0.999968	______MSKETLNAISKREQQVLNNSASPAN	S(0.068)KET(0.932)LNAIS(1)KR	10	SKETLNAISKR	A0A7M3R6M1--S10	0.0	0.0	0.0	0.0	0.0	25989.0
A0A7M3R6N9	147	A0A7M3R6N9	1	S	0.999125	SLSRQFAGLEPRRYNSTSTVFIDNSTCSKPD	YNS(0.999)T(0.001)STVFIDNSTCSKPDPR	147	YNSTSTVFIDNSTCSKPDPR	A0A7M3R6N9--S147	108880.0	181330.0	85615.0	26651.0	0.0	20213.0
A0A7M3R6P9	421	A0A7M3R6P9	1	S	0.999367	DLDDTRDFDSSADPKSPHLCVDERGYERLTP	DFDSS(0.001)ADPKS(0.999)PHLCVDER	421	DFDSSADPKSPHLCVDER	A0A7M3R6P9--S421	0.0	47122.0	50538.0	0.0	0.0	0.0
A0A7M3R6Q3	78	A0A7M3R6Q3	1	S	0.99385	DVDSYGDPRCNRHPPSPSFPSTSHYPQRRQR	HPPS(0.994)PS(0.006)FPSTSHYPQR	78	HPPSPSFPSTSHYPQR	A0A7M3R6Q3--S78	598790.0	457440.0	317970.0	0.0	0.0	0.0
A0A7M3R6W0	262	A0A7M3R6W0	1	S	0.995808	TLINQSAQTTSSNSVSPRTSSGEGPRFHPAD	TLINQSAQTTSSNS(0.004)VS(0.996)PR	262	TLINQSAQTTSSNSVSPR	A0A7M3R6W0--S262	28641.0	17915.0	22445.0	0.0	0.0	0.0
A0A7M3R6Y1	11	A0A7M3R6Y1	1	S	1.0	_____MFALQPVNVLSAGADEEKAETARIST	MFALQPVNVLS(1)AGADEEK	11	MFALQPVNVLSAGADEEK	A0A7M3R6Y1--S11	1159200.0	778750.0	631570.0	0.0	0.0	0.0
A0A7M3R6Y1	132	A0A7M3R6Y1	1	S	1.0	VALEALEQSAKNHAGSMVELHKDEAFKAQLL	NHAGS(1)MVELHKDEAFK	132	NHAGSMVELHKDEAFK	A0A7M3R6Y1--S132	127260.0	0.0	159470.0	0.0	0.0	0.0
A0A7M3R6Y4	84	A0A7M3R6Y4	1	S	1.0	EKLRMLTQGESEARESILENAEADENNKRIL	ES(1)ILENAEADENNKR	84	ESILENAEADENNKR	A0A7M3R6Y4--S84	54475.0	45462.0	46430.0	67386.0	34304.0	33422.0
A0A7M3R745	156	A0A7M3R745	1	S	0.999903	ELGERPGVFEPWRRFSAVESNVTDPRLSYSA	RFS(1)AVESNVTDPR	156	RFSAVESNVTDPR	A0A7M3R745--S156	0.0	0.0	0.0	118590.0	0.0	0.0
A0A7M3R773	112	A0A7M3R773	1	S	0.997485	IGKAKALALGKNDEDSDGWTEEDESESDWHL	NDEDS(0.997)DGWT(0.002)EEDESESDWHLSR	112	NDEDSDGWTEEDESESDWHLSR	A0A7M3R773--S112	35593.0	60113.0	36048.0	0.0	0.0	0.0
A0A7M3R7D0	397	A0A7M3R7D0	1	S	0.999847	PPHSQNPFHHGEQQNSPGRLPPPPPPPLPTG	FPPHSQNPFHHGEQQNS(1)PGR	397	FPPHSQNPFHHGEQQNSPGR	A0A7M3R7D0--S397	0.0	155460.0	51654.0	0.0	0.0	0.0
A0A7M3R7F3	624	A0A7M3R7F3	3	S	0.972669	FLRNLRSGKSRSRTFSPSPSPPPPRRHHHHH	T(0.029)FS(0.973)PS(0.999)PS(1)PPPPR	624	TFSPSPSPPPPR	A0A7M3R7F3--S624	0.0	66019.0	0.0	0.0	0.0	0.0
A0A7M3R7F3	626	A0A7M3R7F3	3	S	0.99915	RNLRSGKSRSRTFSPSPSPPPPRRHHHHHPE	T(0.029)FS(0.973)PS(0.999)PS(1)PPPPR	626	TFSPSPSPPPPR	A0A7M3R7F3--S626	0.0	66019.0	0.0	0.0	0.0	0.0
A0A7M3R7F3	628	A0A7M3R7F3	3	S	0.999582	LRSGKSRSRTFSPSPSPPPPRRHHHHHPEDS	T(0.029)FS(0.973)PS(0.999)PS(1)PPPPR	628	TFSPSPSPPPPR	A0A7M3R7F3--S628	0.0	66019.0	0.0	0.0	0.0	0.0
A0A7M3R7H1	675	A0A7M3R7H1	1	S	0.989339	TRWTTCRKPTARPFSSLELLPFKGTEAGENC	PFS(0.011)S(0.989)LELLPFK	675	PFSSLELLPFK	A0A7M3R7H1--S675	0.0	0.0	0.0	0.0	0.0	35996.0
A0A7M3R7H7	200	A0A7M3R7H7	2	S	0.999001	IILLRQKPSEPEKKGSNAAATNSKEELKPLS	GS(0.999)NAAAT(0.038)NS(0.962)KEELKPLS(0.001)K	200	GSNAAATNSKEELKPLSK	A0A7M3R7H7--S200	13741.0	0.0	0.0	0.0	0.0	0.0
A0A7M3R7H7	207	A0A7M3R7H7	1;2	S	1.0	PSEPEKKGSNAAATNSKEELKPLSKAGDEAE	GSNAAATNS(1)KEELKPLSK	207	GSNAAATNSKEELKPLSK	A0A7M3R7H7--S207	1879200.0	2858500.0	1101700.0	391850.0	92012.0	230650.0
A0A7M3R7H7	279	A0A7M3R7H7	1	S	1.0	NLAPAMDEKEKIRRQSVAPPVEINYPPVQIL	RQS(1)VAPPVEINYPPVQILR	279	RQSVAPPVEINYPPVQILR	A0A7M3R7H7--S279	103690.0	91681.0	58176.0	548470.0	738090.0	778540.0
A0A7M3R7I5	304	A0A7M3R7I5	2;3	S	1.0	RSKGDRERSPVSERGSRSPIEHNDYGAKKDE	S(0.01)PVS(0.99)ERGS(1)RS(1)PIEHNDYGAK	304	SPVSERGSRSPIEHNDYGAK	A0A7M3R7I5--S304	332560.0	450640.0	0.0	0.0	0.0	0.0
A0A7M3R7I5	306	A0A7M3R7I5	2;3	S	1.0	KGDRERSPVSERGSRSPIEHNDYGAKKDEYR	S(0.01)PVS(0.99)ERGS(1)RS(1)PIEHNDYGAK	306	SPVSERGSRSPIEHNDYGAK	A0A7M3R7I5--S306	332560.0	450640.0	0.0	0.0	0.0	0.0
A0A7M3R7I5	250	A0A7M3R7I5	3	S	1.0	RSPSADGRAKNGRRQSSVRDDSPVEDRWRDD	RQS(1)S(1)VRDDS(1)PVEDR	250	RQSSVRDDSPVEDR	A0A7M3R7I5--S250	15939.0	0.0	22209.0	0.0	0.0	0.0
A0A7M3R7I5	251	A0A7M3R7I5	3	S	1.0	SPSADGRAKNGRRQSSVRDDSPVEDRWRDDR	RQS(1)S(1)VRDDS(1)PVEDR	251	RQSSVRDDSPVEDR	A0A7M3R7I5--S251	15939.0	0.0	22209.0	0.0	0.0	0.0
A0A7M3R7I5	256	A0A7M3R7I5	3	S	1.0	GRAKNGRRQSSVRDDSPVEDRWRDDRRSRPR	RQS(1)S(1)VRDDS(1)PVEDR	256	RQSSVRDDSPVEDR	A0A7M3R7I5--S256	15939.0	0.0	22209.0	0.0	0.0	0.0
A0A7M3R7I5	300	A0A7M3R7I5	2;3	S	0.990244	PSRQRSKGDRERSPVSERGSRSPIEHNDYGA	S(0.01)PVS(0.99)ERGS(1)RS(1)PIEHNDYGAK	300	SPVSERGSRSPIEHNDYGAK	A0A7M3R7I5--S300	268530.0	450640.0	0.0	0.0	0.0	0.0
A0A7M3R7P7	258	A0A7M3R7P7	1	S	0.948197	TDKPLRLPLQDVYKISGVGTVPVGRVETGVL	LPLQDVY(0.001)KIS(0.948)GVGT(0.051)VPVGR	258	LPLQDVYKISGVGTVPVGR	A0A7M3R7P7--S258	0.0	25393.0	0.0	0.0	0.0	0.0
A0A7M3R7Q3	3549	A0A7M3R7Q3	1	S	0.898937	NLTPGQVILSKERSPSPTEGVLLLSARRPDV	S(0.073)PS(0.899)PT(0.028)EGVLLLSAR	3549	SPSPTEGVLLLSAR	A0A7M3R7Q3--S3549	59469.0	0.0	0.0	0.0	0.0	0.0
A0A7M3R7W5	1217	A0A7M3R7W5	1	S	0.999999	EARSAIVRPPNGDDVSPAKAATVSVPDFTGL	SAIVRPPNGDDVS(1)PAK	1217	SAIVRPPNGDDVSPAK	A0A7M3R7W5--S1217	0.0	0.0	147800.0	0.0	0.0	0.0
A0A7M3R7W7	80	A0A7M3R7W7	1	S	0.999978	MQQYWQKNADLKRPWSPHLQIYHPPLVMRNS	RPWS(1)PHLQIYHPPLVMR	80	RPWSPHLQIYHPPLVMR	A0A7M3R7W7--S80	0.0	40573.0	29937.0	0.0	0.0	0.0
A0A7M3R827	210	A0A7M3R827	1	S	1.0	TGDLQSSESVRTGVQSEGQNNTTVETKGKHN	TGVQS(1)EGQNNTTVETK	210	TGVQSEGQNNTTVETK	A0A7M3R827--S210	11570.0	21890.0	0.0	0.0	0.0	0.0
A0A7M3R835	380	A0A7M3R835	1	S	1.0	SYGENSSHDLRKGRFSPAVVDMDELRFERRR	GRFS(1)PAVVDMDELR	380	GRFSPAVVDMDELR	A0A7M3R835--S380	39896.0	0.0	0.0	0.0	0.0	0.0
A0A7M3R835	1652	A0A7M3R835	1;2	S	0.999574	HQEIVSRTTYEEVEASPVPCSSPPLLL____	TTYEEVEAS(1)PVPCS(0.27)S(0.73)PPLLL	1652	TTYEEVEASPVPCSSPPLLL	A0A7M3R835--S1652	338940.0	314120.0	287000.0	0.0	0.0	0.0
A0A7M3R865	262	A0A7M3R865	2	S	0.989885	GTDEDLAVLDHLDEDSGDEALSFQEPERSPE	LSGGTDEDLAVLDHLDEDS(0.99)GDEALS(0.257)FQEPERS(0.753)PEHK	262	LSGGTDEDLAVLDHLDEDSGDEALSFQEPERSPEHK	A0A7M3R865--S262	197890.0	143080.0	0.0	0.0	0.0	0.0
A0A7M3R865	275	A0A7M3R865	2	S	0.75349	EDSGDEALSFQEPERSPEHKTSHAERSGAKS	LSGGTDEDLAVLDHLDEDS(0.99)GDEALS(0.257)FQEPERS(0.753)PEHK	275	LSGGTDEDLAVLDHLDEDSGDEALSFQEPERSPEHK	A0A7M3R865--S275	197890.0	143080.0	0.0	0.0	0.0	0.0
A0A7M3R8A6	33	A0A7M3R8A6	1	S	0.996057	RKPQEPITDGTEIAVSPRSLQSELMCPICLD	KPQEPITDGT(0.004)EIAVS(0.996)PR	33	KPQEPITDGTEIAVSPR	A0A7M3R8A6--S33	55099.0	0.0	0.0	0.0	0.0	0.0
A0A7M3R8D9	462	A0A7M3R8D9	1	S	0.999735	SKDSSKKGSPKEAKGSPQPTAPPEEPEPVQP	EAKGS(1)PQPTAPPEEPEPVQPLEK	462	EAKGSPQPTAPPEEPEPVQPLEK	A0A7M3R8D9--S462	79349.0	117750.0	0.0	0.0	0.0	0.0
A0A7M3R8D9	103	A0A7M3R8D9	1	S	0.94585	SNSPKSKSPGKSKSGSPVPAGDEPPKAELEK	S(0.054)GS(0.946)PVPAGDEPPKAELEK	103	SGSPVPAGDEPPKAELEK	A0A7M3R8D9--S103	796860.0	781750.0	181670.0	0.0	0.0	0.0
A0A7M3R8I0	426	A0A7M3R8I0	1	S	1.0	QRMAAVPATGSSRRKSPIRPMQVVRTEPLIY	KS(1)PIRPMQVVR	426	KSPIRPMQVVR	A0A7M3R8I0--S426	62519.0	0.0	0.0	0.0	0.0	0.0
A0A7M3R8I3	416	A0A7M3R8I3	1;2	S	0.988732	NQGLVTKAVSILNTDSSLGGHRPHKLALHH_	AVSILNT(0.023)DS(0.989)S(0.989)LGGHRPHK	416	AVSILNTDSSLGGHRPHK	A0A7M3R8I3--S416	363200.0	380610.0	58172.0	0.0	0.0	0.0
A0A7M3R8I3	417	A0A7M3R8I3	2	S	0.993827	QGLVTKAVSILNTDSSLGGHRPHKLALHH__	AVSILNT(0.017)DS(0.989)S(0.994)LGGHRPHK	417	AVSILNTDSSLGGHRPHK	A0A7M3R8I3--S417	164040.0	166320.0	0.0	0.0	0.0	0.0
A0A7M3R8J2	147	A0A7M3R8J2	1	S	0.99992	SPMCEKLEEEKEAEASGTEAAETKTTVVTAA	EAEAS(1)GTEAAETK	147	EAEASGTEAAETK	A0A7M3R8J2--S147	0.0	0.0	0.0	0.0	0.0	12383.0
A0A7M3R8J2	235	A0A7M3R8J2	1	S	1.0	QLAKLIGNVKLIGIASANKHEKLTPLYDQLI	LIGIAS(1)ANKHEK	235	LIGIASANKHEK	A0A7M3R8J2--S235	0.0	0.0	0.0	139200.0	0.0	0.0
A0A7M3R8M2	74	A0A7M3R8M2	1	S	0.999996	GIAYLFGRNLRQRAYSLINIAHPDHREALEK	AYS(1)LINIAHPDHR	74	AYSLINIAHPDHR	A0A7M3R8M2--S74	791150.0	0.0	0.0	143160.0	151300.0	178550.0
A0A7M3R8Q5	290	A0A7M3R8Q5	1	S	1.0	KANKFMNLQLDEAAHSLKNSSAGVHYYDGVE	FMNLQLDEAAHS(1)LK	290	FMNLQLDEAAHSLK	A0A7M3R8Q5--S290	52321.0	57191.0	0.0	0.0	0.0	0.0
A0A7M3R8Q5	69	A0A7M3R8Q5	1	S	0.995527	TLAYRPANYYSAAKISPAYPLTHSQVDSRAA	IS(0.996)PAY(0.003)PLT(0.002)HSQVDSR	69	ISPAYPLTHSQVDSR	A0A7M3R8Q5--S69	0.0	0.0	68362.0	0.0	0.0	0.0
A0A7M3R8R0	84	A0A7M3R8R0	1	S	1.0	DPPFENFRQGRRICKSMMHGVPEEAWKSYVK	S(1)MMHGVPEEAWK	84	SMMHGVPEEAWK	A0A7M3R8R0--S84	0.0	0.0	0.0	99304.0	0.0	0.0
A0A7M3R8T0	236	A0A7M3R8T0	1	S	0.966478	PRSSRVSAASIMTEDSDAGGKPSGGRTDETL	VSAASIMT(0.033)EDS(0.966)DAGGKPS(0.001)GGR	236	VSAASIMTEDSDAGGKPSGGR	A0A7M3R8T0--S236	46860.0	0.0	0.0	0.0	0.0	0.0
A0A7M3R8T5	103	A0A7M3R8T5	1	S	0.99994	VIGNPFVRFYLDQTESEKEPLRGAEDAQQST	FYLDQTES(1)EKEPLR	103	FYLDQTESEKEPLR	A0A7M3R8T5--S103	31098.0	0.0	0.0	161550.0	38416.0	42130.0
A0A7M3R8T8	70	A0A7M3R8T8	1	S	0.99749	TPFPSDLEPEAVRDLSQGTSHVPGFLEKSVE	DLS(0.997)QGT(0.001)S(0.001)HVPGFLEK	70	DLSQGTSHVPGFLEK	A0A7M3R8T8--S70	0.0	43727.0	0.0	0.0	0.0	0.0
A0A7M3R8W5;A0A7M3RAP7	110;381	A0A7M3R8W5	1;2	S	0.998597	INPDSSVRALHIRARSPTRPGSLADVTCGKD	ARS(0.999)PT(0.175)RPGS(0.827)LADVTCGK	110	ARSPTRPGSLADVTCGK	A0A7M3R8W5--S110	599490.0	545260.0	628400.0	0.0	0.0	0.0
A0A7M3R8W5;A0A7M3RAP7	116;387	A0A7M3R8W5	1;2	S	0.999598	VRALHIRARSPTRPGSLADVTCGKDFLLAGC	ARS(0.978)PT(0.022)RPGS(1)LADVTCGK	116	ARSPTRPGSLADVTCGK	A0A7M3R8W5--S116	367160.0	311300.0	387580.0	0.0	0.0	0.0
A0A7M3R8Y3	742	A0A7M3R8Y3	1	S	0.986718	PRLTIKSPECVELSFSRTQSPATQSPEQTLA	SPECVELS(0.013)FS(0.987)R	742	SPECVELSFSR	A0A7M3R8Y3--S742	74574.0	80232.0	45975.0	0.0	0.0	0.0
A0A7M3R8Y6	1927	A0A7M3R8Y6	1	S	0.999999	SSNEAKKGGTAGRQASPPPQPATTAEEGQSR	QAS(1)PPPQPATTAEEGQSR	1927	QASPPPQPATTAEEGQSR	A0A7M3R8Y6--S1927	0.0	37814.0	0.0	0.0	0.0	0.0
A0A7M3R8Z3	346	A0A7M3R8Z3	1	S	0.965597	RRHHSFADQRIKRSVSPTPTAEYSHRCGVVP	S(0.029)VS(0.966)PT(0.005)PTAEYSHR	346	SVSPTPTAEYSHR	A0A7M3R8Z3--S346	0.0	0.0	0.0	8397.6	0.0	0.0
A0A7M3R948	72	A0A7M3R948	1	S	1.0	SISHLKKLEEPGDEFSHIDERAADPIPPSFK	KLEEPGDEFS(1)HIDER	72	KLEEPGDEFSHIDER	A0A7M3R948--S72	0.0	0.0	54683.0	0.0	0.0	0.0
A0A7M3R989	164	A0A7M3R989	1;2	S	0.903373	RTEEIELTGKPSSSSSETEPDLRANGNSQPS	TEEIELTGKPS(0.006)S(0.008)S(0.426)S(0.635)S(0.903)ET(0.022)EPDLR	164	TEEIELTGKPSSSSSETEPDLR	A0A7M3R989--S164	88416.0	108080.0	85436.0	0.0	0.0	0.0
A0A7M3R999	8	A0A7M3R999	1	S	1.0	________MVATGLISPGWLVSDEYRKVLDG	VATGLIS(1)PGWLVSDEYR	8	VATGLISPGWLVSDEYR	A0A7M3R999--S8	116660.0	0.0	68696.0	0.0	0.0	0.0
A0A7M3R9A7	322	A0A7M3R9A7	1	S	0.891876	VDNSKPDGPPQTATVSPTSTTKTDPSLNPGT	APVDNSKPDGPPQTAT(0.003)VS(0.892)PT(0.081)S(0.008)T(0.008)T(0.008)K	322	APVDNSKPDGPPQTATVSPTSTTK	A0A7M3R9A7--S322	30735.0	15244.0	0.0	0.0	0.0	0.0
A0A7M3R9B7;A0A7M3RJY8	69;69	A0A7M3R9B7	1	S	1.0	KKSPEGVQAAGKPPPSPKSQTIQSSTEPKVQ	SPEGVQAAGKPPPS(1)PK	69	SPEGVQAAGKPPPSPK	A0A7M3R9B7--S69	381350.0	611190.0	349430.0	0.0	0.0	0.0
A0A7M3R9B7;A0A7M3RJY8	186;186	A0A7M3R9B7	1;2;3	S	0.999999	NSQKSKKSAESKPQRSSDEESPVVDVPVLPK	SAESKPQRS(1)S(1)DEESPVVDVPVLPK	186	SAESKPQRSSDEESPVVDVPVLPK	A0A7M3R9B7--S186	380370.0	1842400.0	1295400.0	0.0	55803.0	108200.0
A0A7M3R9B7;A0A7M3RJY8	187;187	A0A7M3R9B7	1;2;3	S	0.999996	SQKSKKSAESKPQRSSDEESPVVDVPVLPKP	SAESKPQRS(1)S(1)DEESPVVDVPVLPK	187	SAESKPQRSSDEESPVVDVPVLPK	A0A7M3R9B7--S187	2115100.0	1842400.0	1295400.0	0.0	55803.0	108200.0
A0A7M3R9B7;A0A7M3RJY8	191;191	A0A7M3R9B7	2;3	S	1.0	KKSAESKPQRSSDEESPVVDVPVLPKPAASE	S(0.362)S(0.638)DEES(1)PVVDVPVLPK	191	SSDEESPVVDVPVLPK	A0A7M3R9B7--S191	394730.0	391210.0	342200.0	0.0	0.0	0.0
A0A7M3R9B7;A0A7M3RJY8	93;93	A0A7M3R9B7	1	S	0.934491	STEPKVQPAVVPQTQSAPLAVSPHKNRKSNT	VQPAVVPQT(0.063)QS(0.934)APLAVS(0.002)PHK	93	VQPAVVPQTQSAPLAVSPHK	A0A7M3R9B7--S93	24174.0	0.0	0.0	0.0	0.0	0.0
A0A7M3R9C0	121	A0A7M3R9C0	1	S	0.997501	EPLYGDSIHRALRHGSITELEHVLSLKEANI	HGS(0.998)IT(0.002)ELEHVLSLK	121	HGSITELEHVLSLK	A0A7M3R9C0--S121	29751.0	0.0	18843.0	0.0	0.0	0.0
A0A7M3R9C7	699	A0A7M3R9C7	1	S	0.999313	QQAPATLPPPLPRAPSPSDLVPKVPHWQLPA	APS(0.999)PS(0.001)DLVPK	699	APSPSDLVPK	A0A7M3R9C7--S699	1988200.0	1424300.0	0.0	0.0	0.0	0.0
A0A7M3R9C7	651	A0A7M3R9C7	1	S	0.947711	RHSGRSPPPASMRRDSPSSLEPDQQHHPRAP	RDS(0.948)PS(0.052)S(0.001)LEPDQQHHPR	651	RDSPSSLEPDQQHHPR	A0A7M3R9C7--S651	24097.0	58442.0	47433.0	15704.0	0.0	7717.1
A0A7M3R9D1	36	A0A7M3R9D1	1	S	1.0	RTLHVSAVRKYYIEGSHEPFAPIPGRFPQWA	YYIEGS(1)HEPFAPIPGR	36	YYIEGSHEPFAPIPGR	A0A7M3R9D1--S36	58918.0	0.0	0.0	0.0	0.0	0.0
A0A7M3R9H4	16	A0A7M3R9H4	1	S	0.99999	MDDQALISSESLDRASPELWPEQSVSEFIST	AS(1)PELWPEQSVSEFISTR	16	ASPELWPEQSVSEFISTR	A0A7M3R9H4--S16	55160.0	39047.0	19108.0	0.0	0.0	0.0
A0A7M3R9L0	463	A0A7M3R9L0	1	S	0.988774	VSSLRRVTRPHAEAASDTVPKHSTFPYHYRP	VTRPHAEAAS(0.989)DT(0.011)VPK	463	VTRPHAEAASDTVPK	A0A7M3R9L0--S463	0.0	40420.0	0.0	0.0	0.0	0.0
A0A7M3R9U9	22	A0A7M3R9U9	1	S	1.0	LHAFDKIDKDHDHVISHEDLRVYAQENNMPE	IDKDHDHVIS(1)HEDLR	22	IDKDHDHVISHEDLR	A0A7M3R9U9--S22	15763.0	28049.0	15105.0	0.0	0.0	0.0
A0A7M3R9U9	73	A0A7M3R9U9	1	S	1.0	EHFCEVIGLTKKPPASPAPVPQPTKDCKCLG	KPPAS(1)PAPVPQPTK	73	KPPASPAPVPQPTK	A0A7M3R9U9--S73	7060600.0	6199800.0	3652700.0	470190.0	187000.0	393110.0
A0A7M3R9W4	752	A0A7M3R9W4	1	S	0.999287	PTTESKSSAAESPLVSPAAEAEQTKSPETSS	SSAAESPLVS(0.999)PAAEAEQT(0.001)K	752	SSAAESPLVSPAAEAEQTK	A0A7M3R9W4--S752	0.0	0.0	0.0	65710.0	0.0	0.0
A0A7M3RBJ5;A0A7M3R9Y4	57;92	A0A7M3RBJ5	1	S	0.999201	AIEDSRQRVEAIKRKSAIETVGFELLKFAAA	KS(0.999)AIET(0.001)VGFELLK	57	KSAIETVGFELLK	A0A7M3RBJ5--S57	0.0	45154.0	0.0	0.0	0.0	0.0
A0A7M3R9Z5	24	A0A7M3R9Z5	1	S	1.0	RKDYGSANDLNVRVRSPVVNEVCPVDAKGPE	VRS(1)PVVNEVCPVDAK	24	VRSPVVNEVCPVDAK	A0A7M3R9Z5--S24	68376.0	0.0	0.0	0.0	0.0	0.0
A0A7M3RA25	549	A0A7M3RA25	1	S	1.0	SVELGGESKMKHGLHSAPFLSPCRATVGPHA	HGLHS(1)APFLSPCR	549	HGLHSAPFLSPCR	A0A7M3RA25--S549	114370.0	84204.0	102000.0	0.0	0.0	0.0
A0A7M3RA25	630	A0A7M3RA25	1	S	0.999998	KNLQTSTRRSSTRRASLAAGIYCDTEHHKAY	RAS(1)LAAGIYCDTEHHK	630	RASLAAGIYCDTEHHK	A0A7M3RA25--S630	0.0	0.0	44486.0	0.0	0.0	0.0
A0A7M3RA32	528	A0A7M3RA32	1	S	0.999998	KDTQSLARNHIIHVGSNNLITIAGGKWTTYR	NHIIHVGS(1)NNLITIAGGK	528	NHIIHVGSNNLITIAGGK	A0A7M3RA32--S528	146180.0	160650.0	135450.0	0.0	0.0	0.0
A0A7M3RA32	512	A0A7M3RA32	1	S	0.9804	LSVWSGIRPLVSDPNSKDTQSLARNHIIHVG	PLVSDPNS(0.98)KDT(0.012)QS(0.008)LAR	512	PLVSDPNSKDTQSLAR	A0A7M3RA32--S512	36772.0	0.0	0.0	0.0	0.0	0.0
A0A7M3RA47	69	A0A7M3RA47	1	S	0.999999	KNTKKEKKAPAKLEISPQEAKDEEETAPREL	LEIS(1)PQEAKDEEETAPR	69	LEISPQEAKDEEETAPR	A0A7M3RA47--S69	0.0	23664.0	0.0	0.0	0.0	0.0
A0A7M3RA67	44	A0A7M3RA67	1	S	1.0	TGTTSRRPLTVSTPKSPVFLFYSEDSPGIKV	S(1)PVFLFYSEDSPGIK	44	SPVFLFYSEDSPGIK	A0A7M3RA67--S44	0.0	0.0	76989.0	0.0	0.0	0.0
A0A7M3RAB1;A0A7M3RLV1	1345;813	A0A7M3RAB1	1	S	0.987136	PGISDKENWHGKPLGSCSAEVLAHLEKKLKS	PLGS(0.987)CS(0.013)AEVLAHLEK	1345	PLGSCSAEVLAHLEK	A0A7M3RAB1--S1345	25793.0	25848.0	53061.0	35516.0	0.0	23592.0
A0A7M3RAB5	1107	A0A7M3RAB5	1	S	0.999941	DGLQQTTGQTEKPLPSPQKPRSSVSETDNLS	DGLQQTTGQTEKPLPS(1)PQKPR	1107	DGLQQTTGQTEKPLPSPQKPR	A0A7M3RAB5--S1107	122420.0	86821.0	115780.0	0.0	0.0	0.0
A0A7M3RAB6	2374	A0A7M3RAB6	1	S	0.880725	KSSSDLVVAAPEKRPSLTGPPPEPPSPVDSP	RPS(0.881)LT(0.119)GPPPEPPSPVDSPSYSFK	2374	RPSLTGPPPEPPSPVDSPSYSFK	A0A7M3RAB6--S2374	174510.0	182630.0	138800.0	0.0	0.0	0.0
A0A7M3RAB6	4321	A0A7M3RAB6	1	S	0.996147	TNISNASEPSAERRPSTDTAPPPPPPRSSQP	RPS(0.996)T(0.004)DTAPPPPPPR	4321	RPSTDTAPPPPPPR	A0A7M3RAB6--S4321	1101500.0	842150.0	935820.0	523150.0	329140.0	394000.0
A0A7M3RD28;A0A7M3RAB7	121;122	A0A7M3RD28	1	S	0.999732	GYRDGDFFSTEANRNSCSILDDLGKFEEART	NS(1)CSILDDLGK	121	NSCSILDDLGK	A0A7M3RD28--S121	0.0	0.0	0.0	23199.0	0.0	31378.0
A0A7M3RAC4;A0A7M3RJE5;A0A7M3RJG5	54;54;221	A0A7M3RJG5	1	S	0.99936	MHEGEQIPGKYVPRLSLAYVSYGGEEHQKKD	LS(0.999)LAYVSYGGEEHQK	221	LSLAYVSYGGEEHQK	A0A7M3RJG5--S221	125170.0	101380.0	0.0	0.0	0.0	0.0
A0A7M3RAG2	386	A0A7M3RAG2	1	S	0.917139	QVVVIDSRPSQLAPASPSSFCHWYRPDTSKS	PSQLAPAS(0.917)PS(0.053)S(0.024)FCHWY(0.002)RPDT(0.001)S(0.002)K	386	PSQLAPASPSSFCHWYRPDTSK	A0A7M3RAG2--S386	128190.0	147230.0	0.0	0.0	0.0	0.0
A0A7M3RAJ3	430	A0A7M3RAJ3	1	S	0.999999	HRLFEICLRGHVPQGSDVLTQEDIVRLKRCI	GHVPQGS(1)DVLTQEDIVR	430	GHVPQGSDVLTQEDIVR	A0A7M3RAJ3--S430	0.0	0.0	0.0	323450.0	37854.0	174360.0
A0A7M3RAJ3	661	A0A7M3RAJ3	2	S	0.912141	ADTASQKSFRMYRPYSAPPSPSASGRSSPNH	MYRPY(0.088)S(0.912)APPS(0.72)PS(0.171)AS(0.109)GR	661	MYRPYSAPPSPSASGR	A0A7M3RAJ3--S661	124260.0	0.0	0.0	0.0	0.0	0.0
A0A7M3RAJ3	665	A0A7M3RAJ3	1;2	S	0.971905	SQKSFRMYRPYSAPPSPSASGRSSPNHLSGP	MYRPYSAPPS(0.972)PS(0.026)AS(0.002)GR	665	MYRPYSAPPSPSASGR	A0A7M3RAJ3--S665	418310.0	330390.0	0.0	0.0	0.0	0.0
A0A7M3RAJ3	641	A0A7M3RAJ3	1	S	0.99996	LYRQRPDLFTLEVPKSDENAADTASQKSFRM	QRPDLFTLEVPKS(1)DENAADTASQK	641	QRPDLFTLEVPKSDENAADTASQK	A0A7M3RAJ3--S641	0.0	123800.0	90605.0	0.0	0.0	0.0
A0A7M3RAJ3	650	A0A7M3RAJ3	2	S	0.998791	TLEVPKSDENAADTASQKSFRMYRPYSAPPS	SDENAADT(0.001)AS(0.999)QKS(1)FR	650	SDENAADTASQKSFR	A0A7M3RAJ3--S650	12442.0	28198.0	0.0	0.0	0.0	0.0
A0A7M3RAJ3	653	A0A7M3RAJ3	2	S	1.0	VPKSDENAADTASQKSFRMYRPYSAPPSPSA	SDENAADT(0.001)AS(0.999)QKS(1)FR	653	SDENAADTASQKSFR	A0A7M3RAJ3--S653	12442.0	28198.0	0.0	0.0	0.0	0.0
A0A7M3RAJ3	681	A0A7M3RAJ3	3;4	S	0.973558	PSASGRSSPNHLSGPSTPSQLDEDEVDENTE	S(0.417)S(0.483)PNHLS(0.177)GPS(0.974)T(0.974)PS(0.975)QLDEDEVDENT(0.001)ER	681	SSPNHLSGPSTPSQLDEDEVDENTER	A0A7M3RAJ3--S681	424200.0	529630.0	226320.0	0.0	0.0	0.0
A0A7M3RAJ3	684	A0A7M3RAJ3	2;3;4	S	0.999847	SGRSSPNHLSGPSTPSQLDEDEVDENTERLE	SSPNHLSGPS(0.041)T(0.959)PS(1)QLDEDEVDENTER	684	SSPNHLSGPSTPSQLDEDEVDENTER	A0A7M3RAJ3--S684	652200.0	1183800.0	463870.0	0.0	0.0	0.0
A0A7M3RAK9	938	A0A7M3RAK9	1	S	0.999692	SAADQTSDRSSSRRGSFDGTIDEITATYPRL	GS(1)FDGTIDEITATYPR	938	GSFDGTIDEITATYPR	A0A7M3RAK9--S938	22635.0	26964.0	24676.0	24962.0	0.0	0.0
A0A7M3RAQ1	81	A0A7M3RAQ1	1	S	0.932563	PMRLPTHIAIEEDKGSTVHRINFAKLTDEDL	LPTHIAIEEDKGS(0.933)T(0.067)VHR	81	LPTHIAIEEDKGSTVHR	A0A7M3RAQ1--S81	98032.0	65339.0	100450.0	31406.0	0.0	24106.0
A0A7M3RAQ3	526	A0A7M3RAQ3	1	S	1.0	TSPSAVPKSVPRKPPSPPPEAPKKPRKTKSG	KPPS(1)PPPEAPK	526	KPPSPPPEAPK	A0A7M3RAQ3--S526	1218000.0	2003900.0	678540.0	0.0	0.0	0.0
A0A7M3RAS7	254	A0A7M3RAS7	1	S	0.999119	GGKKVHLEVDVGPQYSPNDVSVRMDANRIVV	KVHLEVDVGPQYS(0.999)PNDVS(0.001)VR	254	KVHLEVDVGPQYSPNDVSVR	A0A7M3RAS7--S254	0.0	0.0	44088.0	0.0	0.0	0.0
A0A7M3RAS7	62	A0A7M3RAS7	1	S	1.0	GQTVFEGIRRRMHRLSEDLDKHLGAAQEPSG	MHRLS(1)EDLDK	62	MHRLSEDLDK	A0A7M3RAS7--S62	187600.0	231230.0	254680.0	608490.0	0.0	0.0
A0A7M3RAS7	289	A0A7M3RAS7	1	S	0.974072	DNKYSHATTTGTFEGSESEHFSKAFSLPQTI	YSHATTTGT(0.004)FEGS(0.974)ES(0.017)EHFS(0.004)K	289	YSHATTTGTFEGSESEHFSK	A0A7M3RAS7--S289	96723.0	89828.0	0.0	0.0	0.0	0.0
A0A7M3RAY4;A0A7M3RHR2	138;181	A0A7M3RAY4	1	S	0.997267	GYGILPGDGAEKRPVSPEMSEEEVIRLLLAA	RPVS(0.997)PEMS(0.003)EEEVIR	138	RPVSPEMSEEEVIR	A0A7M3RAY4--S138	192690.0	0.0	0.0	116350.0	0.0	0.0
A0A7M3RF29;A0A7M3RB08	43;158	A0A7M3RF29	1	S	1.0	KRSQAAETAPSAPAPSPEQPRKPRAAAAASI	SQAAETAPSAPAPS(1)PEQPR	43	SQAAETAPSAPAPSPEQPR	A0A7M3RF29--S43	87294.0	87800.0	118280.0	0.0	0.0	0.0
A0A7M3RB15	3164	A0A7M3RB15	1	S	0.999707	PRDGASSGVLSWRPPSRPGQPVDSYVVEKWD	DGASSGVLSWRPPS(1)RPGQPVDSYVVEK	3164	DGASSGVLSWRPPSRPGQPVDSYVVEK	A0A7M3RB15--S3164	417070.0	505700.0	369560.0	0.0	0.0	0.0
A0A7M3RB15	2199	A0A7M3RB15	1	S	1.0	LNSPAWHKIALLREPSVELLEGSQQVALPTS	EPS(1)VELLEGSQQVALPTSVPVTGLK	2199	EPSVELLEGSQQVALPTSVPVTGLK	A0A7M3RB15--S2199	116040.0	57845.0	0.0	0.0	0.0	0.0
A0A7M3RB15	4842	A0A7M3RB15	1	S	0.979965	EPDRYYVLERRFIPESPDYLTEPVWEPIARI	FIPES(0.98)PDY(0.015)LT(0.005)EPVWEPIAR	4842	FIPESPDYLTEPVWEPIAR	A0A7M3RB15--S4842	0.0	44047.0	0.0	0.0	0.0	0.0
A0A7M3RB15	3590	A0A7M3RB15	1	S	1.0	PEPVEVSWKFPDRPVSPLRRRSTAPDSGYMV	FPDRPVS(1)PLRR	3590	FPDRPVSPLRR	A0A7M3RB15--S3590	0.0	2929200.0	0.0	1732100.0	881970.0	1264400.0
A0A7M3RB15	5208	A0A7M3RB15	1	S	1.0	NKVWLECVWRPKGRLSPELMPPAERRAKIEV	GRLS(1)PELMPPAER	5208	GRLSPELMPPAER	A0A7M3RB15--S5208	2059500.0	0.0	1117600.0	0.0	0.0	0.0
A0A7M3RB15	3659	A0A7M3RB15	1	S	0.950056	GVAPLKGQKIGPIISSPDTIRLSARPKAPLE	IGPIIS(0.003)S(0.95)PDT(0.047)IR	3659	IGPIISSPDTIR	A0A7M3RB15--S3659	27828.0	0.0	0.0	0.0	0.0	0.0
A0A7M3RB15	4610	A0A7M3RB15	1	S	1.0	QEVARIPGADLGRPVSRFAIPHLDTERPYIF	IPGADLGRPVS(1)R	4610	IPGADLGRPVSR	A0A7M3RB15--S4610	2743500.0	2366100.0	2202500.0	0.0	0.0	0.0
A0A7M3RB15	4860	A0A7M3RB15	1	S	0.995064	YLTEPVWEPIARIPYSPVFTTYEVTDLSPGR	IPY(0.005)S(0.995)PVFTTYEVTDLSPGR	4860	IPYSPVFTTYEVTDLSPGR	A0A7M3RB15--S4860	114730.0	89669.0	60150.0	0.0	0.0	0.0
A0A7M3RB15	4785	A0A7M3RB15	1	S	1.0	EWIRVDEYPISFRKPSLITESPPERRLPVLP	KPS(1)LITESPPER	4785	KPSLITESPPER	A0A7M3RB15--S4785	3744000.0	2407300.0	599700.0	0.0	0.0	0.0
A0A7M3RB15	3391	A0A7M3RB15	1	S	0.999973	NEYGLSQPIYLQRPPSRQPSYPGTPLTPALW	LSTENEYGLSQPIYLQRPPS(1)R	3391	LSTENEYGLSQPIYLQRPPSR	A0A7M3RB15--S3391	444830.0	0.0	540730.0	0.0	0.0	0.0
A0A7M3RB15	4405	A0A7M3RB15	1	S	1.0	SEPIHLPHPIWIPVESPRKQAPPEPPTRLFV	LSTSSPFGTSEPIHLPHPIWIPVES(1)PR	4405	LSTSSPFGTSEPIHLPHPIWIPVESPR	A0A7M3RB15--S4405	329250.0	230860.0	151870.0	0.0	0.0	0.0
A0A7M3RB15	2900	A0A7M3RB15	1;3	S	0.999961	EPAPLESRLYEERPVSASPHRPGSAALPLIR	LYEERPVS(1)AS(1)PHRPGS(1)AALPLIR	2900	LYEERPVSASPHRPGSAALPLIR	A0A7M3RB15--S2900	276550.0	536920.0	0.0	0.0	0.0	0.0
A0A7M3RB15	2902	A0A7M3RB15	1;2;3	S	0.999993	APLESRLYEERPVSASPHRPGSAALPLIRSG	LYEERPVS(1)AS(1)PHRPGS(1)AALPLIR	2902	LYEERPVSASPHRPGSAALPLIR	A0A7M3RB15--S2902	811690.0	695320.0	0.0	0.0	0.0	0.0
A0A7M3RB15	2908	A0A7M3RB15	1;2;3	S	0.999998	LYEERPVSASPHRPGSAALPLIRSGKLLVRD	LYEERPVS(1)AS(1)PHRPGS(1)AALPLIR	2908	LYEERPVSASPHRPGSAALPLIR	A0A7M3RB15--S2908	434600.0	448330.0	0.0	0.0	0.0	0.0
A0A7M3RB15	3974	A0A7M3RB15	1;2	S	0.999175	STMRPPVSEFPTTTTSPAEHRFPEAPRGPLR	RPSTMRPPVSEFPTTTT(0.001)S(0.999)PAEHR	3974	RPSTMRPPVSEFPTTTTSPAEHR	A0A7M3RB15--S3974	3083100.0	2482800.0	0.0	0.0	0.0	0.0
A0A7M3RB15	3058	A0A7M3RB15	1	S	0.793143	SPMSRRQVEVSWRPPSHVGGSPLTNYRLRIY	QVEVS(0.202)WRPPS(0.793)HVGGS(0.003)PLT(0.001)NY(0.001)R	3058	QVEVSWRPPSHVGGSPLTNYR	A0A7M3RB15--S3058	236560.0	0.0	0.0	0.0	0.0	0.0
A0A7M3RB15	4666	A0A7M3RB15	1	S	1.0	DSYDVDTVRRPMAAPSPRGPLLLTRLPTGQY	RPMAAPS(1)PR	4666	RPMAAPSPR	A0A7M3RB15--S4666	0.0	182800.0	97427.0	0.0	0.0	0.0
A0A7M3RB15	4744	A0A7M3RB15	1	S	0.950083	VDTTSQFRVRSFIPQSPLFHLPSTFPRSRDF	SFIPQS(0.95)PLFHLPS(0.019)T(0.03)FPR	4744	SFIPQSPLFHLPSTFPR	A0A7M3RB15--S4744	0.0	0.0	92963.0	0.0	0.0	0.0
A0A7M3RB15	4472	A0A7M3RB15	1	S	1.0	YVVEYRALDSTVGTRSPAWRPLADLPASQTS	S(1)PAWRPLADLPASQTSFEMTDVEPGR	4472	SPAWRPLADLPASQTSFEMTDVEPGR	A0A7M3RB15--S4472	40456.0	34367.0	0.0	0.0	0.0	0.0
A0A7M3RB15	5008	A0A7M3RB15	1	S	0.999983	TDIKGLVRRQVPELRSPMTDLPSRPSEWEFR	S(1)PMTDLPSRPSEWEFR	5008	SPMTDLPSRPSEWEFR	A0A7M3RB15--S5008	153630.0	138410.0	63048.0	0.0	0.0	0.0
A0A7M3RB15	5274	A0A7M3RB15	1	S	0.983111	DVRLHVEDKPRSQLQSPTVHPRERGLLLLRW	SQLQS(0.983)PT(0.017)VHPR	5274	SQLQSPTVHPR	A0A7M3RB15--S5274	0.0	243550.0	81154.0	0.0	0.0	0.0
A0A7M3RB15	5439	A0A7M3RB15	2	S	0.924447	VLDLETLPDVHMRRSSSTLMETRPTVYTPTT	S(0.019)S(0.924)S(0.049)T(0.007)LMETRPT(0.022)VYT(0.94)PT(0.027)T(0.01)R	5439	SSSTLMETRPTVYTPTTR	A0A7M3RB15--S5439	123720.0	0.0	0.0	0.0	0.0	0.0
A0A7M3RB15	2119	A0A7M3RB15	1	S	0.97832	SYLFRVLAENAAGTSSPLEMTKPALAVSPYS	VLAENAAGTS(0.021)S(0.978)PLEMT(0.001)K	2119	VLAENAAGTSSPLEMTK	A0A7M3RB15--S2119	69695.0	34961.0	0.0	0.0	0.0	0.0
A0A7M3RB57	451	A0A7M3RB57	1	S	0.999137	EDEGEKGEAQPKTTESPEKTAIAAWDHRRLN	TT(0.001)ES(0.999)PEKTAIAAWDHR	451	TTESPEKTAIAAWDHR	A0A7M3RB57--S451	132740.0	72171.0	0.0	0.0	0.0	0.0
A0A7M3RBD8	2003	A0A7M3RBD8	1	S	0.998505	EEEAARAAAAMPQQFSPGPSGRAGHDVFQGR	AAAAMPQQFS(0.999)PGPS(0.001)GR	2003	AAAAMPQQFSPGPSGR	A0A7M3RBD8--S2003	0.0	0.0	0.0	86639.0	0.0	0.0
A0A7M3RBD8	2007	A0A7M3RBD8	1	S	0.963566	ARAAAAMPQQFSPGPSGRAGHDVFQGRPEEG	AAAAMPQQFS(0.036)PGPS(0.964)GR	2007	AAAAMPQQFSPGPSGR	A0A7M3RBD8--S2007	14008.0	0.0	0.0	0.0	0.0	60548.0
A0A7M3RBD8	1875	A0A7M3RBD8	1	S	0.999976	EGLKRKEMGPVGPADSYARQIAAEELADALG	EMGPVGPADS(1)YAR	1875	EMGPVGPADSYAR	A0A7M3RBD8--S1875	0.0	0.0	0.0	80341.0	0.0	0.0
A0A7M3RBD8	965	A0A7M3RBD8	1;2;3	S	1.0	VLDSPTQMIDRLLVESEDESDQLLSTPVIMR	LLVES(1)EDES(1)DQLLS(0.009)T(0.991)PVIMR	965	LLVESEDESDQLLSTPVIMR	A0A7M3RBD8--S965	459870.0	268210.0	204480.0	0.0	0.0	0.0
A0A7M3RBD8	969	A0A7M3RBD8	2;3	S	1.0	PTQMIDRLLVESEDESDQLLSTPVIMRHSSR	LLVES(1)EDES(1)DQLLS(0.009)T(0.991)PVIMR	969	LLVESEDESDQLLSTPVIMR	A0A7M3RBD8--S969	362910.0	149000.0	144270.0	0.0	0.0	0.0
A0A7M3RBD8	999	A0A7M3RBD8	1	S	0.862426	RHFERLSSTDNGLPHSPSFERLCDKFEYTRS	LSSTDNGLPHS(0.862)PS(0.138)FER	999	LSSTDNGLPHSPSFER	A0A7M3RBD8--S999	0.0	379030.0	0.0	0.0	0.0	0.0
A0A7M3RBD8	1001	A0A7M3RBD8	1	S	0.999546	FERLSSTDNGLPHSPSFERLCDKFEYTRSHK	LSSTDNGLPHSPS(1)FER	1001	LSSTDNGLPHSPSFER	A0A7M3RBD8--S1001	210370.0	121260.0	127630.0	0.0	0.0	0.0
A0A7M3RBD8	35	A0A7M3RBD8	1	S	0.999261	SIFRTHGRPKMKRSASLFSCFPAKKPIKQVR	S(0.001)AS(0.999)LFSCFPAK	35	SASLFSCFPAK	A0A7M3RBD8--S35	0.0	73053.0	108520.0	106150.0	0.0	0.0
A0A7M3RBF4	224	A0A7M3RBF4	4	S	1.0	VHRQRKQQQNKPPKQSSTPETKQAEN_____	QQQNKPPKQS(1)S(1)T(1)PET(1)K	224	QQQNKPPKQSSTPETK	A0A7M3RBF4--S224	0.0	0.0	0.0	0.0	687930.0	0.0
A0A7M3RBF4	225	A0A7M3RBF4	4	S	1.0	HRQRKQQQNKPPKQSSTPETKQAEN______	QQQNKPPKQS(1)S(1)T(1)PET(1)K	225	QQQNKPPKQSSTPETK	A0A7M3RBF4--S225	0.0	0.0	0.0	0.0	687930.0	0.0
A0A7M3RBF8	148	A0A7M3RBF8	1	S	1.0	ARGLQRKIDALEHDLSAFKDDHERYQRLKPE	KIDALEHDLS(1)AFKDDHER	148	KIDALEHDLSAFKDDHER	A0A7M3RBF8--S148	88753.0	80680.0	51132.0	0.0	0.0	0.0
A0A7M3RBF8	391	A0A7M3RBF8	1	S	0.984791	EGEESRLNIQSPQRDSAFLLAGKKRRLDADY	LNIQS(0.015)PQRDS(0.985)AFLLAGK	391	LNIQSPQRDSAFLLAGK	A0A7M3RBF8--S391	68909.0	62987.0	0.0	0.0	0.0	0.0
A0A7M3RBF8	380	A0A7M3RBF8	1	S	0.999925	DQEILMYRKMLEGEESRLNIQSPQRDSAFLL	MLEGEES(1)RLNIQSPQR	380	MLEGEESRLNIQSPQR	A0A7M3RBF8--S380	53544.0	46048.0	0.0	0.0	0.0	0.0
A0A7M3RBF8	411	A0A7M3RBF8	1;2	S	0.952524	AGKKRRLDADYDDETSSSELPDTSSTARYSF	RLDADYDDET(0.026)S(0.953)S(0.756)S(0.266)ELPDTSSTAR	411	RLDADYDDETSSSELPDTSSTAR	A0A7M3RBF8--S411	79414.0	975030.0	52004.0	0.0	0.0	0.0
A0A7M3RBF8	412	A0A7M3RBF8	1;2	S	0.846577	GKKRRLDADYDDETSSSELPDTSSTARYSFR	RLDADYDDET(0.002)S(0.151)S(0.847)S(0.001)ELPDTSSTAR	412	RLDADYDDETSSSELPDTSSTAR	A0A7M3RBF8--S412	431630.0	177800.0	292650.0	0.0	0.0	0.0
A0A7M3RBF8	28	A0A7M3RBF8	1	S	0.998293	SRESFSSSRRRERSASPLNITRSDEKEELAS	S(0.002)AS(0.998)PLNITR	28	SASPLNITR	A0A7M3RBF8--S28	0.0	477080.0	0.0	0.0	0.0	0.0
A0A7M3RBJ7	1021	A0A7M3RBJ7	1	S	0.989626	LTVDRARIVANRPSPSPPAAEEDLTEDEIRR	IVANRPS(0.01)PS(0.99)PPAAEEDLTEDEIR	1021	IVANRPSPSPPAAEEDLTEDEIR	A0A7M3RBJ7--S1021	190600.0	205330.0	164880.0	0.0	0.0	0.0
A0A7M3RBK8	140	A0A7M3RBK8	1	S	0.804802	MKIGRVEDVTPIPTDSTRRKGGRRGRRL___	VEDVTPIPT(0.001)DS(0.805)T(0.194)RR	140	VEDVTPIPTDSTRR	A0A7M3RBK8--S140	0.0	0.0	34779.0	0.0	0.0	0.0
A0A7M3RBN5	647	A0A7M3RBN5	1	S	0.999826	LRPFLYPVDWTHQFASMDRLVEEWEAAHPPS	PFLYPVDWTHQFAS(1)MDR	647	PFLYPVDWTHQFASMDR	A0A7M3RBN5--S647	0.0	0.0	0.0	0.0	59833.0	0.0
A0A7M3RT35;A0A7M3RBS0	253;253	A0A7M3RT35	1	S	1.0	KREMRRTRRSPSRDRSPIGWRPRNTASDHSD	DRS(1)PIGWRPR	253	DRSPIGWRPR	A0A7M3RT35--S253	51373.0	32342.0	75015.0	0.0	0.0	0.0
A0A7M3RBU9	3755	A0A7M3RBU9	1;2	S	1.0	PRTVAPSVSEQPAPRSPPAALAESPHHGGDH	S(1)PPAALAESPHHGGDHSPGITEQDK	3755	SPPAALAESPHHGGDHSPGITEQDK	A0A7M3RBU9--S3755	216800.0	166860.0	489100.0	0.0	0.0	0.0
A0A7M3RBU9	3763	A0A7M3RBU9	1;2	S	0.999944	SEQPAPRSPPAALAESPHHGGDHSPGITEQD	S(1)PPAALAES(1)PHHGGDHSPGITEQDK	3763	SPPAALAESPHHGGDHSPGITEQDK	A0A7M3RBU9--S3763	24302.0	0.0	60926.0	0.0	0.0	0.0
A0A7M3RBU9	3771	A0A7M3RBU9	1	S	0.780779	PPAALAESPHHGGDHSPGITEQDKSDSPDAL	SPPAALAES(0.026)PHHGGDHS(0.781)PGIT(0.194)EQDK	3771	SPPAALAESPHHGGDHSPGITEQDK	A0A7M3RBU9--S3771	0.0	0.0	22961.0	0.0	0.0	0.0
A0A7M3RBW0	4	A0A7M3RBW0	2	S	0.999579	____________MPQSIKSASNADGASICSK	PQS(1)IKS(0.915)AS(0.085)NADGASICSK	4	PQSIKSASNADGASICSK	A0A7M3RBW0--S4	0.0	0.0	22499.0	0.0	0.0	0.0
A0A7M3RBW0	7	A0A7M3RBW0	2	S	0.91529	_________MPQSIKSASNADGASICSKRSK	PQS(1)IKS(0.915)AS(0.085)NADGASICSK	7	PQSIKSASNADGASICSK	A0A7M3RBW0--S7	0.0	0.0	22499.0	0.0	0.0	0.0
A0A7M3RBW2	1920	A0A7M3RBW2	1	S	1.0	YVQAVQKRILNWSVVSKIPQCDDMEPEESES	RILNWSVVS(1)K	1920	RILNWSVVSK	A0A7M3RBW2--S1920	1577300.0	0.0	1673600.0	0.0	0.0	0.0
A0A7M3RBW3	19	A0A7M3RBW3	1	S	1.0	VISSADAGLKRLFNKSNFNADKFIARVSQNG	RLFNKS(1)NFNADK	19	RLFNKSNFNADK	A0A7M3RBW3--S19	0.0	314400.0	0.0	0.0	0.0	0.0
A0A7M3RBW7	108	A0A7M3RBW7	1;2	S	1.0	KKEKAEEKKPEPEEESDDDMGFSLFD_____	KPEPEEES(1)DDDMGFS(1)LFD	108	KPEPEEESDDDMGFSLFD	A0A7M3RBW7--S108	3667600.0	2679900.0	2062000.0	1349000.0	422660.0	715450.0
A0A7M3RBW7	115	A0A7M3RBW7	2	S	1.0	KKPEPEEESDDDMGFSLFD____________	KPEPEEES(1)DDDMGFS(1)LFD	115	KPEPEEESDDDMGFSLFD	A0A7M3RBW7--S115	72947.0	44332.0	0.0	0.0	0.0	0.0
A0A7M3RBW7	82	A0A7M3RBW7	1	S	0.999958	VAAPAAHAAGGAAAPSAPAAAKEDGGKKEKA	LSTVSVAAPAAHAAGGAAAPS(1)APAAAK	82	LSTVSVAAPAAHAAGGAAAPSAPAAAK	A0A7M3RBW7--S82	8752.9	0.0	0.0	0.0	0.0	0.0
A0A7M3RBY4	217	A0A7M3RBY4	1	S	0.97649	TTPSDETLSPSSRPSSPEMMLSLARLHYRTV	PS(0.024)S(0.976)PEMMLSLAR	217	PSSPEMMLSLAR	A0A7M3RBY4--S217	0.0	26868.0	0.0	0.0	0.0	0.0
A0A7M3RBY7	756	A0A7M3RBY7	1	S	0.942187	VSETSVASPDSAADGSPERRKKSGAAKDKQL	VFDLYLNDAAFAEPTTDVSETS(0.001)VAS(0.006)PDS(0.05)AADGS(0.942)PER	756	VFDLYLNDAAFAEPTTDVSETSVASPDSAADGSPER	A0A7M3RBY7--S756	52964.0	46396.0	0.0	0.0	0.0	0.0
A0A7M3RBY9	203	A0A7M3RBY9	1	S	1.0	PPWRINRRTRLPSNASPAHLRANLDAQLKEY	LPSNAS(1)PAHLR	203	LPSNASPAHLR	A0A7M3RBY9--S203	1739500.0	1318400.0	940970.0	0.0	0.0	0.0
A0A7M3RC27	265	A0A7M3RC27	1	S	1.0	EPEEGEVNGRHFFPESPEEERQLIGDGGGGG	HFFPES(1)PEEER	265	HFFPESPEEER	A0A7M3RC27--S265	0.0	0.0	0.0	141910.0	0.0	66750.0
A0A7M3RC28	125	A0A7M3RC28	1	S	0.991905	AYVEEHRDAEGLLDSSAVTTYLGTLH_____	DAEGLLDS(0.007)S(0.992)AVT(0.001)TYLGTLH	125	DAEGLLDSSAVTTYLGTLH	A0A7M3RC28--S125	0.0	98606.0	176280.0	0.0	0.0	0.0
A0A7M3RC28	99	A0A7M3RC28	1	S	0.999903	NGHGKVNGEALLGAVSQIGLTADKVRAYVEE	VNGEALLGAVS(1)QIGLTADK	99	VNGEALLGAVSQIGLTADK	A0A7M3RC28--S99	88478.0	62796.0	105500.0	0.0	0.0	0.0
A0A7M3RC96	72	A0A7M3RC96	1	S	0.999547	EGVYRILYGGQLERLSLPISSCQAGTSTAKV	LS(1)LPISSCQAGTSTAK	72	LSLPISSCQAGTSTAK	A0A7M3RC96--S72	28901.0	0.0	0.0	0.0	0.0	0.0
A0A7M3RCB6	103	A0A7M3RCB6	1	S	1.0	AVPKDDEDDDIDFFGSEDEEEAEKRRAERVA	DDEDDDIDFFGS(1)EDEEEAEKR	103	DDEDDDIDFFGSEDEEEAEKR	A0A7M3RCB6--S103	33649.0	32313.0	19001.0	14206.0	0.0	0.0
A0A7M3RCH1	482	A0A7M3RCH1	1	S	0.999883	DIEAKESLSVTATPKSPGDSNHPAEGLHELS	S(1)PGDSNHPAEGLHELSSLTER	482	SPGDSNHPAEGLHELSSLTER	A0A7M3RCH1--S482	124440.0	124230.0	93422.0	0.0	0.0	0.0
A0A7M3RCH7	282	A0A7M3RCH7	1	S	0.996532	TETDCQTDPFLDRPPSPLFIPSKSGLDKATE	VEETETDCQT(0.002)DPFLDRPPS(0.997)PLFIPS(0.002)K	282	VEETETDCQTDPFLDRPPSPLFIPSK	A0A7M3RCH7--S282	25964.0	0.0	0.0	0.0	0.0	0.0
A0A7M3RF32;A0A7M3RCJ7	222;295	A0A7M3RF32	1	S	1.0	YTHSPLTLSPLRMPPSPPPKPAKLLTSASTP	MPPS(1)PPPKPAK	222	MPPSPPPKPAK	A0A7M3RF32--S222	0.0	626910.0	608000.0	0.0	0.0	0.0
A0A7M3RCM4	139	A0A7M3RCM4	1	S	1.0	RRTLAEGLNQAFQQNSPL_____________	TLAEGLNQAFQQNS(1)PL	139	TLAEGLNQAFQQNSPL	A0A7M3RCM4--S139	0.0	0.0	0.0	21118.0	0.0	0.0
A0A7M3RCV1	2272	A0A7M3RCV1	1	S	0.988474	QEKEPGPRPGQTSCVSPKPTATAESPHPTDR	PGQT(0.003)S(0.006)CVS(0.988)PKPT(0.003)ATAESPHPTDR	2272	PGQTSCVSPKPTATAESPHPTDR	A0A7M3RCV1--S2272	81068.0	74511.0	90090.0	0.0	0.0	0.0
A0A7M3RCY2	160	A0A7M3RCY2	1	S	1.0	LGTSKHVPESNERDDSEAEELVADHEVTEEA	DDS(1)EAEELVADHEVTEEAGETR	160	DDSEAEELVADHEVTEEAGETR	A0A7M3RCY2--S160	94337.0	131930.0	82384.0	0.0	0.0	0.0
A0A7M3RCY2	19	A0A7M3RCY2	1	S	0.992191	HSSAASSALTSGSDKSRSCSPHANAVAINQR	SIHSSAASSALT(0.001)S(0.002)GS(0.005)DKS(0.992)R	19	SIHSSAASSALTSGSDKSR	A0A7M3RCY2--S19	0.0	16575.0	0.0	0.0	0.0	0.0
A0A7M3RD51	26	A0A7M3RD51	1	S	1.0	RKQISVRGIAQVENVSNLKASFNRHLHFDVV	GIAQVENVS(1)NLK	26	GIAQVENVSNLK	A0A7M3RD51--S26	0.0	0.0	0.0	74883.0	0.0	26009.0
A0A7M3RD51	2	A0A7M3RD51	1	S	1.0	______________MSHDKLDMEKRKQISVR	S(1)HDKLDMEK	2	SHDKLDMEK	A0A7M3RD51--S2	0.0	0.0	0.0	9607.8	0.0	0.0
A0A7M3RD51	66	A0A7M3RD51	1	S	1.0	DFYLALARTVWDHLCSRWIRTQQFYFREDPK	TVWDHLCS(1)R	66	TVWDHLCSR	A0A7M3RD51--S66	0.0	0.0	0.0	0.0	75335.0	0.0
A0A7M3RD55	575	A0A7M3RD55	1	S	0.999974	NLRLGTGVGGQPSDHSPLRGPCGSAEEFSSL	LGTGVGGQPSDHS(1)PLR	575	LGTGVGGQPSDHSPLR	A0A7M3RD55--S575	139190.0	103310.0	102570.0	0.0	0.0	0.0
A0A7M3RD55	858	A0A7M3RD55	1	S	0.861529	SDLDAEAEQEERRPESATDAGSSLTESVKQP	RPES(0.862)AT(0.135)DAGS(0.004)SLTESVK	858	RPESATDAGSSLTESVK	A0A7M3RD55--S858	0.0	21495.0	0.0	0.0	0.0	0.0
A0A7M3RD55	771	A0A7M3RD55	1	S	0.829902	TLQQPCWTLSPRTLASEEEEEKEEVGAKQLQ	T(0.17)LAS(0.83)EEEEEKEEVGAK	771	TLASEEEEEKEEVGAK	A0A7M3RD55--S771	0.0	0.0	34232.0	0.0	0.0	0.0
A0A7M3RD65	180	A0A7M3RD65	1	S	0.999269	DRRKRIPSIVASIPHSPRRTPPGQLDTDIEE	IPSIVAS(0.001)IPHS(0.999)PR	180	IPSIVASIPHSPR	A0A7M3RD65--S180	94672.0	55775.0	0.0	0.0	0.0	0.0
A0A7M3RD79	395	A0A7M3RD79	1	S	0.974205	RGPLGDSISGYHSGGSHNGRSNSGYYDVATE	GPLGDSISGYHS(0.025)GGS(0.974)HNGR	395	GPLGDSISGYHSGGSHNGR	A0A7M3RD79--S395	0.0	21132.0	0.0	0.0	0.0	0.0
A0A7M3RD99	357	A0A7M3RD99	1	S	0.992483	VSAETKLPDRPADGSSPPLEKTHQATEDVKS	LPDRPADGS(0.008)S(0.992)PPLEK	357	LPDRPADGSSPPLEK	A0A7M3RD99--S357	913480.0	0.0	828330.0	0.0	0.0	0.0
A0A7M3RD99	164	A0A7M3RD99	1	S	0.953801	YSRASFSPSLPVRSVSPPSVPLVGKLDRIRH	S(0.046)VS(0.954)PPSVPLVGK	164	SVSPPSVPLVGK	A0A7M3RD99--S164	0.0	0.0	108210.0	0.0	0.0	0.0
A0A7M3RDC8	785	A0A7M3RDC8	1	S	0.988242	FLESIYATNTPVRRLSTEPQFLPRTKQNIPL	RLS(0.988)T(0.012)EPQFLPR	785	RLSTEPQFLPR	A0A7M3RDC8--S785	0.0	0.0	0.0	181290.0	62109.0	91783.0
A0A7M3RDE3	261	A0A7M3RDE3	1	S	0.950075	VPFEIVGSLRRPVAISPSLQSLKHSRPLSAD	RPVAIS(0.95)PS(0.05)LQSLK	261	RPVAISPSLQSLK	A0A7M3RDE3--S261	0.0	31556.0	0.0	0.0	0.0	0.0
A0A7M3RDF1	106	A0A7M3RDF1	1	S	0.910355	EADDPVAARAGDIPSSPSHQPPSTARRRKRR	AGDIPS(0.032)S(0.91)PS(0.058)HQPPSTAR	106	AGDIPSSPSHQPPSTAR	A0A7M3RDF1--S106	103180.0	200500.0	220890.0	0.0	0.0	0.0
A0A7M3RDH9	526	A0A7M3RDH9	1	S	0.846729	ERLDGLKRRTVHHSASSDLLSMSEYLKESEK	T(0.011)VHHS(0.093)AS(0.847)S(0.05)DLLSMSEYLK	526	TVHHSASSDLLSMSEYLK	A0A7M3RDH9--S526	65232.0	0.0	164150.0	0.0	0.0	0.0
A0A7M3RDI4	249	A0A7M3RDI4	1	S	1.0	EAEEKKGDKPGKRAMSNEGLFAISEVPRSGS	AMS(1)NEGLFAISEVPR	249	AMSNEGLFAISEVPR	A0A7M3RDI4--S249	132130.0	69665.0	91061.0	0.0	0.0	0.0
A0A7M3RDI4	382	A0A7M3RDI4	1	S	0.999907	IKKAERKEKPQSHLHSPRGLPRQSLDNRRRM	EKPQSHLHS(1)PRGLPR	382	EKPQSHLHSPRGLPR	A0A7M3RDI4--S382	88935.0	0.0	0.0	0.0	0.0	0.0
A0A7M3RDI4	339	A0A7M3RDI4	1	S	0.893064	QPKESFQPLPRTLAQSPVPFTQMDDYDQQTP	T(0.107)LAQS(0.893)PVPFTQMDDYDQQTPLK	339	TLAQSPVPFTQMDDYDQQTPLK	A0A7M3RDI4--S339	0.0	0.0	0.0	8546.4	0.0	0.0
A0A7M3RDI6	680	A0A7M3RDI6	1	S	0.954338	SPPLPAQPADKSPVTSPVRPFSPDLSAADRA	S(0.001)PVT(0.042)S(0.954)PVRPFS(0.002)PDLSAADR	680	SPVTSPVRPFSPDLSAADR	A0A7M3RDI6--S680	73814.0	0.0	49126.0	0.0	0.0	0.0
A0A7M3RDP7;A0A7M3QBB8	61;61	A0A7M3RDP7	1	S	0.99996	DANLRAFFDKLDVDKSGDLSLEELKKVFKT_	S(1)GDLSLEELKK	61	SGDLSLEELKK	A0A7M3RDP7--S61	0.0	0.0	0.0	86731.0	36761.0	0.0
A0A7M3RDP7;A0A7M3QBB8	65;65	A0A7M3RDP7	1	S	1.0	RAFFDKLDVDKSGDLSLEELKKVFKT_____	SGDLS(1)LEELK	65	SGDLSLEELK	A0A7M3RDP7--S65	0.0	0.0	0.0	63206.0	0.0	23593.0
A0A7M3RDP7	27	A0A7M3RDP7	1	S	0.999976	LATFNAMDTDKSGKISFAEFKAAMQKEAQSG	SGKIS(1)FAEFK	27	SGKISFAEFK	A0A7M3RDP7--S27	0.0	0.0	0.0	801520.0	162830.0	310100.0
A0A7M3RDX6	1392	A0A7M3RDX6	1;2	S	0.998223	SPTRARKPPPRPRPGSPSPPPPSPAYRVQDL	PRPGS(0.998)PS(0.988)PPPPS(0.011)PAY(0.002)R	1392	PRPGSPSPPPPSPAYR	A0A7M3RDX6--S1392	534230.0	0.0	162970.0	111100.0	27892.0	122130.0
A0A7M3RDX6	1394	A0A7M3RDX6	1;2	S	0.988265	TRARKPPPRPRPGSPSPPPPSPAYRVQDLRI	PRPGS(0.998)PS(0.988)PPPPS(0.011)PAY(0.002)R	1394	PRPGSPSPPPPSPAYR	A0A7M3RDX6--S1394	0.0	349790.0	162970.0	0.0	0.0	0.0
A0A7M3RDX6	1320	A0A7M3RDX6	1	S	0.972797	LASPAAGTDGRSRRNSASSPVAAPATSSGPR	RNS(0.973)AS(0.026)S(0.001)PVAAPATSSGPR	1320	RNSASSPVAAPATSSGPR	A0A7M3RDX6--S1320	0.0	32735.0	0.0	0.0	0.0	0.0
A0A7M3RDY6	508	A0A7M3RDY6	1	S	1.0	PEGPSLPPQLEARHVSPEGPELPPTLQSVVR	HVS(1)PEGPELPPTLQSVVR	508	HVSPEGPELPPTLQSVVR	A0A7M3RDY6--S508	687840.0	357860.0	133090.0	0.0	0.0	0.0
A0A7M3RDY6	492	A0A7M3RDY6	1;2	S	0.999999	RSRRHEAESFRRSTRSPEGPSLPPQLEARHV	S(1)PEGPSLPPQLEAR	492	SPEGPSLPPQLEAR	A0A7M3RDY6--S492	2176600.0	1580400.0	2152500.0	0.0	0.0	0.0
A0A7M3RE69	2448	A0A7M3RE69	1;2	S	1.0	PKAEEKKEKEPEPEESDDSDFGMSLFD____	EPEPEES(1)DDS(1)DFGMSLFD	2448	EPEPEESDDSDFGMSLFD	A0A7M3RE69--S2448	776180.0	500660.0	298080.0	0.0	0.0	0.0
A0A7M3RE69	2451	A0A7M3RE69	1;2	S	1.0	EEKKEKEPEPEESDDSDFGMSLFD_______	EPEPEES(1)DDS(1)DFGMSLFD	2451	EPEPEESDDSDFGMSLFD	A0A7M3RE69--S2451	1693500.0	1216200.0	864590.0	0.0	0.0	0.0
A0A7M3RE69	2416	A0A7M3RE69	1	S	0.888218	QIKEYLKDPTKFATASAPAAAAGAAAPAAAA	FAT(0.112)AS(0.888)APAAAAGAAAPAAAAAPK	2416	FATASAPAAAAGAAAPAAAAAPK	A0A7M3RE69--S2416	318130.0	245220.0	0.0	0.0	0.0	0.0
A0A7M3RE77	312	A0A7M3RE77	1	S	1.0	AVGYDSAGTVEFLVDSKRNFYFLEMNTRLQV	AVGYDSAGTVEFLVDS(1)KR	312	AVGYDSAGTVEFLVDSKR	A0A7M3RE77--S312	32946.0	37805.0	0.0	0.0	0.0	0.0
A0A7M3RE78	2909	A0A7M3RE78	1	S	0.999756	RVGSADGSLPSLLNDSPHKSVFLPVSAATKN	VGSADGSLPSLLNDS(1)PHK	2909	VGSADGSLPSLLNDSPHK	A0A7M3RE78--S2909	0.0	29960.0	0.0	0.0	0.0	0.0
A0A7M3REA1	398	A0A7M3REA1	1	S	1.0	AEEARALEDELDAIDSDDGRGDPNKEQEEYE	ALEDELDAIDS(1)DDGRGDPNK	398	ALEDELDAIDSDDGRGDPNK	A0A7M3REA1--S398	116790.0	0.0	56775.0	19517.0	0.0	0.0
A0A7M3REM3	124	A0A7M3REM3	1	S	0.964238	AIPRPPAKYTLTGHRSPVTRVRFHPHYNILV	YT(0.002)LT(0.012)GHRS(0.964)PVT(0.022)R	124	YTLTGHRSPVTR	A0A7M3REM3--S124	0.0	0.0	0.0	14833.0	0.0	0.0
A0A7M3RET9	406	A0A7M3RET9	1	S	0.964546	TLAAVRHVQIVDDSNSVHESISTRPPRTSQS	HVQIVDDS(0.015)NS(0.965)VHES(0.007)IS(0.007)T(0.007)RPPR	406	HVQIVDDSNSVHESISTRPPR	A0A7M3RET9--S406	72687.0	64617.0	0.0	0.0	0.0	0.0
A0A7M3REU3	210	A0A7M3REU3	1	S	0.978913	SGLSTLLLGPARTKRSQTDLTATLEDLRLTA	S(0.979)QT(0.021)DLTATLEDLR	210	SQTDLTATLEDLR	A0A7M3REU3--S210	28990.0	0.0	28298.0	0.0	0.0	0.0
A0A7M3REU6	86	A0A7M3REU6	1	S	1.0	LEKYCIGVIAPEDKESKYKFTTSFSRTRETS	YCIGVIAPEDKES(1)K	86	YCIGVIAPEDKESK	A0A7M3REU6--S86	757820.0	622360.0	595880.0	224450.0	79709.0	136100.0
A0A7M3REZ2	121	A0A7M3REZ2	1	S	0.965699	PNQHASYHPSQYRPSSPPFSKPLLDFMMSQW	PNQHASYHPS(0.001)QYRPS(0.033)S(0.966)PPFS(0.001)K	121	PNQHASYHPSQYRPSSPPFSK	A0A7M3REZ2--S121	2061800.0	1921000.0	0.0	0.0	0.0	0.0
A0A7M3REZ2	158	A0A7M3REZ2	1	S	1.0	YSRRDHAAVDDGPPASPRISGPANSPYRQPR	RDHAAVDDGPPAS(1)PR	158	RDHAAVDDGPPASPR	A0A7M3REZ2--S158	14954.0	38744.0	18713.0	0.0	0.0	0.0
A0A7M3REZ2;A0A7M3Q5K0	189;72	A0A7M3REZ2	1	S	0.773926	HGHQGGSWNGANRRFSDNGHHINHTDVGDFQ	RFS(0.774)DNGHHINHT(0.226)DVGDFQSNSGDMANSGR	189	RFSDNGHHINHTDVGDFQSNSGDMANSGR	A0A7M3REZ2--S189	14250.0	0.0	0.0	0.0	0.0	0.0
A0A7M3RF65	238	A0A7M3RF65	1;2	S	0.999983	KKPVKRKPEQSIVDESPSTPHSVDGSRDRRQ	KPEQSIVDES(1)PSTPHSVDGSR	238	KPEQSIVDESPSTPHSVDGSR	A0A7M3RF65--S238	93343.0	201490.0	146120.0	0.0	0.0	0.0
A0A7M3RF65	240	A0A7M3RF65	1	S	0.842271	PVKRKPEQSIVDESPSTPHSVDGSRDRRQPK	RKPEQSIVDES(0.076)PS(0.842)T(0.076)PHS(0.005)VDGSR	240	RKPEQSIVDESPSTPHSVDGSR	A0A7M3RF65--S240	156670.0	0.0	160290.0	0.0	0.0	0.0
A0A7M3RF65	244	A0A7M3RF65	1;2	S	0.998943	KPEQSIVDESPSTPHSVDGSRDRRQPKKVKV	KPEQSIVDESPST(0.001)PHS(0.999)VDGS(0.001)R	244	KPEQSIVDESPSTPHSVDGSR	A0A7M3RF65--S244	289310.0	314610.0	252650.0	0.0	0.0	0.0
A0A7M3RF65	721	A0A7M3RF65	1	S	1.0	SSDSKADSDGKGHRKSPAVEAHAVARPSAAG	S(1)PAVEAHAVAR	721	SPAVEAHAVAR	A0A7M3RF65--S721	9033.8	16843.0	0.0	0.0	0.0	0.0
A0A7M3RF65	443	A0A7M3RF65	1	S	0.999423	LNSILSCLSASSDQISPKLPKKVAHPPSYGA	SAETLNSILSCLSASSDQIS(0.999)PK	443	SAETLNSILSCLSASSDQISPK	A0A7M3RF65--S443	13641.0	12250.0	0.0	0.0	0.0	0.0
A0A7M3RF81	422	A0A7M3RF81	1	S	0.885882	LRAVAAIKHLQVLHLSNTQRRLDNIPSELDR	HLQVLHLS(0.886)NT(0.114)QR	422	HLQVLHLSNTQR	A0A7M3RF81--S422	0.0	18187.0	0.0	0.0	0.0	0.0
A0A7M3RF97	303	A0A7M3RF97	1	S	0.98562	SSTAGTTEASHLSGPSPARFRLQDLHSILSA	PSASSTAGTTEAS(0.002)HLS(0.011)GPS(0.986)PAR	303	PSASSTAGTTEASHLSGPSPAR	A0A7M3RF97--S303	0.0	8589.6	15739.0	0.0	0.0	0.0
A0A7M3RFM6	582	A0A7M3RFM6	1	S	0.781569	EVDPPICPPSSTVERSHSEPFRDEQVKGEQS	S(0.782)HS(0.218)EPFRDEQVK	582	SHSEPFRDEQVK	A0A7M3RFM6--S582	0.0	0.0	0.0	24017.0	0.0	0.0
A0A7M3RFN2	6	A0A7M3RFN2	2	S	0.992493	__________MSDSESDVDLQELASAPGLYR	S(0.339)DS(0.668)ES(0.992)DVDLQELASAPGLYR	6	SDSESDVDLQELASAPGLYR	A0A7M3RFN2--S6	157780.0	108690.0	0.0	0.0	0.0	0.0
A0A7M3RFR6	498	A0A7M3RFR6	1	S	0.996669	EQASVEAPAPEPEDESGNAVDSKEEKKKKKK	HLTEQASVEAPAPEPEDES(0.997)GNAVDS(0.003)K	498	HLTEQASVEAPAPEPEDESGNAVDSK	A0A7M3RFR6--S498	30944.0	31410.0	32901.0	0.0	0.0	0.0
A0A7M3RFR6;A0A7M3RTN5	519;142	A0A7M3RFR6	1	S	0.997526	SKEEKKKKKKQKRKHSLSESAAAEDAPTSAK	KHS(0.998)LS(0.002)ESAAAEDAPTSAK	519	KHSLSESAAAEDAPTSAK	A0A7M3RFR6--S519	6725.0	18405.0	23721.0	4944.4	0.0	0.0
A0A7M3RFX8	324	A0A7M3RFX8	1	S	0.999943	RDSELHPAKLRDDVCSPGGSTIAGTHVLEKA	LRDDVCS(1)PGGSTIAGTHVLEK	324	LRDDVCSPGGSTIAGTHVLEK	A0A7M3RFX8--S324	1794600.0	1085900.0	838250.0	376570.0	158810.0	215880.0
A0A7M3RFY0	382	A0A7M3RFY0	1;2	S	0.880819	IEGYVGHIVRLNRARSTSSLNKPTVDDNVSV	ARS(0.881)T(0.185)S(0.336)S(0.578)LNKPT(0.02)VDDNVSVAASDEK	382	ARSTSSLNKPTVDDNVSVAASDEK	A0A7M3RFY0--S382	414210.0	629380.0	795540.0	0.0	0.0	0.0
A0A7M3RFY0	385	A0A7M3RFY0	2	S	0.994952	YVGHIVRLNRARSTSSLNKPTVDDNVSVAAS	ARS(0.544)T(0.114)S(0.347)S(0.995)LNKPTVDDNVSVAASDEK	385	ARSTSSLNKPTVDDNVSVAASDEK	A0A7M3RFY0--S385	414210.0	609010.0	795540.0	0.0	0.0	0.0
A0A7M3RFY0	400	A0A7M3RFY0	1	S	0.999994	SLNKPTVDDNVSVAASDEKKKKKKPIRLIRD	STSSLNKPTVDDNVSVAAS(1)DEK	400	STSSLNKPTVDDNVSVAASDEK	A0A7M3RFY0--S400	0.0	0.0	0.0	73662.0	22259.0	22783.0
A0A7M3RFY0	489	A0A7M3RFY0	1	S	0.765047	LNDSESVRSKTTTASSVPAEFASNAEYYQFL	T(0.034)T(0.034)T(0.008)AS(0.159)S(0.765)VPAEFASNAEYYQFLVQR	489	TTTASSVPAEFASNAEYYQFLVQR	A0A7M3RFY0--S489	0.0	0.0	0.0	0.0	0.0	8797.4
A0A7M3RFY0	334	A0A7M3RFY0	1	S	0.999894	SDEGTQELESRARVGSDSNDLDSVQMDMSSK	VGS(1)DSNDLDSVQMDMSSK	334	VGSDSNDLDSVQMDMSSK	A0A7M3RFY0--S334	33330.0	39996.0	32240.0	22344.0	0.0	0.0
A0A7M3RFY0	341	A0A7M3RFY0	1	S	0.997354	LESRARVGSDSNDLDSVQMDMSSKKALIDAE	VGSDS(0.002)NDLDS(0.997)VQMDMSSK	341	VGSDSNDLDSVQMDMSSK	A0A7M3RFY0--S341	0.0	0.0	0.0	72869.0	0.0	0.0
A0A7M3RFZ3	226	A0A7M3RFZ3	1	S	1.0	MPNDHTGDQDASGKASPPAAPKPSNFNDDDF	AS(1)PPAAPKPSNFNDDDFDDLSAR	226	ASPPAAPKPSNFNDDDFDDLSAR	A0A7M3RFZ3--S226	243770.0	431700.0	574240.0	0.0	0.0	0.0
A0A7M3RFZ6	192	A0A7M3RFZ6	1	S	0.98625	SGRHTLSIDEALRPESPNMDEVTRLKRRLVV	HTLSIDEALRPES(0.986)PNMDEVT(0.013)R	192	HTLSIDEALRPESPNMDEVTR	A0A7M3RFZ6--S192	157090.0	0.0	0.0	0.0	0.0	0.0
A0A7M3RG04	263	A0A7M3RG04	1	S	0.982384	LELEQTVVSPAAIAHSAPITRTSTPPSPKRQ	LELEQTVVS(0.001)PAAIAHS(0.982)APIT(0.016)R	263	LELEQTVVSPAAIAHSAPITR	A0A7M3RG04--S263	10013.0	0.0	0.0	0.0	0.0	0.0
A0A7M3RG07	235	A0A7M3RG07	1	S	0.998913	ASDPAASPGHGHHPDSPRQITAAFEAWSERA	GDIASDPAAS(0.001)PGHGHHPDS(0.999)PR	235	GDIASDPAASPGHGHHPDSPR	A0A7M3RG07--S235	38280.0	81846.0	0.0	0.0	0.0	0.0
A0A7M3RG08	301	A0A7M3RG08	1;2	S	1.0	AYTPLRDELSSRKPGSAEACPNSPLIRRKRS	KPGS(1)AEACPNS(1)PLIR	301	KPGSAEACPNSPLIR	A0A7M3RG08--S301	144820.0	73768.0	53742.0	40808.0	0.0	0.0
A0A7M3RG08	308	A0A7M3RG08	2	S	1.0	ELSSRKPGSAEACPNSPLIRRKRSPPGSHGT	KPGS(1)AEACPNS(1)PLIR	308	KPGSAEACPNSPLIR	A0A7M3RG08--S308	48015.0	0.0	0.0	0.0	0.0	0.0
A0A7M3RG08	938	A0A7M3RG08	1	S	0.999999	VRGEENIRGWRPRSDSLIIDHQVELEHLRRI	SDS(1)LIIDHQVELEHLR	938	SDSLIIDHQVELEHLR	A0A7M3RG08--S938	541820.0	498660.0	429520.0	0.0	59756.0	95230.0
A0A7M3RG19	337	A0A7M3RG19	1	S	0.864061	EVSISSAVEQHQLTDSGRGSRTTPAEGSFGL	LAEVSISSAVEQHQLT(0.136)DS(0.864)GR	337	LAEVSISSAVEQHQLTDSGR	A0A7M3RG19--S337	88201.0	56807.0	0.0	0.0	0.0	0.0
A0A7M3RG19	1174	A0A7M3RG19	1	S	0.997972	FAHYSSQVTARSRNISASSHGSVAAEDLSGR	NIS(0.998)AS(0.002)SHGSVAAEDLSGR	1174	NISASSHGSVAAEDLSGR	A0A7M3RG19--S1174	0.0	0.0	30406.0	0.0	0.0	0.0
A0A7M3RG19	1176	A0A7M3RG19	1	S	0.965044	HYSSQVTARSRNISASSHGSVAAEDLSGRTS	NIS(0.001)AS(0.965)S(0.034)HGSVAAEDLSGR	1176	NISASSHGSVAAEDLSGR	A0A7M3RG19--S1176	0.0	56978.0	100530.0	0.0	0.0	0.0
A0A7M3RG20	401	A0A7M3RG20	1	S	1.0	PSQNSLPRTDVFHKISDPLPLKNFSDPHHMG	TDVFHKIS(1)DPLPLK	401	TDVFHKISDPLPLK	A0A7M3RG20--S401	643750.0	604670.0	653170.0	12786.0	21806.0	29688.0
A0A7M3RG41	848	A0A7M3RG41	1	S	0.991315	LPTENTKTRDKLLRVSREEPSAHVVLCRLAV	VS(0.991)REEPS(0.009)AHVVLCR	848	VSREEPSAHVVLCR	A0A7M3RG41--S848	0.0	0.0	0.0	0.0	0.0	57323.0
A0A7M3RGE6;A0A7M3Q0U1	953;646	A0A7M3RGE6	1	S	1.0	RAELVMHKGKKDANASDDEDDAPAGGPSMPV	KDANAS(1)DDEDDAPAGGPSMPVPDVER	953	KDANASDDEDDAPAGGPSMPVPDVER	A0A7M3RGE6--S953	22327.0	40117.0	0.0	0.0	0.0	0.0
A0A7M3RGI5	11	A0A7M3RGI5	1	S	0.936329	_____MATDIEMKDESKDETLKIKKAETPKI	ATDIEMKDES(0.936)KDET(0.064)LK	11	ATDIEMKDESKDETLK	A0A7M3RGI5--S11	23022.0	46630.0	0.0	0.0	0.0	0.0
A0A7M3RGI8	645	A0A7M3RGI8	1	S	1.0	GFEASARFTVNRKARSFERLLQGPKTLKATV	ARS(1)FERLLQGPK	645	ARSFERLLQGPK	A0A7M3RGI8--S645	0.0	48035.0	0.0	0.0	0.0	0.0
A0A7M3RGI8	100	A0A7M3RGI8	1	S	0.999643	RFLGPNSKLKTEKPPSPQPAHLISSADIQKI	PPS(1)PQPAHLISSADIQK	100	PPSPQPAHLISSADIQK	A0A7M3RGI8--S100	36045.0	0.0	0.0	0.0	0.0	0.0
A0A7M3RGN3	268	A0A7M3RGN3	1	S	0.861423	NTDSIQFETCKPQQTSPLHSQKVDRQHKPHA	VPHNTDSIQFETCKPQQT(0.121)S(0.861)PLHS(0.017)QK	268	VPHNTDSIQFETCKPQQTSPLHSQK	A0A7M3RGN3--S268	428730.0	393900.0	166100.0	0.0	0.0	0.0
A0A7M3RGP4	100	A0A7M3RGP4	1	S	1.0	RLTGTRGQKTAGKRISQLDEHIAGIEQDRDY	RIS(1)QLDEHIAGIEQDR	100	RISQLDEHIAGIEQDR	A0A7M3RGP4--S100	83677.0	0.0	0.0	0.0	0.0	0.0
A0A7M3RGP9	85	A0A7M3RGP9	1	S	1.0	AFEKPPYATTPFRKISGDFVNVKNIGGKRVL	KIS(1)GDFVNVK	85	KISGDFVNVK	A0A7M3RGP9--S85	0.0	0.0	0.0	37991.0	0.0	0.0
A0A7M3RGS7;A0A7M3RQF5	373;602	A0A7M3RGS7	1	S	1.0	ENISVDNLNIRNRRRSEENVNDEVQHALIKE	RS(1)EENVNDEVQHALIK	373	RSEENVNDEVQHALIK	A0A7M3RGS7--S373	310400.0	308570.0	136820.0	0.0	0.0	0.0
A0A7M3RGV6;A0A7M3RIY0	3834;471	A0A7M3RGV6	1	S	0.987099	KHTAPVHWPAIRPSFSFHSDLNKIPSLQRSG	PS(0.013)FS(0.987)FHSDLNK	3834	PSFSFHSDLNK	A0A7M3RGV6--S3834	0.0	0.0	82229.0	0.0	0.0	0.0
A0A7M3RGV9	2	A0A7M3RGV9	1	S	1.0	______________MSGLELNVAVVGESGVG	S(1)GLELNVAVVGESGVGK	2	SGLELNVAVVGESGVGK	A0A7M3RGV9--S2	70636.0	0.0	0.0	0.0	0.0	0.0
A0A7M3RGW2	82	A0A7M3RGW2	1;2	S	1.0	VNESAGRSSDDPPGLSDDDDAKEESELPNRK	SSDDPPGLS(1)DDDDAKEESELPNR	82	SSDDPPGLSDDDDAKEESELPNR	A0A7M3RGW2--S82	261500.0	601420.0	442260.0	0.0	0.0	0.0
A0A7M3RGX6	866	A0A7M3RGX6	1	S	1.0	DELVAIERELLDKPRSPLAAHGGLPGCDNAR	S(1)PLAAHGGLPGCDNAR	866	SPLAAHGGLPGCDNAR	A0A7M3RGX6--S866	417010.0	434470.0	452800.0	0.0	0.0	0.0
A0A7M3RGX6	1034	A0A7M3RGX6	1	S	0.999368	PGDGTTAPHHIDDLGSETEPDEKTALLESFD	PGDGTTAPHHIDDLGS(0.999)ET(0.001)EPDEK	1034	PGDGTTAPHHIDDLGSETEPDEK	A0A7M3RGX6--S1034	182120.0	222580.0	387970.0	0.0	0.0	0.0
A0A7M3RGX6	921	A0A7M3RGX6	2	S	0.971042	VNLRLLKWTTDLTAKSAATEAAKKEADATRA	WT(0.001)T(0.001)DLT(0.074)AKS(0.971)AAT(0.954)EAAK	921	WTTDLTAKSAATEAAK	A0A7M3RGX6--S921	0.0	0.0	0.0	247700.0	0.0	0.0
A0A7M3RGX9	73	A0A7M3RGX9	1	S	0.911176	DLRRKSSAVHSSGYRSDGEDLDGSPISVFRP	SSAVHSS(0.005)GY(0.084)RS(0.911)DGEDLDGSPISVFR	73	SSAVHSSGYRSDGEDLDGSPISVFR	A0A7M3RGX9--S73	0.0	158460.0	178900.0	0.0	0.0	0.0
A0A7M3RH19	307	A0A7M3RH19	1	S	0.999932	MDAEAESRSRLQRHPSPGQAGSTNEFTLVNN	HPS(1)PGQAGSTNEFTLVNNQR	307	HPSPGQAGSTNEFTLVNNQR	A0A7M3RH19--S307	220990.0	192940.0	117360.0	0.0	0.0	0.0
A0A7M3RH19	313	A0A7M3RH19	1	S	0.99687	SRSRLQRHPSPGQAGSTNEFTLVNNQRQEVA	HPSPGQAGS(0.997)T(0.003)NEFTLVNNQR	313	HPSPGQAGSTNEFTLVNNQR	A0A7M3RH19--S313	522680.0	571720.0	186320.0	0.0	0.0	0.0
A0A7M3RH32	84	A0A7M3RH32	2	S	0.860709	RLASPHRHGRSRHHRSPSPLSALLPGGSNPP	S(0.861)PS(0.861)PLS(0.279)ALLPGGSNPPAPVPGLENAAVQPPNETR	84	SPSPLSALLPGGSNPPAPVPGLENAAVQPPNETR	A0A7M3RH32--S84	103870.0	0.0	0.0	0.0	0.0	0.0
A0A7M3RH32	86	A0A7M3RH32	2	S	0.860709	ASPHRHGRSRHHRSPSPLSALLPGGSNPPAP	S(0.861)PS(0.861)PLS(0.279)ALLPGGSNPPAPVPGLENAAVQPPNETR	86	SPSPLSALLPGGSNPPAPVPGLENAAVQPPNETR	A0A7M3RH32--S86	103870.0	0.0	0.0	0.0	0.0	0.0
A0A7M3RH59	29	A0A7M3RH59	1	S	0.997413	GRKTKTAGFSCDRLASRPEEAGAGEFTDESQ	LAS(0.997)RPEEAGAGEFT(0.003)DESQIHPK	29	LASRPEEAGAGEFTDESQIHPK	A0A7M3RH59--S29	15205.0	0.0	0.0	0.0	0.0	0.0
A0A7M3RH70	742	A0A7M3RH70	1	S	0.910956	CGRMALSSHKTRRAESFAGTTPSGWTTVADE	RAES(0.911)FAGT(0.078)T(0.011)PSGWTTVADEKPR	742	RAESFAGTTPSGWTTVADEKPR	A0A7M3RH70--S742	0.0	0.0	0.0	51824.0	0.0	0.0
A0A7M3RHC3	258	A0A7M3RHC3	1	S	0.999995	PASALLGLEDTAKKTSPPPNPVLKEVGRFVD	KTS(1)PPPNPVLK	258	KTSPPPNPVLK	A0A7M3RHC3--S258	1790200.0	3285200.0	2130700.0	0.0	0.0	0.0
A0A7M3RHH0	143	A0A7M3RHH0	1	S	1.0	PLATKVNIEGVHNILSVAREYNLRLFIPSTI	VNIEGVHNILS(1)VAR	143	VNIEGVHNILSVAR	A0A7M3RHH0--S143	16963.0	0.0	0.0	21737.0	0.0	18832.0
A0A7M3RHP8	360	A0A7M3RHP8	1	S	0.876506	FLDRLGISTPSHDAASPLTPFGGEQAARADF	LGIS(0.005)T(0.005)PS(0.11)HDAAS(0.877)PLT(0.004)PFGGEQAAR	360	LGISTPSHDAASPLTPFGGEQAAR	A0A7M3RHP8--S360	0.0	38776.0	0.0	0.0	0.0	0.0
A0A7M3RHS4	25	A0A7M3RHS4	1	S	0.883707	PLKFTSTILRSPSATSPSLFRKKDNAHVRFA	SPSAT(0.032)S(0.884)PS(0.084)LFR	25	SPSATSPSLFR	A0A7M3RHS4--S25	49648.0	49324.0	0.0	0.0	0.0	0.0
A0A7M3RHV1	255	A0A7M3RHV1	1	S	0.999999	EIYDKISSLRSRLGLSPCKIPESQSCTAVSR	LGLS(1)PCKIPESQSCTAVSR	255	LGLSPCKIPESQSCTAVSR	A0A7M3RHV1--S255	0.0	0.0	84512.0	0.0	0.0	0.0
A0A7M3RI07	7	A0A7M3RI07	2	S	0.804129	_________MPQSIKSVSNADGASICSKRSK	PQS(0.198)IKS(0.804)VS(0.995)NADGAS(0.002)ICSK	7	PQSIKSVSNADGASICSK	A0A7M3RI07--S7	16962.0	0.0	0.0	0.0	0.0	0.0
A0A7M3RI07	9	A0A7M3RI07	2	S	0.995414	_______MPQSIKSVSNADGASICSKRSKCS	PQS(0.198)IKS(0.804)VS(0.995)NADGAS(0.002)ICSK	9	PQSIKSVSNADGASICSK	A0A7M3RI07--S9	16962.0	0.0	0.0	0.0	0.0	0.0
A0A7M3RI11	171	A0A7M3RI11	1	S	1.0	RLLPLRGASLACRPRSPVVVGSHSVRARRME	S(1)PVVVGSHSVR	171	SPVVVGSHSVR	A0A7M3RI11--S171	4117700.0	3230700.0	1932400.0	0.0	0.0	0.0
A0A7M3RI68	828	A0A7M3RI68	1	S	0.988824	KQPEAAVVVIPPKLPSPTPTLPPSKPMLDED	LPS(0.989)PT(0.011)PT(0.001)LPPSK	828	LPSPTPTLPPSK	A0A7M3RI68--S828	75404.0	0.0	0.0	0.0	0.0	0.0
A0A7M3RI73	572	A0A7M3RI73	1	S	0.858371	NTKQTESPPGRGIVESPPPSAFLPIPLQLPG	GIVES(0.858)PPPS(0.142)AFLPIPLQLPGEEPVLGVPSIK	572	GIVESPPPSAFLPIPLQLPGEEPVLGVPSIK	A0A7M3RI73--S572	0.0	24072.0	0.0	0.0	0.0	0.0
A0A7M3RI74	2	A0A7M3RI74	1	S	1.0	______________MSMEQILELLSQKLPCH	S(1)MEQILELLSQK	2	SMEQILELLSQK	A0A7M3RI74--S2	237740.0	227610.0	0.0	0.0	0.0	0.0
A0A7M3RI99	13	A0A7M3RI99	2	S	0.999986	___MTEVGNDLQIGLSWVKTKPGDLPDGAIS	TEVGNDLQIGLS(1)WVKT(1)K	13	TEVGNDLQIGLSWVKTK	A0A7M3RI99--S13	0.0	252050.0	0.0	0.0	0.0	0.0
A0A7M3RIH4	119	A0A7M3RIH4	1	S	0.756446	AGSSGGARGECLQAPSPPSESSTPPRPPRLD	GECLQAPS(0.756)PPS(0.061)ES(0.061)S(0.061)T(0.061)PPRPPR	119	GECLQAPSPPSESSTPPRPPR	A0A7M3RIH4--S119	106810.0	0.0	0.0	0.0	0.0	0.0
A0A7M3RIL1	1971	A0A7M3RIL1	1	S	0.992126	LRAKNRSSVSTNRGFSTAPNSAANSHAPRSR	GFS(0.992)T(0.008)APNSAANSHAPR	1971	GFSTAPNSAANSHAPR	A0A7M3RIL1--S1971	496670.0	0.0	32040.0	11375.0	0.0	0.0
A0A7M3RIL1;A0A7M3RV54	935;886	A0A7M3RV54	1	S	0.886264	EQKNDIFLQLQTEQDSLADAEEKCSKLILQK;QQKNDIFLQLQTEQDSLADAEEKCSKLILQK	NDIFLQLQT(0.114)EQDS(0.886)LADAEEK	886	NDIFLQLQTEQDSLADAEEK	A0A7M3RV54--S886	8561.1	0.0	0.0	0.0	0.0	0.0
A0A7M3RIL1;A0A7M3RV54	705;656	A0A7M3RV54	1	S	0.983417	HKESLNKLMKNLMSTSPHFIRCIVPNEFKQP;HRESLNKLMKNLMSTSPHFIRCIVPNEFKQP	NLMST(0.016)S(0.983)PHFIR	656	NLMSTSPHFIR	A0A7M3RV54--S656	0.0	0.0	0.0	61896.0	0.0	0.0
A0A7M3RIL1;A0A7M3RV54	1558;1186	A0A7M3RV54	1	S	0.991228	DEIHDLTEQLGEGGRSVHEADKARKRLEMEK	NLSDEIHDLT(0.009)EQLGEGGRS(0.991)VHEADK	1186	NLSDEIHDLTEQLGEGGRSVHEADK	A0A7M3RV54--S1186	28270.0	0.0	0.0	0.0	0.0	0.0
A0A7M3RIP2	364	A0A7M3RIP2	1	S	0.962579	RGQKNIERDMKTKSISLEDVKDPGSTMSRTY	S(0.037)IS(0.963)LEDVKDPGSTMSR	364	SISLEDVKDPGSTMSR	A0A7M3RIP2--S364	33518.0	0.0	0.0	0.0	0.0	0.0
A0A7M3RIQ5	179	A0A7M3RIQ5	1	S	0.943384	REEEPVPAEEERKEESEDESEDKTDPVDAAF	KEES(0.943)EDES(0.057)EDKTDPVDAAFEK	179	KEESEDESEDKTDPVDAAFEK	A0A7M3RIQ5--S179	0.0	231720.0	0.0	0.0	0.0	0.0
A0A7M3RJ20	10	A0A7M3RJ20	1	S	0.999596	______MMDAPRLIGSGQIPAGETGRRLVTS	MMDAPRLIGS(1)GQIPAGETGR	10	MMDAPRLIGSGQIPAGETGR	A0A7M3RJ20--S10	0.0	0.0	0.0	0.0	591610.0	0.0
A0A7M3RJ32	94	A0A7M3RJ32	1	S	1.0	LEEIRSVSACRVNIASPVIMQSGAEGHRHAE	VNIAS(1)PVIMQSGAEGHR	94	VNIASPVIMQSGAEGHR	A0A7M3RJ32--S94	38582.0	0.0	0.0	0.0	0.0	0.0
A0A7M3RJ52	146	A0A7M3RJ52	1	S	0.868055	KGGIEENLERDPLCTSQEMEASQKELDLATD	GGIEENLERDPLCT(0.132)S(0.868)QEMEASQK	146	GGIEENLERDPLCTSQEMEASQK	A0A7M3RJ52--S146	0.0	0.0	21145.0	0.0	0.0	0.0
A0A7M3RJ52	523	A0A7M3RJ52	1	S	0.998165	GAEARDAKHTDQVMYSCGSLTPKIRSKGGTC	HTDQVMYS(0.998)CGS(0.002)LTPK	523	HTDQVMYSCGSLTPK	A0A7M3RJ52--S523	0.0	0.0	0.0	51279.0	0.0	31613.0
A0A7M3RJ52	169	A0A7M3RJ52	1	S	0.873092	KELDLATDRNPNLSKSSLTIFHDTAGWRNLE	S(0.873)S(0.127)LTIFHDTAGWR	169	SSLTIFHDTAGWR	A0A7M3RJ52--S169	21456.0	29786.0	0.0	0.0	40123.0	88438.0
A0A7M3RJ52	170	A0A7M3RJ52	1	S	0.968199	ELDLATDRNPNLSKSSLTIFHDTAGWRNLET	S(0.032)S(0.968)LTIFHDTAGWR	170	SSLTIFHDTAGWR	A0A7M3RJ52--S170	0.0	0.0	0.0	42165.0	46778.0	0.0
A0A7M3RJ52	2	A0A7M3RJ52	1	S	0.99949	______________MSGEEGSVMDTVELLCA	S(0.999)GEEGS(0.001)VMDTVELLCAPK	2	SGEEGSVMDTVELLCAPK	A0A7M3RJ52--S2	282920.0	157640.0	236520.0	0.0	0.0	0.0
A0A7M3RJ55	12	A0A7M3RJ55	1	S	1.0	____MSFLSVPTKKGSEVELVKPIEHYIKGN	KGS(1)EVELVKPIEHYIK	12	KGSEVELVKPIEHYIK	A0A7M3RJ55--S12	114290.0	0.0	112250.0	0.0	0.0	0.0
A0A7M3RJ55	525	A0A7M3RJ55	1	S	1.0	DRYHANEHDFKKLCQSDEEIKDLIRNSDEPS	LCQS(1)DEEIKDLIR	525	LCQSDEEIKDLIR	A0A7M3RJ55--S525	31551.0	0.0	29765.0	0.0	0.0	0.0
A0A7M3RJ58	429	A0A7M3RJ58	1	S	0.999987	MIRKRKTNGGIILTASHNPGGPHGDFGIKYN	KTNGGIILTAS(1)HNPGGPHGDFGIK	429	KTNGGIILTASHNPGGPHGDFGIK	A0A7M3RJ58--S429	989360.0	0.0	1505200.0	224270.0	51714.0	425880.0
A0A7M3RJ90	491	A0A7M3RJ90	1	S	0.999908	VFGSLYFCLRPSGSRSLPTTPVLPTKGPIGL	S(1)LPTTPVLPTK	491	SLPTTPVLPTK	A0A7M3RJ90--S491	0.0	0.0	0.0	49632.0	0.0	0.0
A0A7M3RJC7	11	A0A7M3RJC7	1	S	1.0	_____MADASASKEKSNEPINLTVHGQDGSV	EKS(1)NEPINLTVHGQDGSVIHFK	11	EKSNEPINLTVHGQDGSVIHFK	A0A7M3RJC7--S11	48672.0	38114.0	79379.0	0.0	0.0	0.0
A0A7M3RJK1;A0A7M3VJT9;A0A7M3R1Z8	200;155;239	A0A7M3VJT9	1	S	0.999098	VDPSVATKVRILYGGSVNAGNAKELGSQPDV;VDSSVANKVRILYGGSVNAGNAKELGSQPDV	ILY(0.001)GGS(0.999)VNAGNAK	155	ILYGGSVNAGNAK	A0A7M3VJT9--S155	0.0	0.0	0.0	0.0	47646.0	0.0
A0A7M3RJM9	165	A0A7M3RJM9	2	S	1.0	NLSSRQLTEKELTVLSREANFNTADAKPAEY	QLTEKELT(1)VLS(1)R	165	QLTEKELTVLSR	A0A7M3RJM9--S165	0.0	90724.0	0.0	0.0	25211.0	0.0
A0A7M3RJQ1	1190	A0A7M3RJQ1	1	S	0.969004	KIARLELEKAGILSSSPAEQHRQSHDGLLPP	AGILSS(0.031)S(0.969)PAEQHR	1190	AGILSSSPAEQHR	A0A7M3RJQ1--S1190	89118.0	91674.0	65214.0	42818.0	0.0	0.0
A0A7M3RJQ1	34	A0A7M3RJQ1	1	S	0.978831	RRKLLLSAEECHGQRSPRSATLPVDGDLTKS	LLLS(0.021)AEECHGQRS(0.979)PR	34	LLLSAEECHGQRSPR	A0A7M3RJQ1--S34	0.0	0.0	36501.0	0.0	0.0	0.0
A0A7M3RJQ1	808	A0A7M3RJQ1	1	S	1.0	VRPLDDDGRHHRPVKSPPNHDTNSLVPQRRS	S(1)PPNHDTNSLVPQR	808	SPPNHDTNSLVPQR	A0A7M3RJQ1--S808	0.0	181700.0	230160.0	0.0	0.0	0.0
A0A7M3RJR4	341	A0A7M3RJR4	1	S	0.981029	KLDQEVVHPVNSPDGSDSSSPVTNRLLVSDV	LDQEVVHPVNS(0.007)PDGS(0.981)DS(0.011)SSPVTNR	341	LDQEVVHPVNSPDGSDSSSPVTNR	A0A7M3RJR4--S341	60820.0	0.0	61903.0	0.0	0.0	0.0
A0A7M3RJR4	345	A0A7M3RJR4	1	S	0.972467	EVVHPVNSPDGSDSSSPVTNRLLVSDVLHFA	LDQEVVHPVNSPDGSDS(0.002)S(0.014)S(0.972)PVT(0.011)NR	345	LDQEVVHPVNSPDGSDSSSPVTNR	A0A7M3RJR4--S345	65686.0	68722.0	97067.0	0.0	0.0	0.0
A0A7M3RJV2	548	A0A7M3RJV2	1	S	0.778432	YVLGKAPPSGITAAVSPPESRLARLGVGPVG	APPSGITAAVS(0.778)PPES(0.221)R	548	APPSGITAAVSPPESR	A0A7M3RJV2--S548	260780.0	0.0	0.0	0.0	0.0	0.0
A0A7M3RJV2	191	A0A7M3RJV2	1	S	0.980432	RSSSNRIDAASDASLSPHRTKPPRVHARQNR	IDAASDAS(0.019)LS(0.98)PHR	191	IDAASDASLSPHR	A0A7M3RJV2--S191	30763.0	56272.0	38609.0	0.0	0.0	0.0
A0A7M3RJV2	113	A0A7M3RJV2	1	S	0.999152	VDEGSRSSPKKTHNHSPEEALGGAVEGKCSD	T(0.001)HNHS(0.999)PEEALGGAVEGK	113	THNHSPEEALGGAVEGK	A0A7M3RJV2--S113	59730.0	56734.0	93195.0	0.0	0.0	0.0
A0A7M3RJV2	308	A0A7M3RJV2	2	S	0.999996	KRTSPATLPHITSKNSPSPIHTQISRSERVG	NS(1)PS(1)PIHTQISR	308	NSPSPIHTQISR	A0A7M3RJV2--S308	0.0	239920.0	0.0	0.0	0.0	0.0
A0A7M3RJV2	310	A0A7M3RJV2	2	S	0.999645	TSPATLPHITSKNSPSPIHTQISRSERVGVR	NS(1)PS(1)PIHTQISR	310	NSPSPIHTQISR	A0A7M3RJV2--S310	0.0	239920.0	0.0	0.0	0.0	0.0
A0A7M3RJV2	296	A0A7M3RJV2	1	S	0.866383	AADLISKTDKDVKRTSPATLPHITSKNSPSP	RT(0.129)S(0.866)PAT(0.005)LPHITSK	296	RTSPATLPHITSK	A0A7M3RJV2--S296	700290.0	519050.0	0.0	0.0	0.0	0.0
A0A7M3RJW6	39	A0A7M3RJW6	1	S	0.998613	WHRPCLKCAKCGKTLSPGAHAEHDGKPYCNT	T(0.001)LS(0.999)PGAHAEHDGKPYCNTPCYK	39	TLSPGAHAEHDGKPYCNTPCYK	A0A7M3RJW6--S39	60237.0	51819.0	109880.0	0.0	30566.0	29433.0
A0A7M3RJW7	330	A0A7M3RJW7	1	S	0.999973	KTKNERHQEKKAKTKSANFEHSVEEAQPKSP	S(1)ANFEHSVEEAQPK	330	SANFEHSVEEAQPK	A0A7M3RJW7--S330	0.0	20513.0	0.0	0.0	0.0	0.0
A0A7M3RJW7	300	A0A7M3RJW7	1	S	0.999744	VSRVNHPSAYNFAQHSPTSRPNAGYLDGSAK	VNHPSAYNFAQHS(1)PTSR	300	VNHPSAYNFAQHSPTSR	A0A7M3RJW7--S300	1389000.0	1019500.0	1755000.0	0.0	0.0	0.0
A0A7M3RK10	139	A0A7M3RK10	1	S	0.859251	APVVGPSTSGITHTDSMYKCSPISSGCNSNS	VAPVVGPSTSGITHT(0.141)DS(0.859)MYK	139	VAPVVGPSTSGITHTDSMYK	A0A7M3RK10--S139	80867.0	38268.0	0.0	0.0	0.0	0.0
A0A7M3RK47	3	A0A7M3RK47	2	S	0.765809	_____________MFSAMLTDVYRYERPEIR	MFS(0.766)AMLT(0.222)DVY(0.506)RY(0.506)ER	3	MFSAMLTDVYRYER	A0A7M3RK47--S3	0.0	0.0	0.0	0.0	0.0	236850.0
A0A7M3RK49	122	A0A7M3RK49	1;2	S	0.99966	CSSRGPGGPDHADTPSAVLEGHVSGRPRSGG	GPGGPDHADT(1)PS(1)AVLEGHVSGR	122	GPGGPDHADTPSAVLEGHVSGR	A0A7M3RK49--S122	277050.0	224620.0	247040.0	108010.0	0.0	43148.0
A0A7M3RK93	419	A0A7M3RK93	1	S	0.938291	FEKLEICHLGPQSLDSGPGSDRITFQMTVEH	LEICHLGPQSLDS(0.938)GPGS(0.061)DR	419	LEICHLGPQSLDSGPGSDR	A0A7M3RK93--S419	0.0	0.0	0.0	27645.0	0.0	60782.0
A0A7M3RKG2	566	A0A7M3RKG2	1	S	0.946458	DKSNALAAVLKGRRFSLPEPKPLYETEDFHS	RFS(0.946)LPEPKPLY(0.052)ET(0.002)EDFHSR	566	RFSLPEPKPLYETEDFHSR	A0A7M3RKG2--S566	0.0	50139.0	0.0	0.0	0.0	0.0
A0A7M3RKH0	565	A0A7M3RKH0	1	S	0.998483	RSTLPSRGASLEATHSTENLAEEERERYIIE	GASLEATHS(0.998)T(0.002)ENLAEEER	565	GASLEATHSTENLAEEER	A0A7M3RKH0--S565	65714.0	27004.0	32356.0	0.0	0.0	0.0
A0A7M3RKH0	1101	A0A7M3RKH0	1	S	0.81337	NIHHAKVPTGLQHSESFEGPNYFLSHGRRAN	VPT(0.004)GLQHS(0.183)ES(0.813)FEGPNYFLSHGR	1101	VPTGLQHSESFEGPNYFLSHGR	A0A7M3RKH0--S1101	0.0	69152.0	0.0	0.0	0.0	0.0
A0A7M3RKH6	111	A0A7M3RKH6	1	S	0.789096	NFYLNTLVTILVKPLSFHGDSPSLLRAASPD	PLS(0.789)FHGDS(0.198)PS(0.013)LLR	111	PLSFHGDSPSLLR	A0A7M3RKH6--S111	0.0	0.0	0.0	0.0	0.0	71673.0
A0A7M3RKH6	116	A0A7M3RKH6	1	S	0.999213	TLVTILVKPLSFHGDSPSLLRAASPDQLPTA	PLSFHGDS(0.999)PS(0.001)LLR	116	PLSFHGDSPSLLR	A0A7M3RKH6--S116	40819.0	38182.0	0.0	0.0	0.0	0.0
A0A7M3RKI0	41	A0A7M3RKI0	3	S	0.797994	EALPKEREGINIALTSDSMSRSYCKRFQNYK	EGINIALT(0.533)S(0.798)DS(0.798)MS(0.798)RS(0.039)Y(0.035)CKR	41	EGINIALTSDSMSRSYCKR	A0A7M3RKI0--S41	0.0	0.0	200030.0	0.0	0.0	0.0
A0A7M3RKI0	43	A0A7M3RKI0	3	S	0.797994	LPKEREGINIALTSDSMSRSYCKRFQNYKPY	EGINIALT(0.533)S(0.798)DS(0.798)MS(0.798)RS(0.039)Y(0.035)CKR	43	EGINIALTSDSMSRSYCKR	A0A7M3RKI0--S43	0.0	0.0	200030.0	0.0	0.0	0.0
A0A7M3RKI0	45	A0A7M3RKI0	3	S	0.797994	KEREGINIALTSDSMSRSYCKRFQNYKPYIF	EGINIALT(0.533)S(0.798)DS(0.798)MS(0.798)RS(0.039)Y(0.035)CKR	45	EGINIALTSDSMSRSYCKR	A0A7M3RKI0--S45	0.0	0.0	200030.0	0.0	0.0	0.0
A0A7M3RKK4	1705	A0A7M3RKK4	1	S	1.0	PTGSLIPSPSQDRVQSPKPVVPPMPGSTSDP	VQS(1)PKPVVPPMPGSTSDPQYGGPK	1705	VQSPKPVVPPMPGSTSDPQYGGPK	A0A7M3RKK4--S1705	56565.0	70869.0	51279.0	0.0	0.0	0.0
A0A7M3RKN8	72	A0A7M3RKN8	1;2	S	0.996846	YNEYQTVQQIRHKHPSESEDDTDEEMDPVAL	HKHPS(0.997)ES(0.003)EDDTDEEMDPVALR	72	HKHPSESEDDTDEEMDPVALR	A0A7M3RKN8--S72	612180.0	1072600.0	712810.0	36328.0	0.0	0.0
A0A7M3RKN8	74	A0A7M3RKN8	1;2	S	0.952708	EYQTVQQIRHKHPSESEDDTDEEMDPVALRN	HKHPS(0.953)ES(0.953)EDDT(0.095)DEEMDPVALR	74	HKHPSESEDDTDEEMDPVALR	A0A7M3RKN8--S74	0.0	0.0	868220.0	0.0	0.0	0.0
A0A7M3RKN8	104	A0A7M3RKN8	1	S	1.0	NAQLNAQLGKLPPPPSPGEKGQSK_______	LPPPPS(1)PGEK	104	LPPPPSPGEK	A0A7M3RKN8--S104	0.0	0.0	0.0	1050400.0	459680.0	623130.0
A0A7M3RKQ2	403	A0A7M3RKQ2	1;2	S	0.999995	ERASGREHKRIPMHASSEDLETEVRKGSAAL	RIPMHAS(1)S(1)EDLETEVR	403	RIPMHASSEDLETEVR	A0A7M3RKQ2--S403	664380.0	573380.0	425520.0	20158.0	0.0	18656.0
A0A7M3RKQ2	404	A0A7M3RKQ2	1;2	S	0.999978	RASGREHKRIPMHASSEDLETEVRKGSAALP	RIPMHAS(1)S(1)EDLETEVR	404	RIPMHASSEDLETEVR	A0A7M3RKQ2--S404	89548.0	154260.0	119580.0	0.0	0.0	0.0
A0A7M3RKQ2	435	A0A7M3RKQ2	1	S	0.999914	IPESRSKSTSASLQASPCPPQKFVQSSSDYL	STSASLQAS(1)PCPPQK	435	STSASLQASPCPPQK	A0A7M3RKQ2--S435	125070.0	197830.0	0.0	0.0	0.0	0.0
A0A7M3RKQ2	536	A0A7M3RKQ2	1	S	1.0	EDRFSEQKTNKVQLVSPEEFANLKRAAEEDY	VQLVS(1)PEEFANLK	536	VQLVSPEEFANLK	A0A7M3RKQ2--S536	86236.0	60326.0	0.0	0.0	0.0	0.0
A0A7M3RKT7	169	A0A7M3RKT7	1	S	0.999961	ISSQSYGPKGMPNCQSDLEAWLNEPTQKAAT	GMPNCQS(1)DLEAWLNEPTQK	169	GMPNCQSDLEAWLNEPTQK	A0A7M3RKT7--S169	0.0	0.0	21331.0	0.0	0.0	0.0
A0A7M3RKZ5	33	A0A7M3RKZ5	1	S	0.790884	RSSCVHRAFDLKSSVSQNTMNVLTPVQTHLQ	S(0.104)S(0.104)VS(0.791)QNTMNVLTPVQTHLQPIEAK	33	SSVSQNTMNVLTPVQTHLQPIEAK	A0A7M3RKZ5--S33	15363.0	30382.0	0.0	0.0	0.0	0.0
A0A7M3RL82	236	A0A7M3RL82	1;2	S	0.947104	PTRHLSEPTCKVTSHSPVASEPEELLEDHRP	VT(0.03)S(0.022)HS(0.947)PVAS(1)EPEELLEDHRPR	236	VTSHSPVASEPEELLEDHRPR	A0A7M3RL82--S236	50435.0	125850.0	0.0	0.0	0.0	0.0
A0A7M3RL82	240	A0A7M3RL82	1;2	S	1.0	LSEPTCKVTSHSPVASEPEELLEDHRPRSCR	VT(0.03)S(0.022)HS(0.947)PVAS(1)EPEELLEDHRPR	240	VTSHSPVASEPEELLEDHRPR	A0A7M3RL82--S240	155990.0	139250.0	151820.0	0.0	0.0	0.0
A0A7M3RL84	98	A0A7M3RL84	1	S	1.0	KAFVARLDKNKDGELSIDELNALFE______	NKDGELS(1)IDELNALFE	98	NKDGELSIDELNALFE	A0A7M3RL84--S98	73472.0	549730.0	447730.0	493820.0	257400.0	279230.0
A0A7M3RL84	61	A0A7M3RL84	1	S	1.0	RKVFDSLDTDKSGKISVAELKKALEGECGHA	SGKIS(1)VAELK	61	SGKISVAELK	A0A7M3RL84--S61	0.0	0.0	43018.0	241940.0	112920.0	107680.0
A0A7M3RLD9	523	A0A7M3RLD9	1	S	0.998867	ASRDKIAHLERLYHLSWDDLQCTAKAYLDEM	LY(0.001)HLS(0.999)WDDLQCTAK	523	LYHLSWDDLQCTAK	A0A7M3RLD9--S523	18384.0	0.0	0.0	0.0	0.0	0.0
A0A7M3RLE6	206	A0A7M3RLE6	1	S	0.780597	SSGGRKIDPPPPHVSSPVEFELTSDKLIHYS	KIDPPPPHVS(0.213)S(0.781)PVEFELT(0.002)S(0.004)DK	206	KIDPPPPHVSSPVEFELTSDK	A0A7M3RLE6--S206	0.0	58241.0	0.0	0.0	0.0	0.0
A0A7M3RLI4;A0A7M3QZD2	194;538	A0A7M3RLI4	1	S	0.956853	KSNKLLEDCWRLHLASPVDLDSAEAAKMEEG	LHLAS(0.957)PVDLDS(0.043)AEAAK	194	LHLASPVDLDSAEAAK	A0A7M3RLI4--S194	76222.0	0.0	0.0	0.0	0.0	0.0
A0A7M3RLJ4	64	A0A7M3RLJ4	1	S	1.0	ADTARRPDCAHERGHSAACVVTCLMRQGSLK	GHS(1)AACVVTCLMR	64	GHSAACVVTCLMR	A0A7M3RLJ4--S64	75868.0	54219.0	37659.0	112270.0	0.0	0.0
A0A7M3RLJ4	175	A0A7M3RLJ4	2	S	0.998884	EPDVLAHIGTKLSSASIPTAGPPVPPVTLHL	LS(0.727)S(0.274)AS(0.999)IPT(0.001)AGPPVPPVTLHLR	175	LSSASIPTAGPPVPPVTLHLR	A0A7M3RLJ4--S175	227810.0	181930.0	121040.0	0.0	0.0	0.0
A0A7M3RLJ4	155	A0A7M3RLJ4	2	S	1.0	EDEEEDVGQGGAESKSLAESEPDVLAHIGTK	S(1)LAES(1)EPDVLAHIGTK	155	SLAESEPDVLAHIGTK	A0A7M3RLJ4--S155	62868.0	38351.0	47223.0	0.0	0.0	0.0
A0A7M3RLJ4	159	A0A7M3RLJ4	1;2	S	1.0	EDVGQGGAESKSLAESEPDVLAHIGTKLSSA	S(1)LAES(1)EPDVLAHIGTK	159	SLAESEPDVLAHIGTK	A0A7M3RLJ4--S159	202540.0	38351.0	86218.0	0.0	0.0	0.0
A0A7M3RLT8	229	A0A7M3RLT8	1	S	0.999526	VKDEVLPTGPLSIEKSQ______________	DEVLPTGPLSIEKS(1)Q	229	DEVLPTGPLSIEKSQ	A0A7M3RLT8--S229	127060.0	60222.0	40444.0	0.0	0.0	0.0
A0A7M3RST2;A0A7M3RLT9	28;28	A0A7M3RST2	1	S	0.999717	KDALGDIANELGGDGSDVGSLDDLRDASEAV	DALGDIANELGGDGS(1)DVGSLDDLR	28	DALGDIANELGGDGSDVGSLDDLR	A0A7M3RST2--S28	73175.0	0.0	79719.0	0.0	0.0	0.0
A0A7M3RST2;A0A7M3RLT9	32;32	A0A7M3RST2	1	S	0.999999	GDIANELGGDGSDVGSLDDLRDASEAVAQNP	EKDALGDIANELGGDGSDVGS(1)LDDLR	32	EKDALGDIANELGGDGSDVGSLDDLR	A0A7M3RST2--S32	90575.0	60873.0	142320.0	0.0	0.0	0.0
A0A7M3RST2;A0A7M3RLT9	187;187	A0A7M3RST2	1	S	0.790595	DASGKVYNSYSGPKPSVNDTQVWDSVCSMCD	VY(0.003)NS(0.003)Y(0.005)S(0.071)GPKPS(0.791)VNDT(0.127)QVWDSVCSMCDLQAK	187	VYNSYSGPKPSVNDTQVWDSVCSMCDLQAK	A0A7M3RST2--S187	18465.0	0.0	0.0	0.0	0.0	0.0
A0A7M3RLU8	167	A0A7M3RLU8	2	S	0.979606	ECPTPWHAYKLLTILSSLGNRKHIKDQLEPY	LLT(0.041)ILS(0.98)S(0.98)LGNRK	167	LLTILSSLGNRK	A0A7M3RLU8--S167	30048.0	0.0	0.0	0.0	0.0	0.0
A0A7M3RLU8	168	A0A7M3RLU8	2	S	0.979606	CPTPWHAYKLLTILSSLGNRKHIKDQLEPYY	LLT(0.041)ILS(0.98)S(0.98)LGNRK	168	LLTILSSLGNRK	A0A7M3RLU8--S168	30048.0	0.0	0.0	0.0	0.0	0.0
A0A7M3RM00	407	A0A7M3RM00	1	S	1.0	GPKAPPVERHGRPPLSPPGQIAAGGGSETVS	HGRPPLS(1)PPGQIAAGGGSETVSSHMER	407	HGRPPLSPPGQIAAGGGSETVSSHMER	A0A7M3RM00--S407	5461100.0	4347000.0	0.0	0.0	0.0	0.0
A0A7M3RM00	458	A0A7M3RM00	1;2	S	0.997377	RAAKEPVGRRNDRSRSPDFYSPPSRRGGDDR	S(0.998)RS(0.997)PDFY(0.004)SPPSR	458	SRSPDFYSPPSR	A0A7M3RM00--S458	217340.0	322390.0	395290.0	0.0	0.0	0.0
A0A7M3RM00	463	A0A7M3RM00	1;2	S	0.999934	PVGRRNDRSRSPDFYSPPSRRGGDDRFRDEP	SPDFYS(1)PPSR	463	SPDFYSPPSR	A0A7M3RM00--S463	430450.0	444080.0	480710.0	0.0	0.0	0.0
A0A7M3RM00	456	A0A7M3RM00	2	S	0.998425	SRRAAKEPVGRRNDRSRSPDFYSPPSRRGGD	S(0.998)RS(0.997)PDFY(0.004)SPPSR	456	SRSPDFYSPPSR	A0A7M3RM00--S456	217340.0	0.0	0.0	0.0	0.0	0.0
A0A7M3RM62	2018	A0A7M3RM62	1	S	0.999989	ETERESSPATERPLPSPPPASRSPLPAPPAT	ESSPATERPLPS(1)PPPASR	2018	ESSPATERPLPSPPPASR	A0A7M3RM62--S2018	1449900.0	920480.0	1388400.0	110330.0	0.0	0.0
A0A7M3RM62	2102	A0A7M3RM62	1;2	S	0.979742	PDDEIRIVSLVIKPTSPSPTPDRPSRVDCDT	IVSLVIKPT(0.02)S(0.98)PSPTPDRPSR	2102	IVSLVIKPTSPSPTPDRPSR	A0A7M3RM62--S2102	762590.0	701170.0	1031500.0	0.0	0.0	0.0
A0A7M3RM62	2104	A0A7M3RM62	1;2	S	0.991686	DEIRIVSLVIKPTSPSPTPDRPSRVDCDTLG	IVSLVIKPTSPS(0.992)PT(0.008)PDRPSR	2104	IVSLVIKPTSPSPTPDRPSR	A0A7M3RM62--S2104	404610.0	0.0	411180.0	0.0	0.0	0.0
A0A7M3RM63	531	A0A7M3RM63	1	S	0.923428	SKEQKKAPVMPAQVGSESEDDGDEKDDEDDS	KAPVMPAQVGS(0.923)ES(0.077)EDDGDEK	531	KAPVMPAQVGSESEDDGDEK	A0A7M3RM63--S531	111020.0	28248.0	0.0	0.0	0.0	0.0
A0A7M3RM63	43	A0A7M3RM63	1	S	1.0	TPNTKLGGKRPLPDDSEDDEPVLDQTSLKVK	RPLPDDS(1)EDDEPVLDQTSLKVK	43	RPLPDDSEDDEPVLDQTSLKVK	A0A7M3RM63--S43	6673300.0	4035500.0	3338000.0	1098400.0	93685.0	284740.0
A0A7M3RM95	402	A0A7M3RM95	1	S	0.908038	VDHTRVNEFGQVGEDSVSAAPSLSSSSGPTK	VNEFGQVGEDS(0.908)VS(0.091)AAPS(0.001)LSSSSGPTKPK	402	VNEFGQVGEDSVSAAPSLSSSSGPTKPK	A0A7M3RM95--S402	70617.0	56883.0	16686.0	0.0	0.0	0.0
A0A7M3RMA8	77	A0A7M3RMA8	1	S	0.998661	NCKVDSKNADFSDNISVAGRVGYAVESSEYS	NADFS(0.001)DNIS(0.999)VAGR	77	NADFSDNISVAGR	A0A7M3RMA8--S77	0.0	0.0	0.0	35489.0	0.0	0.0
A0A7M3RMH0	1318	A0A7M3RMH0	1	S	0.999421	RSVLDNSDSHQHLIGSPGRAKHSGRSAAALA	SVLDNSDS(0.001)HQHLIGS(0.999)PGR	1318	SVLDNSDSHQHLIGSPGR	A0A7M3RMH0--S1318	33833.0	29805.0	26327.0	0.0	0.0	0.0
A0A7M3RMH3	46	A0A7M3RMH3	1	S	0.756051	TGCHCSYDKHDVTNFSHESFIKELELSDTTL	HDVT(0.028)NFS(0.756)HES(0.216)FIK	46	HDVTNFSHESFIK	A0A7M3RMH3--S46	0.0	25366.0	0.0	0.0	0.0	0.0
A0A7M3RMH3	49	A0A7M3RMH3	1	S	0.999912	HCSYDKHDVTNFSHESFIKELELSDTTLLAS	HDVTNFSHES(1)FIK	49	HDVTNFSHESFIK	A0A7M3RMH3--S49	72312.0	0.0	0.0	0.0	0.0	0.0
A0A7M3RMH3	603	A0A7M3RMH3	1	S	1.0	LVGRGFLTNEDQIMCSDCGR___________	GFLTNEDQIMCS(1)DCGR	603	GFLTNEDQIMCSDCGR	A0A7M3RMH3--S603	108660.0	78953.0	52125.0	27610.0	0.0	0.0
A0A7M3RMH3	209	A0A7M3RMH3	1	S	1.0	CVRVRPEHRPAEANDSEHAPAWHPGCFRCSN	VRPEHRPAEANDS(1)EHAPAWHPGCFR	209	VRPEHRPAEANDSEHAPAWHPGCFR	A0A7M3RMH3--S209	1003200.0	892310.0	378520.0	0.0	0.0	0.0
A0A7M3RML7	2098	A0A7M3RML7	1	S	1.0	EHLVNVFKAGQHIPKSPFRLNVSPEDVGDPS	AGQHIPKS(1)PFR	2098	AGQHIPKSPFR	A0A7M3RML7--S2098	0.0	0.0	35979.0	0.0	0.0	0.0
A0A7M3RML7	2105	A0A7M3RML7	1	S	1.0	KAGQHIPKSPFRLNVSPEDVGDPSKVKVIWP	LNVS(1)PEDVGDPSK	2105	LNVSPEDVGDPSK	A0A7M3RML7--S2105	0.0	0.0	0.0	56586.0	0.0	0.0
A0A7M3RML7	2193	A0A7M3RML7	1	S	0.999099	VYMVNVKYADQHVPNSPFTINVGGDASERRV	YADQHVPNS(0.999)PFT(0.001)INVGGDASER	2193	YADQHVPNSPFTINVGGDASER	A0A7M3RML7--S2193	17292.0	0.0	28466.0	0.0	0.0	0.0
A0A7M3RVH1;A0A7M3RMT8	60;60	A0A7M3RVH1	1	S	0.914768	THTEKLVTERLKMVESTPNIADLEKKIDCGQ	MVES(0.915)T(0.085)PNIADLEK	60	MVESTPNIADLEK	A0A7M3RVH1--S60	0.0	0.0	0.0	54012.0	0.0	29057.0
A0A7M3RMX2	352	A0A7M3RMX2	2	S	0.997145	PSAGHICTMSPCLEDSGSEDRGLISRSPRLH	ERPSAGHICTMS(0.006)PCLEDS(0.997)GS(0.997)EDR	352	ERPSAGHICTMSPCLEDSGSEDR	A0A7M3RMX2--S352	78831.0	66236.0	0.0	0.0	0.0	0.0
A0A7M3RMX2	354	A0A7M3RMX2	2	S	0.997145	AGHICTMSPCLEDSGSEDRGLISRSPRLHAA	ERPSAGHICTMS(0.006)PCLEDS(0.997)GS(0.997)EDR	354	ERPSAGHICTMSPCLEDSGSEDR	A0A7M3RMX2--S354	78831.0	66236.0	0.0	0.0	0.0	0.0
A0A7M3RMZ2	334	A0A7M3RMZ2	1	S	0.886833	KINLNAENPDEQDKLSSGDRSVNPTSVETGA	INLNAENPDEQDKLS(0.887)S(0.113)GDR	334	INLNAENPDEQDKLSSGDR	A0A7M3RMZ2--S334	267910.0	190330.0	64453.0	0.0	0.0	0.0
A0A7M3RMZ2	132	A0A7M3RMZ2	1;2	S	0.930584	GQAKKPPAVVAQTTDSASSSRNSNRASRNGR	KPPAVVAQT(0.005)T(0.04)DS(0.931)AS(0.017)S(0.006)S(0.001)R	132	KPPAVVAQTTDSASSSR	A0A7M3RMZ2--S132	48183.0	43808.0	298310.0	0.0	0.0	0.0
A0A7M3RMZ2	134	A0A7M3RMZ2	1	S	0.759325	AKKPPAVVAQTTDSASSSRNSNRASRNGRTS	KPPAVVAQTTDS(0.032)AS(0.759)S(0.104)S(0.104)R	134	KPPAVVAQTTDSASSSR	A0A7M3RMZ2--S134	53048.0	0.0	196970.0	0.0	0.0	0.0
A0A7M3RMZ2	135	A0A7M3RMZ2	2	S	0.880016	KKPPAVVAQTTDSASSSRNSNRASRNGRTSR	KPPAVVAQTTDS(0.039)AS(0.233)S(0.88)S(0.848)R	135	KPPAVVAQTTDSASSSR	A0A7M3RMZ2--S135	0.0	0.0	164740.0	0.0	0.0	0.0
A0A7M3RMZ2	136	A0A7M3RMZ2	2	S	0.847996	KPPAVVAQTTDSASSSRNSNRASRNGRTSRT	KPPAVVAQTTDS(0.039)AS(0.233)S(0.88)S(0.848)R	136	KPPAVVAQTTDSASSSR	A0A7M3RMZ2--S136	0.0	0.0	164740.0	0.0	0.0	0.0
A0A7M3RMZ8	909	A0A7M3RMZ8	1	S	0.991544	SENRRTDIGQIAVTVSPPAKRARRTRNSTAA	RTDIGQIAVT(0.008)VS(0.992)PPAK	909	RTDIGQIAVTVSPPAK	A0A7M3RMZ8--S909	224830.0	0.0	0.0	0.0	0.0	0.0
A0A7M3RNI4	800	A0A7M3RNI4	1	S	0.999996	CHPPRMDLPSQGDRRSPNAVITTEPAWVTRI	S(1)PNAVITTEPAWVTR	800	SPNAVITTEPAWVTR	A0A7M3RNI4--S800	15207.0	0.0	0.0	0.0	0.0	0.0
A0A7M3RNJ8	208	A0A7M3RNJ8	1	S	0.930686	SGAARTRGSMLKRSVSTSDLQTQITSIRNNS	S(0.001)VS(0.931)T(0.066)S(0.003)DLQTQITSIR	208	SVSTSDLQTQITSIR	A0A7M3RNJ8--S208	67842.0	0.0	98982.0	0.0	0.0	0.0
A0A7M3RNM8	41	A0A7M3RNM8	1	S	0.997675	ANRQSPDTEMKGEHVSPISPSPKSAVATPIG	GEHVS(0.998)PIS(0.002)PSPK	41	GEHVSPISPSPK	A0A7M3RNM8--S41	0.0	0.0	0.0	39466.0	0.0	0.0
A0A7M3RNR9	405	A0A7M3RNR9	1	S	0.996999	NVHKGAPLMQQRAALSEGQLSDNATPFSGLL	AALS(0.997)EGQLS(0.003)DNATPFSGLLPTSPHLTR	405	AALSEGQLSDNATPFSGLLPTSPHLTR	A0A7M3RNR9--S405	17853.0	0.0	0.0	0.0	0.0	0.0
A0A7M3RNR9	311	A0A7M3RNR9	1	S	0.929167	KRYANATLTKHKRTASDLTNVISTQALRAAA	T(0.071)AS(0.929)DLTNVISTQALR	311	TASDLTNVISTQALR	A0A7M3RNR9--S311	0.0	0.0	12391.0	0.0	0.0	0.0
A0A7M3RNS5	3451	A0A7M3RNS5	1	S	0.999752	VAGVMVYEAIKKRRKSPPRPELTSSVVQHDR	KS(1)PPRPELTSSVVQHDR	3451	KSPPRPELTSSVVQHDR	A0A7M3RNS5--S3451	97731.0	56677.0	56675.0	0.0	0.0	0.0
A0A7M3RNU1	12	A0A7M3RNU1	1	S	0.965833	____MLTTVTNTTGNSAGAKLRRLYTNVQSL	LTTVT(0.001)NT(0.004)T(0.029)GNS(0.966)AGAKLRR	12	LTTVTNTTGNSAGAKLRR	A0A7M3RNU1--S12	0.0	0.0	41330.0	0.0	0.0	0.0
A0A7M3RPA2	240	A0A7M3RPA2	1	S	1.0	YFLRGKLPWQGLQADSKREKFRKIYKKKMSV	LPWQGLQADS(1)KR	240	LPWQGLQADSKR	A0A7M3RPA2--S240	47572.0	66771.0	46925.0	0.0	0.0	0.0
A0A7M3RPJ5	160	A0A7M3RPJ5	1	S	0.843122	SFMVRLDSAKHIDLTSPGTSGKAGRVRRKKD	HIDLT(0.112)S(0.843)PGT(0.033)S(0.012)GK	160	HIDLTSPGTSGK	A0A7M3RPJ5--S160	83224.0	0.0	72577.0	0.0	0.0	0.0
A0A7M3RPN2	312	A0A7M3RPN2	1	S	0.989717	NNEKPSQPGKRAHFLSETLAPDSPVQAKPRV	AHFLS(0.99)ET(0.01)LAPDSPVQAK	312	AHFLSETLAPDSPVQAK	A0A7M3RPN2--S312	36334.0	0.0	28192.0	0.0	0.0	0.0
A0A7M3RPN2	319	A0A7M3RPN2	1	S	1.0	PGKRAHFLSETLAPDSPVQAKPRVFKRTYVT	AHFLSETLAPDS(1)PVQAK	319	AHFLSETLAPDSPVQAK	A0A7M3RPN2--S319	100730.0	55831.0	40978.0	0.0	0.0	0.0
A0A7M3RPN2	392	A0A7M3RPN2	1	S	0.996701	PFFKQRRPARMRASNSETDSPAQVVNIKQWV	AS(0.003)NS(0.997)ETDSPAQVVNIK	392	ASNSETDSPAQVVNIK	A0A7M3RPN2--S392	0.0	0.0	0.0	293650.0	0.0	85823.0
A0A7M3RPN2	121	A0A7M3RPN2	1	S	0.996655	NGKAKGSHNLPTLSGSDEVMQEVERTIHPVM	GSHNLPTLS(0.003)GS(0.997)DEVMQEVER	121	GSHNLPTLSGSDEVMQEVER	A0A7M3RPN2--S121	59258.0	0.0	75956.0	0.0	0.0	0.0
A0A7M3RPN2;A0A7M3R3E1	640;187	A0A7M3RPN2	1	S	1.0	KREQQSDVLSDEARKSVDPFPEDRLREGPLF	KS(1)VDPFPEDR	640	KSVDPFPEDR	A0A7M3RPN2--S640	0.0	0.0	0.0	0.0	0.0	33935.0
A0A7M3RPN2	69	A0A7M3RPN2	2	S	0.999944	TYKQYCDTLGLRPCGSKPSSPAPQTPCPEKT	PCGS(1)KPS(0.173)S(0.827)PAPQTPCPEK	69	PCGSKPSSPAPQTPCPEK	A0A7M3RPN2--S69	7824.2	32362.0	63093.0	0.0	0.0	0.0
A0A7M3RPN2	72	A0A7M3RPN2	1	S	0.90317	QYCDTLGLRPCGSKPSSPAPQTPCPEKTTGE	PCGS(0.017)KPS(0.903)S(0.08)PAPQTPCPEK	72	PCGSKPSSPAPQTPCPEK	A0A7M3RPN2--S72	15522.0	46319.0	36088.0	0.0	0.0	0.0
A0A7M3RPN2	73	A0A7M3RPN2	1;2	S	0.978912	YCDTLGLRPCGSKPSSPAPQTPCPEKTTGEL	PS(0.021)S(0.979)PAPQTPCPEK	73	PSSPAPQTPCPEK	A0A7M3RPN2--S73	7824.2	74810.0	63093.0	0.0	0.0	0.0
A0A7M3RPP4	4	A0A7M3RPP4	1	S	1.0	____________MDLSLDEIIVRDRPFRRGR	MDLS(1)LDEIIVR	4	MDLSLDEIIVR	A0A7M3RPP4--S4	32844.0	29941.0	27757.0	0.0	0.0	0.0
A0A7M3RQ09;A0A7M3RSA8	876;641	A0A7M3RQ09	1	S	0.999999	LAGYRRLCAGGAQGASPGELVLPETIKLLPL	LCAGGAQGAS(1)PGELVLPETIK	876	LCAGGAQGASPGELVLPETIK	A0A7M3RQ09--S876	0.0	0.0	0.0	25305.0	0.0	0.0
A0A7M3RQ50	576	A0A7M3RQ50	1	S	0.994147	LPVFRLKESSVRRRYSDFEWLRTELDRESKI	Y(0.006)S(0.994)DFEWLR	576	YSDFEWLR	A0A7M3RQ50--S576	0.0	0.0	55584.0	0.0	0.0	0.0
A0A7M3RQA7	82	A0A7M3RQA7	2	S	0.998401	IETFNRSNDSTGLNSSLLSLQHLTELLSVAP	SNDSTGLNS(0.002)S(0.998)LLS(1)LQHLTELLSVAPGK	82	SNDSTGLNSSLLSLQHLTELLSVAPGK	A0A7M3RQA7--S82	0.0	287440.0	0.0	0.0	0.0	0.0
A0A7M3RQA7	85	A0A7M3RQA7	1;2	S	0.999996	FNRSNDSTGLNSSLLSLQHLTELLSVAPGKR	SNDSTGLNS(0.608)S(0.392)LLS(1)LQHLTELLSVAPGK	85	SNDSTGLNSSLLSLQHLTELLSVAPGK	A0A7M3RQA7--S85	383070.0	430360.0	0.0	0.0	0.0	0.0
A0A7M3RQP7	315	A0A7M3RQP7	1	S	0.893728	YLGPRAIPLHTSTGDSPNVTVADRSELSGAS	AIPLHT(0.009)S(0.047)T(0.047)GDS(0.894)PNVT(0.003)VADR	315	AIPLHTSTGDSPNVTVADR	A0A7M3RQP7--S315	0.0	56651.0	0.0	0.0	0.0	0.0
A0A7M3RQQ6;A0A7M3RDT6	294;102	A0A7M3RQQ6	1	S	0.986713	ASPPTDSVRPVQVDDSPRCCGEEEEEEEVTL	AASPPT(0.002)DS(0.011)VRPVQVDDS(0.987)PR	294	AASPPTDSVRPVQVDDSPR	A0A7M3RQQ6--S294	61763.0	63653.0	0.0	0.0	0.0	0.0
A0A7M3RQS2	1158	A0A7M3RQS2	1	S	0.975416	IGRSRTEHPMGPGTGSEEGSVSSVSEMRTLV	TEHPMGPGT(0.025)GS(0.975)EEGSVSSVSEMR	1158	TEHPMGPGTGSEEGSVSSVSEMR	A0A7M3RQS2--S1158	111950.0	145430.0	113190.0	0.0	0.0	0.0
A0A7M3RQS2	1162	A0A7M3RQS2	1	S	0.940217	RTEHPMGPGTGSEEGSVSSVSEMRTLVDCAY	TEHPMGPGTGS(0.002)EEGS(0.94)VS(0.04)S(0.017)VSEMR	1162	TEHPMGPGTGSEEGSVSSVSEMR	A0A7M3RQS2--S1162	0.0	19956.0	0.0	0.0	0.0	0.0
A0A7M3RQU2	18	A0A7M3RQU2	1	S	1.0	QHGAGKPAAHGDIGQSLLRAARAGDSKKISD	PAAHGDIGQS(1)LLR	18	PAAHGDIGQSLLR	A0A7M3RQU2--S18	0.0	0.0	0.0	85094.0	0.0	69440.0
A0A7M3RQZ8	382	A0A7M3RQZ8	1	S	0.999995	SECAEDELHLEDHIKSRKPSAELSKGEVMLL	SECAEDELHLEDHIKS(1)R	382	SECAEDELHLEDHIKSR	A0A7M3RQZ8--S382	0.0	14444.0	0.0	0.0	0.0	0.0
A0A7M3RR04	154	A0A7M3RR04	1	S	0.997907	PKSRFLRPTGSSDRASPQVFTSRYHAGSVPP	FLRPT(0.001)GS(0.001)S(0.001)DRAS(0.998)PQVFTSR	154	FLRPTGSSDRASPQVFTSR	A0A7M3RR04--S154	210870.0	0.0	0.0	0.0	0.0	0.0
A0A7M3RR24	33	A0A7M3RR24	1	S	0.761254	IRPSAASSLGEQAQSSSKLSSLTGPMSGVNL	VVIRPSAASSLGEQAQS(0.119)S(0.761)S(0.119)K	33	VVIRPSAASSLGEQAQSSSK	A0A7M3RR24--S33	222180.0	0.0	0.0	0.0	0.0	0.0
A0A7M3RR29	422	A0A7M3RR29	1	S	0.884538	GAPMGDIPEINNEQTSLHLKTATKTLQSHHY	ITGAPMGDIPEINNEQT(0.115)S(0.885)LHLK	422	ITGAPMGDIPEINNEQTSLHLK	A0A7M3RR29--S422	173990.0	0.0	0.0	28977.0	13571.0	17463.0
A0A7M3RR62	258	A0A7M3RR62	1	S	0.946587	RPDMPSNSSVDLDEESDSVCDSKSAISVNRG	VLRPDMPSNSSVDLDEES(0.947)DS(0.053)VCDSK	258	VLRPDMPSNSSVDLDEESDSVCDSK	A0A7M3RR62--S258	35658.0	46342.0	26977.0	18479.0	0.0	0.0
A0A7M3RR94	848	A0A7M3RR94	1	S	0.998976	ALYSGNRKAATRRAQSTSDIAQVRPTGATSK	AQS(0.999)T(0.001)SDIAQVRPTGATSK	848	AQSTSDIAQVRPTGATSK	A0A7M3RR94--S848	72917.0	140210.0	166780.0	0.0	0.0	0.0
A0A7M3RRA6	57	A0A7M3RRA6	1	S	0.976847	KEAENQEYSADHDDKSGDNNEDGLIKSHILH	EAENQEY(0.003)S(0.02)ADHDDKS(0.977)GDNNEDGLIK	57	EAENQEYSADHDDKSGDNNEDGLIK	A0A7M3RRA6--S57	0.0	191020.0	0.0	0.0	0.0	0.0
A0A7M3RRA6	145	A0A7M3RRA6	1	S	0.98844	LAERISSSSVKEEEDSGDNEKDVAHSTEETL	IS(0.001)S(0.002)S(0.006)S(0.003)VKEEEDS(0.988)GDNEKDVAHSTEETLSK	145	ISSSSVKEEEDSGDNEKDVAHSTEETLSK	A0A7M3RRA6--S145	37815.0	0.0	0.0	0.0	0.0	0.0
A0A7M3RRJ5;A0A7M3RNB5	75;354	A0A7M3RRJ5	1	S	0.999593	AKPAAPSTLTTDSPPSPAVRKGIRRRRRLTE	PAAPSTLTTDSPPS(1)PAVR	75	PAAPSTLTTDSPPSPAVR	A0A7M3RRJ5--S75	44041.0	0.0	0.0	0.0	0.0	0.0
A0A7M3RRN1	570	A0A7M3RRN1	1	S	0.861645	ADPLEEDVENKVPTGSPTAAAQKETEEAKVR	SADPLEEDVENKVPT(0.016)GS(0.862)PT(0.122)AAAQK	570	SADPLEEDVENKVPTGSPTAAAQK	A0A7M3RRN1--S570	0.0	0.0	252990.0	0.0	0.0	0.0
A0A7M3RRR0	409	A0A7M3RRR0	1	S	1.0	IPLRVHDRDFSDLADSEDDEPAAQPKTSGPG	DFSDLADS(1)EDDEPAAQPK	409	DFSDLADSEDDEPAAQPK	A0A7M3RRR0--S409	49481.0	57072.0	0.0	59642.0	0.0	0.0
A0A7M3RRR6	690	A0A7M3RRR6	1	S	0.988633	EKSTPAVKTPGSVLTSPQKAGETTTKEKPQK	TPGSVLT(0.011)S(0.989)PQK	690	TPGSVLTSPQK	A0A7M3RRR6--S690	0.0	109690.0	0.0	0.0	0.0	0.0
A0A7M3RRR6	671	A0A7M3RRR6	1	S	0.999998	GTTPKAKVLIQTITESDEEEKSTPAVKTPGS	VLIQTITES(1)DEEEK	671	VLIQTITESDEEEK	A0A7M3RRR6--S671	1791100.0	1349800.0	1593900.0	0.0	0.0	0.0
A0A7M3RRS6	150	A0A7M3RRS6	1	S	1.0	LDDRVTTASIRADGVSPVPNHGPDALTRNCL	ADGVS(1)PVPNHGPDALTR	150	ADGVSPVPNHGPDALTR	A0A7M3RRS6--S150	81614.0	71659.0	0.0	0.0	0.0	0.0
A0A7M3RRU7	1001	A0A7M3RRU7	1	S	1.0	PVRVPGGRTGSAVRRSGELLPRLDVPGRLSA	RS(1)GELLPR	1001	RSGELLPR	A0A7M3RRU7--S1001	0.0	0.0	0.0	0.0	0.0	52594.0
A0A7M3RRU7	1159	A0A7M3RRU7	1	S	0.997084	HLPIVTPSTPQPEPQSPFRSNSHDPLRRSES	VQEVVHLPIVTPS(0.001)T(0.002)PQPEPQS(0.997)PFR	1159	VQEVVHLPIVTPSTPQPEPQSPFR	A0A7M3RRU7--S1159	0.0	22728.0	0.0	0.0	0.0	0.0
A0A7M3RSQ3	244	A0A7M3RSQ3	1	S	0.930072	LKEIYTRSQQIYGVLSESVRFLQSKVELQKS	SQQIY(0.007)GVLS(0.93)ES(0.063)VR	244	SQQIYGVLSESVR	A0A7M3RSQ3--S244	55257.0	0.0	0.0	0.0	0.0	0.0
A0A7M3RSR7	687	A0A7M3RSR7	1	S	0.999994	SDQRSLQRVPQPRRPSKDALPDINTNNSLVA	RPS(1)KDALPDINTNNSLVAAR	687	RPSKDALPDINTNNSLVAAR	A0A7M3RSR7--S687	74552.0	0.0	0.0	0.0	0.0	0.0
A0A7M3RTF3	10	A0A7M3RTF3	1	S	1.0	______MDIVELDLNSAVREVLKNATAANGL	MDIVELDLNS(1)AVR	10	MDIVELDLNSAVR	A0A7M3RTF3--S10	37137.0	24421.0	0.0	0.0	0.0	0.0
A0A7M3RTN5	171	A0A7M3RTN5	1	S	0.933377	AKKLKFESSAAAEDDSALTTPKKKKKKRSAA	FESSAAAEDDS(0.933)ALT(0.048)T(0.018)PK	171	FESSAAAEDDSALTTPK	A0A7M3RTN5--S171	21979.0	32453.0	0.0	0.0	0.0	0.0
A0A7M3RTQ7	1171	A0A7M3RTQ7	1	S	0.958789	EEEATEPSLKRPRHPSRDEDSALFQTRKSTP	HPS(0.959)RDEDS(0.041)ALFQTR	1171	HPSRDEDSALFQTR	A0A7M3RTQ7--S1171	0.0	382370.0	0.0	0.0	0.0	0.0
A0A7M3RTQ7	1199	A0A7M3RTQ7	1	S	1.0	STPASRLATSRRPCRSPMAPTGDLVTRFLSS	RPCRS(1)PMAPTGDLVTR	1199	RPCRSPMAPTGDLVTR	A0A7M3RTQ7--S1199	604560.0	508040.0	651170.0	0.0	0.0	0.0
A0A7M3RTW2	248	A0A7M3RTW2	1	S	0.876088	KKTHESIPESVPESVSPRTLPDVTEPTAAPL	KTHESIPESVPES(0.124)VS(0.876)PR	248	KTHESIPESVPESVSPR	A0A7M3RTW2--S248	112860.0	131160.0	0.0	0.0	0.0	0.0
A0A7M3RZJ1;A0A7M3RTZ0	5;167	A0A7M3RZJ1	1	S	1.0	___________MRAHSPGGNPAAAIGSGPGR	AHS(1)PGGNPAAAIGSGPGR	5	AHSPGGNPAAAIGSGPGR	A0A7M3RZJ1--S5	133730.0	117040.0	198690.0	0.0	0.0	0.0
A0A7M3RU04	3	A0A7M3RU04	2	S	0.998382	_____________MCSLASTAWLEGLPVKDR	CS(0.998)LAS(0.555)T(0.446)AWLEGLPVK	3	CSLASTAWLEGLPVK	A0A7M3RU04--S3	0.0	15311.0	0.0	0.0	0.0	0.0
A0A7M3RU84	314	A0A7M3RU84	2	S	0.848375	PPQPPIKGERRQQSVSPSPPVEEMDAASESR	RQQS(0.18)VS(0.848)PS(0.972)PPVEEMDAASESR	314	RQQSVSPSPPVEEMDAASESR	A0A7M3RU84--S314	104680.0	0.0	0.0	0.0	0.0	0.0
A0A7M3RU84	316	A0A7M3RU84	2	S	0.971538	QPPIKGERRQQSVSPSPPVEEMDAASESRGL	RQQS(0.18)VS(0.848)PS(0.972)PPVEEMDAASESR	316	RQQSVSPSPPVEEMDAASESR	A0A7M3RU84--S316	104680.0	0.0	0.0	0.0	0.0	0.0
A0A7M3RUH2	290	A0A7M3RUH2	1	S	0.998497	SERRGDGGDNENRHGSPDTLLHTMPRRQRGS	HGS(0.998)PDT(0.002)LLHTMPR	290	HGSPDTLLHTMPR	A0A7M3RUH2--S290	40509.0	0.0	0.0	0.0	0.0	0.0
A0A7M3RUQ3	268	A0A7M3RUQ3	1	S	0.882854	GGFGRGNGGGRGQDRSPSFSPGQGANYNPGA	GQDRS(0.883)PS(0.115)FS(0.002)PGQGANYNPGAGSR	268	GQDRSPSFSPGQGANYNPGAGSR	A0A7M3RUQ3--S268	0.0	0.0	31926.0	0.0	0.0	0.0
A0A7M3RUT5	442	A0A7M3RUT5	1	S	1.0	RSAGQSASPGSVVRVSPAPQPPAPPPADSLT	VS(1)PAPQPPAPPPADSLTR	442	VSPAPQPPAPPPADSLTR	A0A7M3RUT5--S442	308060.0	205100.0	90057.0	200280.0	0.0	84157.0
A0A7M3RUX2	383	A0A7M3RUX2	1	S	0.843727	SHPGRVEPRGNQRTSSYSPPPDQTVRPNKAT	T(0.001)S(0.016)S(0.844)YS(0.139)PPPDQTVRPNK	383	TSSYSPPPDQTVRPNK	A0A7M3RUX2--S383	0.0	0.0	60250.0	0.0	0.0	0.0
A0A7M3RUX2	385	A0A7M3RUX2	1	S	0.972811	PGRVEPRGNQRTSSYSPPPDQTVRPNKATGH	T(0.008)S(0.008)S(0.011)Y(0.001)S(0.973)PPPDQTVRPNK	385	TSSYSPPPDQTVRPNK	A0A7M3RUX2--S385	21591.0	0.0	0.0	0.0	0.0	0.0
A0A7M3RUX3	45	A0A7M3RUX3	1	S	0.985567	ASKDSCGRNVLHWSASGGHLELVKYLIEAGT	NVLHWS(0.014)AS(0.986)GGHLELVK	45	NVLHWSASGGHLELVK	A0A7M3RUX3--S45	22968.0	0.0	33779.0	0.0	0.0	0.0
A0A7M3RUY2	323	A0A7M3RUY2	1	S	0.887082	QAQIHNFNKNTLRRVSDTPQPLATVEVTGDS	RVS(0.887)DT(0.113)PQPLATVEVTGDSHK	323	RVSDTPQPLATVEVTGDSHK	A0A7M3RUY2--S323	475770.0	289040.0	395660.0	0.0	0.0	0.0
A0A7M3RV54	1378	A0A7M3RV54	1	S	1.0	RKSAEAERGEASDRASEMAAQVASLSALKRK	AS(1)EMAAQVASLSALK	1378	ASEMAAQVASLSALK	A0A7M3RV54--S1378	70794.0	78088.0	36929.0	0.0	0.0	0.0
A0A7M3RV54	1599	A0A7M3RV54	1;2	S	1.0	LRAKNRSSVSVARGVSMTPGAAMNSNASRAR	GVS(1)MT(1)PGAAMNSNASR	1599	GVSMTPGAAMNSNASR	A0A7M3RV54--S1599	129540.0	3195600.0	1017800.0	449610.0	0.0	260270.0
A0A7M3RV54	1611	A0A7M3RV54	1	S	0.768758	RGVSMTPGAAMNSNASRARKLMSSVAPEED_	GVSMTPGAAMNS(0.231)NAS(0.769)R	1611	GVSMTPGAAMNSNASR	A0A7M3RV54--S1611	0.0	25853.0	0.0	0.0	0.0	0.0
A0A7M3RV54	801	A0A7M3RV54	1	S	0.999873	MRKEYKKLQDQRTALSLIQRNIRKYLVLRTW	TALS(1)LIQR	801	TALSLIQR	A0A7M3RV54--S801	0.0	0.0	0.0	48167.0	38054.0	0.0
A0A7M3RV84	246	A0A7M3RV84	1	S	0.877048	STAESVNAGSDDTQSSPERFRKRRRFCSNIQ	EISTAESVNAGSDDTQS(0.123)S(0.877)PER	246	EISTAESVNAGSDDTQSSPER	A0A7M3RV84--S246	35732.0	31697.0	0.0	0.0	0.0	0.0
A0A7M3RV84;A0A7M3R993	547;894	A0A7M3RV84	1	S	0.987602	GRGRPRKRPLETSYSSPESSRQSTPSRQTPL	KRPLETSYS(0.009)S(0.988)PES(0.002)S(0.002)R	547	KRPLETSYSSPESSR	A0A7M3RV84--S547	52766.0	83469.0	50342.0	0.0	0.0	0.0
A0A7M3RV92	3452	A0A7M3RV92	1	S	0.906674	PQSPEEVTVKDIRANSCTVEWEPPRSDGGVP	ANS(0.907)CT(0.093)VEWEPPR	3452	ANSCTVEWEPPR	A0A7M3RV92--S3452	0.0	233080.0	80910.0	0.0	0.0	0.0
A0A7M3RV92	2475	A0A7M3RV92	1	S	0.999999	ALGIWEPVPGTARGNSLPVTGLTEGKRYLFR	GNS(1)LPVTGLTEGK	2475	GNSLPVTGLTEGK	A0A7M3RV92--S2475	65980.0	0.0	0.0	0.0	0.0	0.0
A0A7M3RV92	2004	A0A7M3RV92	1	S	0.970132	QATSSCKVIVQDVPGSPTGPLEATDVKADEI	VIVQDVPGS(0.97)PT(0.029)GPLEAT(0.001)DVK	2004	VIVQDVPGSPTGPLEATDVK	A0A7M3RV92--S2004	0.0	0.0	0.0	129780.0	38960.0	37585.0
A0A7M3RV92	2433	A0A7M3RV92	1	S	0.794346	PDSPEDVTVDDVMANSCTVKWNPPKSDGGAP	VKPDSPEDVTVDDVMANS(0.794)CT(0.206)VK	2433	VKPDSPEDVTVDDVMANSCTVK	A0A7M3RV92--S2433	64026.0	0.0	0.0	0.0	0.0	0.0
A0A7M3RVB1	168	A0A7M3RVB1	1	S	1.0	AEAAETTSKAAIAEESEDEEVDASDLDAKDI	AAIAEES(1)EDEEVDASDLDAK	168	AAIAEESEDEEVDASDLDAK	A0A7M3RVB1--S168	164420.0	125690.0	119230.0	812470.0	23007.0	128400.0
A0A7M3RVB1	176	A0A7M3RVB1	1	S	0.999997	KAAIAEESEDEEVDASDLDAKDIELIMQQTN	AAIAEESEDEEVDAS(1)DLDAK	176	AAIAEESEDEEVDASDLDAK	A0A7M3RVB1--S176	149430.0	0.0	36095.0	58865.0	0.0	19027.0
A0A7M3RVB1	216	A0A7M3RVB1	1	S	1.0	LRDNGMDVVNAIMNLSG______________	DNGMDVVNAIMNLS(1)G	216	DNGMDVVNAIMNLSG	A0A7M3RVB1--S216	34409.0	0.0	16342.0	0.0	0.0	0.0
A0A7M3RVC1;A0A7M3RKH3	443;45	A0A7M3RVC1	1	S	1.0	ANFPKRIIDCRPADESDIEDYVSTDDSGDAA	PADES(1)DIEDYVSTDDSGDAAVSK	443	PADESDIEDYVSTDDSGDAAVSK	A0A7M3RVC1--S443	284420.0	325010.0	280810.0	0.0	0.0	0.0
A0A7M3RVE3	216	A0A7M3RVE3	1	S	1.0	DYRQNYVPHPLEKRPSPPKPVPRAKAPFDGM	RPS(1)PPKPVPR	216	RPSPPKPVPR	A0A7M3RVE3--S216	1016000.0	789210.0	0.0	0.0	0.0	0.0
A0A7M3RVI8	232	A0A7M3RVI8	1	S	0.99932	PRDDEADGDSKERRLSDSTPSSSSGGDVVGG	RLS(0.999)DS(0.001)TPSSSSGGDVVGGPEVK	232	RLSDSTPSSSSGGDVVGGPEVK	A0A7M3RVI8--S232	175820.0	53117.0	0.0	37254.0	0.0	0.0
A0A7M3RVT4	36	A0A7M3RVT4	1	S	0.99618	SIHRGIRSNHRTDKHSVGATAVVGTYGRTAR	T(0.004)DKHS(0.996)VGATAVVGTYGR	36	TDKHSVGATAVVGTYGR	A0A7M3RVT4--S36	67327.0	0.0	179660.0	0.0	0.0	0.0
A0A7M3RW17	106	A0A7M3RW17	1	S	0.998617	LTEDTHLVVRRIRANSPPSTPADNLLARATR	ANS(0.999)PPS(0.001)TPADNLLAR	106	ANSPPSTPADNLLAR	A0A7M3RW17--S106	452960.0	331530.0	0.0	0.0	0.0	0.0
A0A7M3RW60	104	A0A7M3RW60	1	S	0.999983	EQGFIEGSLHKNGKISPHDQLVSDYIPTRES	NGKIS(1)PHDQLVSDYIPTR	104	NGKISPHDQLVSDYIPTR	A0A7M3RW60--S104	0.0	41231.0	53091.0	0.0	0.0	0.0
A0A7M3RWA2	138	A0A7M3RWA2	1	S	0.869108	LQVSVLRTLEAGHKLSTDKESIHNNQRKGQM	TLEAGHKLS(0.869)T(0.131)DKESIHNNQR	138	TLEAGHKLSTDKESIHNNQR	A0A7M3RWA2--S138	0.0	0.0	91199.0	0.0	0.0	0.0
A0A7M3RWB1	797	A0A7M3RWB1	1	S	1.0	GAVAYSGATMDWLRKSLELYSDHGKGDRLAL	S(1)LELYSDHGK	797	SLELYSDHGK	A0A7M3RWB1--S797	0.0	40634.0	0.0	0.0	0.0	0.0
A0A7M3RWF5	589	A0A7M3RWF5	1;2	S	0.794838	SACTTPPGAAAMTVQSPSRCGDKVTPHAFDR	PAPSHS(0.012)ACT(0.163)T(0.825)PPGAAAMT(0.004)VQS(0.795)PS(0.201)R	589	PAPSHSACTTPPGAAAMTVQSPSR	A0A7M3RWF5--S589	0.0	46997.0	44650.0	0.0	0.0	0.0
A0A7M3RWF5	591	A0A7M3RWF5	1	S	0.765997	CTTPPGAAAMTVQSPSRCGDKVTPHAFDRAK	PAPSHSACTTPPGAAAMT(0.003)VQS(0.231)PS(0.766)R	591	PAPSHSACTTPPGAAAMTVQSPSR	A0A7M3RWF5--S591	48886.0	46997.0	0.0	0.0	0.0	0.0
A0A7M3RWL8	320	A0A7M3RWL8	1	S	0.965578	PAAPINTTQETANKQSPKNDPEEVKRLLRAE	TTHPMTANEPAAPINT(0.008)T(0.008)QET(0.018)ANKQS(0.966)PK	320	TTHPMTANEPAAPINTTQETANKQSPK	A0A7M3RWL8--S320	113720.0	97943.0	0.0	0.0	0.0	0.0
A0A7M3RWL8	152	A0A7M3RWL8	1	S	0.996425	PAAPINTTQETANKQSPKNDPEEVKRLLRAE	TTHPMTDNEPAAPINTTQET(0.004)ANKQS(0.996)PK	152	TTHPMTDNEPAAPINTTQETANKQSPK	A0A7M3RWL8--S152	75475.0	63019.0	68187.0	0.0	0.0	0.0
A0A7M3RWM3	35	A0A7M3RWM3	1;2	S	1.0	ADLNDAAQNHTPQPASPKVDLGATAQDNTPQ	ADLNDAAQNHT(1)PQPAS(1)PK	35	ADLNDAAQNHTPQPASPK	A0A7M3RWM3--S35	554770.0	923410.0	547330.0	0.0	0.0	0.0
A0A7M3RWM3	17	A0A7M3RWM3	1	S	0.999996	APKEDAAQDNTPQPVSPKADLNDAAQNHTPQ	EDAAQDNTPQPVS(1)PK	17	EDAAQDNTPQPVSPK	A0A7M3RWM3--S17	22350.0	88902.0	0.0	0.0	0.0	0.0
A0A7M3RWZ8	242	A0A7M3RWZ8	1	S	1.0	EEFPSVEDVNAKERGSEGLANRPLVEPRAAS	GS(1)EGLANRPLVEPR	242	GSEGLANRPLVEPR	A0A7M3RWZ8--S242	123600.0	0.0	60317.0	0.0	0.0	0.0
A0A7M3RX11	311	A0A7M3RX11	1	S	0.769379	LKDLHNFFTQQGETLSDDTLHRILTDIDLNR	DLHNFFTQQGET(0.001)LS(0.769)DDT(0.23)LHR	311	DLHNFFTQQGETLSDDTLHR	A0A7M3RX11--S311	0.0	20955.0	0.0	0.0	0.0	0.0
A0A7M3RXE7	134	A0A7M3RXE7	1	S	0.999973	EKAEAAVPVATGEAASVEGQAVEGAKSNPRR	AEAAVPVATGEAAS(1)VEGQAVEGAK	134	AEAAVPVATGEAASVEGQAVEGAK	A0A7M3RXE7--S134	158340.0	103540.0	190790.0	0.0	0.0	0.0
A0A7M3RXN7	124	A0A7M3RXN7	1	S	1.0	GEPRKFYRNGEPRPRSPELTPEERDARTVFV	PRS(1)PELTPEER	124	PRSPELTPEER	A0A7M3RXN7--S124	209990.0	366500.0	96692.0	37728.0	20807.0	37105.0
A0A7M3RXW6	68	A0A7M3RXW6	1	S	1.0	KFFEEKLPADAGNRLSPALGRRSEDEIKPYC	LPADAGNRLS(1)PALGR	68	LPADAGNRLSPALGR	A0A7M3RXW6--S68	45122.0	0.0	0.0	0.0	0.0	0.0
A0A7M3RYA8	473	A0A7M3RYA8	1	S	1.0	VNASCDKNSLENPLLSPKTDADTPDNVGSVR	NSLENPLLS(1)PK	473	NSLENPLLSPK	A0A7M3RYA8--S473	39433.0	0.0	0.0	0.0	0.0	0.0
A0A7M3RYK1	334	A0A7M3RYK1	1	S	0.780401	IMFGAYAPGRRTHSVSVCVQPPVVADLLKTS	T(0.042)HS(0.177)VS(0.78)VCVQPPVVADLLK	334	THSVSVCVQPPVVADLLK	A0A7M3RYK1--S334	0.0	0.0	0.0	21605.0	0.0	21543.0
A0A7M3RYP0	379	A0A7M3RYP0	1	S	0.999684	RTFTYSPSFNPSRRASDVGSPLSHRPGLPTG	RAS(1)DVGSPLSHRPGLPTGDQPPR	379	RASDVGSPLSHRPGLPTGDQPPR	A0A7M3RYP0--S379	180240.0	134250.0	169710.0	0.0	0.0	0.0
A0A7M3RZ12	69	A0A7M3RZ12	1	S	1.0	PQSSSRSPREEGEALSEDEILAAAAAAAAVS	EEGEALS(1)EDEILAAAAAAAAVSGHR	69	EEGEALSEDEILAAAAAAAAVSGHR	A0A7M3RZ12--S69	55760.0	46617.0	0.0	0.0	0.0	0.0
A0A7M3RZ19	510	A0A7M3RZ19	1	S	0.999959	EEVEGERSALRDELASIPSTPMVVAKEAVTL	DELAS(1)IPSTPMVVAK	510	DELASIPSTPMVVAK	A0A7M3RZ19--S510	32861.0	0.0	52156.0	0.0	0.0	0.0
A0A7M3RZF3	169	A0A7M3RZF3	1	S	0.921502	IIKPGVCKIGIMPGHSHSPGSIGIVSRSGTL	IGIMPGHS(0.922)HS(0.078)PGSIGIVSR	169	IGIMPGHSHSPGSIGIVSR	A0A7M3RZF3--S169	0.0	125020.0	0.0	0.0	0.0	0.0
A0A7M3RZF3	171	A0A7M3RZF3	1	S	0.811528	KPGVCKIGIMPGHSHSPGSIGIVSRSGTLTY	IGIMPGHS(0.182)HS(0.812)PGS(0.006)IGIVS(0.001)R	171	IGIMPGHSHSPGSIGIVSR	A0A7M3RZF3--S171	140980.0	0.0	83210.0	0.0	0.0	0.0
A0A7M3RZI8	84	A0A7M3RZI8	1;2	S	0.999931	TESVEYTAPLSTRHDSGGSGAEETVVRPGGK	HDS(1)GGS(0.999)GAEET(0.001)VVRPGGK	84	HDSGGSGAEETVVRPGGK	A0A7M3RZI8--S84	0.0	43580.0	0.0	0.0	0.0	0.0
A0A7M3RZI8	87	A0A7M3RZI8	2	S	0.998968	VEYTAPLSTRHDSGGSGAEETVVRPGGKEVD	HDS(1)GGS(0.999)GAEET(0.001)VVRPGGK	87	HDSGGSGAEETVVRPGGK	A0A7M3RZI8--S87	0.0	14844.0	0.0	0.0	0.0	0.0
A0A7M3RZN4	322	A0A7M3RZN4	1	S	0.998628	GADRQSEPRKPPISQSAYDLRSHAQKYRKSS	KPPIS(0.001)QS(0.999)AYDLR	322	KPPISQSAYDLR	A0A7M3RZN4--S322	134900.0	137740.0	0.0	0.0	0.0	0.0
A0A7M3S008	1021	A0A7M3S008	1	S	1.0	GVNGAYSASLRIRRHSPVPHQPPPLTLSGPT	HS(1)PVPHQPPPLTLSGPTADNR	1021	HSPVPHQPPPLTLSGPTADNR	A0A7M3S008--S1021	1010500.0	846190.0	570190.0	0.0	0.0	0.0
A0A7M3S0H6	156	A0A7M3S0H6	1	S	0.977491	SETKPMVPNDLKGRLSPDISAEQQSCLPLTT	GRLS(0.977)PDIS(0.023)AEQQSCLPLTTPSDR	156	GRLSPDISAEQQSCLPLTTPSDR	A0A7M3S0H6--S156	75499.0	81133.0	94812.0	0.0	0.0	0.0
A0A7M3S0Q6	99	A0A7M3S0Q6	1	S	0.94278	STSAVTRQRGKSSTASPGSSSDATVEPAKGK	S(0.017)S(0.017)T(0.017)AS(0.943)PGS(0.007)SSDATVEPAK	99	SSTASPGSSSDATVEPAK	A0A7M3S0Q6--S99	0.0	13703.0	0.0	0.0	0.0	0.0
A0A7M3VJ67	370	A0A7M3VJ67	1	S	1.0	ADEVEDGGDAEGAVGSVAGGGRYDNLVDLFC	KRPVADEVEDGGDAEGAVGS(1)VAGGGR	370	KRPVADEVEDGGDAEGAVGSVAGGGR	A0A7M3VJ67--S370	59266.0	54403.0	58314.0	0.0	0.0	0.0
A0A7M3VJ84	233	A0A7M3VJ84	1	S	0.96939	SAAKRSKTENDAELDSGGELYHYDTEECSAR	TENDAELDS(0.969)GGELY(0.02)HY(0.008)DT(0.002)EECS(0.001)AR	233	TENDAELDSGGELYHYDTEECSAR	A0A7M3VJ84--S233	0.0	27286.0	0.0	0.0	0.0	0.0
A0A7M3VJ96	119	A0A7M3VJ96	1	S	1.0	SRKGPAAPLPPVEDVSEREVEMEIKSGARAE	KGPAAPLPPVEDVS(1)ER	119	KGPAAPLPPVEDVSER	A0A7M3VJ96--S119	331250.0	0.0	0.0	0.0	0.0	0.0
A0A7M3VJA6	475	A0A7M3VJA6	1	S	0.999985	RETDGQRMVAAARRLSQVSAQMIADVKTQAE	RLS(1)QVSAQMIADVK	475	RLSQVSAQMIADVK	A0A7M3VJA6--S475	160380.0	122170.0	0.0	0.0	0.0	0.0
A0A7M3VJC4	263	A0A7M3VJC4	1	S	0.999997	KRSMARYEPAKERPLSHQQLPSPDAPADTEK	ERPLS(1)HQQLPSPDAPADTEK	263	ERPLSHQQLPSPDAPADTEK	A0A7M3VJC4--S263	38206.0	0.0	0.0	0.0	0.0	0.0
A0A7M3VJC5	74	A0A7M3VJC5	1	S	0.999991	AAVESRFERQRHRDDSIDGTQTSASLLRPPR	HRDDS(1)IDGTQTSASLLRPPR	74	HRDDSIDGTQTSASLLRPPR	A0A7M3VJC5--S74	959390.0	671330.0	335200.0	0.0	0.0	0.0
A0A7M3VJF5	122	A0A7M3VJF5	1	S	0.932715	RRIPVGDIEHENCHLSQCPTSTKKNSNTGNV	IPVGDIEHENCHLS(0.933)QCPT(0.04)S(0.019)T(0.009)K	122	IPVGDIEHENCHLSQCPTSTK	A0A7M3VJF5--S122	0.0	71580.0	0.0	0.0	0.0	0.0
A0A7M3VJL7;A0A7M3RD10	142;114	A0A7M3VJL7	1	S	0.9903	LKFHKRCFRCKVCSKSLDSTNICTNEDEIYC	S(0.99)LDS(0.01)TNICTNEDEIYCK	142	SLDSTNICTNEDEIYCK	A0A7M3VJL7--S142	0.0	0.0	0.0	75009.0	0.0	31133.0
A0A7M3VJQ1	255	A0A7M3VJQ1	1	S	0.999597	HSSRIVGKDTAIGEVSPLPTPTKITDASSRP	DTAIGEVS(1)PLPTPTK	255	DTAIGEVSPLPTPTK	A0A7M3VJQ1--S255	65183.0	0.0	0.0	0.0	0.0	0.0
A0A7M3VJR4	789	A0A7M3VJR4	1	S	1.0	NHCLEKSQDAEKDIGSVHAEQPPPEFESKSA	DIGS(1)VHAEQPPPEFESK	789	DIGSVHAEQPPPEFESK	A0A7M3VJR4--S789	236150.0	195060.0	453850.0	0.0	0.0	0.0
A0A7M3VJR4	63	A0A7M3VJR4	1	S	0.999825	GSKKYQKSEDASKEHSPQSTSVTAGSETAKD	EHS(1)PQSTSVTAGSETAK	63	EHSPQSTSVTAGSETAK	A0A7M3VJR4--S63	7887.8	15934.0	17457.0	0.0	0.0	0.0
A0A7M3VJV3	70	A0A7M3VJV3	1	S	1.0	GSGGKADPSGTKRDGSPGLTPNATVTTLPRL	DGS(1)PGLTPNATVTTLPR	70	DGSPGLTPNATVTTLPR	A0A7M3VJV3--S70	0.0	0.0	63427.0	0.0	0.0	0.0
A0A7M3VJX1	98	A0A7M3VJX1	2	S	0.845353	HQLQEKCQEMRTHFHSTFIDLKKVLDTVNRE	T(0.371)HFHS(0.845)T(0.784)FIDLKK	98	THFHSTFIDLKK	A0A7M3VJX1--S98	0.0	0.0	0.0	459560.0	0.0	339940.0
A0A7M3VK09	661	A0A7M3VK09	1	S	0.91689	FKTTPNPRIRPPTQASPPNILSPTMQFNQGS	IRPPT(0.083)QAS(0.917)PPNILSPTMQFNQGSK	661	IRPPTQASPPNILSPTMQFNQGSK	A0A7M3VK09--S661	52724.0	68671.0	0.0	0.0	0.0	0.0
A0A7M3VK09	703	A0A7M3VK09	1	S	0.999848	PETSSAKTPQTLGDVSPISGSQSQHTKNFTN	TPQTLGDVS(1)PISGSQSQHTK	703	TPQTLGDVSPISGSQSQHTK	A0A7M3VK09--S703	149110.0	50403.0	20607.0	0.0	0.0	0.0
A0A7M3VKB9	311	A0A7M3VKB9	1	S	0.987049	GADNMRRLTGHHETSSIKDFSSGVANRGASI	LTGHHET(0.002)S(0.011)S(0.987)IKDFSSGVANR	311	LTGHHETSSIKDFSSGVANR	A0A7M3VKB9--S311	0.0	67065.0	52048.0	0.0	0.0	0.0
A0A7M3VKF8	121	A0A7M3VKF8	2	S	1.0	NNSNVEDKGEVEELQSLEDASKSEAPVIQQR	GEVEELQS(1)LEDAS(0.996)KS(0.004)EAPVIQQR	121	GEVEELQSLEDASKSEAPVIQQR	A0A7M3VKF8--S121	0.0	44628.0	107010.0	0.0	0.0	0.0
A0A7M3VKF8	126	A0A7M3VKF8	2	S	0.996316	EDKGEVEELQSLEDASKSEAPVIQQRNFSIK	GEVEELQS(1)LEDAS(0.996)KS(0.004)EAPVIQQR	126	GEVEELQSLEDASKSEAPVIQQR	A0A7M3VKF8--S126	0.0	44628.0	107010.0	0.0	0.0	0.0
I6SPE7	48	I6SPE7	1	S	0.999903	VKEQIAKLARKGLTPSQIGVILRDSHGVAQV	GLTPS(1)QIGVILR	48	GLTPSQIGVILR	I6SPE7--S48	209680.0	145440.0	102110.0	0.0	0.0	0.0
K7XWZ0	386	K7XWZ0	1	S	1.0	NRPSASHREAYMDDESDGPGPQRVQCASQ__	EAYMDDES(1)DGPGPQR	386	EAYMDDESDGPGPQR	K7XWZ0--S386	0.0	529950.0	296630.0	168240.0	32637.0	124570.0
K7XWZ0	14	K7XWZ0	1	S	1.0	__MVKERRFYDVLGVSPDAPASDIKKAFKKL	FYDVLGVS(1)PDAPASDIK	14	FYDVLGVSPDAPASDIK	K7XWZ0--S14	0.0	0.0	0.0	63446.0	0.0	23808.0
A0A7M3PRV5	928	A0A7M3PRV5	1	T	0.93148	PAKKMKLEVEESPDQTAAKRSESEEAAANEK	MKLEVEES(0.069)PDQT(0.931)AAK	928	MKLEVEESPDQTAAK	A0A7M3PRV5--T928	0.0	0.0	64020.0	0.0	0.0	0.0
A0A7M3PS15	578	A0A7M3PS15	1	T	1.0	LIHFDPTFTNEPLVFTPDNPEVIERIDQSEF	DLIHFDPTFTNEPLVFT(1)PDNPEVIER	578	DLIHFDPTFTNEPLVFTPDNPEVIER	A0A7M3PS15--T578	80938.0	49275.0	68505.0	0.0	0.0	0.0
A0A7M3PS19	414	A0A7M3PS19	1	T	0.997417	EDGDRRKKIPPNVAATWTASRTKNVDFRAAL	IPPNVAAT(0.997)WT(0.003)ASR	414	IPPNVAATWTASR	A0A7M3PS19--T414	3039300.0	0.0	700870.0	0.0	0.0	0.0
A0A7M3PSA0	18	A0A7M3PSA0	1	T	0.992038	AVAPAPKALPSMEPTTPPTPKQRPTLLSLAM	ALPSMEPT(0.004)T(0.992)PPT(0.004)PK	18	ALPSMEPTTPPTPK	A0A7M3PSA0--T18	0.0	0.0	0.0	769280.0	0.0	0.0
A0A7M3PSD4	76	A0A7M3PSD4	1	T	0.934116	TAKGMFRAAVPSGASTGVHEAVELRDGVKDQ	AAVPSGAS(0.066)T(0.934)GVHEAVELR	76	AAVPSGASTGVHEAVELR	A0A7M3PSD4--T76	111540.0	71421.0	0.0	0.0	266590.0	0.0
A0A7M3PSE4	109	A0A7M3PSE4	1	T	0.990561	QKSKIPCDSVVTGHGTINGRKVFLFSQDFTV	IPCDSVVT(0.009)GHGT(0.991)INGR	109	IPCDSVVTGHGTINGR	A0A7M3PSE4--T109	83548.0	0.0	0.0	0.0	0.0	0.0
A0A7M3PT76	308	A0A7M3PT76	1	T	0.999318	EIRYYRCANSKAPTLTEDEEERDILEDRQEV	APT(0.001)LT(0.999)EDEEERDILEDR	308	APTLTEDEEERDILEDR	A0A7M3PT76--T308	50470.0	67488.0	41052.0	0.0	0.0	0.0
A0A7M3PT76	456	A0A7M3PT76	1	T	1.0	EEEKKADVGEPRPEETPKTAEDTPTKPAAPS	KADVGEPRPEET(1)PK	456	KADVGEPRPEETPK	A0A7M3PT76--T456	72994.0	131970.0	0.0	0.0	0.0	0.0
A0A7M3PT76	463	A0A7M3PT76	1	T	0.999862	VGEPRPEETPKTAEDTPTKPAAPSGQPKEEP	TAEDT(1)PTKPAAPSGQPK	463	TAEDTPTKPAAPSGQPK	A0A7M3PT76--T463	459650.0	1160300.0	386380.0	0.0	0.0	12578.0
A0A7M3PTB8	147	A0A7M3PTB8	1	T	0.826653	AFGVRHFKTACGVMVTASHNPKDDNGYKVYW	TACGVMVT(0.827)AS(0.173)HNPKDDNGYK	147	TACGVMVTASHNPKDDNGYK	A0A7M3PTB8--T147	0.0	26680.0	0.0	0.0	0.0	0.0
A0A7M3PTD6	188	A0A7M3PTD6	1	T	0.927985	PAMKGSSDISYVMGGTPAEQGRPEWITKLQR	GSSDISYVMGGT(0.928)PAEQGRPEWIT(0.072)K	188	GSSDISYVMGGTPAEQGRPEWITK	A0A7M3PTD6--T188	12065.0	23253.0	0.0	0.0	0.0	0.0
A0A7M3PTF8	1024	A0A7M3PTF8	1	T	0.997106	SFRIDAVGSVLRKPVTPTVLDPAIAKDLADC	KPVT(0.997)PT(0.003)VLDPAIAK	1024	KPVTPTVLDPAIAK	A0A7M3PTF8--T1024	0.0	116590.0	0.0	0.0	0.0	0.0
A0A7M3PTY2	891	A0A7M3PTY2	1	T	0.983782	KAQDEVEKSRAPLLPTPQKPSNTVTTVEEAQ	APLLPT(0.984)PQKPS(0.016)NT(0.001)VTTVEEAQDLVR	891	APLLPTPQKPSNTVTTVEEAQDLVR	A0A7M3PTY2--T891	46390.0	36316.0	31593.0	0.0	0.0	0.0
A0A7M3PTY2	858	A0A7M3PTY2	1;2	T	1.0	QQTRQTSTTNATKAPTDEETTADNEHPSTPG	APT(1)DEETTADNEHPSTPGPEK	858	APTDEETTADNEHPSTPGPEK	A0A7M3PTY2--T858	90811.0	308210.0	282490.0	0.0	0.0	0.0
A0A7M3PTY2	871	A0A7M3PTY2	1;2	T	0.992604	APTDEETTADNEHPSTPGPEKAQDEVEKSRA	APTDEETTADNEHPS(0.007)T(0.993)PGPEK	871	APTDEETTADNEHPSTPGPEK	A0A7M3PTY2--T871	65004.0	224490.0	170230.0	0.0	0.0	0.0
A0A7M3PTY2	300	A0A7M3PTY2	2	T	1.0	YVSPDQGSGSRGRSVTPPHWRQASQKMSAED	GRS(1)VT(1)PPHWR	300	GRSVTPPHWR	A0A7M3PTY2--T300	0.0	0.0	1080500.0	0.0	0.0	0.0
A0A7M3PTY2	610	A0A7M3PTY2	3	T	1.0	PPRHKSSGRLPSRSPTPERRIHRSPNDASQP	LPS(1)RS(1)PT(1)PERR	610	LPSRSPTPERR	A0A7M3PTY2--T610	328770.0	0.0	0.0	0.0	0.0	0.0
A0A7M3PU75	1032	A0A7M3PU75	2	T	0.99999	AHKPPLRYAAPLSGGTGGGLMGAKSGLATAS	YAAPLS(1)GGT(1)GGGLMGAK	1032	YAAPLSGGTGGGLMGAK	A0A7M3PU75--T1032	0.0	0.0	379210.0	0.0	0.0	0.0
A0A7M3PUC1	924	A0A7M3PUC1	1	T	0.817216	LMGKNRNACGPESLKTPHWSDEDMCKSFLCG	NACGPES(0.18)LKT(0.817)PHWS(0.003)DEDMCK	924	NACGPESLKTPHWSDEDMCK	A0A7M3PUC1--T924	0.0	47161.0	55284.0	0.0	0.0	0.0
A0A7M3PV25	2288	A0A7M3PV25	1	T	0.931245	TTYPSFDIRGFWRDSTPPPVSLSPVVPILVV	DS(0.069)T(0.931)PPPVSLSPVVPILVVGTK	2288	DSTPPPVSLSPVVPILVVGTK	A0A7M3PV25--T2288	189040.0	117590.0	44520.0	0.0	0.0	0.0
A0A7M3PVL9	244	A0A7M3PVL9	3	T	1.0	NEVAKSVSLSINAAKTKVFSSCIPDQEKAPL	S(0.573)VS(0.427)LS(1)INAAKT(1)K	244	SVSLSINAAKTK	A0A7M3PVL9--T244	0.0	212890.0	0.0	0.0	0.0	0.0
A0A7M3PVY9	1024	A0A7M3PVY9	3	T	0.999928	ILIKGGQPLENLRKVTTVLFDKTGTITQGRP	KVT(1)T(1)VLFDKT(0.005)GT(0.498)IT(0.498)QGR	1024	KVTTVLFDKTGTITQGR	A0A7M3PVY9--T1024	0.0	0.0	0.0	0.0	40131.0	0.0
A0A7M3PVY9	1025	A0A7M3PVY9	3	T	0.999928	LIKGGQPLENLRKVTTVLFDKTGTITQGRPQ	KVT(1)T(1)VLFDKT(0.005)GT(0.498)IT(0.498)QGR	1025	KVTTVLFDKTGTITQGR	A0A7M3PVY9--T1025	0.0	0.0	0.0	0.0	40131.0	0.0
A0A7M3PWY1	432	A0A7M3PWY1	1	T	0.872563	KGKARIRVQISAAHSTEQIDKAIEAFTSVGK	VQISAAHS(0.127)T(0.873)EQIDK	432	VQISAAHSTEQIDK	A0A7M3PWY1--T432	15148.0	0.0	0.0	0.0	0.0	0.0
A0A7M3PWZ1	229	A0A7M3PWZ1	1	T	0.75908	LADFGFAKIVEKRTYTFCGTPEYLAPEIILH	T(0.105)Y(0.008)T(0.759)FCGT(0.127)PEYLAPEIILHR	229	TYTFCGTPEYLAPEIILHR	A0A7M3PWZ1--T229	0.0	0.0	0.0	8255.0	0.0	0.0
A0A7M3PX02	383	A0A7M3PX02	1	T	0.999407	VTQGAMGKAPEAVTDTLPAGYVPSAAKASTP	APEAVT(0.001)DT(0.999)LPAGYVPSAAK	383	APEAVTDTLPAGYVPSAAK	A0A7M3PX02--T383	140070.0	79571.0	119810.0	0.0	0.0	0.0
A0A7M3PX07	96	A0A7M3PX07	1	T	0.908491	EASLGKTMPMPTARTTKLVDKFDLLGR____	T(0.004)T(0.004)EAS(0.001)LGKTMPMPT(0.011)ART(0.072)T(0.908)K	96	TTEASLGKTMPMPTARTTK	A0A7M3PX07--T96	0.0	0.0	0.0	0.0	1207000.0	0.0
A0A7M3PXY1	14	A0A7M3PXY1	1	T	0.999988	__MLALYVSTVSGNNTIRSRQQYIQNILDSL	MLALYVSTVSGNNT(1)IR	14	MLALYVSTVSGNNTIR	A0A7M3PXY1--T14	95326.0	92035.0	169590.0	0.0	0.0	0.0
A0A7M3PZ78;A0A7M3Q1Q2	136;136	A0A7M3Q1Q2	1	T	0.999862	DLGAKNVRTLGNEPKTGAHGYPVIFLHPKDA	T(1)GAHGYPVIFLHPK	136	TGAHGYPVIFLHPK	A0A7M3Q1Q2--T136	159300.0	110010.0	0.0	0.0	0.0	0.0
A0A7M3PZD4	391	A0A7M3PZD4	1	T	0.986294	LSRLVEDSPPTDGSPTPPRTLSGEVEEDAVK	LVEDSPPTDGS(0.014)PT(0.986)PPR	391	LVEDSPPTDGSPTPPR	A0A7M3PZD4--T391	0.0	0.0	63976.0	0.0	0.0	0.0
A0A7M3PZE9	330	A0A7M3PZE9	1	T	0.996141	SFRIDSVGSVLRKPVTPTVLDPAITKDLADC	KPVT(0.996)PT(0.004)VLDPAITK	330	KPVTPTVLDPAITK	A0A7M3PZE9--T330	0.0	0.0	197880.0	0.0	0.0	0.0
A0A7M3PZI2	97	A0A7M3PZI2	1	T	0.797631	TIERLKSLHLPSSAPTQAAAEATKPAAPAKA	SLHLPS(0.027)S(0.176)APT(0.798)QAAAEATKPAAPAK	97	SLHLPSSAPTQAAAEATKPAAPAK	A0A7M3PZI2--T97	64129.0	0.0	0.0	0.0	0.0	0.0
A0A7M3PZK5	475	A0A7M3PZK5	1;2	T	0.944664	HTVSKISELPDEKPSTPPPSEVVLMSRLTQE	ISELPDEKPS(0.055)T(0.945)PPPSEVVLMSR	475	ISELPDEKPSTPPPSEVVLMSR	A0A7M3PZK5--T475	37726.0	508100.0	406330.0	0.0	0.0	0.0
A0A7M3PZS1	327	A0A7M3PZS1	1	T	0.992223	ASNGPKPNWEFLSRPTLTRRWWSSSDLLSDV	PNWEFLS(0.003)RPT(0.992)LT(0.005)R	327	PNWEFLSRPTLTR	A0A7M3PZS1--T327	58756.0	0.0	0.0	0.0	0.0	0.0
A0A7M3PZS1	204	A0A7M3PZS1	1	T	0.822187	RVRYWSSSVDPVRYTTYSHYTPSVTVVGSRY	YT(0.001)T(0.822)YS(0.172)HYT(0.005)PSVTVVGSR	204	YTTYSHYTPSVTVVGSR	A0A7M3PZS1--T204	0.0	111310.0	0.0	0.0	0.0	0.0
A0A7M3PZS1	209	A0A7M3PZS1	1	T	0.999256	SSSVDPVRYTTYSHYTPSVTVVGSRYPRSQD	YTTYS(0.001)HYT(0.999)PSVTVVGSR	209	YTTYSHYTPSVTVVGSR	A0A7M3PZS1--T209	176860.0	0.0	60095.0	0.0	0.0	0.0
A0A7M3PZS1	213	A0A7M3PZS1	1	T	0.78742	DPVRYTTYSHYTPSVTVVGSRYPRSQDYFPH	YTTYSHYT(0.028)PS(0.171)VT(0.787)VVGS(0.013)R	213	YTTYSHYTPSVTVVGSR	A0A7M3PZS1--T213	0.0	30133.0	0.0	0.0	0.0	0.0
A0A7M3Q007	159	A0A7M3Q007	1	T	0.999941	STVVLDNTDYLKKAKTYWRVASFMSHVKPTP	KAKT(1)YWR	159	KAKTYWR	A0A7M3Q007--T159	0.0	0.0	0.0	0.0	885280.0	0.0
A0A7M3Q0L0	940	A0A7M3Q0L0	1	T	0.992888	ADATPTSNRKASNTETPTSAAAATTAEAVKA	AS(0.002)NT(0.002)ET(0.993)PT(0.002)S(0.001)AAAATTAEAVK	940	ASNTETPTSAAAATTAEAVK	A0A7M3Q0L0--T940	32299.0	0.0	18528.0	0.0	0.0	0.0
A0A7M3Q0Q7	198	A0A7M3Q0Q7	1	T	0.984967	RVSEVEMDAVATNSNTPRKRHSFFDEDNEDD	VS(0.002)EVEMDAVAT(0.004)NS(0.009)NT(0.985)PR	198	VSEVEMDAVATNSNTPR	A0A7M3Q0Q7--T198	9876.9	0.0	0.0	0.0	0.0	0.0
A0A7M3Q0T4	556	A0A7M3Q0T4	1;2	T	1.0	VGDHDDDSVAKLKHPTPPASEKDRAAETSSD	LKHPT(1)PPAS(1)EKDR	556	LKHPTPPASEKDR	A0A7M3Q0T4--T556	167270.0	0.0	0.0	0.0	0.0	0.0
A0A7M3Q1H0	123	A0A7M3Q1H0	1	T	0.961899	SNMCQKVICKKCGRPTWSGSGLHIEDALDGV	PT(0.962)WS(0.034)GS(0.004)GLHIEDALDGVPLPQR	123	PTWSGSGLHIEDALDGVPLPQR	A0A7M3Q1H0--T123	0.0	248330.0	0.0	0.0	0.0	0.0
A0A7M3Q1H2	624	A0A7M3Q1H2	1	T	0.999957	FSNFDSEFTKEPVRLTPTDKLFIMNLDQTEF	EPVRLT(1)PTDK	624	EPVRLTPTDK	A0A7M3Q1H2--T624	84827.0	0.0	0.0	0.0	0.0	0.0
A0A7M3Q1Q3	189	A0A7M3Q1Q3	1	T	1.0	AENWQTQQPPAPKPQTPVAPEPEPAPIEKEV	PQT(1)PVAPEPEPAPIEK	189	PQTPVAPEPEPAPIEK	A0A7M3Q1Q3--T189	95977.0	40540.0	0.0	95049.0	0.0	0.0
A0A7M3Q1S6;A0A7M3QMJ4	277;357	A0A7M3Q1S6	1	T	1.0	KHKADTSSNSDIESRTPPGEYGCFIPEQPKD	T(1)PPGEYGCFIPEQPK	277	TPPGEYGCFIPEQPK	A0A7M3Q1S6--T277	626980.0	344370.0	344720.0	409490.0	0.0	0.0
A0A7M3Q231	526	A0A7M3Q231	1	T	0.965501	GRRPALEHGDVPSPSTPVPPSMDSESDFPSL	PALEHGDVPS(0.003)PS(0.024)T(0.966)PVPPS(0.007)MDSESDFPSLK	526	PALEHGDVPSPSTPVPPSMDSESDFPSLK	A0A7M3Q231--T526	0.0	243880.0	241200.0	0.0	0.0	0.0
A0A7M3Q231	255	A0A7M3Q231	1	T	0.990013	PRPVEQFIDVLAETETPSEDSKPAFFEMRTQ	PVEQFIDVLAET(0.001)ET(0.99)PS(0.007)EDS(0.003)K	255	PVEQFIDVLAETETPSEDSK	A0A7M3Q231--T255	23220.0	14193.0	0.0	0.0	0.0	0.0
A0A7M3Q231	81	A0A7M3Q231	1	T	1.0	KSDRTEKRGGRQQEATDEEFEAAAEPSAPAF	QQEAT(1)DEEFEAAAEPSAPAFEHPEGR	81	QQEATDEEFEAAAEPSAPAFEHPEGR	A0A7M3Q231--T81	155560.0	109970.0	153630.0	0.0	0.0	0.0
A0A7M3RC33;A0A7M3Q245	345;412	A0A7M3RC33	1	T	0.999391	FARLIGPAERSPAVKTPDVTPITAHRRQASG	SPAVKT(0.999)PDVT(0.001)PITAHR	345	SPAVKTPDVTPITAHR	A0A7M3RC33--T345	76765.0	69947.0	0.0	0.0	0.0	0.0
A0A7M3Q281	11	A0A7M3Q281	2	T	0.999961	_____MLTLSTNVLRTDRCHRTSADSMQQQP	MLT(0.333)LS(0.333)T(0.333)NVLRT(1)DR	11	MLTLSTNVLRTDR	A0A7M3Q281--T11	0.0	0.0	58377.0	0.0	1375600.0	0.0
A0A7M3Q287	221	A0A7M3Q287	1	T	0.929814	VESPKSGIECSINDETSAPTPSPSAHLTRST	SGIECS(0.001)INDET(0.93)S(0.067)APT(0.003)PSPSAHLTR	221	SGIECSINDETSAPTPSPSAHLTR	A0A7M3Q287--T221	93938.0	104490.0	0.0	0.0	0.0	0.0
A0A7M3Q287	225	A0A7M3Q287	1;2	T	0.948494	KSGIECSINDETSAPTPSPSAHLTRSTLAVG	SGIECSINDETSAPT(0.948)PS(0.886)PS(0.136)AHLT(0.03)R	225	SGIECSINDETSAPTPSPSAHLTR	A0A7M3Q287--T225	0.0	50835.0	72779.0	0.0	0.0	0.0
A0A7M3Q2J6	24	A0A7M3Q2J6	2	T	0.982763	TLDKVGSLSLTPSPCTMPMFTKHKQPRECII	VGSLSLT(0.008)PS(0.011)PCT(0.983)MPMFT(0.998)KHK	24	VGSLSLTPSPCTMPMFTKHK	A0A7M3Q2J6--T24	440980.0	974450.0	1463300.0	0.0	0.0	0.0
A0A7M3Q2J6	29	A0A7M3Q2J6	2	T	0.998457	GSLSLTPSPCTMPMFTKHKQPRECIISIYDN	VGSLSLT(0.008)PS(0.011)PCT(0.983)MPMFT(0.998)KHK	29	VGSLSLTPSPCTMPMFTKHK	A0A7M3Q2J6--T29	440980.0	974450.0	1463300.0	0.0	0.0	0.0
A0A7M3Q3F9	397	A0A7M3Q3F9	1	T	0.966865	NSSAKDVAKQLREQQTVIPGHREDSMVHELN	EQQT(0.967)VIPGHREDS(0.033)MVHELNR	397	EQQTVIPGHREDSMVHELNR	A0A7M3Q3F9--T397	0.0	44511.0	0.0	0.0	0.0	0.0
A0A7M3Q3U5	22	A0A7M3Q3U5	1	T	1.0	FNKRKRHAAPSEQLQTPEAAAHWRKGDEESS	HAAPSEQLQT(1)PEAAAHWR	22	HAAPSEQLQTPEAAAHWR	A0A7M3Q3U5--T22	91843.0	58285.0	0.0	0.0	0.0	0.0
A0A7M3Q495	689	A0A7M3Q495	2	T	0.999963	IDARLKKNDELISLLTLYHKINGAPPEMLSS	NDELISLLT(1)LY(1)HK	689	NDELISLLTLYHK	A0A7M3Q495--T689	0.0	269470.0	806550.0	0.0	0.0	0.0
A0A7M3Q571	321	A0A7M3Q571	1	T	1.0	DPAKSKNPVAETHEETPAEQAKPCAEKDAGV	NPVAETHEET(1)PAEQAKPCAEK	321	NPVAETHEETPAEQAKPCAEK	A0A7M3Q571--T321	8026.8	20834.0	9681.9	0.0	0.0	0.0
A0A7M3RDE4;A0A7M3Q5D6	359;416	A0A7M3RDE4	1	T	1.0	VEDLRWILKSLGDDLTEEEIDEMIRDTDTDG	SLGDDLT(1)EEEIDEMIR	359	SLGDDLTEEEIDEMIR	A0A7M3RDE4--T359	28342.0	0.0	21805.0	26278.0	0.0	0.0
A0A7M3Q5V1	174	A0A7M3Q5V1	1	T	0.850956	TEKTKEKRKEKNPQPTTPPERPQITLTRSGG	EKNPQPT(0.851)T(0.149)PPERPQITLTR	174	EKNPQPTTPPERPQITLTR	A0A7M3Q5V1--T174	1071400.0	781840.0	0.0	0.0	0.0	0.0
A0A7M3Q5V3	438	A0A7M3Q5V3	1	T	0.935756	PAETITKPVDSMGRSTPPESTTKPPPALSKS	S(0.064)T(0.936)PPESTTKPPPALSK	438	STPPESTTKPPPALSK	A0A7M3Q5V3--T438	198120.0	281230.0	0.0	0.0	0.0	0.0
A0A7M3Q5Y6	47	A0A7M3Q5Y6	1	T	0.829771	QAPKLVKKYEICHLSTGDMLRAITSSGSELG	YEICHLS(0.17)T(0.83)GDMLR	47	YEICHLSTGDMLR	A0A7M3Q5Y6--T47	0.0	23659.0	0.0	0.0	0.0	0.0
A0A7M3Q600;A0A7M3RZ12	391;356	A0A7M3Q600	1	T	0.786545	KGQFPGPGGNYLSPPTSPQQPQQPEQHRPTQ	GQFPGPGGNYLS(0.021)PPT(0.787)S(0.192)PQQPQQPEQHRPTQR	391	GQFPGPGGNYLSPPTSPQQPQQPEQHRPTQR	A0A7M3Q600--T391	0.0	118350.0	0.0	0.0	0.0	0.0
A0A7M3Q648;A0A7M3R8A9	10;10	A0A7M3Q648	1	T	0.999998	______MSTETNIKLTRTIYRGTSPSTVRLE	STETNIKLT(1)R	10	STETNIKLTR	A0A7M3Q648--T10	78224.0	108840.0	0.0	0.0	0.0	0.0
A0A7M3Q6E5	312	A0A7M3Q6E5	1	T	0.983142	NKSKKEKPKKLPQPSTPPDDRPPRAERPPKK	LPQPS(0.017)T(0.983)PPDDRPPR	312	LPQPSTPPDDRPPR	A0A7M3Q6E5--T312	715310.0	592240.0	716010.0	0.0	0.0	0.0
A0A7M3Q6H3	32	A0A7M3Q6H3	1;2	T	1.0	DKRNTDMKVRFERRSTIPLPGMEGKYVAKGQ	RS(1)T(1)IPLPGMEGK	32	RSTIPLPGMEGK	A0A7M3Q6H3--T32	0.0	135420.0	187230.0	549990.0	0.0	36669.0
A0A7M3Q6P0	816	A0A7M3Q6P0	1	T	0.997325	DFGFAKRLGGQRKTWTFCGTPEYVAPEVILN	T(0.003)WT(0.997)FCGTPEYVAPEVILNK	816	TWTFCGTPEYVAPEVILNK	A0A7M3Q6P0--T816	78107.0	113990.0	77154.0	0.0	0.0	0.0
A0A7M3Q6P0	318	A0A7M3Q6P0	1	T	0.851019	NKRLGVSGEPTTEPTTPLVMKYYDKDAKSRQ	LGVSGEPT(0.003)T(0.003)EPT(0.143)T(0.851)PLVMK	318	LGVSGEPTTEPTTPLVMK	A0A7M3Q6P0--T318	0.0	0.0	148500.0	0.0	0.0	0.0
A0A7M3Q6P0	167	A0A7M3Q6P0	1	T	0.998734	PGDASLPVIPPRRLRTPGGSSLSLRPAGDNK	LRT(0.999)PGGS(0.001)SLSLRPAGDNK	167	LRTPGGSSLSLRPAGDNK	A0A7M3Q6P0--T167	292100.0	184870.0	383680.0	0.0	0.0	0.0
A0A7M3Q764	280	A0A7M3Q764	1	T	1.0	EKPAVEPPTQPKREATPPPPVEPPVPKEEPQ	REAT(1)PPPPVEPPVPK	280	REATPPPPVEPPVPK	A0A7M3Q764--T280	1065100.0	509970.0	619480.0	12111000.0	0.0	4387700.0
A0A7M3Q764	203	A0A7M3Q764	1	T	0.885489	QEKSVPHESQQSKPVTPGGTSASALRAKFEA	SVPHES(0.001)QQS(0.001)KPVT(0.885)PGGT(0.044)S(0.044)AS(0.024)ALR	203	SVPHESQQSKPVTPGGTSASALR	A0A7M3Q764--T203	48874.0	55788.0	0.0	0.0	0.0	0.0
A0A7M3Q781	45	A0A7M3Q781	1	T	0.998053	KGSVKQCLNYPERPPTPENILLFDKWNNTKV	QCLNY(0.002)PERPPT(0.998)PENILLFDK	45	QCLNYPERPPTPENILLFDK	A0A7M3Q781--T45	48221.0	0.0	46074.0	0.0	0.0	0.0
A0A7M3Q7I3	225	A0A7M3Q7I3	1	T	0.98175	KKKKKSTNSAFADGDTDEDENPWMPVSSKKT	KS(0.006)T(0.006)NS(0.006)AFADGDT(0.982)DEDENPWMPVSSK	225	KSTNSAFADGDTDEDENPWMPVSSK	A0A7M3Q7I3--T225	0.0	0.0	48765.0	0.0	0.0	0.0
A0A7M3Q7K5	8	A0A7M3Q7K5	1	T	0.992951	________MASILSRTFKCPDFGLTAILLNS	MASILS(0.007)RT(0.993)FK	8	MASILSRTFK	A0A7M3Q7K5--T8	0.0	0.0	0.0	66913.0	0.0	0.0
A0A7M3Q7M8	298	A0A7M3Q7M8	3	T	0.869696	KADSDTSDAVVVPPATESNNDEATIFELPKL	ADS(0.711)DT(0.488)S(0.801)DAVVVPPAT(0.87)ES(0.095)NNDEAT(0.036)IFELPK	298	ADSDTSDAVVVPPATESNNDEATIFELPK	A0A7M3Q7M8--T298	0.0	131460.0	84841.0	0.0	0.0	0.0
A0A7M3Q7Y6	178	A0A7M3Q7Y6	1	T	1.0	APTKMIPVRDEGEDLTHRAYDRLLAMNVPDN	MIPVRDEGEDLT(1)HR	178	MIPVRDEGEDLTHR	A0A7M3Q7Y6--T178	0.0	0.0	62690.0	0.0	0.0	0.0
A0A7M3Q813	343	A0A7M3Q813	1	T	0.959567	GIQARLIVEGANGPTTPPADKILQKKNVLVL	LIVEGANGPT(0.04)T(0.96)PPADK	343	LIVEGANGPTTPPADK	A0A7M3Q813--T343	165470.0	0.0	0.0	0.0	0.0	0.0
A0A7M3Q863;A0A7M3RB00;A0A7M3QMS1	88;196;352	A0A7M3Q863	2	T	1.0	RSLLDNPRSNRPERRTAVVARELARYKVDIA	T(1)AVVARELARY(1)K	88	TAVVARELARYK	A0A7M3Q863--T88	0.0	0.0	0.0	51423.0	195070.0	0.0
A0A7M3Q8Z5	606	A0A7M3Q8Z5	1	T	0.999965	KVIVSAPPAHQPRPPTPHRRKPTREFFVKFQ	VIVSAPPAHQPRPPT(1)PHR	606	VIVSAPPAHQPRPPTPHR	A0A7M3Q8Z5--T606	147840.0	76414.0	47694.0	0.0	0.0	0.0
A0A7M3Q927	437	A0A7M3Q927	1	T	0.989249	LRYLERIEKPLPRPPTPTVADYNEKAEQREA	IEKPLPRPPT(0.989)PT(0.011)VADYNEK	437	IEKPLPRPPTPTVADYNEK	A0A7M3Q927--T437	3653900.0	3650400.0	2120200.0	0.0	0.0	57041.0
A0A7M3Q9R1;A0A7M3RT19	1104;540	A0A7M3Q9R1	1	T	0.999663	RQTLKHMPASEQRPATPEGLPADGLVPERLV	HMPASEQRPAT(1)PEGLPADGLVPER	1104	HMPASEQRPATPEGLPADGLVPER	A0A7M3Q9R1--T1104	175080.0	246540.0	248830.0	0.0	0.0	0.0
A0A7M3QA67	360	A0A7M3QA67	1	T	0.990142	AAKKTENSVSSPSPHTPEDSDFASSHRVVVY	KTENSVSSPS(0.001)PHT(0.99)PEDS(0.009)DFASSHR	360	KTENSVSSPSPHTPEDSDFASSHR	A0A7M3QA67--T360	31218.0	63310.0	40092.0	0.0	0.0	0.0
A0A7M3QA67	1035	A0A7M3QA67	1	T	0.818708	SESRTSSVAPVSNPPTPTLPTVQEKLPETRQ	T(0.001)S(0.001)S(0.001)VAPVS(0.079)NPPT(0.819)PT(0.093)LPT(0.005)VQEK	1035	TSSVAPVSNPPTPTLPTVQEK	A0A7M3QA67--T1035	0.0	54340.0	0.0	0.0	0.0	0.0
A0A7M3QAB2	82	A0A7M3QAB2	1	T	0.909885	ENRAVLHIALRNRSNTPILVDGQDVMPSVNA	S(0.09)NT(0.91)PILVDGQDVMPSVNATLK	82	SNTPILVDGQDVMPSVNATLK	A0A7M3QAB2--T82	68369.0	0.0	0.0	0.0	59152.0	88005.0
A0A7M3QAB5	3174	A0A7M3QAB5	1	T	0.766689	VPGRSPVSQPLSSPHTPTRPQRVGSSLEPST	SPVS(0.002)QPLS(0.077)S(0.077)PHT(0.767)PT(0.077)RPQR	3174	SPVSQPLSSPHTPTRPQR	A0A7M3QAB5--T3174	25479.0	0.0	38853.0	0.0	0.0	0.0
A0A7M3QAG7	419	A0A7M3QAG7	1	T	0.916589	SKRRSLSANNLRSVSTEPTNVSQANAISRAV	SVS(0.083)T(0.917)EPTNVSQANAISR	419	SVSTEPTNVSQANAISR	A0A7M3QAG7--T419	85938.0	63369.0	0.0	0.0	0.0	0.0
A0A7M3QAK4	335	A0A7M3QAK4	1;2	T	1.0	LDDLAFNFDKEYTNRTPKDSPVPPPSDSANE	T(1)PKDS(1)PVPPPSDSANELFR	335	TPKDSPVPPPSDSANELFR	A0A7M3QAK4--T335	266590.0	0.0	295530.0	68016.0	0.0	0.0
A0A7M3QB00	1224	A0A7M3QB00	1	T	0.812014	VSAQHTESLLARLGSTSPKDQPSSVQPEVRE	LGS(0.184)T(0.812)S(0.004)PKDQPSSVQPEVR	1224	LGSTSPKDQPSSVQPEVR	A0A7M3QB00--T1224	0.0	0.0	109410.0	0.0	0.0	0.0
A0A7M3QB74	54	A0A7M3QB74	1	T	0.840428	LKRYKENLLGSVTQSTPFPNDDRHLIVKKLE	YKENLLGSVTQS(0.159)T(0.84)PFPNDDR	54	YKENLLGSVTQSTPFPNDDR	A0A7M3QB74--T54	0.0	27732.0	44368.0	0.0	0.0	0.0
A0A7M3QBH1	169	A0A7M3QBH1	2	T	0.999998	PIRVDYSITERAHSPTPGVYMGRPTRRFGGR	AHS(1)PT(1)PGVYMGRPTRR	169	AHSPTPGVYMGRPTRR	A0A7M3QBH1--T169	326690.0	49283.0	0.0	0.0	0.0	0.0
A0A7M3QCF8	84	A0A7M3QCF8	1	T	1.0	MKTMGPPTHPHLKFPTPPNKFPFQNKHWRTP	FPT(1)PPNKFPFQNK	84	FPTPPNKFPFQNK	A0A7M3QCF8--T84	63847.0	0.0	0.0	0.0	0.0	0.0
A0A7M3QCJ3;A0A7M3QTY9	81;81	A0A7M3QCJ3	1	T	1.0	LPFQRLVREIAQDFKTDLRFQSAAVGALQEA;MPFQRLVREIAQDFKTDLRFQSSAVSALQEA	EIAQDFKT(1)DLR	81	EIAQDFKTDLR	A0A7M3QCJ3--T81	0.0	0.0	0.0	0.0	64105.0	92913.0
A0A7M3QCV5;A0A7M3QCY5	840;731	A0A7M3QCY5	1	T	1.0	RCYGPGLEPKGARAQTPAVFTVDASQAGEAP	AQT(1)PAVFTVDASQAGEAPISVTHTDR	731	AQTPAVFTVDASQAGEAPISVTHTDR	A0A7M3QCY5--T731	91453.0	80843.0	88102.0	0.0	0.0	0.0
A0A7M3QCY5	367	A0A7M3QCY5	1	T	0.988573	PSSLRETVDGYECAFTPTTPGPHQVAVDVGG	ETVDGYECAFT(0.989)PT(0.008)T(0.003)PGPHQVAVDVGGVPVR	367	ETVDGYECAFTPTTPGPHQVAVDVGGVPVR	A0A7M3QCY5--T367	97549.0	75382.0	144730.0	0.0	0.0	0.0
A0A7M3QCY5	1559	A0A7M3QCY5	1	T	1.0	AVVHPVDVDQNAVRFTPQENGPHLVHVLMDE	FT(1)PQENGPHLVHVLMDER	1559	FTPQENGPHLVHVLMDER	A0A7M3QCY5--T1559	0.0	0.0	81773.0	0.0	0.0	0.0
A0A7M3QD00	10	A0A7M3QD00	1;2	T	0.999698	______MDCLHSAAETPTKKSIYDFEGYVND	MDCLHSAAET(1)PTKK	10	MDCLHSAAETPTKK	A0A7M3QD00--T10	750180.0	583600.0	421180.0	0.0	0.0	0.0
A0A7M3QD00	12	A0A7M3QD00	1;2	T	0.904631	____MDCLHSAAETPTKKSIYDFEGYVNDDD	MDCLHSAAET(0.095)PT(0.905)KK	12	MDCLHSAAETPTKK	A0A7M3QD00--T12	37298.0	0.0	161580.0	0.0	0.0	0.0
A0A7M3QD01;A0A7M3QXV7	701;549	A0A7M3QD01	1	T	0.94508	GARTPQPPTSPTKPSTKNSVPAFSLLAKILG	TPQPPTSPTKPS(0.055)T(0.945)K	701	TPQPPTSPTKPSTK	A0A7M3QD01--T701	0.0	0.0	988250.0	0.0	0.0	0.0
A0A7M3QDB9;A0A7M3QIR5	18;18	A0A7M3QDB9	1	T	0.996644	NFCGCVGSRPGEPLHTHSPGHLRWPWKKHSG	PGEPLHT(0.997)HS(0.003)PGHLR	18	PGEPLHTHSPGHLR	A0A7M3QDB9--T18	276960.0	0.0	0.0	0.0	0.0	48269.0
A0A7M3QDV3	97	A0A7M3QDV3	1	T	0.99918	ENYKPRYRPFEVGHQTPEFWEHRRQNREKAG	Y(0.001)RPFEVGHQT(0.999)PEFWEHR	97	YRPFEVGHQTPEFWEHR	A0A7M3QDV3--T97	17709.0	0.0	0.0	0.0	0.0	0.0
A0A7M3RKR6;A0A7M3QDV7	32;136	A0A7M3RKR6	1	T	1.0	REVLKWEAMHADECLTPKLRRFAGDSQNYSL	WEAMHADECLT(1)PK	32	WEAMHADECLTPK	A0A7M3RKR6--T32	65971.0	42844.0	34103.0	0.0	0.0	0.0
A0A7M3QDW6	964	A0A7M3QDW6	1	T	0.999572	LANGDTLAKLMDNNRTPPSTGEQSGGADLDG	LMDNNRT(1)PPSTGEQSGGADLDGVK	964	LMDNNRTPPSTGEQSGGADLDGVK	A0A7M3QDW6--T964	127140.0	139180.0	115500.0	0.0	0.0	0.0
A0A7M3QE88	310	A0A7M3QE88	1	T	0.999999	DQNGRAPTQAFHRIATDPSSLNPDQHPPGWH	IAT(1)DPSSLNPDQHPPGWHR	310	IATDPSSLNPDQHPPGWHR	A0A7M3QE88--T310	457180.0	358250.0	516070.0	0.0	0.0	0.0
A0A7M3QEJ6	379	A0A7M3QEJ6	1	T	0.998611	LRRILVRLREEAGTDTPLGASSLQQAARARF	LREEAGT(0.001)DT(0.999)PLGASSLQQAAR	379	LREEAGTDTPLGASSLQQAAR	A0A7M3QEJ6--T379	28045.0	0.0	44901.0	0.0	0.0	0.0
A0A7M3QEN1	279	A0A7M3QEN1	1	T	0.937626	LRSLIQKGKAIGVMVTASHNPPCDNGLKVID	AIGVMVT(0.938)AS(0.062)HNPPCDNGLK	279	AIGVMVTASHNPPCDNGLK	A0A7M3QEN1--T279	0.0	0.0	155650.0	0.0	0.0	129250.0
A0A7M3QER2	399	A0A7M3QER2	1	T	0.973142	KRWTAAHDGKPIERDTPETLRARELLIIYQG	WTAAHDGKPIERDT(0.973)PET(0.027)LR	399	WTAAHDGKPIERDTPETLR	A0A7M3QER2--T399	22173.0	0.0	0.0	0.0	0.0	0.0
A0A7M3QEY1	284	A0A7M3QEY1	1	T	0.987156	RFSRAQHLTEHEATHTPGGPANRRRFVCHLC	AQHLTEHEAT(0.013)HT(0.987)PGGPANR	284	AQHLTEHEATHTPGGPANR	A0A7M3QEY1--T284	0.0	13206.0	0.0	0.0	0.0	0.0
A0A7M3QEY6	489	A0A7M3QEY6	1	T	0.786376	LENGPRSATLPPQLRTGSPPYLSDASLGIHR	T(0.786)GS(0.213)PPYLSDASLGIHR	489	TGSPPYLSDASLGIHR	A0A7M3QEY6--T489	88995.0	0.0	0.0	0.0	0.0	0.0
A0A7M3QFD0	247	A0A7M3QFD0	1	T	0.903329	AKIFIRPSSEVASGYTTPHCTTVTTRSMEST	PSSEVAS(0.002)GY(0.014)T(0.903)T(0.08)PHCTTVTTR	247	PSSEVASGYTTPHCTTVTTR	A0A7M3QFD0--T247	26194.0	0.0	0.0	0.0	0.0	0.0
A0A7M3QFD0	248	A0A7M3QFD0	1	T	0.958311	KIFIRPSSEVASGYTTPHCTTVTTRSMESTG	PSSEVAS(0.001)GY(0.004)T(0.034)T(0.958)PHCT(0.001)T(0.001)VT(0.001)TR	248	PSSEVASGYTTPHCTTVTTR	A0A7M3QFD0--T248	0.0	60659.0	0.0	0.0	0.0	0.0
A0A7M3QFD0	173	A0A7M3QFD0	2	T	0.817546	TESSLLESLASRPAKTQSQDETSRGHEVSQM	T(0.818)QS(0.182)QDET(0.178)S(0.822)RGHEVSQMFLR	173	TQSQDETSRGHEVSQMFLR	A0A7M3QFD0--T173	0.0	730530.0	357690.0	0.0	0.0	0.0
A0A7M3QFD0	179	A0A7M3QFD0	1;2	T	0.996812	ESLASRPAKTQSQDETSRGHEVSQMFLRVFT	TQS(0.001)QDET(0.997)S(0.997)RGHEVS(0.005)QMFLR	179	TQSQDETSRGHEVSQMFLR	A0A7M3QFD0--T179	48890.0	0.0	303970.0	0.0	0.0	0.0
A0A7M3QFR5	682	A0A7M3QFR5	1	T	1.0	GMAPEHDVADVDRQKTPEIPQQQLSERAESS	QKT(1)PEIPQQQLSER	682	QKTPEIPQQQLSER	A0A7M3QFR5--T682	69179.0	45665.0	81019.0	0.0	0.0	0.0
A0A7M3QFT3	377	A0A7M3QFT3	1	T	0.993906	TVCRMFTFTQNEDTGTPGGDGKSSVVDFDEY	MFTFTQNEDT(0.006)GT(0.994)PGGDGK	377	MFTFTQNEDTGTPGGDGK	A0A7M3QFT3--T377	27569.0	25728.0	0.0	0.0	0.0	0.0
A0A7M3QG79	785	A0A7M3QG79	1	T	0.793403	SPEVLEPDELLPGDRTSKGTSLGLSLEQPSQ	SPEVLEPDELLPGDRT(0.793)S(0.207)K	785	SPEVLEPDELLPGDRTSK	A0A7M3QG79--T785	0.0	42782.0	59778.0	0.0	0.0	0.0
A0A7M3QGF6	620	A0A7M3QGF6	1	T	1.0	KDRKRNRSVANPRRHTQPVELGAETENNRQE	RHT(1)QPVELGAETENNR	620	RHTQPVELGAETENNR	A0A7M3QGF6--T620	39078.0	46833.0	80288.0	0.0	0.0	0.0
A0A7M3QGP7	244	A0A7M3QGP7	1	T	0.988761	EPETSATPNHQKKAPTPTAEDEVLTPDPNPR	KAPT(0.989)PT(0.011)AEDEVLTPDPNPR	244	KAPTPTAEDEVLTPDPNPR	A0A7M3QGP7--T244	0.0	0.0	0.0	362340.0	0.0	219960.0
A0A7M3QGT7	524	A0A7M3QGT7	1;2	T	1.0	DTEKVSDDAAEDDHETEDEEVSKPATRQRTR	VSDDAAEDDHET(1)EDEEVSKPATR	524	VSDDAAEDDHETEDEEVSKPATR	A0A7M3QGT7--T524	50053.0	277470.0	80304.0	10916.0	0.0	0.0
A0A7M3QGZ0	368	A0A7M3QGZ0	1;2	T	0.999632	HYRRILALPEKETENTPPSSPLRNCLKYGNH	ILALPEKETENT(1)PPS(0.351)S(0.649)PLR	368	ILALPEKETENTPPSSPLR	A0A7M3QGZ0--T368	304250.0	294830.0	157070.0	0.0	0.0	0.0
A0A7M3QHF2	308	A0A7M3QHF2	1	T	0.988453	KSKQRNLHKHSDGQSTPPRPTSSLSTDLVKS	HSDGQS(0.011)T(0.988)PPRPTSSLSTDLVK	308	HSDGQSTPPRPTSSLSTDLVK	A0A7M3QHF2--T308	582890.0	447790.0	467260.0	0.0	0.0	0.0
A0A7M3QHF2	507	A0A7M3QHF2	1	T	0.978201	SSKHQLSSNSRSPELTPSHPVPTEEAARVHT	SPELT(0.978)PS(0.022)HPVPTEEAAR	507	SPELTPSHPVPTEEAAR	A0A7M3QHF2--T507	86338.0	0.0	24037.0	0.0	0.0	0.0
A0A7M3QI43;A0A7M3R313	113;113	A0A7M3QI43	1	T	0.886796	TELQNKLELHAGKGLTGDSDASTSGASAFAH	GLT(0.887)GDS(0.112)DAS(0.001)TSGASAFAHASGSGK	113	GLTGDSDASTSGASAFAHASGSGK	A0A7M3QI43--T113	0.0	17549.0	0.0	0.0	0.0	0.0
A0A7M3QI45	55	A0A7M3QI45	1	T	0.998633	GNHGGWRAPRFSEPATPETMSLEKDQCLHLA	FSEPAT(0.999)PET(0.001)MSLEK	55	FSEPATPETMSLEK	A0A7M3QI45--T55	0.0	0.0	0.0	66403.0	0.0	0.0
A0A7M3QIA1	266	A0A7M3QIA1	1	T	0.999996	THTPLSKATQGPPKPTPPRPAVRHIPADDWL	ATQGPPKPT(1)PPRPAVR	266	ATQGPPKPTPPRPAVR	A0A7M3QIA1--T266	0.0	0.0	56141.0	0.0	0.0	0.0
A0A7M3QIN7	45	A0A7M3QIN7	1	T	1.0	SDTDESLLSDSKERDTEEEFALETAHEKHVR	ERDT(1)EEEFALETAHEK	45	ERDTEEEFALETAHEK	A0A7M3QIN7--T45	176520.0	250570.0	195610.0	0.0	0.0	0.0
A0A7M3QIP7	6	A0A7M3QIP7	2	T	0.996724	__________MNQSATILKLLYRLLEKNCGW	MNQS(0.003)AT(0.997)ILKLLY(1)R	6	MNQSATILKLLYR	A0A7M3QIP7--T6	29605.0	0.0	0.0	0.0	0.0	0.0
A0A7M3QIR8	584	A0A7M3QIR8	1	T	0.982813	QSVETSTARQEVRTGTPTEKPSQAPASSDDS	T(0.003)GT(0.983)PT(0.014)EKPSQAPASSDDSPDVAR	584	TGTPTEKPSQAPASSDDSPDVAR	A0A7M3QIR8--T584	142660.0	381140.0	541060.0	0.0	0.0	0.0
A0A7M3QJ41	320	A0A7M3QJ41	2	T	0.952447	PTGDNPVFQRRISNLTEPYPDEVILPESWVA	RIS(0.989)NLT(0.952)EPY(0.058)PDEVILPESWVAR	320	RISNLTEPYPDEVILPESWVAR	A0A7M3QJ41--T320	12713.0	0.0	0.0	0.0	0.0	0.0
A0A7M3QJE6	31	A0A7M3QJE6	1	T	0.813065	DSSEDSPTLRSVASITHSETTVDEFLLKPRV	S(0.003)VAS(0.097)IT(0.813)HS(0.074)ET(0.003)T(0.01)VDEFLLKPR	31	SVASITHSETTVDEFLLKPR	A0A7M3QJE6--T31	0.0	36508.0	0.0	0.0	0.0	0.0
A0A7M3RQ67;A0A7M3QKJ8	170;211	A0A7M3RQ67	1	T	0.99502	ATAAGLKSFLLSSGKTPPPRPSKDDGEKRVV	SFLLS(0.001)S(0.003)GKT(0.995)PPPRPS(0.001)K	170	SFLLSSGKTPPPRPSK	A0A7M3RQ67--T170	190560.0	0.0	52880.0	0.0	0.0	0.0
A0A7M3QL28	437	A0A7M3QL28	2	T	0.999981	PEDVLPAFVRRSSAVTEPLEEDTLLPEAWIQ	S(0.407)S(0.593)AVT(1)EPLEEDTLLPEAWIQK	437	SSAVTEPLEEDTLLPEAWIQK	A0A7M3QL28--T437	62568.0	27772.0	27337.0	0.0	0.0	0.0
A0A7M3QL88;A0A7M3RPL9	213;179	A0A7M3RPL9	1	T	0.999159	ITDFGFAKRVKGRTWTLCGTPEYLAPEIILS;LTDFGFAKMVRGRTWTLCGTPEYLAPEIILS	T(0.001)WT(0.999)LCGTPEYLAPEIILSK	179	TWTLCGTPEYLAPEIILSK	A0A7M3RPL9--T179	586100.0	588680.0	356160.0	273200.0	0.0	143810.0
A0A7M3QLU3	67	A0A7M3QLU3	2	T	0.999996	CVYLEYECTWERFLKTIAMLFALLTIYDAAN	FLKT(1)IAMLFALLT(0.405)IY(0.595)DAAN	67	FLKTIAMLFALLTIYDAAN	A0A7M3QLU3--T67	1341100.0	0.0	0.0	0.0	0.0	0.0
A0A7M3QLU3	76	A0A7M3QLU3	2	T	0.765436	WERFLKTIAMLFALLTIYDAAN_________	FLKT(0.969)IAMLFALLT(0.765)IY(0.265)DAAN	76	FLKTIAMLFALLTIYDAAN	A0A7M3QLU3--T76	1341100.0	0.0	0.0	0.0	0.0	0.0
A0A7M3QMA5	390	A0A7M3QMA5	1	T	0.976292	APSINDTEVDSERPPTPPLPCLPDADISKDL	QTWHAPSINDTEVDS(0.022)ERPPT(0.976)PPLPCLPDADIS(0.002)K	390	QTWHAPSINDTEVDSERPPTPPLPCLPDADISK	A0A7M3QMA5--T390	37238.0	0.0	0.0	0.0	0.0	0.0
A0A7M3QMI9	1198	A0A7M3QMI9	1	T	0.830258	VGGGNAVSPSAAMKKTSPGGTMPPSESVEGS	KT(0.83)S(0.148)PGGT(0.021)MPPSESVEGSFSSPVK	1198	KTSPGGTMPPSESVEGSFSSPVK	A0A7M3QMI9--T1198	74472.0	69292.0	0.0	0.0	0.0	0.0
A0A7M3QNE6	1084	A0A7M3QNE6	1	T	0.943684	EGEETDTPSGGRPASTPVLLHSDSVERFENR	PAS(0.056)T(0.944)PVLLHSDSVER	1084	PASTPVLLHSDSVER	A0A7M3QNE6--T1084	141780.0	93087.0	70542.0	0.0	0.0	0.0
A0A7M3QNN8	325	A0A7M3QNN8	4	T	0.951446	ERKTAKSPERKTESRTPAAPIPVSSRIPLPS	T(0.138)ES(0.911)RT(0.951)PAAPIPVS(1)S(1)R	325	TESRTPAAPIPVSSR	A0A7M3QNN8--T325	0.0	0.0	0.0	119050.0	48218.0	0.0
A0A7M3QNW3	125	A0A7M3QNW3	1	T	1.0	EADDFGVDYLATGRITPDGLVDEDFEKELGW	IT(1)PDGLVDEDFEK	125	ITPDGLVDEDFEK	A0A7M3QNW3--T125	0.0	0.0	0.0	90231.0	0.0	0.0
A0A7M3QP68	33	A0A7M3QP68	3	T	0.999479	EHTVDLEVAPCDGSETDSDCEHKFVFPLRHE	NT(0.001)PEHT(0.001)VDLEVAPCDGS(0.999)ET(0.999)DS(1)DCEHK	33	NTPEHTVDLEVAPCDGSETDSDCEHK	A0A7M3QP68--T33	78824.0	0.0	0.0	0.0	0.0	0.0
A0A7M3QP72	768	A0A7M3QP72	1	T	0.995854	EKKSAKVSEKPSTVKTPPSEAVDKSASAKTH	VSEKPS(0.001)T(0.001)VKT(0.996)PPS(0.003)EAVDK	768	VSEKPSTVKTPPSEAVDK	A0A7M3QP72--T768	0.0	1095800.0	1326600.0	0.0	0.0	0.0
A0A7M3QPB2	177	A0A7M3QPB2	2	T	0.999988	LARMNDPEHDHNGILTEYVATRWYRAPEIML	MNDPEHDHNGILT(1)EY(0.999)VAT(0.001)R	177	MNDPEHDHNGILTEYVATR	A0A7M3QPB2--T177	92952.0	104430.0	110710.0	0.0	0.0	0.0
A0A7M3QPC8;A0A7M3QM65	703;553	A0A7M3QPC8	1	T	1.0	YPNQSTTPAYLMRMPTPPAEDPQATMKKSPA	MPT(1)PPAEDPQATMK	703	MPTPPAEDPQATMK	A0A7M3QPC8--T703	0.0	0.0	203000.0	217090.0	75296.0	199660.0
A0A7M3QPE3	420	A0A7M3QPE3	1;2	T	0.999182	FQKNVTPAAQKPNPSTPPSTPRPPSTDNNCS	NVTPAAQKPNPS(0.001)T(0.999)PPSTPR	420	NVTPAAQKPNPSTPPSTPR	A0A7M3QPE3--T420	3690000.0	2837200.0	8825800.0	0.0	0.0	0.0
A0A7M3QPF6	310	A0A7M3QPF6	1;2	T	1.0	YSMDSLSKWSIQDPPTLPRFKTATYGDGHEI	WS(1)IQDPPT(1)LPR	310	WSIQDPPTLPR	A0A7M3QPF6--T310	0.0	0.0	0.0	202260.0	0.0	0.0
A0A7M3QPJ6	12	A0A7M3QPJ6	1	T	1.0	____MVDVTAEAPPGTPEVHVKVADQGAFTA	VDVTAEAPPGT(1)PEVHVK	12	VDVTAEAPPGTPEVHVK	A0A7M3QPJ6--T12	498720.0	266610.0	267660.0	0.0	0.0	0.0
A0A7M3QQC2	1011	A0A7M3QQC2	1	T	1.0	EAPQNSIYNDSLHRLTPPADVPLIDLSEEEI	LT(1)PPADVPLIDLSEEEIHPK	1011	LTPPADVPLIDLSEEEIHPK	A0A7M3QQC2--T1011	75114.0	57771.0	152640.0	0.0	0.0	0.0
A0A7M3QQN3	191	A0A7M3QQN3	1	T	1.0	LQGSYSQRGSKLGRATPPMAYDNPSNADVQP	AT(1)PPMAYDNPSNADVQPHWR	191	ATPPMAYDNPSNADVQPHWR	A0A7M3QQN3--T191	154040.0	162520.0	98603.0	0.0	0.0	0.0
A0A7M3QR10	736	A0A7M3QR10	2	T	0.999999	HTPQVEISQSPDQKKTPTTPPPRPAGPPRPS	KT(1)PT(0.004)T(0.996)PPPRPAGPPR	736	KTPTTPPPRPAGPPR	A0A7M3QR10--T736	445900.0	443540.0	901100.0	54437.0	0.0	0.0
A0A7M3QR10	738	A0A7M3QR10	1;2	T	0.960084	PQVEISQSPDQKKTPTTPPPRPAGPPRPSSP	T(0.005)PT(0.96)T(0.035)PPPRPAGPPR	738	TPTTPPPRPAGPPR	A0A7M3QR10--T738	2690800.0	2056600.0	0.0	0.0	0.0	83548.0
A0A7M3QR10	739	A0A7M3QR10	1;2	T	0.996101	QVEISQSPDQKKTPTTPPPRPAGPPRPSSPP	KT(1)PT(0.004)T(0.996)PPPRPAGPPR	739	KTPTTPPPRPAGPPR	A0A7M3QR10--T739	2480100.0	2097900.0	4439300.0	54437.0	0.0	0.0
A0A7M3QR64	205	A0A7M3QR64	1	T	0.962475	APMVTRACHALPHNNTSPACLFPRQSAAAAA	ACHALPHNNT(0.962)S(0.038)PACLFPR	205	ACHALPHNNTSPACLFPR	A0A7M3QR64--T205	49682.0	36402.0	65507.0	0.0	0.0	0.0
A0A7M3QRP4	185	A0A7M3QRP4	1	T	0.962872	GIVEGLMTTVHSYTATQKVVDGPSKKAWRDG	VINDNFGIVEGLMTTVHS(0.001)YT(0.036)AT(0.963)QK	185	VINDNFGIVEGLMTTVHSYTATQK	A0A7M3QRP4--T185	38030.0	0.0	0.0	281390.0	60853.0	778020.0
A0A7M3QRV8	9	A0A7M3QRV8	1	T	1.0	_______MDLPAGEITNKQRGQSRTRWQWFD	DLPAGEIT(1)NKQR	9	DLPAGEITNKQR	A0A7M3QRV8--T9	515300.0	774800.0	0.0	0.0	0.0	0.0
A0A7M3QRX0	321	A0A7M3QRX0	2	T	0.852802	HERVSSRASLTATQPTIESSRQSTPEPTISK	ASLTAT(0.014)QPT(0.853)IES(0.245)S(0.245)RQS(0.245)T(0.245)PEPT(0.076)IS(0.076)K	321	ASLTATQPTIESSRQSTPEPTISK	A0A7M3QRX0--T321	68383.0	0.0	96253.0	0.0	0.0	0.0
A0A7M3QRX0	329	A0A7M3QRX0	2;3	T	0.774684	SLTATQPTIESSRQSTPEPTISKSDKVKPKT	AS(0.993)LT(0.007)ATQPTIES(0.084)S(0.518)RQS(0.619)T(0.775)PEPT(0.003)IS(0.001)K	329	ASLTATQPTIESSRQSTPEPTISK	A0A7M3QRX0--T329	0.0	239220.0	85241.0	0.0	0.0	0.0
A0A7M3QS31	306	A0A7M3QS31	1	T	0.901096	TDDDIFLKALKEYNKTIEQFDHRLCTIILKS	ALKEY(0.099)NKT(0.901)IEQFDHR	306	ALKEYNKTIEQFDHR	A0A7M3QS31--T306	81061.0	0.0	0.0	0.0	70871.0	0.0
A0A7M3QS50	3886	A0A7M3QS50	1	T	1.0	KESSAYLTVDYVREVTQEPPPPPKKKFELKT	EVT(1)QEPPPPPKK	3886	EVTQEPPPPPKK	A0A7M3QS50--T3886	552470.0	745350.0	220620.0	0.0	0.0	0.0
A0A7M3QS50	3851	A0A7M3QS50	1	T	0.888975	MQRHSGYDFSLKVSRTKKSDDEGEYFVRAEN	T(0.889)KKS(0.111)DDEGEYFVR	3851	TKKSDDEGEYFVR	A0A7M3QS50--T3851	0.0	0.0	0.0	17466.0	0.0	0.0
A0A7M3QS50	2394	A0A7M3QS50	1	T	0.999533	GKQVIIPNQHLKVEITPDEVVITAPAAEKSD	VEIT(1)PDEVVITAPAAEK	2394	VEITPDEVVITAPAAEK	A0A7M3QS50--T2394	22222.0	0.0	0.0	0.0	0.0	0.0
A0A7M3QS55	528	A0A7M3QS55	1	T	0.998675	EAYTGPVLSLNGHEKTPPREGYYYRKELYDN	EAYTGPVLS(0.001)LNGHEKT(0.999)PPR	528	EAYTGPVLSLNGHEKTPPR	A0A7M3QS55--T528	80154.0	0.0	68180.0	0.0	0.0	0.0
A0A7M3QS95	745	A0A7M3QS95	1	T	1.0	PPPENGRKTLEVKPNTPEQNTDNLSTRLVMT	TLEVKPNT(1)PEQNTDNLSTR	745	TLEVKPNTPEQNTDNLSTR	A0A7M3QS95--T745	354740.0	137210.0	94155.0	0.0	0.0	0.0
A0A7M3QSG6	312	A0A7M3QSG6	1	T	0.970647	FLKTAAAASAVSPNATPVGRKEVEARSNCVP	TAAAASAVS(0.029)PNAT(0.971)PVGR	312	TAAAASAVSPNATPVGR	A0A7M3QSG6--T312	0.0	0.0	28207.0	0.0	0.0	0.0
A0A7M3QSU0;A0A7M3RQ95	241;390	A0A7M3QSU0	1	T	1.0	LQRSLASESTLLDRETPEKRVTDSVVADSHP	SLASESTLLDRET(1)PEKR	241	SLASESTLLDRETPEKR	A0A7M3QSU0--T241	99589.0	67731.0	35587.0	0.0	0.0	0.0
A0A7M3QU79;A0A7M3QT12	127;235	A0A7M3QU79	1	T	0.983651	LLEDEITRLRDEGITTPNTSLSSGIEDVDRT	LRDEGIT(0.016)T(0.984)PNT(0.001)SLSSGIEDVDR	127	LRDEGITTPNTSLSSGIEDVDR	A0A7M3QU79--T127	62433.0	0.0	49075.0	0.0	0.0	0.0
A0A7M3QT94	1297	A0A7M3QT94	1	T	0.754364	INRANDLMIRLPETETSDGAVHNNRQDFVVI	LPETET(0.754)S(0.246)DGAVHNNR	1297	LPETETSDGAVHNNR	A0A7M3QT94--T1297	19242.0	0.0	13032.0	0.0	0.0	0.0
A0A7M3QT94	1169	A0A7M3QT94	1	T	0.994817	EETHAASVKNEARPETPTVSQPFLNSYRLVR	NEARPET(0.995)PT(0.005)VSQPFLNSYR	1169	NEARPETPTVSQPFLNSYR	A0A7M3QT94--T1169	2267600.0	1865100.0	1943700.0	0.0	0.0	0.0
A0A7M3QTE0	895	A0A7M3QTE0	1	T	0.876916	LTTGDGDAVSRNRPITPSGTCQPTDFPCSPE	NRPIT(0.877)PS(0.123)GT(0.001)CQPTDFPCSPEK	895	NRPITPSGTCQPTDFPCSPEK	A0A7M3QTE0--T895	297160.0	190910.0	340740.0	55720.0	0.0	0.0
A0A7M3QTG7	223	A0A7M3QTG7	1	T	0.999986	DFGFSNEFSTGTKLDTFCGSPPYAAPELFEG	LDT(1)FCGSPPYAAPELFEGR	223	LDTFCGSPPYAAPELFEGR	A0A7M3QTG7--T223	121600.0	69823.0	69840.0	187770.0	0.0	0.0
A0A7M3QTM5	482	A0A7M3QTM5	1	T	0.911141	RLVEQWSSIGSQEKVTPKTQPADEHYYPPNT	LVEQWS(0.054)S(0.033)IGS(0.001)QEKVT(0.911)PK	482	LVEQWSSIGSQEKVTPK	A0A7M3QTM5--T482	0.0	0.0	25073.0	0.0	0.0	0.0
A0A7M3QTM5	437	A0A7M3QTM5	1	T	0.998925	PSQTAMNTPKVGKVRTPDFLNNNDKPSPEPS	VRT(0.999)PDFLNNNDKPS(0.001)PEPSAPTDDVLPPTGSAK	437	VRTPDFLNNNDKPSPEPSAPTDDVLPPTGSAK	A0A7M3QTM5--T437	112670.0	0.0	0.0	0.0	0.0	0.0
A0A7M3QTU0	701	A0A7M3QTU0	1	T	0.999918	SALIPIGHVGQDSEGTPVPADRRTPSNAPHS	RPVSALIPIGHVGQDSEGT(1)PVPADR	701	RPVSALIPIGHVGQDSEGTPVPADR	A0A7M3QTU0--T701	310780.0	398600.0	380510.0	0.0	0.0	0.0
A0A7M3QUB8	592	A0A7M3QUB8	1	T	0.787435	SVAESELSKTKHPKPTESPPTSEAVSARDRK	HPKPT(0.787)ES(0.212)PPTSEAVSAR	592	HPKPTESPPTSEAVSAR	A0A7M3QUB8--T592	0.0	0.0	71257.0	0.0	0.0	0.0
A0A7M3QUL8;A0A7M3R6X9	2473;191	A0A7M3QUL8	1	T	0.873767	AVSYEDLLRRFPIPYTPDHYLNHRRQMVTIP	FPIPY(0.125)T(0.874)PDHY(0.001)LNHR	2473	FPIPYTPDHYLNHR	A0A7M3QUL8--T2473	193820.0	0.0	101260.0	0.0	0.0	0.0
A0A7M3QUN2	472	A0A7M3QUN2	1	T	0.999742	RLIKSIEVSGTAGHGTPPTSSETQVSQPREQ	SIEVSGTAGHGT(1)PPTSSETQVSQPR	472	SIEVSGTAGHGTPPTSSETQVSQPR	A0A7M3QUN2--T472	108730.0	92833.0	68237.0	0.0	0.0	0.0
A0A7M3QUY0	8	A0A7M3QUY0	2	T	0.91261	________MSDGEYETADAGASNGIPILCGA	S(0.997)DGEY(0.089)ET(0.913)ADAGAS(0.001)NGIPILCGALR	8	SDGEYETADAGASNGIPILCGALR	A0A7M3QUY0--T8	0.0	0.0	39633.0	0.0	0.0	0.0
A0A7M3QV17	5	A0A7M3QV17	1;2	T	0.999878	___________MRSLTPIEAPQTAPSLPCDL	MRS(1)LT(1)PIEAPQTAPSLPCDLR	5	MRSLTPIEAPQTAPSLPCDLR	A0A7M3QV17--T5	20249.0	36834.0	11358.0	0.0	0.0	0.0
A0A7M3QV64;A0A7M3RB15	870;623	A0A7M3RB15	1	T	0.967772	EAKPVSTKLDFGPPSTPINVVARVRPTNAPP	LDFGPPS(0.032)T(0.968)PINVVAR	623	LDFGPPSTPINVVAR	A0A7M3RB15--T623	0.0	55600.0	0.0	0.0	0.0	0.0
A0A7M3QVU7	39	A0A7M3QVU7	1	T	0.999941	VAPGKGILAADESTGTIGKRFASIGLENTEE	GILAADESTGT(1)IGKR	39	GILAADESTGTIGKR	A0A7M3QVU7--T39	2111800.0	2184700.0	2368000.0	1438700.0	847620.0	971750.0
A0A7M3QW97	839	A0A7M3QW97	3	T	0.995488	LESVVTRRFRSPSPVTSPPPVRRPRRDAHPL	RFRS(1)PS(1)PVT(0.995)S(0.005)PPPVR	839	RFRSPSPVTSPPPVR	A0A7M3QW97--T839	289100.0	0.0	0.0	0.0	0.0	0.0
A0A7M3QW97	788	A0A7M3QW97	3	T	0.935511	PARQSQRRNRSPSPHTVSPHGQTVEQMRNRS	NRS(0.931)PS(0.137)PHT(0.936)VS(0.912)PHGQT(0.085)VEQMR	788	NRSPSPHTVSPHGQTVEQMR	A0A7M3QW97--T788	144710.0	0.0	112360.0	0.0	0.0	0.0
A0A7M3QW97	795	A0A7M3QW97	3	T	0.927281	RNRSPSPHTVSPHGQTVEQMRNRSPDPSVNP	NRS(0.937)PS(0.7)PHT(0.349)VS(0.087)PHGQT(0.927)VEQMR	795	NRSPSPHTVSPHGQTVEQMR	A0A7M3QW97--T795	360820.0	0.0	0.0	0.0	0.0	0.0
A0A7M3QWC1;A0A7M3RBI6	598;213	A0A7M3QWC1	1	T	0.999993	QRSQSRKREAVKRAQTPDPSHVAAVERANRP	AQT(1)PDPSHVAAVER	598	AQTPDPSHVAAVER	A0A7M3QWC1--T598	76268.0	0.0	0.0	0.0	0.0	0.0
A0A7M3QWG7	314	A0A7M3QWG7	1	T	0.999277	GESRGQSTPRTFRSQTFLHFSTLHDRSTDKD	S(0.001)QT(0.999)FLHFSTLHDR	314	SQTFLHFSTLHDR	A0A7M3QWG7--T314	36613.0	0.0	0.0	0.0	0.0	0.0
A0A7M3QWW0	1995	A0A7M3QWW0	1	T	1.0	RHHSFTFMRIDERHKTPPVSLTFRLPRESSR	HKT(1)PPVSLTFR	1995	HKTPPVSLTFR	A0A7M3QWW0--T1995	510880.0	323610.0	436130.0	0.0	0.0	0.0
A0A7M3QWW0	489	A0A7M3QWW0	1	T	0.779735	EMIYQKFVKHSSPGSTIQSVTDFEDLHRRLD	HS(0.005)S(0.102)PGS(0.112)T(0.78)IQSVTDFEDLHR	489	HSSPGSTIQSVTDFEDLHR	A0A7M3QWW0--T489	125560.0	0.0	0.0	0.0	0.0	0.0
A0A7M3QWW0	1202	A0A7M3QWW0	1	T	0.982262	ETHGSLMVSETHKSVTGESIDEEVIAPLRQT	S(0.015)VT(0.982)GES(0.002)IDEEVIAPLR	1202	SVTGESIDEEVIAPLR	A0A7M3QWW0--T1202	0.0	0.0	0.0	120640.0	0.0	48010.0
A0A7M3RTH0;A0A7M3QX56	472;472	A0A7M3RTH0	1;2	T	1.0	AHLCRKQLVNPARRLTSVCIANDLPNHLREG	RLT(1)S(1)VCIANDLPNHLR	472	RLTSVCIANDLPNHLR	A0A7M3RTH0--T472	88917.0	110520.0	103300.0	0.0	102870.0	141850.0
A0A7M3QXA0	778	A0A7M3QXA0	2	T	1.0	AIIDREAHRRNTKVPTPPPPSPPPLPDPVIV	VPT(1)PPPPS(1)PPPLPDPVIVEAIDEIR	778	VPTPPPPSPPPLPDPVIVEAIDEIR	A0A7M3QXA0--T778	52865.0	27942.0	0.0	0.0	0.0	0.0
A0A7M3QXH5;A0A7M3RWS1	4;4	A0A7M3QXH5	3	T	0.999912	____________MELTFKVAQTTNDVVLNSK	ELT(1)FKVAQT(0.999)T(0.999)NDVVLNS(0.001)K	4	ELTFKVAQTTNDVVLNSK	A0A7M3QXH5--T4	0.0	82846.0	0.0	0.0	0.0	0.0
A0A7M3QXH5;A0A7M3RWS1	10;10	A0A7M3QXH5	3	T	0.999419	______MELTFKVAQTTNDVVLNSKNIEILS	ELT(1)FKVAQT(0.999)T(0.999)NDVVLNS(0.001)K	10	ELTFKVAQTTNDVVLNSK	A0A7M3QXH5--T10	0.0	82846.0	0.0	0.0	0.0	0.0
A0A7M3QXH5;A0A7M3RWS1	11;11	A0A7M3QXH5	3	T	0.99933	_____MELTFKVAQTTNDVVLNSKNIEILSA	ELT(1)FKVAQT(0.999)T(0.999)NDVVLNS(0.001)K	11	ELTFKVAQTTNDVVLNSK	A0A7M3QXH5--T11	0.0	82846.0	0.0	0.0	0.0	0.0
A0A7M3QXS3	11	A0A7M3QXS3	1	T	1.0	_____MIFGHPQRPHTPIKCVLEHRYKTEFD	MIFGHPQRPHT(1)PIK	11	MIFGHPQRPHTPIK	A0A7M3QXS3--T11	0.0	0.0	776730.0	0.0	0.0	0.0
A0A7M3QXV8	697	A0A7M3QXV8	1	T	0.983307	LRVTATANAAPSTDATAAGSPPRRSDSNDLS	VTATANAAPS(0.003)T(0.006)DAT(0.983)AAGS(0.008)PPR	697	VTATANAAPSTDATAAGSPPR	A0A7M3QXV8--T697	37597.0	0.0	38735.0	0.0	0.0	0.0
A0A7M3QYS7;A0A7M3RQU2	679;1019	A0A7M3RQU2	1	T	0.766565	QLPHSGKLAFMPTQRTPGGTPVEPLTVLDVL	T(0.767)PGGT(0.233)PVEPLTVLDVLLPR	1019	TPGGTPVEPLTVLDVLLPR	A0A7M3RQU2--T1019	11745.0	9864.1	0.0	0.0	0.0	0.0
A0A7M3QYS7;A0A7M3RQU2	683;1023	A0A7M3RQU2	1	T	0.918894	SGKLAFMPTQRTPGGTPVEPLTVLDVLLPRK	T(0.081)PGGT(0.919)PVEPLTVLDVLLPR	1023	TPGGTPVEPLTVLDVLLPR	A0A7M3RQU2--T1023	0.0	0.0	17305.0	7760.0	0.0	0.0
A0A7M3QZ05	694	A0A7M3QZ05	1	T	0.796072	ANRDAGVAQPVEDEQTKREDQEHLLPTSQKI	DAGVAQPVEDEQT(0.796)KREDQEHLLPT(0.136)S(0.068)QK	694	DAGVAQPVEDEQTKREDQEHLLPTSQK	A0A7M3QZ05--T694	42807.0	0.0	0.0	0.0	0.0	0.0
A0A7M3QZ69	138	A0A7M3QZ69	1;2	T	0.96577	VVKAPRSDLSREFSPTPTTEHPVSTHYDRDE	EFS(0.995)PT(0.966)PT(0.019)T(0.018)EHPVS(0.001)T(0.001)HYDR	138	EFSPTPTTEHPVSTHYDR	A0A7M3QZ69--T138	44588.0	31594.0	0.0	0.0	0.0	0.0
A0A7M3QZR1	201	A0A7M3QZR1	1	T	0.999999	ILEFGTDHRLEENQITVSSILDMFKPTAPN_	LEENQIT(1)VSSILDMFKPTAPN	201	LEENQITVSSILDMFKPTAPN	A0A7M3QZR1--T201	0.0	0.0	0.0	934240.0	421460.0	1010500.0
A0A7M3R0K7	478	A0A7M3R0K7	3	T	0.829893	PVFDEPRGKQSPYVRTPTPTQLPPIDYPRPT	GKQS(0.835)PY(0.24)VRT(0.83)PT(0.765)PT(0.327)QLPPIDY(0.002)PR	478	GKQSPYVRTPTPTQLPPIDYPR	A0A7M3R0K7--T478	0.0	0.0	77172.0	0.0	0.0	0.0
A0A7M3R0K7	480	A0A7M3R0K7	1;3	T	0.998766	FDEPRGKQSPYVRTPTPTQLPPIDYPRPTSA	T(0.001)PT(0.999)PTQLPPIDYPR	480	TPTPTQLPPIDYPR	A0A7M3R0K7--T480	221680.0	0.0	77172.0	902190.0	226930.0	269810.0
A0A7M3R0K7	387	A0A7M3R0K7	1	T	0.875937	LILQQLRILKDDVRRTPTPDFGGQSQYEKKE	RT(0.876)PT(0.124)PDFGGQSQYEK	387	RTPTPDFGGQSQYEK	A0A7M3R0K7--T387	43939.0	50388.0	0.0	0.0	58644.0	66626.0
A0A7M3R0K7	389	A0A7M3R0K7	1	T	0.998984	LQQLRILKDDVRRTPTPDFGGQSQYEKKETA	RT(0.001)PT(0.999)PDFGGQSQYEK	389	RTPTPDFGGQSQYEK	A0A7M3R0K7--T389	43939.0	0.0	0.0	83935.0	0.0	0.0
A0A7M3R0V9	196	A0A7M3R0V9	2	T	0.999574	KKDILPDGFSLARLATRLSRFSVLNRQIFAT	LAT(1)RLS(0.878)RFS(0.122)VLNR	196	LATRLSRFSVLNR	A0A7M3R0V9--T196	779080.0	0.0	0.0	0.0	0.0	0.0
A0A7M3R126	1170	A0A7M3R126	1	T	1.0	RDVSVELAREDVRPVTPDQDLLRQLSKVAEE	EDVRPVT(1)PDQDLLR	1170	EDVRPVTPDQDLLR	A0A7M3R126--T1170	68509.0	0.0	0.0	0.0	0.0	0.0
A0A7M3R185	509	A0A7M3R185	1	T	0.823833	QRRPEQYARPPTVLTTPLATRKELSCRGLTG	RPEQY(0.006)ARPPT(0.013)VLT(0.153)T(0.824)PLAT(0.004)R	509	RPEQYARPPTVLTTPLATR	A0A7M3R185--T509	0.0	0.0	453550.0	0.0	0.0	0.0
A0A7M3R1Q0	3	A0A7M3R1Q0	1	T	1.0	_____________MQTPFVLPPIWQNDDEMY	MQT(1)PFVLPPIWQNDDEMYR	3	MQTPFVLPPIWQNDDEMYR	A0A7M3R1Q0--T3	65870.0	35923.0	36021.0	0.0	0.0	0.0
A0A7M3R2C4	126	A0A7M3R2C4	1	T	0.976277	KQIKEKYMDEEELNKTKPLWTRNPDDITQEE	YMDEEELNKT(0.976)KPLWT(0.024)R	126	YMDEEELNKTKPLWTR	A0A7M3R2C4--T126	33114.0	0.0	0.0	0.0	0.0	0.0
A0A7M3R2Q1	223	A0A7M3R2Q1	1	T	0.867299	ISNFDPAFTEMSTEFTPTDKLFIMNLTQTEF	DISNFDPAFTEMS(0.01)T(0.006)EFT(0.867)PT(0.117)DK	223	DISNFDPAFTEMSTEFTPTDK	A0A7M3R2Q1--T223	0.0	0.0	0.0	41866.0	0.0	19083.0
A0A7M3R2V4	131	A0A7M3R2V4	1	T	0.996064	SQEGGRPERVVTLTGTPQQVQHAKQMLADII	VVTLT(0.004)GT(0.996)PQQVQHAK	131	VVTLTGTPQQVQHAK	A0A7M3R2V4--T131	0.0	0.0	205160.0	0.0	0.0	0.0
A0A7M3R2Y3	5	A0A7M3R2Y3	1;2;3	T	0.999542	___________MGIETPSESTDDVVVLPFDK	GIET(1)PS(0.001)ES(0.79)T(0.21)DDVVVLPFDK	5	GIETPSESTDDVVVLPFDK	A0A7M3R2Y3--T5	321030.0	556630.0	412250.0	651830.0	156930.0	191880.0
A0A7M3R3J1	615	A0A7M3R3J1	1	T	0.998597	LPERFDLTYQTDGEATPAGDASDGKANVQLK	FDLTYQTDGEAT(0.999)PAGDAS(0.001)DGK	615	FDLTYQTDGEATPAGDASDGK	A0A7M3R3J1--T615	0.0	12945.0	10717.0	0.0	0.0	0.0
A0A7M3R3W1	17	A0A7M3R3W1	1	T	1.0	ADVLELHGENDFEEDTEGDHGLLKLKEKATK	ADVLELHGENDFEEDT(1)EGDHGLLK	17	ADVLELHGENDFEEDTEGDHGLLK	A0A7M3R3W1--T17	65055.0	49360.0	38626.0	0.0	0.0	0.0
A0A7M3R3X9	631	A0A7M3R3X9	1	T	0.996783	AASADTGKADTEDAATPTPLGLILSIMDPRS	ADTEDAAT(0.997)PT(0.003)PLGLILSIMDPR	631	ADTEDAATPTPLGLILSIMDPR	A0A7M3R3X9--T631	0.0	0.0	14502.0	0.0	0.0	0.0
A0A7M3R3Y3	556	A0A7M3R3Y3	2	T	1.0	ASNKTSYELRFFNFETEETEDEDEN______	FFNFET(1)EET(1)EDEDEN	556	FFNFETEETEDEDEN	A0A7M3R3Y3--T556	127440.0	103970.0	91726.0	0.0	0.0	0.0
A0A7M3R3Y3	559	A0A7M3R3Y3	1;2	T	1.0	KTSYELRFFNFETEETEDEDEN_________	FFNFET(1)EET(1)EDEDEN	559	FFNFETEETEDEDEN	A0A7M3R3Y3--T559	675280.0	464390.0	257940.0	58709.0	0.0	0.0
A0A7M3R4N9	189	A0A7M3R4N9	1	T	0.999503	GRPDCCFAESGPSWLTPRRTSNSVYQVDFQP	TAETLSGRPDCCFAESGPSWLT(1)PR	189	TAETLSGRPDCCFAESGPSWLTPR	A0A7M3R4N9--T189	38779.0	62481.0	0.0	0.0	0.0	0.0
A0A7M3R5E2	105	A0A7M3R5E2	1	T	0.779012	CLEGEDPTASLKLPGTSPQQSAANDKPTYPT	LPGT(0.779)S(0.221)PQQSAANDKPTYPTSHK	105	LPGTSPQQSAANDKPTYPTSHK	A0A7M3R5E2--T105	0.0	0.0	145900.0	0.0	0.0	0.0
A0A7M3R5G7	397	A0A7M3R5G7	1	T	0.999703	TGVYKEYHEFQVTDNTPKEPEHHRHYQQHHH	EYHEFQVTDNT(1)PKEPEHHR	397	EYHEFQVTDNTPKEPEHHR	A0A7M3R5G7--T397	18205.0	21325.0	42484.0	0.0	0.0	0.0
A0A7M3R5W2	653	A0A7M3R5W2	3	T	0.998263	PTTITMKVVHTVLSRTLGHKLNKMNFKKEHE	PMPT(0.083)T(0.517)IT(0.399)MKVVHT(0.014)VLS(0.988)RT(0.998)LGHK	653	PMPTTITMKVVHTVLSRTLGHK	A0A7M3R5W2--T653	0.0	0.0	0.0	0.0	643790.0	0.0
A0A7M3R611	61	A0A7M3R611	1	T	0.999183	RGGTRPVELQSEAQKTPTRTPLPASFRQDST	GGTRPVELQSEAQKT(0.999)PT(0.001)R	61	GGTRPVELQSEAQKTPTR	A0A7M3R611--T61	313400.0	443790.0	363660.0	0.0	0.0	0.0
A0A7M3RHB1;A0A7M3R6G6	21;388	A0A7M3RHB1	3	T	0.999999	NEVAKSVSLSINAGKTKVISNCIPDQEEAPL	S(0.5)VS(0.5)LS(1)INAGKT(1)K	21	SVSLSINAGKTK	A0A7M3RHB1--T21	88168.0	0.0	97702.0	0.0	0.0	0.0
A0A7M3R6K6	160	A0A7M3R6K6	1	T	1.0	ICLTGPGPRPPGRPRTPDEPGGDEEAHYEQL	PRT(1)PDEPGGDEEAHYEQLGR	160	PRTPDEPGGDEEAHYEQLGR	A0A7M3R6K6--T160	0.0	101890.0	105100.0	0.0	0.0	0.0
A0A7M3R6K6	257	A0A7M3R6K6	1	T	1.0	GLDRVESPPIDVEEVTPHDGDEKLVEELEDG	VESPPIDVEEVT(1)PHDGDEK	257	VESPPIDVEEVTPHDGDEK	A0A7M3R6K6--T257	25537.0	0.0	0.0	0.0	0.0	0.0
A0A7M3R747	201	A0A7M3R747	1	T	0.999752	VFPNQPQGFKILRTPTFLTNLLDGRRDDPAY	TPT(1)FLTNLLDGR	201	TPTFLTNLLDGR	A0A7M3R747--T201	0.0	26510.0	0.0	0.0	0.0	0.0
A0A7M3R827	169	A0A7M3R827	1	T	1.0	VEALVSRLEAVKPAETDEEVGLTTAKEHKIQ	LEAVKPAET(1)DEEVGLTTAK	169	LEAVKPAETDEEVGLTTAK	A0A7M3R827--T169	664110.0	407010.0	150670.0	0.0	0.0	0.0
A0A7M3R835	1254	A0A7M3R835	1	T	1.0	RASTEEKKVGQRRPPTPQPICSASDSASADA	RPPT(1)PQPICSASDSASADALASR	1254	RPPTPQPICSASDSASADALASR	A0A7M3R835--T1254	791090.0	781740.0	338210.0	0.0	0.0	0.0
A0A7M3R8J2;A0A7M3RS99	10;10	A0A7M3R8J2	1	T	0.999907	______MAETAPAEKTPAEGAPAAKEEEAVP	AETAPAEKT(1)PAEGAPAAK	10	AETAPAEKTPAEGAPAAK	A0A7M3R8J2--T10	27412.0	0.0	0.0	12944.0	0.0	0.0
A0A7M3R9L0	471	A0A7M3R9L0	1	T	0.99868	RPHAEAASDTVPKHSTFPYHYRPTSNPENVN	HS(0.001)T(0.999)FPYHYRPTSNPENVNHPYTDPGK	471	HSTFPYHYRPTSNPENVNHPYTDPGK	A0A7M3R9L0--T471	71554.0	64689.0	83490.0	0.0	0.0	0.0
A0A7M3R9L0	490	A0A7M3R9L0	1	T	0.997359	HYRPTSNPENVNHPYTDPGKRPTVLSAVAEQ	PTSNPENVNHPY(0.003)T(0.997)DPGK	490	PTSNPENVNHPYTDPGK	A0A7M3R9L0--T490	0.0	15118.0	0.0	0.0	0.0	0.0
A0A7M3R9L0	465	A0A7M3R9L0	1	T	0.976167	SLRRVTRPHAEAASDTVPKHSTFPYHYRPTS	VTRPHAEAAS(0.024)DT(0.976)VPK	465	VTRPHAEAASDTVPK	A0A7M3R9L0--T465	0.0	16309.0	0.0	0.0	0.0	0.0
A0A7M3R9N6	185	A0A7M3R9N6	2	T	0.99832	ETALERPLPVHGRPVTQTTLLWRCRHEFPPT	PVT(0.998)QT(0.014)T(0.988)LLWRCR	185	PVTQTTLLWRCR	A0A7M3R9N6--T185	0.0	0.0	0.0	0.0	0.0	23967.0
A0A7M3R9N6	188	A0A7M3R9N6	2	T	0.987683	LERPLPVHGRPVTQTTLLWRCRHEFPPTRRS	PVT(0.998)QT(0.014)T(0.988)LLWRCR	188	PVTQTTLLWRCR	A0A7M3R9N6--T188	0.0	0.0	0.0	0.0	0.0	23967.0
A0A7M3R9R2	1193	A0A7M3R9R2	1	T	0.980335	ASSQASGDGIVEATQTPPKPKFGSFLQSRRM	ESSSQPTASSQASGDGIVEAT(0.02)QT(0.98)PPKPK	1193	ESSSQPTASSQASGDGIVEATQTPPKPK	A0A7M3R9R2--T1193	284120.0	0.0	0.0	0.0	0.0	0.0
A0A7M3RAB6	7176	A0A7M3RAB6	1	T	0.999564	RCNCLLPVMGRVPKATPPTTPAPDSATEKTV	VPKAT(1)PPTTPAPDSATEK	7176	VPKATPPTTPAPDSATEK	A0A7M3RAB6--T7176	85105.0	152590.0	0.0	0.0	0.0	22147.0
A0A7M3RD28;A0A7M3RAB7	176;177	A0A7M3RD28	1	T	1.0	ILPEGLDRTNAPRRFTAQPLQQLPLLHARIV	FT(1)AQPLQQLPLLHAR	176	FTAQPLQQLPLLHAR	A0A7M3RD28--T176	32319.0	25244.0	29790.0	0.0	0.0	0.0
A0A7M3RAJ3	682	A0A7M3RAJ3	1;2;3;4	T	0.998054	SASGRSSPNHLSGPSTPSQLDEDEVDENTER	S(0.392)S(0.608)PNHLSGPS(0.001)T(0.998)PS(0.001)QLDEDEVDENTER	682	SSPNHLSGPSTPSQLDEDEVDENTER	A0A7M3RAJ3--T682	1332300.0	2995400.0	2245000.0	0.0	0.0	0.0
A0A7M3RAQ1;A0A7M3RB15	415;220	A0A7M3RB15	1	T	0.998548	EAKPVSTKLDFGPPPTPINVQATVNPKSAKP	LDFGPPPT(0.999)PINVQAT(0.001)VNPK	220	LDFGPPPTPINVQATVNPK	A0A7M3RB15--T220	58108.0	0.0	0.0	0.0	0.0	0.0
A0A7M3RAS7	285	A0A7M3RAS7	1	T	0.854362	TGSRDNKYSHATTTGTFEGSESEHFSKAFSL	YSHATTT(0.001)GT(0.854)FEGS(0.1)ES(0.04)EHFS(0.004)K	285	YSHATTTGTFEGSESEHFSK	A0A7M3RAS7--T285	0.0	0.0	25751.0	0.0	0.0	0.0
A0A7M3RAZ0	899	A0A7M3RAZ0	1	T	0.999999	PAVGKPAKVERQRRKTQPITFDDIARANQRI	RKT(1)QPITFDDIAR	899	RKTQPITFDDIAR	A0A7M3RAZ0--T899	0.0	76467.0	224990.0	0.0	0.0	0.0
A0A7M3RB15	2984	A0A7M3RB15	1	T	0.999997	ATQREYTFPVTGVPRTPLPEGAPTDRDLWLR	EYTFPVTGVPRT(1)PLPEGAPTDR	2984	EYTFPVTGVPRTPLPEGAPTDR	A0A7M3RB15--T2984	633640.0	782340.0	635600.0	0.0	0.0	0.0
A0A7M3RB15	5451	A0A7M3RB15	1;2	T	0.999988	RRSSSTLMETRPTVYTPTTRIRHFAEEERRK	PTVYT(1)PTTR	5451	PTVYTPTTR	A0A7M3RB15--T5451	306810.0	259220.0	89713.0	0.0	0.0	0.0
A0A7M3RBB7;A0A7M3RBQ2	160;165	A0A7M3RBB7	1	T	1.0	TGPNDERFGPRFPALTGMYDAGLRELAQRCG	FPALT(1)GMYDAGLR	160	FPALTGMYDAGLR	A0A7M3RBB7--T160	51008.0	22504.0	0.0	0.0	0.0	0.0
A0A7M3RBD8	975	A0A7M3RBD8	2;3	T	0.998625	RLLVESEDESDQLLSTPVIMRHSSRHFERLS	LLVES(1)EDESDQLLS(0.001)T(0.999)PVIMR	975	LLVESEDESDQLLSTPVIMR	A0A7M3RBD8--T975	245080.0	149000.0	100340.0	0.0	0.0	0.0
A0A7M3RC96	324	A0A7M3RC96	1	T	0.999976	AIANSYFTVAINRVGTEVFPNEFTSGDGKPA	VGT(1)EVFPNEFTSGDGKPAHK	324	VGTEVFPNEFTSGDGKPAHK	A0A7M3RC96--T324	89214.0	0.0	0.0	0.0	0.0	0.0
A0A7M3RDI4	359	A0A7M3RDI4	1	T	0.999963	TQMDDYDQQTPLKIMTPTSAVENIKKAERKE	IMT(1)PTSAVENIK	359	IMTPTSAVENIK	A0A7M3RDI4--T359	0.0	0.0	0.0	685270.0	102970.0	296570.0
A0A7M3RDI4	335	A0A7M3RDI4	1	T	0.789333	PATPQPKESFQPLPRTLAQSPVPFTQMDDYD	T(0.789)LAQS(0.21)PVPFT(0.001)QMDDYDQQTPLK	335	TLAQSPVPFTQMDDYDQQTPLK	A0A7M3RDI4--T335	0.0	0.0	0.0	15335.0	0.0	0.0
A0A7M3RDY6	490	A0A7M3RDY6	2	T	0.994511	KRRSRRHEAESFRRSTRSPEGPSLPPQLEAR	RS(0.005)T(0.995)RS(1)PEGPSLPPQLEAR	490	RSTRSPEGPSLPPQLEAR	A0A7M3RDY6--T490	1068300.0	1423000.0	1993000.0	0.0	0.0	0.0
A0A7M3RF65	241	A0A7M3RF65	1;2	T	0.887842	VKRKPEQSIVDESPSTPHSVDGSRDRRQPKK	KPEQSIVDES(0.016)PS(0.408)T(0.888)PHS(0.684)VDGS(0.005)R	241	KPEQSIVDESPSTPHSVDGSR	A0A7M3RF65--T241	81539.0	49071.0	0.0	0.0	0.0	0.0
A0A7M3RFP8	484	A0A7M3RFP8	1	T	0.966747	SSPATVREASRFHETTPTEDAVRPPIAD___	FHET(0.032)T(0.967)PT(0.001)EDAVRPPIAD	484	FHETTPTEDAVRPPIAD	A0A7M3RFP8--T484	0.0	0.0	0.0	110240.0	0.0	0.0
A0A7M3RFZ3	181	A0A7M3RFZ3	1	T	1.0	LPKKTDDDSAYIDLDTPPPYPSGNESGKKKV	KTDDDSAYIDLDT(1)PPPYPSGNESGK	181	KTDDDSAYIDLDTPPPYPSGNESGK	A0A7M3RFZ3--T181	477540.0	976130.0	873620.0	0.0	0.0	0.0
A0A7M3RG41	972	A0A7M3RG41	1	T	0.782526	LYGCLLQPRLPTGPATTPVIAQTRKSS____	LPT(0.071)GPAT(0.783)T(0.146)PVIAQT(0.001)R	972	LPTGPATTPVIAQTR	A0A7M3RG41--T972	184130.0	0.0	0.0	0.0	0.0	0.0
A0A7M3RG41	393	A0A7M3RG41	1	T	1.0	SPTNAGTQPTTAGRVTPNGPLVADPAAAQPA	VT(1)PNGPLVADPAAAQPAK	393	VTPNGPLVADPAAAQPAK	A0A7M3RG41--T393	134690.0	84152.0	40279.0	0.0	0.0	0.0
A0A7M3RGI5	15	A0A7M3RGI5	1	T	0.981743	_MATDIEMKDESKDETLKIKKAETPKISKVT	ATDIEMKDES(0.018)KDET(0.982)LK	15	ATDIEMKDESKDETLK	A0A7M3RGI5--T15	37081.0	0.0	0.0	0.0	0.0	0.0
A0A7M3RGS5	386	A0A7M3RGS5	1	T	0.999987	RRPRPASPSSTFDAVTPEPKRSRHSDTLDWS	PASPSSTFDAVT(1)PEPK	386	PASPSSTFDAVTPEPK	A0A7M3RGS5--T386	75727.0	0.0	62327.0	0.0	0.0	0.0
A0A7M3RGU9	124	A0A7M3RGU9	1	T	0.999999	LQARIEDITLNEIHMTPKRLVKLNLWQHHNI	IEDITLNEIHMT(1)PK	124	IEDITLNEIHMTPK	A0A7M3RGU9--T124	0.0	0.0	50997.0	0.0	0.0	0.0
A0A7M3RGX6	924	A0A7M3RGX6	2	T	0.954133	RLLKWTTDLTAKSAATEAAKKEADATRAQLT	WT(0.001)T(0.001)DLT(0.074)AKS(0.971)AAT(0.954)EAAK	924	WTTDLTAKSAATEAAK	A0A7M3RGX6--T924	0.0	0.0	0.0	247700.0	0.0	0.0
A0A7M3RGY0	201	A0A7M3RGY0	1	T	0.999659	DFGFSNNFSTNKKLNTFCGSPPYAAPELFLG	LNT(1)FCGSPPYAAPELFLGR	201	LNTFCGSPPYAAPELFLGR	A0A7M3RGY0--T201	0.0	0.0	0.0	17665.0	0.0	0.0
A0A7M3RHA9	30	A0A7M3RHA9	1	T	0.999814	LVDSPDIDPNTQRPRTPNTVPTDFPLIQRKN	T(1)PNTVPTDFPLIQR	30	TPNTVPTDFPLIQR	A0A7M3RHA9--T30	353020.0	0.0	193590.0	0.0	0.0	0.0
A0A7M3RI11	12	A0A7M3RI11	1	T	0.999986	____MAAQVATAAVKTDAKIATQSASQAIAL	AAQVATAAVKT(1)DAK	12	AAQVATAAVKTDAK	A0A7M3RI11--T12	51045.0	44047.0	0.0	0.0	0.0	0.0
A0A7M3RI11	193	A0A7M3RI11	1	T	1.0	HSVRARRMEECDRPETPIEKISLTHVYHYVK	RMEECDRPET(1)PIEK	193	RMEECDRPETPIEK	A0A7M3RI11--T193	138300.0	303470.0	110720.0	0.0	0.0	0.0
A0A7M3RIL1;A0A7M3RV54	1015;966	A0A7M3RV54	1	T	1.0	QKAEQEKQTKDNQIRTLQGEMQQQEEQIGRL	DNQIRT(1)LQGEMQQQEEQIGR	966	DNQIRTLQGEMQQQEEQIGR	A0A7M3RV54--T966	34516.0	27013.0	0.0	0.0	0.0	0.0
A0A7M3RIL1;A0A7M3RV54	1045;996	A0A7M3RV54	1	T	0.998308	LNKEKKALEEQNKRTTEALQAEEDKVNHLNK;LTKEKKALDEQNKRTTEALQAEEDKVNHLNK	T(0.002)T(0.998)EALQAEEDKVNHLNK	996	TTEALQAEEDKVNHLNK	A0A7M3RV54--T996	76850.0	120070.0	54891.0	0.0	0.0	0.0
A0A7M3RJM9	162	A0A7M3RJM9	2	T	0.999999	VVHNLSSRQLTEKELTVLSREANFNTADAKP	QLTEKELT(1)VLS(1)R	162	QLTEKELTVLSR	A0A7M3RJM9--T162	0.0	90724.0	0.0	0.0	25211.0	0.0
A0A7M3RJW6	37	A0A7M3RJW6	1	T	0.761076	KDWHRPCLKCAKCGKTLSPGAHAEHDGKPYC	T(0.761)LS(0.239)PGAHAEHDGKPYCNTPCYK	37	TLSPGAHAEHDGKPYCNTPCYK	A0A7M3RJW6--T37	51228.0	45384.0	103830.0	52596.0	20346.0	0.0
A0A7M3RJW6	54	A0A7M3RJW6	1	T	1.0	SPGAHAEHDGKPYCNTPCYKALFGPKGVGVG	TLSPGAHAEHDGKPYCNT(1)PCYK	54	TLSPGAHAEHDGKPYCNTPCYK	A0A7M3RJW6--T54	750310.0	702250.0	1224200.0	173270.0	133270.0	0.0
[truncated: 67 more rows]
