# Supplementary material for: Comparative analysis of phosphorylated proteomes between plerocercoid and adult Spirometra mansoni reveals phosphoproteomic profiles of the medical tapeworm
Source: Parasit Vectors. 2024 Aug 31;17:371. doi: 10.1186/s13071-024-06454-8 (PMC11366163; doi:10.1186/s13071-024-06454-8)
Supplement: Supplementary file 2 — Supplementary Material 2. Table S2. The distribution of the three categories of GO terms for the Spirometra mansoni phosphoproteins. [file 13071_2024_6454_MOESM2_ESM.xls]

GO	level	depth	name	namespace	def	nums_of_GOs	GOs	num_of_Accs	Accs	Accs_GO
GO:0003674	1	1	molecular_function	molecular_function	A molecular process that can be carried out by the action of a single macromolecular machine, usually via direct physical interactions with other molecular entities. Function in this sense denotes an action, or activity, that a gene product (or a complex) performs. These actions are described from two distinct but related perspectives: (1) biochemical activity, and (2) role as a component in a la…	340	GO:0004252;GO:0032027;GO:0042134;GO:0036402;GO:0005262;GO:0003723;GO:0051287;GO:0004128;GO:0035374;GO:0004017;GO:0004735;GO:0031267;GO:0003917;GO:0046975;GO:0003714;GO:0016868;GO:0004386;GO:0008184;GO:0003887;GO:0004365;GO:0050155;GO:0070840;GO:0004659;GO:0004658;GO:0045131;GO:0052657;GO:0005544;GO:0004652;GO:0004651;GO:0000166;GO:0004114;GO:0004714;GO:0004715;GO:0004712;GO:0004713;GO:0070006;GO:…	552	A0A7M3Q3B3;A0A7M3QHJ6;A0A7M3RRA6;A0A7M3RKQ2;A0A7M3Q8V0;A0A7M3QEV3;A0A7M3S008;A0A7M3R0R6;A0A7M3VKB9;A0A7M3Q468;A0A7M3R2B2;A0A7M3QGF6;A0A7M3QC18;A0A7M3PS32;A0A7M3Q4R3;A0A7M3QC14;A0A7M3RGI8;A0A7M3Q0Q7;A0A7M3PV22;A0A7M3RV54;A0A7M3QJM4;A0A7M3PUD0;A0A7M3PTW5;A0A7M3PTW6;A0A7M3RVI8;A0A7M3QCY5;A0A7M3PXU5;A0A7M3R8I3;A0A7M3RDP7;A0A7M3R0I4;A0A7M3PYM8;A0A7M3QB74;A0A7M3RZ12;A0A7M3QHU4;A0A7M3PTE1;A0A7M3Q1R5;A0A…	A0A7M3Q3B3(GO:0005198);A0A7M3QHJ6(GO:0005085);A0A7M3RRA6(GO:0032422;GO:0000977);A0A7M3RKQ2(GO:0003723);A0A7M3Q8V0(GO:0005524;GO:0003677;GO:0003678;GO:0046872);A0A7M3QEV3(GO:0032422;GO:0000977);A0A7M3S008(GO:0005085);A0A7M3R0R6(GO:0030234);A0A7M3VKB9(GO:0004356;GO:0005524);A0A7M3Q468(GO:0004222);A0A7M3R2B2(GO:0005085);A0A7M3QGF6(GO:0004714;GO:0004712;GO:0005524);A0A7M3QC18(GO:0008017;GO:0005509);A…
GO:0008150	1	1	biological_process	biological_process	A biological process represents a specific objective that the organism is genetically programmed to achieve. Biological processes are often described by their outcome or ending state, e.g., the biological process of cell division results in the creation of two daughter cells (a divided cell) from a single parent cell. A biological process is accomplished by a particular set of molecular functions…	351	GO:0006888;GO:0007596;GO:0048268;GO:0034199;GO:0051653;GO:0006303;GO:0003091;GO:0005978;GO:0009190;GO:0006284;GO:0006281;GO:0006289;GO:0050832;GO:0007283;GO:0001755;GO:0007525;GO:0044211;GO:0070734;GO:0006270;GO:0019236;GO:0006370;GO:0006457;GO:0020027;GO:0033119;GO:0035556;GO:0042552;GO:0000902;GO:0006885;GO:0006886;GO:0006887;GO:0042254;GO:0008643;GO:0001682;GO:2000402;GO:0046856;GO:0051873;GO:…	419	A0A7M3Q3B3;A0A7M3Q8V0;A0A7M3S008;A0A7M3R0R6;A0A7M3PTE1;A0A7M3Q468;A0A7M3Q8M9;A0A7M3Q467;A0A7M3QE05;A0A7M3QC18;A0A7M3QZI2;A0A7M3PS32;A0A7M3Q4R3;A0A7M3Q0Q7;A0A7M3Q0Q6;A0A7M3PUD0;A0A7M3PY09;A0A7M3RYP0;A0A7M3RVI8;A0A7M3QVA0;A0A7M3R8I3;A0A7M3RFR6;A0A7M3R0I4;A0A7M3Q5Q9;A0A7M3PYM8;A0A7M3RZ12;A0A7M3PYM7;A0A7M3VKB9;A0A7M3Q1R5;A0A7M3R2M1;A0A7M3QV85;A0A7M3PX24;A0A7M3VJ67;A0A7M3QQM4;A0A7M3QZ06;A0A7M3R747;A0A…	A0A7M3Q3B3(GO:0016192;GO:0006886;GO:0030903;GO:0061053);A0A7M3Q8V0(GO:1905775;GO:0006270;GO:0006268;GO:0007049);A0A7M3S008(GO:0007264);A0A7M3R0R6(GO:0042176);A0A7M3PTE1(GO:0006096);A0A7M3Q468(GO:0071586;GO:0042254);A0A7M3Q8M9(GO:0006897;GO:0016192;GO:0006886;GO:0072583);A0A7M3Q467(GO:0030433);A0A7M3QE05(GO:0030148;GO:0030497;GO:0042761;GO:0006633);A0A7M3QC18(GO:0045104);A0A7M3QZI2(GO:0006364);A0A…
GO:0005575	1	1	cellular_component	cellular_component	A location, relative to cellular compartments and structures, occupied by a macromolecular machine when it carries out a molecular function. There are two ways in which the gene ontology describes locations of gene products: (1) relative to cellular structures (e.g., cytoplasmic side of plasma membrane) or compartments (e.g., mitochondrion), and (2) the stable macromolecular complexes of which th…	173	GO:0032432;GO:0005786;GO:0005784;GO:0022627;GO:0022625;GO:0035101;GO:0035324;GO:0030426;GO:0005789;GO:0034045;GO:0030117;GO:0070938;GO:0000502;GO:0016593;GO:0016592;GO:0030054;GO:0005783;GO:0033017;GO:0005838;GO:0005839;GO:0031514;GO:0016021;GO:0016020;GO:0005777;GO:0005832;GO:0016459;GO:0016514;GO:0005794;GO:0031965;GO:0032154;GO:0031966;GO:1990023;GO:0005958;GO:0000796;GO:0005952;GO:0042995;GO:…	409	A0A7M3Q3B3;A0A7M3QHJ6;A0A7M3RRA6;A0A7M3Q8V0;A0A7M3QEV3;A0A7M3QE08;A0A7M3R0R6;A0A7M3VKB9;A0A7M3Q468;A0A7M3Q8M9;A0A7M3Q467;A0A7M3R5G1;A0A7M3QV33;A0A7M3QZI2;A0A7M3Q1H2;A0A7M3PS32;A0A7M3Q4R3;A0A7M3RRT7;A0A7M3PRK7;A0A7M3Q0Q7;A0A7M3Q0Q6;A0A7M3RV54;A0A7M3PY09;A0A7M3RYP0;A0A7M3RDH9;A0A7M3RVI8;A0A7M3R8I3;A0A7M3RFR6;A0A7M3Q5Q9;A0A7M3QB74;A0A7M3RZ12;A0A7M3PYM7;A0A7M3Q1R5;A0A7M3QV85;A0A7M3PW52;A0A7M3VJ67;A0A…	A0A7M3Q3B3(GO:0000139;GO:0030126);A0A7M3QHJ6(GO:0016021);A0A7M3RRA6(GO:0005634);A0A7M3Q8V0(GO:0042555;GO:0005634);A0A7M3QEV3(GO:0005634);A0A7M3QE08(GO:0005829);A0A7M3R0R6(GO:0008540);A0A7M3VKB9(GO:0005737);A0A7M3Q468(GO:0016020);A0A7M3Q8M9(GO:0031410;GO:0030131;GO:0005905;GO:0030122;GO:0043231);A0A7M3Q467(GO:0016021);A0A7M3R5G1(GO:0005840);A0A7M3QV33(GO:0016021);A0A7M3QZI2(GO:0005730);A0A7M3Q1H2(…
GO:0002376	2	2	immune system process	biological_process	Any process involved in the development or functioning of the immune system, an organismal system for calibrated responses to potential internal or invasive threats. [GO_REF:0000022, GOC:add]	3	GO:0061844;GO:0002250;GO:0002223	2	A0A7M3PWZ1;A0A7M3QRP4	A0A7M3PWZ1(GO:0002223;GO:0002250);A0A7M3QRP4(GO:0061844)
GO:0065007	2	2	biological regulation	biological_process	Any process that modulates a measurable attribute of any biological process, quality or function. [GOC:dph, GOC:isa_complete, GOC:mah, GOC:pr, GOC:vw]	82	GO:0090090;GO:0033119;GO:0032436;GO:0001678;GO:0032507;GO:0045905;GO:0007596;GO:0097190;GO:0051283;GO:0050821;GO:0042176;GO:2000601;GO:0007165;GO:0034199;GO:0017148;GO:0035556;GO:0042981;GO:0043408;GO:0000723;GO:0007346;GO:0007219;GO:0043488;GO:0009966;GO:0003091;GO:0045903;GO:0030833;GO:0010737;GO:1902445;GO:2000402;GO:0043066;GO:0032465;GO:0045944;GO:0051693;GO:0032880;GO:0007186;GO:0010468;GO:…	120	A0A7M3QRP4;A0A7M3Q8V0;A0A7M3S008;A0A7M3R0R6;A0A7M3QPM6;A0A7M3Q9R1;A0A7M3R2B2;A0A7M3QWL1;A0A7M3Q4R3;A0A7M3R1Y1;A0A7M3Q591;A0A7M3Q1S6;A0A7M3QL54;A0A7M3Q0Q7;A0A7M3R4J2;A0A7M3PUD0;A0A7M3RYP0;A0A7M3QDW5;A0A7M3QVA0;A0A7M3R6N9;A0A7M3R084;A0A7M3PTD7;A0A7M3Q5Q9;A0A7M3QK45;A0A7M3QTE0;A0A7M3R009;A0A7M3QTE4;A0A7M3QV85;A0A7M3RNR9;A0A7M3PXI8;A0A7M3PR87;A0A7M3QMP6;A0A7M3QJ46;A0A7M3R747;A0A7M3QUN2;A0A7M3QA67;A0A…	A0A7M3QRP4(GO:0050821;GO:0043066;GO:0017148;GO:0001819);A0A7M3Q8V0(GO:1905775);A0A7M3S008(GO:0007264);A0A7M3R0R6(GO:0042176);A0A7M3QPM6(GO:0007346);A0A7M3Q9R1(GO:0007165);A0A7M3R2B2(GO:0032012);A0A7M3QWL1(GO:0007264);A0A7M3Q4R3(GO:1900364;GO:0043488);A0A7M3R1Y1(GO:0000956);A0A7M3Q591(GO:0007165);A0A7M3Q1S6(GO:0050790);A0A7M3QL54(GO:0007205;GO:0035556);A0A7M3Q0Q7(GO:0035556);A0A7M3R4J2(GO:0031047)…
GO:0008152	2	2	metabolic process	biological_process	The chemical reactions and pathways, including anabolism and catabolism, by which living organisms transform chemical substances. Metabolic processes typically transform small molecules, but also include macromolecular processes such as DNA repair and replication, and protein synthesis and degradation. [GOC:go_curators, ISBN:0198547684]	135	GO:0006777;GO:0030422;GO:0031054;GO:0016042;GO:0042761;GO:0006303;GO:0016574;GO:0044206;GO:0006541;GO:0016024;GO:0006265;GO:0022900;GO:0006260;GO:0022904;GO:0009190;GO:0006665;GO:0006172;GO:0006364;GO:0006284;GO:0006281;GO:0046034;GO:0046033;GO:0006289;GO:0000462;GO:0030163;GO:0006048;GO:0016570;GO:0044211;GO:0070734;GO:0000012;GO:0006270;GO:0000398;GO:0006228;GO:0016567;GO:0006370;GO:0006470;GO:…	191	A0A7M3PVG1;A0A7M3QRP4;A0A7M3RD51;A0A7M3Q8V0;A0A7M3QAG7;A0A7M3PRQ6;A0A7M3VKB9;A0A7M3Q468;A0A7M3Q467;A0A7M3QE05;A0A7M3R3J1;A0A7M3QIW6;A0A7M3RXN7;A0A7M3RPJ5;A0A7M3QZI2;A0A7M3QIW0;A0A7M3R4S9;A0A7M3PS32;A0A7M3RJC7;A0A7M3RBB7;A0A7M3Q6C3;A0A7M3QXV6;A0A7M3QLZ5;A0A7M3R1Y1;A0A7M3Q1S6;A0A7M3Q2J3;A0A7M3Q0Q7;A0A7M3PV22;A0A7M3QDF4;A0A7M3Q827;A0A7M3Q7K5;A0A7M3RPN2;A0A7M3R8A6;A0A7M3PV18;A0A7M3RVI8;A0A7M3QVA0;A0A…	A0A7M3PVG1(GO:0006396);A0A7M3QRP4(GO:0006096;GO:0006094;GO:0035606;GO:0006006);A0A7M3RD51(GO:0005977);A0A7M3Q8V0(GO:0006270);A0A7M3QAG7(GO:0046856);A0A7M3PRQ6(GO:0031123;GO:0043631;GO:0006397);A0A7M3VKB9(GO:0006542);A0A7M3Q468(GO:0071586);A0A7M3Q467(GO:0030433);A0A7M3QE05(GO:0030148;GO:0030497;GO:0042761;GO:0006633);A0A7M3R3J1(GO:0006435);A0A7M3QIW6(GO:0006396;GO:0001522);A0A7M3RXN7(GO:0006397);A…
GO:0032991	2	2	protein-containing complex	cellular_component	A stable assembly of two or more macromolecules, i.e. proteins, nucleic acids, carbohydrates or lipids, in which at least one component is a protein and the constituent parts function together. [GOC:dos, GOC:mah]	86	GO:0005786;GO:0005784;GO:0022627;GO:0022625;GO:0035101;GO:0030117;GO:0033503;GO:0005952;GO:0016593;GO:0016592;GO:0005838;GO:0005839;GO:0005832;GO:0016459;GO:0016514;GO:0005958;GO:0000796;GO:0000502;GO:1990745;GO:0000015;GO:0000159;GO:0000151;GO:0048188;GO:0005667;GO:0016442;GO:0000786;GO:0030286;GO:0005854;GO:0042555;GO:0005852;GO:0005853;GO:0000145;GO:0016282;GO:0005858;GO:0005655;GO:0030891;GO:…	130	A0A7M3Q3B3;A0A7M3Q8M9;A0A7M3Q8V0;A0A7M3Q057;A0A7M3R0R6;A0A7M3Q7R7;A0A7M3Q335;A0A7M3QRP4;A0A7M3QHB6;A0A7M3RX11;A0A7M3QIW0;A0A7M3PS32;A0A7M3RT22;A0A7M3R1Y1;A0A7M3R4J2;A0A7M3QS31;A0A7M3RV54;A0A7M3QDW6;A0A7M3QBB6;A0A7M3R084;A0A7M3QQN3;A0A7M3QF25;A0A7M3PX21;A0A7M3QNL4;A0A7M3Q1R5;A0A7M3QV85;A0A7M3RJM5;A0A7M3R747;A0A7M3QJF2;A0A7M3QV73;A0A7M3QUN2;A0A7M3RBW7;A0A7M3Q8P2;A0A7M3QAD3;A0A7M3QV17;A0A7M3Q8P7;A0A…	A0A7M3Q3B3(GO:0030126);A0A7M3Q8M9(GO:0030131;GO:0030122);A0A7M3Q8V0(GO:0042555);A0A7M3Q057(GO:0030286);A0A7M3R0R6(GO:0008540);A0A7M3Q7R7(GO:0016459);A0A7M3Q335(GO:0005682);A0A7M3QRP4(GO:0097452;GO:1990904);A0A7M3QHB6(GO:0000796);A0A7M3RX11(GO:0009331);A0A7M3QIW0(GO:0005839);A0A7M3PS32(GO:0000502);A0A7M3RT22(GO:0001534);A0A7M3R1Y1(GO:0005681);A0A7M3R4J2(GO:0016442);A0A7M3QS31(GO:0030286);A0A7M3RV5…
GO:0045182	2	2	translation regulator activity	molecular_function	Any molecular function involved in the initiation, activation, perpetuation, repression or termination of polypeptide synthesis at the ribosome. [GOC:ai]	2	GO:0003746;GO:0003743	14	A0A7M3RCB6;A0A7M3R1Q9;A0A7M3PYY1;A0A7M3PYM8;A0A7M3PVC3;A0A7M3PS55;A0A7M3QJR8;A0A7M3QUY0;A0A7M3RA47;A0A7M3RRS6;A0A7M3QEB6;A0A7M3PZI2;A0A7M3R7P7;A0A7M3PRG1	A0A7M3RCB6(GO:0003746);A0A7M3R1Q9(GO:0003743);A0A7M3PYY1(GO:0003743);A0A7M3PYM8(GO:0003743);A0A7M3PVC3(GO:0003743);A0A7M3PS55(GO:0003743);A0A7M3QJR8(GO:0003743);A0A7M3QUY0(GO:0003746;GO:0003743);A0A7M3RA47(GO:0003743);A0A7M3RRS6(GO:0003746);A0A7M3QEB6(GO:0003743);A0A7M3PZI2(GO:0003746);A0A7M3R7P7(GO:0003746);A0A7M3PRG1(GO:0003743)
GO:0140110	2	2	transcription regulator activity	molecular_function	A molecular function that controls the rate, timing and/or magnitude of transcription of genetic information. The function of transcriptional regulators is to modulate gene expression at the transcription step so that they are expressed in the right cell at the right time and in the right amount throughout the life of the cell and the organism. [GOC:pg, GOC:txnOH-2018, Wikipedia:Transcription_fac…	5	GO:0003700;GO:0001227;GO:0003714;GO:0003712;GO:0000981	9	A0A7M3QDB8;A0A7M3QH18;A0A7M3S0H6;A0A7M3RH32;A0A7M3R5G3;A0A7M3RGI8;A0A7M3R6B7;A0A7M3R6P9;A0A7M3PRK7	A0A7M3QDB8(GO:0000981);A0A7M3QH18(GO:0003712);A0A7M3S0H6(GO:0003712);A0A7M3RH32(GO:0003714);A0A7M3R5G3(GO:0003714);A0A7M3RGI8(GO:0001227);A0A7M3R6B7(GO:0003700);A0A7M3R6P9(GO:0003700);A0A7M3PRK7(GO:0003714)
GO:0110165	2	2	cellular anatomical entity	cellular_component	A part of a cellular organism that is either an immaterial entity or a material entity with granularity above the level of a protein complex but below that of an anatomical system. Or, a substance produced by a cellular organism with granularity above the level of a protein complex. [GOC:kmv]	87	GO:0032432;GO:0005783;GO:0030426;GO:0005789;GO:0034045;GO:0070938;GO:0030054;GO:0005654;GO:0031514;GO:0016021;GO:0016020;GO:0005777;GO:0005794;GO:0031965;GO:0032154;GO:0031966;GO:1990023;GO:0042995;GO:0097730;GO:0043231;GO:0005829;GO:0005828;GO:0030176;GO:0005929;GO:0005925;GO:0005921;GO:0016607;GO:0033017;GO:0048471;GO:0030478;GO:0012505;GO:0005930;GO:0005840;GO:0035861;GO:0000139;GO:0097014;GO:…	351	A0A7M3Q3B3;A0A7M3QHJ6;A0A7M3RRA6;A0A7M3Q8V0;A0A7M3QEV3;A0A7M3QE08;A0A7M3VKB9;A0A7M3Q468;A0A7M3Q8M9;A0A7M3Q467;A0A7M3R5G1;A0A7M3QV33;A0A7M3QZI2;A0A7M3QYE9;A0A7M3PS32;A0A7M3Q4R3;A0A7M3RRT7;A0A7M3PRK7;A0A7M3Q0Q7;A0A7M3Q0Q6;A0A7M3RV54;A0A7M3PY09;A0A7M3RYP0;A0A7M3QPF6;A0A7M3RVI8;A0A7M3R8I3;A0A7M3RFR6;A0A7M3Q5Q9;A0A7M3QB74;A0A7M3RZ12;A0A7M3PYM7;A0A7M3PW52;A0A7M3VJ67;A0A7M3QQM4;A0A7M3QZ05;A0A7M3QZ06;A0A…	A0A7M3Q3B3(GO:0000139);A0A7M3QHJ6(GO:0016021);A0A7M3RRA6(GO:0005634);A0A7M3Q8V0(GO:0005634);A0A7M3QEV3(GO:0005634);A0A7M3QE08(GO:0005829);A0A7M3VKB9(GO:0005737);A0A7M3Q468(GO:0016020);A0A7M3Q8M9(GO:0031410;GO:0005905;GO:0043231);A0A7M3Q467(GO:0016021);A0A7M3R5G1(GO:0005840);A0A7M3QV33(GO:0016021);A0A7M3QZI2(GO:0005730);A0A7M3QYE9(GO:0016021);A0A7M3PS32(GO:0005829;GO:0005654);A0A7M3Q4R3(GO:0005634…
GO:0005198	2	2	structural molecule activity	molecular_function	The action of a molecule that contributes to the structural integrity of a complex or its assembly within or outside a cell. [GOC:mah, GOC:vw]	4	GO:0003735;GO:0017056;GO:0005200;GO:0005198	32	A0A7M3Q3B3;A0A7M3RBK8;A0A7M3QF72;A0A7M3RBW7;A0A7M3QJF2;A0A7M3RLT8;A0A7M3QBK1;A0A7M3REU6;A0A7M3QYT7;A0A7M3RST2;A0A7M3PYL6;A0A7M3QDF4;A0A7M3PX24;A0A7M3RPN2;A0A7M3QDQ4;A0A7M3RTF3;A0A7M3RPJ5;A0A7M3RTQ7;A0A7M3RE48;A0A7M3R999;A0A7M3VJA6;A0A7M3R5G1;A0A7M3RWA2;A0A7M3Q950;A0A7M3R5S0;A0A7M3Q5J2;I6SPE7;A0A7M3QRE8;A0A7M3Q1R5;A0A7M3QV85;A0A7M3PZP8;A0A7M3PV76	A0A7M3Q3B3(GO:0005198);A0A7M3RBK8(GO:0003735);A0A7M3QF72(GO:0005198);A0A7M3RBW7(GO:0003735);A0A7M3QJF2(GO:0017056);A0A7M3RLT8(GO:0003735);A0A7M3QBK1(GO:0017056);A0A7M3REU6(GO:0003735);A0A7M3QYT7(GO:0005200);A0A7M3RST2(GO:0005198);A0A7M3PYL6(GO:0005200);A0A7M3QDF4(GO:0003735);A0A7M3PX24(GO:0005198);A0A7M3RPN2(GO:0003735);A0A7M3QDQ4(GO:0003735);A0A7M3RTF3(GO:0003735);A0A7M3RPJ5(GO:0003735);A0A7M3RT…
GO:0040011	2	2	locomotion	biological_process	Self-propelled movement of a cell or organism from one location to another. [GOC:dgh]	3	GO:0001755;GO:0016477;GO:0060285	6	A0A7M3PR87;A0A7M3QBB6;A0A7M3RCM4;A0A7M3PTG1;A0A7M3QV17;A0A7M3R8Y3	A0A7M3PR87(GO:0001755);A0A7M3QBB6(GO:0060285);A0A7M3RCM4(GO:0001755);A0A7M3PTG1(GO:0016477);A0A7M3QV17(GO:0060285);A0A7M3R8Y3(GO:0060285)
GO:0022414	2	2	reproductive process	biological_process	A biological process that directly contributes to the process of producing new individuals by one or two organisms. The new individuals inherit some proportion of their genetic material from the parent or parents. [GOC:dph, GOC:isa_complete]	4	GO:0007339;GO:0007283;GO:0046660;GO:0008584	4	A0A7M3QSR3;A0A7M3PWZ1;A0A7M3RE99;A0A7M3QB56	A0A7M3QSR3(GO:0046660);A0A7M3PWZ1(GO:0008584;GO:0007283);A0A7M3RE99(GO:0007339);A0A7M3QB56(GO:0007283)
GO:0016209	2	2	antioxidant activity	molecular_function	Inhibition of the reactions brought about by dioxygen (O2) or peroxides. Usually the antioxidant is effective because it can itself be more easily oxidized than the substance protected. The term is often applied to components that can trap free radicals, thereby breaking the chain reaction that normally leads to extensive biological damage. [ISBN:0198506732]	2	GO:0004601;GO:0051920	2	A0A7M3R787;A0A7M3QZR1	A0A7M3R787(GO:0004601;GO:0051920);A0A7M3QZR1(GO:0004601)
GO:0009987	2	2	cellular process	biological_process	Any process that is carried out at the cellular level, but not necessarily restricted to a single cell. For example, cell communication occurs among more than one cell, but occurs at the cellular level. [GOC:go_curators, GOC:isa_complete]	247	GO:0006777;GO:0000209;GO:0030422;GO:0071353;GO:0007076;GO:0048268;GO:0007163;GO:0007165;GO:0003341;GO:0042761;GO:0051653;GO:0051560;GO:0007219;GO:0006303;GO:0001682;GO:0044206;GO:0043044;GO:0006541;GO:0016024;GO:0006265;GO:0022900;GO:0003418;GO:0022904;GO:0009190;GO:0006268;GO:0060997;GO:0006172;GO:0006364;GO:0006284;GO:0006281;GO:0006606;GO:0046033;GO:0006605;GO:0030048;GO:0000462;GO:0001755;GO:…	344	A0A7M3Q3B3;A0A7M3Q8V0;A0A7M3S008;A0A7M3VKB9;A0A7M3Q468;A0A7M3QRP4;A0A7M3Q467;A0A7M3R5G1;A0A7M3QC18;A0A7M3QZI2;A0A7M3PS32;A0A7M3RJC7;A0A7M3Q0Q7;A0A7M3Q0Q6;A0A7M3PUD0;A0A7M3PY09;A0A7M3PTW6;A0A7M3RVI8;A0A7M3QVA0;A0A7M3R8I3;A0A7M3RFR6;A0A7M3R0I4;A0A7M3Q5Q9;A0A7M3RZ12;A0A7M3PYM7;A0A7M3PTE1;A0A7M3Q1R5;A0A7M3R2M1;A0A7M3QV85;A0A7M3RQ67;A0A7M3VJ67;A0A7M3QQM4;A0A7M3QZ06;A0A7M3Q6H3;A0A7M3RBW3;A0A7M3RBW7;A0A…	A0A7M3Q3B3(GO:0016192;GO:0006886);A0A7M3Q8V0(GO:0006270;GO:0006268;GO:0007049);A0A7M3S008(GO:0007264);A0A7M3VKB9(GO:0006542);A0A7M3Q468(GO:0042254);A0A7M3QRP4(GO:0000226;GO:0006096;GO:0000740;GO:0051873;GO:0035606;GO:0051402;GO:0071346);A0A7M3Q467(GO:0030433);A0A7M3R5G1(GO:0006412);A0A7M3QC18(GO:0045104);A0A7M3QZI2(GO:0006364);A0A7M3PS32(GO:0043161;GO:0006289);A0A7M3RJC7(GO:0016925);A0A7M3Q0Q7(GO…
GO:0005215	2	2	transporter activity	molecular_function	Enables the directed movement of substances (such as macromolecules, small molecules, ions) into, out of or within a cell, or between cells. [GOC:ai, GOC:dgf]	20	GO:0042626;GO:0004931;GO:0005337;GO:0005219;GO:0015293;GO:0005262;GO:0008521;GO:0015385;GO:0005216;GO:0005315;GO:0015276;GO:0019829;GO:0061608;GO:0022857;GO:0015165;GO:0005247;GO:0005388;GO:0015379;GO:0005375;GO:0008556	31	A0A7M3PR87;A0A7M3Q423;A0A7M3PS43;A0A7M3R8T5;A0A7M3QSU0;A0A7M3QT96;A0A7M3PW82;A0A7M3PXU5;A0A7M3PVY9;A0A7M3QI98;A0A7M3QZT2;A0A7M3PTF8;A0A7M3R3U6;A0A7M3QDW5;A0A7M3RWZ8;A0A7M3QJ39;A0A7M3RTH0;A0A7M3QLT2;A0A7M3QJE6;A0A7M3QKK7;A0A7M3R304;A0A7M3PXT0;A0A7M3QFT3;A0A7M3QIP7;A0A7M3QIC1;A0A7M3RFP8;A0A7M3QE67;A0A7M3QZU3;A0A7M3R7H7;A0A7M3QEC3;A0A7M3RK49	A0A7M3PR87(GO:0005262;GO:0015276);A0A7M3Q423(GO:0022857);A0A7M3PS43(GO:0022857;GO:0015379);A0A7M3R8T5(GO:0005337);A0A7M3QSU0(GO:0005315;GO:0015293);A0A7M3QT96(GO:0005219);A0A7M3PW82(GO:0061608);A0A7M3PXU5(GO:0022857);A0A7M3PVY9(GO:0019829);A0A7M3QI98(GO:0022857);A0A7M3QZT2(GO:0008521);A0A7M3PTF8(GO:0022857);A0A7M3R3U6(GO:0022857);A0A7M3QDW5(GO:0015385);A0A7M3RWZ8(GO:0022857);A0A7M3QJ39(GO:0015165…
GO:0032502	2	2	developmental process	biological_process	A biological process whose specific outcome is the progression of an integrated living unit: an anatomical structure (which may be a subcellular structure, cell, tissue, or organ), or organism over time from an initial condition to a later condition. [GOC:isa_complete]	17	GO:0055001;GO:0007517;GO:0001709;GO:0000902;GO:0007507;GO:0030154;GO:0007525;GO:0007283;GO:0001654;GO:0061053;GO:0030903;GO:0003418;GO:0043009;GO:0008584;GO:0046660;GO:0060997;GO:0007420	13	A0A7M3Q3B3;A0A7M3QIP1;A0A7M3PR87;A0A7M3RUY2;A0A7M3QKT1;A0A7M3Q8M1;A0A7M3RJW6;A0A7M3RCM4;A0A7M3QSR3;A0A7M3PWZ1;A0A7M3R3P4;A0A7M3QB56;A0A7M3PUX2	A0A7M3Q3B3(GO:0030903;GO:0061053);A0A7M3QIP1(GO:0000902);A0A7M3PR87(GO:0003418);A0A7M3RUY2(GO:0060997);A0A7M3QKT1(GO:0007420;GO:0001654;GO:0043009);A0A7M3Q8M1(GO:0000902);A0A7M3RJW6(GO:0007507);A0A7M3RCM4(GO:0055001);A0A7M3QSR3(GO:0046660);A0A7M3PWZ1(GO:0008584;GO:0007283);A0A7M3R3P4(GO:0001709;GO:0007525);A0A7M3QB56(GO:0007283);A0A7M3PUX2(GO:0007517;GO:0030154)
GO:0032501	2	2	multicellular organismal process	biological_process	Any biological process, occurring at the level of a multicellular organism, pertinent to its function. [GOC:curators, GOC:dph, GOC:isa_complete, GOC:tb]	5	GO:0060047;GO:0003091;GO:0043009;GO:0007596;GO:0034380	3	A0A7M3PWZ1;A0A7M3QKT1;A0A7M3RJW6	A0A7M3PWZ1(GO:0007596;GO:0003091;GO:0034380);A0A7M3QKT1(GO:0043009);A0A7M3RJW6(GO:0060047)
GO:0044419	2	2	interspecies interaction between organisms	biological_process	Any process in which an organism has an effect on an organism of a different species. [GOC:cc]	4	GO:0050832;GO:0009617;GO:0051873;GO:0061844	2	A0A7M3QRP4;A0A7M3RUY2	A0A7M3QRP4(GO:0051873;GO:0061844;GO:0050832);A0A7M3RUY2(GO:0009617)
GO:0098772	2	2	molecular function regulator	molecular_function	A molecular function that modulates the activity of a gene product or complex. Examples include enzyme regulators and channel regulators. [GOC:dos, GOC:pt]	10	GO:0019888;GO:0005085;GO:0030234;GO:0005096;GO:0005094;GO:0016538;GO:0019828;GO:0008603;GO:0000774;GO:0004865	32	A0A7M3QHJ6;A0A7M3QRP4;A0A7M3S008;A0A7M3PXI8;A0A7M3R0R6;A0A7M3Q9K1;A0A7M3R2B2;A0A7M3PVV5;A0A7M3RBF4;A0A7M3RQP7;A0A7M3QPF5;A0A7M3R9A7;A0A7M3Q495;A0A7M3QQF4;A0A7M3PUD0;A0A7M3QEW9;A0A7M3PYF1;A0A7M3QDU5;A0A7M3R084;A0A7M3Q260;A0A7M3QJ83;A0A7M3QNH1;A0A7M3PTD7;A0A7M3QIG8;A0A7M3RAK9;A0A7M3PYM8;A0A7M3QB74;A0A7M3RDC8;A0A7M3RF81;A0A7M3QBP1;A0A7M3RKT7;A0A7M3R7D0	A0A7M3QHJ6(GO:0005085);A0A7M3QRP4(GO:0019828);A0A7M3S008(GO:0005085);A0A7M3PXI8(GO:0000774);A0A7M3R0R6(GO:0030234);A0A7M3Q9K1(GO:0005085);A0A7M3R2B2(GO:0005085);A0A7M3PVV5(GO:0005085);A0A7M3RBF4(GO:0005096);A0A7M3RQP7(GO:0005096);A0A7M3QPF5(GO:0005085);A0A7M3R9A7(GO:0016538);A0A7M3Q495(GO:0005085;GO:0005096);A0A7M3QQF4(GO:0005096);A0A7M3PUD0(GO:0005085);A0A7M3QEW9(GO:0005085);A0A7M3PYF1(GO:003023…
GO:0048511	2	2	rhythmic process	biological_process	Any process pertinent to the generation and maintenance of rhythms in the physiology of an organism. [GOC:jid]	1	GO:0007623	1	A0A7M3QIC3	A0A7M3QIC3(GO:0007623)
GO:0051179	2	2	localization	biological_process	Any process in which a cell, a substance, or a cellular entity, such as a protein complex or organelle, is transported, tethered to or otherwise maintained in a specific location. In the case of substances, localization may also be achieved via selective degradation. [GOC:ai, GOC:dos]	39	GO:0006614;GO:0008104;GO:0042147;GO:0006869;GO:0072583;GO:0061512;GO:1990166;GO:0006825;GO:0051028;GO:0034629;GO:0051653;GO:0070973;GO:0006888;GO:0006886;GO:0006887;GO:0008643;GO:0035721;GO:0072321;GO:0006406;GO:0032507;GO:0006813;GO:0006817;GO:0006811;GO:0006606;GO:0006605;GO:0007269;GO:0061817;GO:0000132;GO:0006814;GO:0016192;GO:0006893;GO:0046907;GO:0006897;GO:0006895;GO:0007034;GO:0000055;GO:…	68	A0A7M3Q3B3;A0A7M3QBT6;A0A7M3Q8M9;A0A7M3QFR6;A0A7M3REM3;A0A7M3RKH6;A0A7M3QF72;A0A7M3QLU0;A0A7M3R1Q0;A0A7M3RBW3;A0A7M3QMC3;A0A7M3QSU0;A0A7M3QEL7;A0A7M3Q8P7;A0A7M3PS43;A0A7M3QXV8;A0A7M3QW53;A0A7M3QV33;A0A7M3QBK1;A0A7M3R5D5;A0A7M3PW82;A0A7M3RST2;A0A7M3Q3T5;A0A7M3Q6C3;A0A7M3QDF9;A0A7M3Q0Q6;A0A7M3PVY9;A0A7M3PRG3;A0A7M3QLA3;A0A7M3PX24;A0A7M3RFZ3;A0A7M3QDW6;A0A7M3R3W1;A0A7M3QJ39;A0A7M3Q224;A0A7M3PVY7;A0A…	A0A7M3Q3B3(GO:0016192;GO:0006886);A0A7M3QBT6(GO:0006811);A0A7M3Q8M9(GO:0006897;GO:0016192;GO:0006886;GO:0072583);A0A7M3QFR6(GO:0007269);A0A7M3REM3(GO:0000132);A0A7M3RKH6(GO:0016192);A0A7M3QF72(GO:0006886;GO:0016192);A0A7M3QLU0(GO:0016192);A0A7M3R1Q0(GO:0007034);A0A7M3RBW3(GO:0015031;GO:0006887);A0A7M3QMC3(GO:0006605);A0A7M3QSU0(GO:0006817);A0A7M3QEL7(GO:0006869);A0A7M3Q8P7(GO:0042147;GO:0032456);…
GO:0022610	2	2	biological adhesion	biological_process	The attachment of a cell or organism to a substrate, another cell, or other organism. Biological adhesion includes intracellular attachment between membrane regions. [GOC:isa_complete]	2	GO:0098609;GO:0007155	6	A0A7M3RBF4;A0A7M3VJA6;A0A7M3PYL6;A0A7M3PTG1;A0A7M3RZJ1;A0A7M3PRD8	A0A7M3RBF4(GO:0007155);A0A7M3VJA6(GO:0007155);A0A7M3PYL6(GO:0007155);A0A7M3PTG1(GO:0098609);A0A7M3RZJ1(GO:0007155);A0A7M3PRD8(GO:0007155)
GO:0031386	2	2	protein tag	molecular_function	A molecular function exhibited by a protein that is covalently attached (AKA tagged or conjugated) to another protein where it acts as a marker, recognized by the cellular apparatus to target the tagged protein for some cellular process such as modification, sequestration, transport or degradation. [GOC:dos, GOC:go_curators, PMID:19028679, PMID:20054389, PMID:6305978]	1	GO:0031386	1	A0A7M3RJC7	A0A7M3RJC7(GO:0031386)
GO:0060089	2	2	molecular transducer activity	molecular_function	A compound molecular function in which an effector function is controlled by one or more regulatory components. [GOC:dos, GOC:pdt]	4	GO:0001614;GO:0004675;GO:0004714;GO:0004930	7	A0A7M3QTK1;A0A7M3RFP8;A0A7M3QGF6;A0A7M3QZ05;A0A7M3RC27;A0A7M3RGV9;A0A7M3RGN3	A0A7M3QTK1(GO:0004714);A0A7M3RFP8(GO:0001614);A0A7M3QGF6(GO:0004714);A0A7M3QZ05(GO:0004675);A0A7M3RC27(GO:0004714);A0A7M3RGV9(GO:0004930);A0A7M3RGN3(GO:0004714)
GO:0023052	2	2	signaling	biological_process	The entirety of a process in which information is transmitted within a biological system. This process begins with an active signal and ends when a cellular response has been triggered. [GOC:mtg_signal, GOC:mtg_signaling_feb11, GOC:signaling]	2	GO:0023052;GO:0007268	5	A0A7M3QHT8;A0A7M3QSS8;A0A7M3PY74;A0A7M3QDE7;A0A7M3PWZ1	A0A7M3QHT8(GO:0007268);A0A7M3QSS8(GO:0023052);A0A7M3PY74(GO:0023052);A0A7M3QDE7(GO:0007268);A0A7M3PWZ1(GO:0007268)
GO:0005488	2	2	binding	molecular_function	The selective, non-covalent, often stoichiometric, interaction of a molecule with one or more specific sites on another molecule. [GOC:ceb, GOC:mah, ISBN:0198506732]	104	GO:0032027;GO:0042134;GO:0051287;GO:0035374;GO:0031267;GO:0008270;GO:0031593;GO:0070840;GO:0019992;GO:0046983;GO:0005543;GO:0005544;GO:0005545;GO:0000166;GO:0051959;GO:0034511;GO:0046872;GO:0032422;GO:0019901;GO:0019903;GO:0019904;GO:0043531;GO:0015485;GO:0097367;GO:0043130;GO:0051787;GO:0003723;GO:0031072;GO:0005085;GO:0008312;GO:0030170;GO:0003676;GO:0003677;GO:0005484;GO:0031369;GO:0070181;GO:…	412	A0A7M3QHJ6;A0A7M3RRA6;A0A7M3RKQ2;A0A7M3Q8V0;A0A7M3QEV3;A0A7M3S008;A0A7M3VKB9;A0A7M3R2B2;A0A7M3QGF6;A0A7M3QC18;A0A7M3PS32;A0A7M3Q4R3;A0A7M3QC14;A0A7M3PV22;A0A7M3RV54;A0A7M3QJM4;A0A7M3PUD0;A0A7M3PTW5;A0A7M3PTW6;A0A7M3RVI8;A0A7M3QCY5;A0A7M3R8I3;A0A7M3RDP7;A0A7M3PYM8;A0A7M3RZ12;A0A7M3Q2K0;A0A7M3QV85;A0A7M3VJ67;A0A7M3QQM4;A0A7M3QZ05;A0A7M3QZ06;A0A7M3Q6H3;A0A7M3QML5;A0A7M3QTU0;A0A7M3RNE9;A0A7M3PSJ3;A0A…	A0A7M3QHJ6(GO:0005085);A0A7M3RRA6(GO:0032422;GO:0000977);A0A7M3RKQ2(GO:0003723);A0A7M3Q8V0(GO:0005524;GO:0003677;GO:0046872);A0A7M3QEV3(GO:0032422;GO:0000977);A0A7M3S008(GO:0005085);A0A7M3VKB9(GO:0005524);A0A7M3R2B2(GO:0005085);A0A7M3QGF6(GO:0005524);A0A7M3QC18(GO:0008017;GO:0005509);A0A7M3PS32(GO:0070628;GO:0043130;GO:0031593;GO:0003684);A0A7M3Q4R3(GO:0008143;GO:0046872);A0A7M3QC14(GO:0046872);A…
GO:0003824	2	2	catalytic activity	molecular_function	Catalysis of a biochemical reaction at physiological temperatures. In biologically catalyzed reactions, the reactants are known as substrates, and the catalysts are naturally occurring macromolecular substances known as enzymes. Enzymes possess specific binding sites for substrates, and are usually composed wholly or largely of protein, but RNA that has catalytic activity (ribozyme) is often also…	196	GO:0004252;GO:0036402;GO:0004128;GO:0004017;GO:0004735;GO:0004482;GO:0003917;GO:0046975;GO:0016868;GO:0008184;GO:0004675;GO:0004365;GO:0050155;GO:0004659;GO:0004658;GO:0052657;GO:0004652;GO:0004651;GO:0004368;GO:0004714;GO:0004715;GO:0016746;GO:0004713;GO:0070006;GO:0003986;GO:0102752;GO:0004222;GO:0008775;GO:0003921;GO:0004383;GO:0003924;GO:0047131;GO:0047130;GO:0016891;GO:0008177;GO:0003844;GO:…	254	A0A7M3QRP4;A0A7M3RD51;A0A7M3Q8Z5;A0A7M3Q8V0;A0A7M3QAG7;A0A7M3Q057;A0A7M3R8J2;A0A7M3R251;A0A7M3PRQ6;A0A7M3QPM6;A0A7M3Q468;A0A7M3RBU9;A0A7M3QTU0;A0A7M3RGP9;A0A7M3QGF6;A0A7M3R3J1;A0A7M3QEN1;A0A7M3Q6R3;A0A7M3RX11;A0A7M3QIW0;A0A7M3R4S9;A0A7M3QWL1;A0A7M3RB15;A0A7M3RBB7;A0A7M3RR24;A0A7M3QP24;A0A7M3RPA2;A0A7M3PYU7;A0A7M3Q2J3;A0A7M3Q0Q7;A0A7M3PV22;A0A7M3Q827;A0A7M3Q7K5;A0A7M3RV54;A0A7M3PV18;A0A7M3PTW6;A0A…	A0A7M3QRP4(GO:0004365;GO:0035605);A0A7M3RD51(GO:0102250;GO:0008184;GO:0102499);A0A7M3Q8Z5(GO:0004386;GO:0070615);A0A7M3Q8V0(GO:0003678);A0A7M3QAG7(GO:0016787);A0A7M3Q057(GO:0008569);A0A7M3R8J2(GO:0016491);A0A7M3R251(GO:0016887);A0A7M3PRQ6(GO:0004652);A0A7M3QPM6(GO:0004693);A0A7M3Q468(GO:0004222);A0A7M3RBU9(GO:0004386;GO:0070615);A0A7M3QTU0(GO:0016301);A0A7M3RGP9(GO:0004333);A0A7M3QGF6(GO:0004714;…
GO:0050896	2	2	response to stimulus	biological_process	Any process that results in a change in state or activity of a cell or an organism (in terms of movement, secretion, enzyme production, gene expression, etc.) as a result of a stimulus. The process begins with detection of the stimulus and ends with a change in state or activity or the cell or organism. [GOC:ai, GOC:bf]	22	GO:0061844;GO:0010165;GO:0006303;GO:0071377;GO:0009617;GO:0071477;GO:0071353;GO:0051873;GO:0019236;GO:0006284;GO:0006281;GO:0006289;GO:0006974;GO:0030433;GO:0009408;GO:0034599;GO:0050832;GO:0030968;GO:0000012;GO:0071346;GO:0002250;GO:0033198	23	A0A7M3QRP4;K7XWZ0;A0A7M3RJM5;A0A7M3QQM4;A0A7M3R747;A0A7M3Q467;A0A7M3RUZ6;A0A7M3PS32;A0A7M3RH32;A0A7M3PS19;A0A7M3PX21;A0A7M3RKP1;A0A7M3QAD3;A0A7M3QJ77;A0A7M3PU53;A0A7M3RQS2;A0A7M3RUY2;A0A7M3RFP8;A0A7M3QBN6;A0A7M3PS43;A0A7M3Q5J2;A0A7M3PWZ1;A0A7M3QZS9	A0A7M3QRP4(GO:0051873;GO:0061844;GO:0050832;GO:0071346);K7XWZ0(GO:0009408);A0A7M3RJM5(GO:0006284);A0A7M3QQM4(GO:0000012);A0A7M3R747(GO:0030968;GO:0030433);A0A7M3Q467(GO:0030433);A0A7M3RUZ6(GO:0006281);A0A7M3PS32(GO:0006289);A0A7M3RH32(GO:0006974);A0A7M3PS19(GO:0019236);A0A7M3PX21(GO:0006303);A0A7M3RKP1(GO:0034599);A0A7M3QAD3(GO:0006281);A0A7M3QJ77(GO:0006281);A0A7M3PU53(GO:0010165;GO:0006303);A0A…
GO:0001906	3	3	cell killing	biological_process	Any process in an organism that results in the killing of its own cells or those of another organism, including in some cases the death of the other organism. Killing here refers to the induction of death in one cell by another cell, not cell-autonomous death due to internal or other environmental conditions. [GOC:add]	1	GO:0051873	1	A0A7M3QRP4	A0A7M3QRP4(GO:0051873)
GO:0140142	3	3	nucleocytoplasmic carrier activity	molecular_function	Carries substances between the nucleus and the cytoplasm of a cell by moving along with the target protein. [GOC:pg]	1	GO:0061608	1	A0A7M3PW82	A0A7M3PW82(GO:0061608)
GO:0032432	3	3	actin filament bundle	cellular_component	An assembly of actin filaments that are on the same axis but may be oriented with the same or opposite polarities and may be packed with different levels of tightness. [GOC:mah]	1	GO:0032432	1	A0A7M3QRD3	A0A7M3QRD3(GO:0032432)
GO:0050817	3	3	coagulation	biological_process	The process in which a fluid solution, or part of it, changes into a solid or semisolid mass. [ISBN:0198506732]	1	GO:0007596	1	A0A7M3PWZ1	A0A7M3PWZ1(GO:0007596)
GO:0031974	3	3	membrane-enclosed lumen	cellular_component	The enclosed volume within a sealed membrane or between two sealed membranes. Encompasses the volume enclosed by the membranes of a particular organelle, e.g. endoplasmic reticulum lumen, or the space between the two lipid bilayers of a double membrane surrounding an organelle, e.g. nuclear envelope lumen. [GOC:add, GOC:mah]	2	GO:0005759;GO:0005758	4	A0A7M3RH32;A0A7M3Q3T5;A0A7M3Q5Y6;A0A7M3QAU7	A0A7M3RH32(GO:0005759);A0A7M3Q3T5(GO:0005758);A0A7M3Q5Y6(GO:0005758);A0A7M3QAU7(GO:0005759)
GO:0031975	3	3	envelope	cellular_component	A multilayered structure surrounding all or part of a cell; encompasses one or more lipid bilayers, and may include a cell wall layer; also includes the space between layers. [GOC:mah, GOC:pz]	1	GO:0005635	1	A0A7M3RKP1	A0A7M3RKP1(GO:0005635)
GO:0008219	3	3	cell death	biological_process	Any biological process that results in permanent cessation of all vital functions of a cell. A cell should be considered dead when any one of the following molecular or morphological criteria is met: (1) the cell has lost the integrity of its plasma membrane; (2) the cell, including its nucleus, has undergone complete fragmentation into discrete bodies (frequently referred to as apoptotic bodies)…	1	GO:0051402	1	A0A7M3QRP4	A0A7M3QRP4(GO:0051402)
GO:0007267	3	4	cell-cell signaling	biological_process	Any process that mediates the transfer of information from one cell to another. This process includes signal transduction in the receiving cell and, where applicable, release of a ligand and any processes that actively facilitate its transport and presentation to the receiving cell. Examples include signaling via soluble ligands, via cell adhesion molecules and via gap junctions. [GOC:dos, GOC:ma…	1	GO:0007268	3	A0A7M3PWZ1;A0A7M3QHT8;A0A7M3QDE7	A0A7M3PWZ1(GO:0007268);A0A7M3QHT8(GO:0007268);A0A7M3QDE7(GO:0007268)
GO:0016874	3	3	ligase activity	molecular_function	Catalysis of the joining of two substances, or two groups within a single molecule, with the concomitant hydrolysis of the diphosphate bond in ATP or a similar triphosphate. [EC:6, GOC:mah]	12	GO:0004821;GO:0019781;GO:0004658;GO:0004356;GO:0003921;GO:0003922;GO:0008641;GO:0004829;GO:0004775;GO:0004776;GO:0003952;GO:0016874	12	A0A7M3VJ67;A0A7M3Q363;A0A7M3RZF3;A0A7M3VKB9;A0A7M3QKE8;A0A7M3PVY7;A0A7M3PSE4;A0A7M3RBN5;A0A7M3Q3P2;A0A7M3RE77;A0A7M3RIH4;A0A7M3R3J1	A0A7M3VJ67(GO:0004821);A0A7M3Q363(GO:0016874);A0A7M3RZF3(GO:0004775;GO:0004776);A0A7M3VKB9(GO:0004356);A0A7M3QKE8(GO:0003921;GO:0003922);A0A7M3PVY7(GO:0016874);A0A7M3PSE4(GO:0016874);A0A7M3RBN5(GO:0003952);A0A7M3Q3P2(GO:0008641;GO:0019781);A0A7M3RE77(GO:0004658);A0A7M3RIH4(GO:0016874);A0A7M3R3J1(GO:0004829)
GO:1901363	3	3	heterocyclic compound binding	molecular_function	Interacting selectively and non-covalently with heterocyclic compound. [GOC:TermGenie]	36	GO:0042134;GO:0008143;GO:0051287;GO:0008312;GO:0030170;GO:0003676;GO:0003677;GO:0048027;GO:0070181;GO:0050661;GO:0000049;GO:0045131;GO:0000062;GO:0000166;GO:0042162;GO:0034511;GO:0005524;GO:0005525;GO:0032422;GO:0043565;GO:0000339;GO:0050660;GO:0043531;GO:0000774;GO:0030553;GO:0030552;GO:0008097;GO:0019843;GO:0003725;GO:0000977;GO:0070403;GO:0003723;GO:0003746;GO:0003729;GO:0003684;GO:0003743	251	A0A7M3QRP0;A0A7M3QSW9;A0A7M3QRP4;A0A7M3RD51;A0A7M3RB15;A0A7M3Q8V0;A0A7M3R9C7;A0A7M3Q057;A0A7M3Q1Q3;A0A7M3R251;A0A7M3PRQ6;A0A7M3VKB9;A0A7M3RBU9;A0A7M3RRA6;A0A7M3QGF6;A0A7M3R3J1;A0A7M3QIW6;A0A7M3Q6R3;A0A7M3RXN7;A0A7M3R4S9;A0A7M3QWL1;A0A7M3PS32;A0A7M3Q4R3;A0A7M3QXV6;A0A7M3RR24;A0A7M3QP24;A0A7M3Q2J3;A0A7M3PV22;A0A7M3PVY9;A0A7M3PWZ1;A0A7M3QS31;A0A7M3RV54;A0A7M3QJM4;A0A7M3PTW6;A0A7M3QKE8;A0A7M3RVI8;A0A…	A0A7M3QRP0(GO:0003723;GO:0003676);A0A7M3QSW9(GO:0005524);A0A7M3QRP4(GO:0051287;GO:0050661);A0A7M3RD51(GO:0030170);A0A7M3RB15(GO:0005524);A0A7M3Q8V0(GO:0005524;GO:0003677);A0A7M3R9C7(GO:0003723);A0A7M3Q057(GO:0005524);A0A7M3Q1Q3(GO:0003723);A0A7M3R251(GO:0005524);A0A7M3PRQ6(GO:0003723;GO:0005524);A0A7M3VKB9(GO:0005524);A0A7M3RBU9(GO:0005524;GO:0003677);A0A7M3RRA6(GO:0032422;GO:0000977);A0A7M3QGF6(…
GO:0061919	3	3	process utilizing autophagic mechanism	biological_process	A cellular process involving delivery of a portion of the cytoplasm to lysosomes or to the plant or fungal vacuole that does not involve direct transport through the endocytic or vacuolar protein sorting (Vps) pathways. This process typically leads to degradation of the cargo; however, it can also be used to deliver resident proteins, such as in the cytoplasm-to-vacuole targeting (Cvt) pathway. […	1	GO:0006914	4	A0A7M3PUH4;A0A7M3RG19;A0A7M3Q2S9;A0A7M3Q224	A0A7M3PUH4(GO:0006914);A0A7M3RG19(GO:0006914);A0A7M3Q2S9(GO:0006914);A0A7M3Q224(GO:0006914)
GO:0140352	3	5	export from cell	biological_process	The directed movement of some substance from a cell, into the extracellular region. This may occur via transport across the plasma membrane or via exocytosis. [GOC:pg]	2	GO:0006887;GO:0007269	4	A0A7M3RBW3;A0A7M3QFR6;A0A7M3QDW6;A0A7M3QGK5	A0A7M3RBW3(GO:0006887);A0A7M3QFR6(GO:0007269);A0A7M3QDW6(GO:0006887);A0A7M3QGK5(GO:0006887)
GO:0005737	3	3	cytoplasm	cellular_component	All of the contents of a cell excluding the plasma membrane and nucleus, but including other subcellular structures. [ISBN:0198547684]	2	GO:0005737;GO:0097014	82	A0A7M3QNT9;A0A7M3PXI8;A0A7M3QRP4;A0A7M3RMA8;A0A7M3QVS9;A0A7M3Q057;A0A7M3Q236;A0A7M3R0V9;A0A7M3Q6H3;A0A7M3QGB7;A0A7M3Q600;A0A7M3VKB9;A0A7M3QTU0;A0A7M3QR61;A0A7M3RBJ7;A0A7M3QHB6;A0A7M3RGV9;A0A7M3PW82;A0A7M3QIC0;A0A7M3R3J1;A0A7M3RI74;A0A7M3QE32;A0A7M3R7P7;A0A7M3QIW0;A0A7M3R5S0;A0A7M3QYT7;A0A7M3RF97;A0A7M3PTB2;A0A7M3PSY2;A0A7M3PYL6;A0A7M3RWL8;A0A7M3Q6C3;A0A7M3QR72;A0A7M3QUN2;A0A7M3RNS5;A0A7M3R4J2;A0A…	A0A7M3QNT9(GO:0005737);A0A7M3PXI8(GO:0005737);A0A7M3QRP4(GO:0005737);A0A7M3RMA8(GO:0005737);A0A7M3QVS9(GO:0005737);A0A7M3Q057(GO:0005737);A0A7M3Q236(GO:0005737);A0A7M3R0V9(GO:0005737);A0A7M3Q6H3(GO:0005737);A0A7M3QGB7(GO:0005737);A0A7M3Q600(GO:0005737);A0A7M3VKB9(GO:0005737);A0A7M3QTU0(GO:0005737);A0A7M3QR61(GO:0005737);A0A7M3RBJ7(GO:0005737);A0A7M3QHB6(GO:0005737);A0A7M3RGV9(GO:0005737);A0A7M3PW…
GO:0007155	3	3	cell adhesion	biological_process	The attachment of a cell, either to another cell or to an underlying substrate such as the extracellular matrix, via cell adhesion molecules. [GOC:hb, GOC:pf]	2	GO:0098609;GO:0007155	6	A0A7M3RBF4;A0A7M3VJA6;A0A7M3PYL6;A0A7M3PTG1;A0A7M3RZJ1;A0A7M3PRD8	A0A7M3RBF4(GO:0007155);A0A7M3VJA6(GO:0007155);A0A7M3PYL6(GO:0007155);A0A7M3PTG1(GO:0098609);A0A7M3RZJ1(GO:0007155);A0A7M3PRD8(GO:0007155)
GO:0007154	3	3	cell communication	biological_process	Any process that mediates interactions between a cell and its surroundings. Encompasses interactions such as signaling or attachment between one cell and another cell, between a cell and an extracellular matrix, or between a cell and any other aspect of its environment. [GOC:mah]	1	GO:0007268	3	A0A7M3PWZ1;A0A7M3QHT8;A0A7M3QDE7	A0A7M3PWZ1(GO:0007268);A0A7M3QHT8(GO:0007268);A0A7M3QDE7(GO:0007268)
GO:0008290	3	3	F-actin capping protein complex	cellular_component	A heterodimer consisting of alpha and beta subunits that binds to and caps the barbed ends of actin filaments, thereby regulating the polymerization of actin monomers but not severing actin filaments. [GOC:go_curators, ISBN:0198599560]	1	GO:0008290	1	A0A7M3RCM4	A0A7M3RCM4(GO:0008290)
GO:0043564	3	3	Ku70:Ku80 complex	cellular_component	Heterodimeric protein complex composed of a 70 kDa and a 80 kDa subunit, binds DNA through a channel formed by the heterodimer. Functions in DNA double stranded break repair, chromosome maintenance, transcription regulation, V(D)J recombination, and activation of DNA-PK. [PMID:12518983]	1	GO:0043564	1	A0A7M3PX21	A0A7M3PX21(GO:0043564)
GO:0045103	3	3	intermediate filament-based process	biological_process	Any cellular process that depends upon or alters the intermediate filament cytoskeleton, that part of the cytoskeleton comprising intermediate filaments and their associated proteins. [GOC:ai]	1	GO:0045104	2	A0A7M3QC18;A0A7M3RNS5	A0A7M3QC18(GO:0045104);A0A7M3RNS5(GO:0045104)
GO:0097452	3	3	GAIT complex	cellular_component	A protein complex which mediates interferon-gamma-induced transcript-selective translation inhibition in inflammation processes. The complex binds to stem loop-containing GAIT elements in the 3'-UTR of diverse inflammatory mRNAs and suppresses their translation by blocking the recruitment of the 43S ribosomal complex to m7G cap-bound eIF4G. In humans it includes RPL13A, EPRS, SYNCRIP and GAPDH; m…	1	GO:0097452	1	A0A7M3QRP4	A0A7M3QRP4(GO:0097452)
GO:0065009	3	3	regulation of molecular function	biological_process	Any process that modulates the frequency, rate or extent of a molecular function, an elemental biological activity occurring at the molecular level, such as catalysis or binding. [GOC:isa_complete]	10	GO:1905775;GO:0050790;GO:0032515;GO:0043666;GO:1901671;GO:0000079;GO:1902553;GO:0051351;GO:2000582;GO:0034199	10	A0A7M3R6N9;A0A7M3QKP0;A0A7M3Q8V0;A0A7M3QXT7;A0A7M3Q1S6;A0A7M3PTD7;A0A7M3QAU7;A0A7M3PU53;A0A7M3PWZ1;A0A7M3QDK6	A0A7M3R6N9(GO:0000079);A0A7M3QKP0(GO:0043666);A0A7M3Q8V0(GO:1905775);A0A7M3QXT7(GO:0050790);A0A7M3Q1S6(GO:0050790);A0A7M3PTD7(GO:0032515);A0A7M3QAU7(GO:1901671;GO:1902553);A0A7M3PU53(GO:0051351);A0A7M3PWZ1(GO:0034199);A0A7M3QDK6(GO:2000582)
GO:0032993	3	3	protein-DNA complex	cellular_component	A macromolecular complex containing both protein and DNA molecules. [GOC:mah]	1	GO:0000786	2	A0A7M3Q8P2;A0A7M3QCJ3	A0A7M3Q8P2(GO:0000786);A0A7M3QCJ3(GO:0000786)
GO:0016458	3	8	gene silencing	biological_process	Any process carried out at the cellular level that results in either long-term transcriptional repression via action on chromatin structure or RNA mediated, post-transcriptional repression of gene expression. [GOC:dos, GOC:dph, GOC:jid, GOC:tb]	1	GO:0031047	5	A0A7M3R865;A0A7M3Q5Q9;A0A7M3QUN2;A0A7M3VJQ1;A0A7M3R4J2	A0A7M3R865(GO:0031047);A0A7M3Q5Q9(GO:0031047);A0A7M3QUN2(GO:0031047);A0A7M3VJQ1(GO:0031047);A0A7M3R4J2(GO:0031047)
GO:0016459	3	3	myosin complex	cellular_component	A protein complex, formed of one or more myosin heavy chains plus associated light chains and other proteins, that functions as a molecular motor; uses the energy of ATP hydrolysis to move actin filaments or to move vesicles or other cargo on fixed actin filaments; has magnesium-ATPase activity and binds actin. Myosin classes are distinguished based on sequence features of the motor, or head, dom…	1	GO:0016459	8	A0A7M3QVS9;A0A7M3RJM5;A0A7M3RBF8;A0A7M3Q7R7;A0A7M3QQF9;A0A7M3RIL1;A0A7M3Q648;A0A7M3RV54	A0A7M3QVS9(GO:0016459);A0A7M3RJM5(GO:0016459);A0A7M3RBF8(GO:0016459);A0A7M3Q7R7(GO:0016459);A0A7M3QQF9(GO:0016459);A0A7M3RIL1(GO:0016459);A0A7M3Q648(GO:0016459);A0A7M3RV54(GO:0016459)
GO:0051651	3	5	maintenance of location in cell	biological_process	Any process in which a substance or cellular entity, such as a protein complex or organelle, is maintained in a specific location within, or in the membrane of, a cell, and is prevented from moving elsewhere. [GOC:ai]	1	GO:0032507	1	A0A7M3R3P4	A0A7M3R3P4(GO:0032507)
GO:0008023	3	3	transcription elongation factor complex	cellular_component	Any protein complex that interacts with RNA polymerase II to increase (positive transcription elongation factor) or reduce (negative transcription elongation factor) the rate of transcription elongation. [GOC:jl]	3	GO:0070449;GO:0016593;GO:0035101	3	A0A7M3QAD3;A0A7M3RCY2;A0A7M3PWY3	A0A7M3QAD3(GO:0035101);A0A7M3RCY2(GO:0016593);A0A7M3PWY3(GO:0070449)
GO:0097149	3	3	centralspindlin complex	cellular_component	A heterotetrameric protein complex playing a key role in the formation of the central spindle in mitosis. Made up of two molecules each of a mitotic kinesin (ZEN-4 in Caenorhabditis elegans or MKLP1 in mammals) and of two molecules each of a GTPase activating protein (GAP) factor (CYK-4 in Caenorhabditis elegans or MgcRacGAP in mammals). [GOC:ans, PMID:11782313, PMID:16236794]	1	GO:0097149	1	A0A7M3R3P4	A0A7M3R3P4(GO:0097149)
GO:0008540	3	3	proteasome regulatory particle, base subcomplex	cellular_component	The subcomplex of the proteasome regulatory particle that directly associates with the proteasome core complex. [GOC:mtg_sensu, GOC:rb]	1	GO:0008540	2	A0A7M3R084;A0A7M3R0R6	A0A7M3R084(GO:0008540);A0A7M3R0R6(GO:0008540)
GO:0016829	3	3	lyase activity	molecular_function	Catalysis of the cleavage of C-C, C-O, C-N and other bonds by other means than by hydrolysis or oxidation, or conversely adding a group to a double bond. They differ from other enzymes in that two substrates are involved in one reaction direction, but only one in the other direction. When acting on the single substrate, a molecule is eliminated and this generates either a new double bond or a new…	17	GO:0102158;GO:0018812;GO:0102343;GO:0102344;GO:0102345;GO:0004408;GO:0016849;GO:0004383;GO:0004333;GO:0008929;GO:0016831;GO:0016829;GO:0004139;GO:0004332;GO:0008124;GO:0004634;GO:0004613	12	A0A7M3VJT9;A0A7M3QHF8;A0A7M3RGP9;A0A7M3RKR6;A0A7M3PSD4;A0A7M3Q517;A0A7M3QVU7;A0A7M3QA68;A0A7M3Q0Q7;A0A7M3QE05;A0A7M3QAJ6;A0A7M3QM78	A0A7M3VJT9(GO:0008929);A0A7M3QHF8(GO:0016831);A0A7M3RGP9(GO:0004333);A0A7M3RKR6(GO:0004408);A0A7M3PSD4(GO:0004634);A0A7M3Q517(GO:0008124);A0A7M3QVU7(GO:0004332);A0A7M3QA68(GO:0004383);A0A7M3Q0Q7(GO:0016849;GO:0016829);A0A7M3QE05(GO:0102158;GO:0018812;GO:0102343;GO:0102344;GO:0102345);A0A7M3QAJ6(GO:0004613);A0A7M3QM78(GO:0004139)
GO:0031224	3	3	intrinsic component of membrane	cellular_component	The component of a membrane consisting of the gene products having some covalently attached portion, for example part of a peptide sequence or some other covalently attached group such as a GPI anchor, which spans or is embedded in one or both leaflets of the membrane. [GOC:mah]	3	GO:0016021;GO:0030176;GO:0005887	114	A0A7M3RD55;A0A7M3QHJ6;A0A7M3RG20;A0A7M3PRQ6;A0A7M3Q467;A0A7M3QE05;A0A7M3QXV8;A0A7M3QV33;A0A7M3RX11;A0A7M3Q9C1;A0A7M3QFQ7;A0A7M3QDF9;A0A7M3Q596;A0A7M3Q0Q6;A0A7M3PVY9;A0A7M3Q827;A0A7M3QI98;A0A7M3QLA3;A0A7M3Q7M8;A0A7M3RKG2;A0A7M3QDW5;A0A7M3RH19;A0A7M3QE44;A0A7M3PS43;A0A7M3RGV9;A0A7M3PW52;A0A7M3RAG2;A0A7M3Q363;A0A7M3QZ05;A0A7M3QZ06;A0A7M3QQM7;A0A7M3R989;A0A7M3QA68;A0A7M3QN49;A0A7M3Q2S9;A0A7M3RAY4;A0A…	A0A7M3RD55(GO:0016021);A0A7M3QHJ6(GO:0016021);A0A7M3RG20(GO:0016021);A0A7M3PRQ6(GO:0016021);A0A7M3Q467(GO:0016021);A0A7M3QE05(GO:0016021;GO:0030176);A0A7M3QXV8(GO:0016021);A0A7M3QV33(GO:0016021);A0A7M3RX11(GO:0016021);A0A7M3Q9C1(GO:0016021);A0A7M3QFQ7(GO:0016021);A0A7M3QDF9(GO:0016021);A0A7M3Q596(GO:0016021);A0A7M3Q0Q6(GO:0016021);A0A7M3PVY9(GO:0016021);A0A7M3Q827(GO:0016021);A0A7M3QI98(GO:001602…
GO:0009605	3	3	response to external stimulus	biological_process	Any process that results in a change in state or activity of a cell or an organism (in terms of movement, secretion, enzyme production, gene expression, etc.) as a result of an external stimulus. [GOC:hb]	4	GO:0050832;GO:0009617;GO:0051873;GO:0061844	2	A0A7M3QRP4;A0A7M3RUY2	A0A7M3QRP4(GO:0051873;GO:0061844;GO:0050832);A0A7M3RUY2(GO:0009617)
GO:0140098	3	3	catalytic activity, acting on RNA	molecular_function	Catalytic activity that acts to modify RNA. [GOC:molecular_function_refactoring, GOC:pdt]	9	GO:0004482;GO:0004821;GO:0004525;GO:0004521;GO:0004829;GO:0004523;GO:0003724;GO:0016891;GO:0003899	12	A0A7M3Q5N4;A0A7M3QRH8;A0A7M3VJ67;A0A7M3R4S9;A0A7M3RT35;A0A7M3QUQ7;A0A7M3QP24;A0A7M3QAV8;A0A7M3R4J2;A0A7M3QSN7;A0A7M3RJ58;A0A7M3R3J1	A0A7M3Q5N4(GO:0003724);A0A7M3QRH8(GO:0003724);A0A7M3VJ67(GO:0004821);A0A7M3R4S9(GO:0003899);A0A7M3RT35(GO:0004482);A0A7M3QUQ7(GO:0003724);A0A7M3QP24(GO:0004525;GO:0016891);A0A7M3QAV8(GO:0003724);A0A7M3R4J2(GO:0004521);A0A7M3QSN7(GO:0003724);A0A7M3RJ58(GO:0004523);A0A7M3R3J1(GO:0004829)
GO:0140096	3	3	catalytic activity, acting on a protein	molecular_function	Catalytic activity that acts to modify a protein. [GOC:molecular_function_refactoring, GOC:pdt]	41	GO:0004176;GO:0004252;GO:0032041;GO:0018024;GO:0008239;GO:0004698;GO:0034647;GO:0046975;GO:0004692;GO:0004693;GO:0004222;GO:0004691;GO:0008233;GO:0008237;GO:0008424;GO:0004842;GO:0004181;GO:0004843;GO:0004675;GO:0004674;GO:0004714;GO:0004715;GO:0004712;GO:0004713;GO:0003755;GO:0004672;GO:0004679;GO:0035605;GO:0070122;GO:0008138;GO:0070006;GO:0008234;GO:0061630;GO:0061631;GO:0004725;GO:0004722;GO:…	93	A0A7M3QRP4;A0A7M3RB15;A0A7M3RG20;A0A7M3QPM6;A0A7M3Q468;A0A7M3QGF6;A0A7M3Q6R3;A0A7M3QIW0;A0A7M3PYU7;A0A7M3PV22;A0A7M3Q827;A0A7M3RGI5;A0A7M3R0I4;A0A7M3RVI8;A0A7M3QBB7;A0A7M3QJ77;A0A7M3R8I3;A0A7M3RC27;A0A7M3Q7B7;A0A7M3QFV9;A0A7M3RZ12;A0A7M3QTE0;A0A7M3QL65;A0A7M3QL66;A0A7M3Q9K1;A0A7M3R2M1;A0A7M3PW52;A0A7M3RGN3;A0A7M3QRA9;A0A7M3PUE0;A0A7M3QZ05;A0A7M3QL88;A0A7M3QA68;A0A7M3RIH4;A0A7M3QN49;A0A7M3QE34;A0A…	A0A7M3QRP4(GO:0035605);A0A7M3RB15(GO:0004672);A0A7M3RG20(GO:0008234);A0A7M3QPM6(GO:0004693);A0A7M3Q468(GO:0004222);A0A7M3QGF6(GO:0004714;GO:0004712);A0A7M3Q6R3(GO:0004674;GO:0004672);A0A7M3QIW0(GO:0004298);A0A7M3PYU7(GO:0061630);A0A7M3PV22(GO:0034647);A0A7M3Q827(GO:0008424);A0A7M3RGI5(GO:0070122;GO:0008237);A0A7M3R0I4(GO:0004725);A0A7M3RVI8(GO:0008138;GO:0004725);A0A7M3QBB7(GO:0004190);A0A7M3QJ77…
GO:0140097	3	3	catalytic activity, acting on DNA	molecular_function	Catalytic activity that acts to modify DNA. [GOC:molecular_function_refactoring, GOC:pdt]	4	GO:0003887;GO:0003678;GO:0004844;GO:0003917	5	A0A7M3Q8V0;A0A7M3QZC5;A0A7M3RJM5;A0A7M3QG71;A0A7M3Q2J3	A0A7M3Q8V0(GO:0003678);A0A7M3QZC5(GO:0003678);A0A7M3RJM5(GO:0004844);A0A7M3QG71(GO:0003887);A0A7M3Q2J3(GO:0003917)
GO:0009719	3	3	response to endogenous stimulus	biological_process	Any process that results in a change in state or activity of a cell or an organism (in terms of movement, secretion, enzyme production, gene expression, etc.) as a result of a stimulus arising within the organism. [GOC:sm]	1	GO:0071377	1	A0A7M3PWZ1	A0A7M3PWZ1(GO:0071377)
GO:0003712	3	3	transcription coregulator activity	molecular_function	A protein or a member of a complex that interacts specifically and non-covalently with a DNA-bound DNA-binding transcription factor to either activate or repress the transcription of specific genes. Coregulators often act by altering chromatin structure and modifications. For example, one class of transcription coregulators modifies chromatin structure through covalent modification of histones. A…	2	GO:0003714;GO:0003712	5	A0A7M3RH32;A0A7M3R5G3;A0A7M3S0H6;A0A7M3PRK7;A0A7M3QH18	A0A7M3RH32(GO:0003714);A0A7M3R5G3(GO:0003714);A0A7M3S0H6(GO:0003712);A0A7M3PRK7(GO:0003714);A0A7M3QH18(GO:0003712)
GO:0101031	3	3	chaperone complex	cellular_component	A protein complex required for the non-covalent folding or unfolding, maturation, stabilization or assembly or disassembly of macromolecular structures. Usually active during or immediately after completion of translation. Many chaperone complexes contain heat shock proteins. [GOC:bhm, PMID:21855797]	1	GO:0005832	1	A0A7M3R6Y1	A0A7M3R6Y1(GO:0005832)
GO:0005838	3	3	proteasome regulatory particle	cellular_component	A multisubunit complex, which caps one or both ends of the proteasome core complex. This complex recognizes and unfolds ubiquitinated proteins, and translocates them to the proteasome core complex. [GOC:mtg_sensu, GOC:rb]	1	GO:0005838	1	A0A7M3RGI5	A0A7M3RGI5(GO:0005838)
GO:0005839	3	3	proteasome core complex	cellular_component	A multisubunit barrel shaped endoprotease complex, which is the core of the proteasome complex. [GOC:rb, PMID:10806206]	1	GO:0005839	1	A0A7M3QIW0	A0A7M3QIW0(GO:0005839)
GO:0097546	3	3	ciliary base	cellular_component	Area of the cilium (also called flagellum) where the basal body and the axoneme are anchored to the plasma membrane. The ciliary base encompasses the distal part of the basal body, transition fibers and transition zone and is structurally and functionally very distinct from the rest of the cilium. In this area proteins are sorted and filtered before entering the cilium, and many ciliary proteins …	1	GO:0097546	1	A0A7M3PWZ1	A0A7M3PWZ1(GO:0097546)
GO:0005930	3	3	axoneme	cellular_component	The bundle of microtubules and associated proteins that forms the core of cilia (also called flagella) in eukaryotic cells and is responsible for their movements. [GOC:bf, GOC:cilia, ISBN:0198547684]	1	GO:0005930	2	A0A7M3QDK6;A0A7M3R3P4	A0A7M3QDK6(GO:0005930);A0A7M3R3P4(GO:0005930)
GO:0005200	3	3	structural constituent of cytoskeleton	molecular_function	The action of a molecule that contributes to the structural integrity of a cytoskeletal structure. [GOC:mah]	1	GO:0005200	6	A0A7M3R5S0;A0A7M3QYT7;A0A7M3Q5J2;A0A7M3VJA6;A0A7M3PYL6;A0A7M3QV85	A0A7M3R5S0(GO:0005200);A0A7M3QYT7(GO:0005200);A0A7M3Q5J2(GO:0005200);A0A7M3VJA6(GO:0005200);A0A7M3PYL6(GO:0005200);A0A7M3QV85(GO:0005200)
GO:0090734	3	3	site of DNA damage	cellular_component	A region of a chromosome at which DNA damage has occurred. DNA damage signaling and repair proteins accumulate at the lesion to respond to the damage and repair the DNA to form a continuous DNA helix. [GOC:pg]	1	GO:0035861	1	A0A7M3PU53	A0A7M3PU53(GO:0035861)
GO:0019725	3	5	cellular homeostasis	biological_process	Any process involved in the maintenance of an internal steady state at the level of the cell. [GOC:isa_complete, GOC:jl, ISBN:0395825172]	6	GO:0006879;GO:0006878;GO:0051480;GO:0006874;GO:0001678;GO:0051560	6	A0A7M3PR87;A0A7M3QVA0;A0A7M3R9C7;A0A7M3QTE4;A0A7M3QE67;A0A7M3RK49	A0A7M3PR87(GO:0051560);A0A7M3QVA0(GO:0001678);A0A7M3R9C7(GO:0006874);A0A7M3QTE4(GO:0006879);A0A7M3QE67(GO:0051480;GO:0006874);A0A7M3RK49(GO:0006878)
GO:0030234	3	3	enzyme regulator activity	molecular_function	Binds to and modulates the activity of an enzyme. [GOC:dph, GOC:mah, GOC:tb]	9	GO:0019888;GO:0030234;GO:0005096;GO:0005094;GO:0016538;GO:0019828;GO:0008603;GO:0000774;GO:0004865	19	A0A7M3PXI8;A0A7M3RBF4;A0A7M3QRP4;A0A7M3QB74;A0A7M3RDC8;A0A7M3QBP1;A0A7M3PYF1;A0A7M3QDU5;A0A7M3RQP7;A0A7M3R084;A0A7M3R7D0;A0A7M3RKT7;A0A7M3QNH1;A0A7M3R9A7;A0A7M3Q495;A0A7M3QQF4;A0A7M3R0R6;A0A7M3PTD7;A0A7M3QIG8	A0A7M3PXI8(GO:0000774);A0A7M3RBF4(GO:0005096);A0A7M3QRP4(GO:0019828);A0A7M3QB74(GO:0005094);A0A7M3RDC8(GO:0005096);A0A7M3QBP1(GO:0016538);A0A7M3PYF1(GO:0030234);A0A7M3QDU5(GO:0008603);A0A7M3RQP7(GO:0005096);A0A7M3R084(GO:0030234);A0A7M3R7D0(GO:0016538);A0A7M3RKT7(GO:0005096);A0A7M3QNH1(GO:0005096);A0A7M3R9A7(GO:0016538);A0A7M3Q495(GO:0005096);A0A7M3QQF4(GO:0005096);A0A7M3R0R6(GO:0030234);A0A7M3PT…
GO:0005515	3	3	protein binding	molecular_function	Interacting selectively and non-covalently with any protein or protein complex (a complex of two or more proteins that may include other nonprotein molecules). [GOC:go_curators]	38	GO:0008022;GO:0051087;GO:0044389;GO:0031072;GO:0005085;GO:0032027;GO:0031267;GO:0034237;GO:0097718;GO:0031593;GO:0005484;GO:0031369;GO:0005078;GO:1990381;GO:0045505;GO:0051082;GO:0003779;GO:0051959;GO:0008017;GO:0042802;GO:0008134;GO:0051010;GO:0051015;GO:0017124;GO:0019901;GO:0019903;GO:0008157;GO:0030276;GO:0019904;GO:0031624;GO:0031625;GO:0008092;GO:0043130;GO:0051787;GO:0005516;GO:0046983;GO:…	94	A0A7M3QHJ6;A0A7M3QRP4;A0A7M3S008;A0A7M3Q7R7;A0A7M3Q9K1;A0A7M3QTU0;A0A7M3QC18;A0A7M3PS32;A0A7M3RJC7;A0A7M3PYL6;A0A7M3RNS5;A0A7M3RV54;A0A7M3PUD0;A0A7M3PY09;A0A7M3PTW6;A0A7M3RAK9;A0A7M3VJA6;A0A7M3Q260;A0A7M3PTD7;A0A7M3RA25;A0A7M3PXV9;A0A7M3PYM8;A0A7M3RF81;A0A7M3R5K2;A0A7M3Q5J2;A0A7M3PVX2;A0A7M3QV85;A0A7M3QZW3;A0A7M3PXI8;A0A7M3PR87;K7XWZ0;A0A7M3QLS0;A0A7M3R747;A0A7M3R2B2;A0A7M3Q8P2;A0A7M3PVV5;A0A7M3Q…	A0A7M3QHJ6(GO:0005085);A0A7M3QRP4(GO:0097718;GO:0042802;GO:0008017);A0A7M3S008(GO:0005085);A0A7M3Q7R7(GO:0008017);A0A7M3Q9K1(GO:0005085);A0A7M3QTU0(GO:0005078);A0A7M3QC18(GO:0008017);A0A7M3PS32(GO:0043130;GO:0031593);A0A7M3RJC7(GO:0044389);A0A7M3PYL6(GO:0051015);A0A7M3RNS5(GO:0003779);A0A7M3RV54(GO:0051015);A0A7M3PUD0(GO:0005085);A0A7M3PY09(GO:0003779);A0A7M3PTW6(GO:0051082);A0A7M3RAK9(GO:0005085…
GO:0097367	3	3	carbohydrate derivative binding	molecular_function	Interacting selectively and non-covalently with a carbohydrate derivative. [GOC:pr]	9	GO:0030553;GO:0030552;GO:0097367;GO:0035374;GO:0000062;GO:0043531;GO:0001530;GO:0005524;GO:0005525	129	A0A7M3QSW9;A0A7M3RB15;A0A7M3Q8V0;A0A7M3Q057;A0A7M3R251;A0A7M3PRQ6;A0A7M3VKB9;A0A7M3RBU9;A0A7M3QKT1;A0A7M3QGF6;A0A7M3R3J1;A0A7M3Q6R3;A0A7M3QWL1;A0A7M3QXV6;A0A7M3RR24;A0A7M3QP24;A0A7M3QL54;A0A7M3QS31;A0A7M3RV54;A0A7M3PTW6;A0A7M3RVI8;A0A7M3QBB6;A0A7M3QVA0;A0A7M3QPJ6;A0A7M3R0Q2;A0A7M3R8I3;A0A7M3RC27;A0A7M3Q5Y5;A0A7M3Q5Y6;A0A7M3RAQ3;A0A7M3Q7B7;A0A7M3RZ12;A0A7M3QTE0;A0A7M3R009;A0A7M3QJR8;A0A7M3Q5J2;A0A…	A0A7M3QSW9(GO:0005524);A0A7M3RB15(GO:0005524);A0A7M3Q8V0(GO:0005524);A0A7M3Q057(GO:0005524);A0A7M3R251(GO:0005524);A0A7M3PRQ6(GO:0005524);A0A7M3VKB9(GO:0005524);A0A7M3RBU9(GO:0005524);A0A7M3QKT1(GO:0005525);A0A7M3QGF6(GO:0005524);A0A7M3R3J1(GO:0005524);A0A7M3Q6R3(GO:0005524);A0A7M3QWL1(GO:0005525);A0A7M3QXV6(GO:0005524);A0A7M3RR24(GO:0005524);A0A7M3QP24(GO:0005524);A0A7M3QL54(GO:0005524);A0A7M3QS…
GO:0002253	3	7	activation of immune response	biological_process	Any process that initiates an immune response. [GO_REF:0000022, GOC:add, ISBN:0781735149]	1	GO:0002223	1	A0A7M3PWZ1	A0A7M3PWZ1(GO:0002223)
GO:0055114	3	3	oxidation-reduction process	biological_process	A metabolic process that results in the removal or addition of one or more electrons to or from a substance, with or without the concomitant removal or addition of a proton or protons. [GOC:dhl, GOC:ecd, GOC:jh2, GOC:jid, GOC:mlg, GOC:rph]	6	GO:0022900;GO:0005977;GO:0005980;GO:0005978;GO:0009060;GO:0022904	9	A0A7M3RD51;A0A7M3RVH1;A0A7M3QWR0;A0A7M3Q7F7;A0A7M3QZ06;A0A7M3QZ56;A0A7M3RAJ3;A0A7M3QIC0;A0A7M3QAU7	A0A7M3RD51(GO:0005977);A0A7M3RVH1(GO:0022904);A0A7M3QWR0(GO:0005977);A0A7M3Q7F7(GO:0022900);A0A7M3QZ06(GO:0022900);A0A7M3QZ56(GO:0005978);A0A7M3RAJ3(GO:0005978);A0A7M3QIC0(GO:0005980;GO:0005978);A0A7M3QAU7(GO:0009060)
GO:0071827	3	7	plasma lipoprotein particle organization	biological_process	A protein-lipid complex subunit organization process that results in the formation, disassembly, or alteration of a plasma lipoprotein particle. A plasma lipoprotein particle is a spherical particle with a hydrophobic core of triglycerides and/or cholesterol esters, surrounded by an amphipathic monolayer of phospholipids, cholesterol and apolipoproteins. [GOC:BHF, GOC:mah]	1	GO:0034380	1	A0A7M3PWZ1	A0A7M3PWZ1(GO:0034380)
GO:0051702	3	3	interaction with symbiont	biological_process	An interaction between two organisms living together in more or less intimate association. The term symbiont is used for the smaller (macro) of the two members of a symbiosis; the various forms of symbiosis include parasitism, commensalism and mutualism. [GOC:cc]	1	GO:0051873	1	A0A7M3QRP4	A0A7M3QRP4(GO:0051873)
GO:0051707	3	5	response to other organism	biological_process	Any process that results in a change in state or activity of a cell or an organism (in terms of movement, secretion, enzyme production, gene expression, etc.) as a result of a stimulus from another living organism. [GOC:ai]	4	GO:0050832;GO:0009617;GO:0051873;GO:0061844	2	A0A7M3QRP4;A0A7M3RUY2	A0A7M3QRP4(GO:0051873;GO:0061844;GO:0050832);A0A7M3RUY2(GO:0009617)
GO:1990351	3	3	transporter complex	cellular_component	A protein complex facilitating transport of molecules (proteins, small molecules, nucleic acids) into, out of or within a cell, or between cells. [GOC:bhm, PMID:15449578]	1	GO:0005890	1	A0A7M3QW53	A0A7M3QW53(GO:0005890)
GO:0043226	3	3	organelle	cellular_component	Organized structure of distinctive morphology and function. Includes the nucleus, mitochondria, plastids, vacuoles, vesicles, ribosomes and the cytoskeleton, and prokaryotic structures such as anammoxosomes and pirellulosomes. Excludes the plasma membrane. [GOC:go_curators]	24	GO:0008021;GO:0015629;GO:0030016;GO:0097730;GO:0005814;GO:0005929;GO:0030136;GO:0005856;GO:0005730;GO:0031514;GO:0031410;GO:0005634;GO:0005811;GO:0005777;GO:0005739;GO:0005694;GO:0005794;GO:0015630;GO:0014069;GO:0005840;GO:0042470;GO:0043231;GO:0005783;GO:0005768	157	A0A7M3Q8M9;A0A7M3Q5Y6;A0A7M3Q8V0;A0A7M3QEV3;A0A7M3PRQ6;A0A7M3PWK4;A0A7M3RBU9;A0A7M3QRP4;A0A7M3QIF8;A0A7M3QXV8;A0A7M3RXN7;A0A7M3QZI2;A0A7M3QIW0;A0A7M3RF97;A0A7M3Q4R3;A0A7M3Q6C3;A0A7M3PRK7;A0A7M3PYL6;A0A7M3RNS5;A0A7M3Q0Q6;A0A7M3QDF4;A0A7M3PVY9;A0A7M3QS31;A0A7M3RV54;A0A7M3Q5V1;A0A7M3PY09;A0A7M3RVI8;A0A7M3QJ77;A0A7M3VJA6;A0A7M3PTD7;A0A7M3QF25;A0A7M3RFR6;A0A7M3R164;A0A7M3PXV9;A0A7M3RGV6;A0A7M3Q5Q9;A0A…	A0A7M3Q8M9(GO:0031410;GO:0043231);A0A7M3Q5Y6(GO:0005739);A0A7M3Q8V0(GO:0005634);A0A7M3QEV3(GO:0005634);A0A7M3PRQ6(GO:0005634);A0A7M3PWK4(GO:0005794);A0A7M3RBU9(GO:0005634);A0A7M3QRP4(GO:0005634;GO:0005811;GO:0015630);A0A7M3QIF8(GO:0043231);A0A7M3QXV8(GO:0005783);A0A7M3RXN7(GO:0005634);A0A7M3QZI2(GO:0005730);A0A7M3QIW0(GO:0005634);A0A7M3RF97(GO:0005634);A0A7M3Q4R3(GO:0005634);A0A7M3Q6C3(GO:0005634…
GO:0070469	3	3	respirasome	cellular_component	The protein complexes that form the electron transport system (the respiratory chain), associated with a cell membrane, usually the plasma membrane (in prokaryotes) or the inner mitochondrial membrane (on eukaryotes). The respiratory chain complexes transfer electrons from an electron donor to an electron acceptor and are associated with a proton pump to create a transmembrane electrochemical gra…	1	GO:0070469	1	A0A7M3QQ70	A0A7M3QQ70(GO:0070469)
GO:1901567	3	3	fatty acid derivative binding	molecular_function	Interacting selectively and non-covalently with fatty acid derivative. [GOC:pr, GOC:TermGenie]	1	GO:0000062	2	A0A7M3PZC0;A0A7M3PT00	A0A7M3PZC0(GO:0000062);A0A7M3PT00(GO:0000062)
GO:0003700	3	3	DNA-binding transcription factor activity	molecular_function	A protein or a member of a complex that interacts selectively and non-covalently with a specific DNA sequence (sometimes referred to as a motif) within the regulatory region of a gene to modulate transcription. Regulatory regions include promoters (proximal and distal) and enhancers. Genes are transcriptional units, and include bacterial operons. [GOC:txnOH-2018]	3	GO:0003700;GO:0001227;GO:0000981	4	A0A7M3R6B7;A0A7M3QDB8;A0A7M3RGI8;A0A7M3R6P9	A0A7M3R6B7(GO:0003700);A0A7M3QDB8(GO:0000981);A0A7M3RGI8(GO:0001227);A0A7M3R6P9(GO:0003700)
GO:1902494	3	3	catalytic complex	cellular_component	A protein complex which is capable of catalytic activity. [GOC:bhm, GOC:TermGenie, PMID:8077207]	17	GO:0000015;GO:0016586;GO:0033503;GO:0000159;GO:0000502;GO:0030891;GO:0000172;GO:0005868;GO:0000151;GO:0000839;GO:0005858;GO:0005655;GO:0048188;GO:0045281;GO:0009331;GO:0016514;GO:0030286	32	A0A7M3Q057;A0A7M3QLW0;A0A7M3R747;A0A7M3QGB7;A0A7M3Q524;A0A7M3QV17;A0A7M3RIH4;A0A7M3RI74;A0A7M3QE32;A0A7M3RX11;A0A7M3PS32;A0A7M3PSY2;A0A7M3RMA8;A0A7M3R8A6;A0A7M3QJQ1;A0A7M3RAQ3;A0A7M3QS31;A0A7M3PWY3;A0A7M3QBB6;A0A7M3PYF1;A0A7M3QDK6;A0A7M3RLU8;A0A7M3QQN3;A0A7M3RV84;A0A7M3QPJ6;A0A7M3PW79;A0A7M3QIG8;A0A7M3RA32;A0A7M3R7W7;A0A7M3RF97;A0A7M3PSD4;A0A7M3QZS9	A0A7M3Q057(GO:0030286);A0A7M3QLW0(GO:0005858);A0A7M3R747(GO:0000839);A0A7M3QGB7(GO:0005868);A0A7M3Q524(GO:0005868);A0A7M3QV17(GO:0005858);A0A7M3RIH4(GO:0000172;GO:0005655);A0A7M3RI74(GO:0000151);A0A7M3QE32(GO:0030286);A0A7M3RX11(GO:0009331);A0A7M3PS32(GO:0000502);A0A7M3PSY2(GO:0000502);A0A7M3RMA8(GO:0030286);A0A7M3R8A6(GO:0000151);A0A7M3QJQ1(GO:0016514);A0A7M3RAQ3(GO:0005858);A0A7M3QS31(GO:003028…
GO:0006807	3	3	nitrogen compound metabolic process	biological_process	The chemical reactions and pathways involving organic or inorganic compounds that contain nitrogen. [GOC:jl, ISBN:0198506732]	96	GO:0006777;GO:0030422;GO:0031054;GO:0006303;GO:0016574;GO:0044206;GO:0006541;GO:0006542;GO:0006265;GO:0006470;GO:0009190;GO:0006665;GO:0006172;GO:0016570;GO:0006284;GO:0006281;GO:0046033;GO:0006289;GO:0000462;GO:0030163;GO:0006048;GO:0044211;GO:0070734;GO:0000012;GO:0006270;GO:0000398;GO:0016567;GO:0006370;GO:0006166;GO:0006672;GO:0020027;GO:0051103;GO:0006807;GO:0045116;GO:0000209;GO:0001682;GO:…	140	A0A7M3PVG1;A0A7M3QRP4;A0A7M3Q8V0;A0A7M3PRQ6;A0A7M3VKB9;A0A7M3Q468;A0A7M3Q467;A0A7M3QB37;A0A7M3R3J1;A0A7M3QIW6;A0A7M3RXN7;A0A7M3RPJ5;A0A7M3QZI2;A0A7M3QIW0;A0A7M3R4S9;A0A7M3PS32;A0A7M3RJC7;A0A7M3RBB7;A0A7M3Q6C3;A0A7M3QXV6;A0A7M3QP24;A0A7M3Q2J3;A0A7M3Q0Q7;A0A7M3Q0Q6;A0A7M3QDF4;A0A7M3Q827;A0A7M3RPN2;A0A7M3R8A6;A0A7M3R0I4;A0A7M3RVI8;A0A7M3QAU7;A0A7M3QJ77;A0A7M3RC27;A0A7M3Q5Y6;A0A7M3QF25;A0A7M3PZ22;A0A…	A0A7M3PVG1(GO:0006396);A0A7M3QRP4(GO:0006096;GO:0035606);A0A7M3Q8V0(GO:0006270);A0A7M3PRQ6(GO:0031123;GO:0043631;GO:0006397);A0A7M3VKB9(GO:0006542);A0A7M3Q468(GO:0071586);A0A7M3Q467(GO:0030433);A0A7M3QB37(GO:0044211;GO:0044206;GO:0009116);A0A7M3R3J1(GO:0006435);A0A7M3QIW6(GO:0006396;GO:0001522);A0A7M3RXN7(GO:0006397);A0A7M3RPJ5(GO:0006412);A0A7M3QZI2(GO:0006364);A0A7M3QIW0(GO:0051603);A0A7M3R4S9(…
GO:0005861	3	3	troponin complex	cellular_component	A complex of accessory proteins (typically troponin T, troponin I and troponin C) found associated with actin in muscle thin filaments; involved in calcium regulation of muscle contraction. [ISBN:0815316194]	1	GO:0005861	1	A0A7M3QS06	A0A7M3QS06(GO:0005861)
GO:0007034	3	5	vacuolar transport	biological_process	The directed movement of substances into, out of or within a vacuole. [GOC:ai]	1	GO:0007034	2	A0A7M3R1Q0;A0A7M3PVW5	A0A7M3R1Q0(GO:0007034);A0A7M3PVW5(GO:0007034)
GO:0033218	3	3	amide binding	molecular_function	Interacting selectively and non-covalently with an amide, any derivative of an oxoacid in which an acidic hydroxy group has been replaced by an amino or substituted amino group. [GOC:mah]	1	GO:0000062	2	A0A7M3PZC0;A0A7M3PT00	A0A7M3PZC0(GO:0000062);A0A7M3PT00(GO:0000062)
GO:0009058	3	3	biosynthetic process	biological_process	The chemical reactions and pathways resulting in the formation of substances; typically the energy-requiring part of metabolism in which simpler substances are transformed into more complex ones. [GOC:curators, ISBN:0198547684]	35	GO:0006633;GO:0006777;GO:0009435;GO:0055129;GO:0006542;GO:0042761;GO:0006094;GO:0006228;GO:0044206;GO:0016024;GO:0006729;GO:0006241;GO:0006260;GO:0006506;GO:0006368;GO:0009190;GO:0032543;GO:0006172;GO:0006166;GO:0030148;GO:0006086;GO:0006177;GO:0009058;GO:0009264;GO:0006183;GO:0006048;GO:0044211;GO:0002182;GO:0005978;GO:0030497;GO:0032264;GO:0006351;GO:0032324;GO:0006414;GO:0006412	58	A0A7M3QNT9;A0A7M3QRP4;A0A7M3QVD5;A0A7M3QF25;A0A7M3R9H4;A0A7M3VKB9;A0A7M3QG71;A0A7M3RBW7;A0A7M3VJ67;A0A7M3RNE9;A0A7M3QB37;A0A7M3RUZ6;A0A7M3R8T8;A0A7M3RLT8;A0A7M3RPJ5;A0A7M3R4S9;A0A7M3QIF8;A0A7M3QXT7;A0A7M3Q1S6;A0A7M3PWT4;A0A7M3Q0Q7;A0A7M3RAJ3;A0A7M3QDF4;A0A7M3RBN5;A0A7M3R7P7;A0A7M3RE48;A0A7M3PWY3;A0A7M3RPN2;A0A7M3QDQ4;A0A7M3RTF3;A0A7M3QAD3;A0A7M3RFX8;A0A7M3QIC0;A0A7M3RBK8;A0A7M3R5G1;A0A7M3Q517;A0A…	A0A7M3QNT9(GO:0032264;GO:0006166);A0A7M3QRP4(GO:0006094);A0A7M3QVD5(GO:0006777;GO:0032324);A0A7M3QF25(GO:0006351);A0A7M3R9H4(GO:0006351);A0A7M3VKB9(GO:0006542);A0A7M3QG71(GO:0006260);A0A7M3RBW7(GO:0002182);A0A7M3VJ67(GO:0032543);A0A7M3RNE9(GO:0006260);A0A7M3QB37(GO:0044211;GO:0044206);A0A7M3RUZ6(GO:0006260);A0A7M3R8T8(GO:0016024);A0A7M3RLT8(GO:0006412);A0A7M3RPJ5(GO:0006412);A0A7M3R4S9(GO:0006351…
GO:0044815	3	3	DNA packaging complex	cellular_component	A protein complex that plays a role in the process of DNA packaging. [GOC:jl]	2	GO:0000796;GO:0000786	4	A0A7M3Q8P2;A0A7M3R442;A0A7M3QHB6;A0A7M3QCJ3	A0A7M3Q8P2(GO:0000786);A0A7M3R442(GO:0000796);A0A7M3QHB6(GO:0000796);A0A7M3QCJ3(GO:0000786)
GO:0043167	3	3	ion binding	molecular_function	Interacting selectively and non-covalently with ions, charged atoms or groups of atoms. [GOC:jl]	25	GO:0000287;GO:0035374;GO:0030170;GO:0043169;GO:0030955;GO:0050660;GO:0005543;GO:0005544;GO:0005545;GO:0000062;GO:0005509;GO:0005506;GO:0046872;GO:0001786;GO:0005524;GO:0005525;GO:0031418;GO:0030145;GO:0043531;GO:0030553;GO:0030552;GO:0005507;GO:0035091;GO:0070403;GO:0008270	241	A0A7M3QSW9;A0A7M3RD51;A0A7M3RD99;A0A7M3Q8V0;A0A7M3Q057;A0A7M3R8J2;A0A7M3R251;A0A7M3PRQ6;A0A7M3VKB9;A0A7M3RBU9;A0A7M3QAR8;A0A7M3QGF6;A0A7M3R3J1;A0A7M3QEN1;A0A7M3Q6R3;A0A7M3QC18;A0A7M3RX11;A0A7M3Q1H2;A0A7M3QWL1;A0A7M3Q4R3;A0A7M3QC14;A0A7M3RR24;A0A7M3QP24;A0A7M3PYU7;A0A7M3QL54;A0A7M3QBY1;A0A7M3PV22;A0A7M3PVY9;A0A7M3QS31;A0A7M3RV54;A0A7M3RPN2;A0A7M3PUD0;A0A7M3PTW5;A0A7M3PTW6;A0A7M3Q777;A0A7M3RVI8;A0A…	A0A7M3QSW9(GO:0005524);A0A7M3RD51(GO:0030170);A0A7M3RD99(GO:0005509);A0A7M3Q8V0(GO:0005524;GO:0046872);A0A7M3Q057(GO:0005509;GO:0005524);A0A7M3R8J2(GO:0008270);A0A7M3R251(GO:0005524);A0A7M3PRQ6(GO:0005524);A0A7M3VKB9(GO:0005524);A0A7M3RBU9(GO:0005524);A0A7M3QAR8(GO:0008270);A0A7M3QGF6(GO:0005524);A0A7M3R3J1(GO:0005524);A0A7M3QEN1(GO:0000287);A0A7M3Q6R3(GO:0005524);A0A7M3QC18(GO:0005509);A0A7M3RX1…
GO:0007272	3	3	ensheathment of neurons	biological_process	The process in which glial cells envelop neuronal cell bodies and/or axons to form an insulating layer. This can take the form of myelinating or non-myelinating ensheathment. [GOC:dgh, GOC:dph, GOC:tb]	1	GO:0042552	1	A0A7M3QX82	A0A7M3QX82(GO:0042552)
GO:0007275	3	4	multicellular organism development	biological_process	The biological process whose specific outcome is the progression of a multicellular organism over time from an initial condition (e.g. a zygote or a young adult) to a later condition (e.g. a multicellular animal or an aged adult). [GOC:dph, GOC:ems, GOC:isa_complete, GOC:tb]	1	GO:0043009	1	A0A7M3QKT1	A0A7M3QKT1(GO:0043009)
GO:0016020	3	3	membrane	cellular_component	A lipid bilayer along with all the proteins and protein complexes embedded in it an attached to it. [GOC:dos, GOC:mah, ISBN:0815316194]	21	GO:0005741;GO:0033017;GO:0045121;GO:0000421;GO:0030663;GO:0005743;GO:0016324;GO:0033116;GO:0016020;GO:0031965;GO:0032154;GO:0005789;GO:0034045;GO:0030659;GO:0030658;GO:0098826;GO:0005905;GO:0005886;GO:0032580;GO:0031966;GO:0000139	71	A0A7M3QX82;A0A7M3Q5F8;A0A7M3PXI8;A0A7M3QRP4;A0A7M3QVD5;A0A7M3Q3B3;A0A7M3RB15;A0A7M3RKH0;A0A7M3QW78;A0A7M3RVH1;A0A7M3QZ05;A0A7M3QZ06;A0A7M3R747;A0A7M3R989;A0A7M3Q468;A0A7M3QJ39;A0A7M3Q8M9;A0A7M3QT96;A0A7M3RE99;A0A7M3R6Y4;A0A7M3QBT6;A0A7M3RBF4;A0A7M3Q2S9;A0A7M3RBD8;A0A7M3QPX2;A0A7M3PYQ6;A0A7M3QFQ7;A0A7M3QDF9;A0A7M3Q3T5;A0A7M3PYL6;A0A7M3RR62;A0A7M3QWR0;A0A7M3PZD4;A0A7M3RH19;A0A7M3QLA3;A0A7M3PX24;A0A…	A0A7M3QX82(GO:0016020;GO:0005886);A0A7M3Q5F8(GO:0005886);A0A7M3PXI8(GO:0016020);A0A7M3QRP4(GO:0016020;GO:0031965;GO:0005886);A0A7M3QVD5(GO:0016020);A0A7M3Q3B3(GO:0000139);A0A7M3RB15(GO:0005886);A0A7M3RKH0(GO:0005789);A0A7M3QW78(GO:0016020);A0A7M3RVH1(GO:0005743);A0A7M3QZ05(GO:0016020);A0A7M3QZ06(GO:0030658);A0A7M3R747(GO:0005789);A0A7M3R989(GO:0016020);A0A7M3Q468(GO:0016020);A0A7M3QJ39(GO:0000139…
GO:0048609	3	3	multicellular organismal reproductive process	biological_process	The process, occurring above the cellular level, that is pertinent to the reproductive function of a multicellular organism. This includes the integrated processes at the level of tissues and organs. [GOC:dph, GOC:jid, GOC:tb]	1	GO:0007283	2	A0A7M3PWZ1;A0A7M3QB56	A0A7M3PWZ1(GO:0007283);A0A7M3QB56(GO:0007283)
GO:0044281	3	3	small molecule metabolic process	biological_process	The chemical reactions and pathways involving small molecules, any low molecular weight, monomeric, non-encoded molecule. [GOC:curators, GOC:pde, GOC:vw]	38	GO:0006633;GO:0006435;GO:0019679;GO:0019752;GO:0009435;GO:0055129;GO:0042761;GO:0006096;GO:0006094;GO:0019563;GO:0044206;GO:0006520;GO:0006541;GO:0006542;GO:0006012;GO:0006241;GO:0009190;GO:0006172;GO:0006729;GO:0006427;GO:0019318;GO:0006086;GO:0046033;GO:0009264;GO:0006183;GO:0006048;GO:0044211;GO:0006177;GO:0006083;GO:0033512;GO:0030497;GO:0032264;GO:0006228;GO:0006166;GO:0006006;GO:0006000;GO:…	40	A0A7M3QHF8;A0A7M3QNT9;A0A7M3QRP4;A0A7M3PTB8;A0A7M3PTE1;A0A7M3VJ67;A0A7M3Q0Q7;A0A7M3QB37;A0A7M3PWT4;A0A7M3R8M2;A0A7M3RWB1;A0A7M3RBB7;A0A7M3QLZ5;A0A7M3QXT7;A0A7M3Q1S6;A0A7M3QKE8;A0A7M3RBN5;A0A7M3R3J1;A0A7M3RLL8;A0A7M3RFX8;A0A7M3QVA0;A0A7M3QWZ0;A0A7M3QAB2;A0A7M3Q5Y6;A0A7M3QM78;A0A7M3QVX4;A0A7M3QIC3;A0A7M3QE05;A0A7M3Q517;A0A7M3Q813;A0A7M3VJT9;A0A7M3RX23;A0A7M3Q3N0;A0A7M3Q7M5;A0A7M3QAJ6;A0A7M3QVU7;A0A…	A0A7M3QHF8(GO:0019752);A0A7M3QNT9(GO:0032264;GO:0006166);A0A7M3QRP4(GO:0006096;GO:0006094;GO:0006006);A0A7M3PTB8(GO:0006006);A0A7M3PTE1(GO:0006096);A0A7M3VJ67(GO:0006427);A0A7M3Q0Q7(GO:0009190);A0A7M3QB37(GO:0044211;GO:0044206;GO:0009116);A0A7M3PWT4(GO:0006048;GO:0006541);A0A7M3R8M2(GO:0019679;GO:0006083);A0A7M3RWB1(GO:0019563);A0A7M3RBB7(GO:0009116);A0A7M3QLZ5(GO:0006012);A0A7M3QXT7(GO:0006633);…
GO:0098794	3	3	postsynapse	cellular_component	The part of a synapse that is part of the post-synaptic cell. [GOC:dos]	1	GO:0098794	1	A0A7M3RFP8	A0A7M3RFP8(GO:0098794)
GO:0016787	3	3	hydrolase activity	molecular_function	Catalysis of the hydrolysis of various bonds, e.g. C-O, C-N, C-C, phosphoric anhydride bonds, etc. Hydrolase is the systematic name for any enzyme of EC class 3. [ISBN:0198506732]	51	GO:0004176;GO:0004252;GO:0032041;GO:0036402;GO:0004114;GO:0004521;GO:0004135;GO:0008239;GO:0004523;GO:0016887;GO:0003678;GO:0004222;GO:0008233;GO:0004298;GO:0003876;GO:0008234;GO:0008237;GO:0004525;GO:0004181;GO:0008569;GO:0004651;GO:0070006;GO:0003986;GO:1990939;GO:0003774;GO:0016787;GO:0070122;GO:0008138;GO:0003924;GO:0004386;GO:0016891;GO:0004844;GO:0004843;GO:0004721;GO:0016818;GO:0070615;GO:…	91	A0A7M3Q8V0;A0A7M3QAG7;A0A7M3RG20;A0A7M3R251;A0A7M3Q468;A0A7M3RBU9;A0A7M3QE05;A0A7M3QIW0;A0A7M3QWL1;A0A7M3QP24;A0A7M3R4J2;A0A7M3Q057;A0A7M3RGI5;A0A7M3PTW6;A0A7M3QKA6;A0A7M3RVI8;A0A7M3QBB6;A0A7M3QBB7;A0A7M3Q7M5;A0A7M3Q5Y5;A0A7M3RAQ3;A0A7M3R0I4;A0A7M3QFV9;A0A7M3Q5J2;A0A7M3QL65;A0A7M3QAV8;A0A7M3R2M1;A0A7M3PW52;A0A7M3QSN7;A0A7M3R1Q9;A0A7M3QKZ8;A0A7M3RJM5;A0A7M3RNE9;A0A7M3QV17;A0A7M3Q4K7;A0A7M3QE34;A0A…	A0A7M3Q8V0(GO:0003678);A0A7M3QAG7(GO:0016787);A0A7M3RG20(GO:0008234);A0A7M3R251(GO:0016887);A0A7M3Q468(GO:0004222);A0A7M3RBU9(GO:0004386;GO:0070615);A0A7M3QE05(GO:0008234);A0A7M3QIW0(GO:0004298);A0A7M3QWL1(GO:0003924);A0A7M3QP24(GO:0004525;GO:0016891;GO:0004386);A0A7M3R4J2(GO:0004521);A0A7M3Q057(GO:0008569);A0A7M3RGI5(GO:0070122;GO:0008237);A0A7M3PTW6(GO:0016887);A0A7M3QKA6(GO:0016787);A0A7M3RVI8…
GO:0030314	3	3	junctional membrane complex	cellular_component	Complex formed in muscle cells between the membrane of the sarcoplasmic reticulum and invaginations of the plasma membrane (T-tubules). [PMID:11535622]	1	GO:0030314	1	A0A7M3RKH0	A0A7M3RKH0(GO:0030314)
GO:0009607	3	3	response to biotic stimulus	biological_process	Any process that results in a change in state or activity of a cell or an organism (in terms of movement, secretion, enzyme production, gene expression, etc.) as a result of a biotic stimulus, a stimulus caused or produced by a living organism. [GOC:hb]	4	GO:0050832;GO:0009617;GO:0051873;GO:0061844	2	A0A7M3QRP4;A0A7M3RUY2	A0A7M3QRP4(GO:0051873;GO:0061844;GO:0050832);A0A7M3RUY2(GO:0009617)
GO:0030054	3	3	cell junction	cellular_component	A cellular component that forms a specialized region of connection between two or more cells, or between a cell and the extracellular matrix, or between two membrane-bound components of a cell, such as flagella. [GOC:aruk, GOC:bc, GOC:mah, http://www.vivo.colostate.edu/hbooks/cmb/cells/pmemb/junctions_a.html, ISBN:0198506732, PMID:26820516, PMID:28096264]	4	GO:0005925;GO:0045202;GO:0030054;GO:0005921	9	A0A7M3QBT6;A0A7M3PR87;A0A7M3QYT7;A0A7M3PTU9;A0A7M3QHT8;A0A7M3VJA6;A0A7M3PYL6;A0A7M3QNT6;A0A7M3QDE7	A0A7M3QBT6(GO:0005921);A0A7M3PR87(GO:0005925);A0A7M3QYT7(GO:0005925);A0A7M3PTU9(GO:0030054);A0A7M3QHT8(GO:0045202);A0A7M3VJA6(GO:0005925);A0A7M3PYL6(GO:0005925);A0A7M3QNT6(GO:0045202);A0A7M3QDE7(GO:0045202)
GO:0060090	3	3	molecular adaptor activity	molecular_function	The binding activity of a molecule that brings together two or more molecules through a selective, non-covalent, often stoichiometric interaction, permitting those molecules to function in a coordinated way. [GOC:mtg_MIT_16mar07, GOC:vw]	3	GO:0005078;GO:0005484;GO:0035615	3	A0A7M3QTU0;A0A7M3Q8M9;A0A7M3RA25	A0A7M3QTU0(GO:0005078);A0A7M3Q8M9(GO:0035615);A0A7M3RA25(GO:0005484)
GO:0008289	3	3	lipid binding	molecular_function	Interacting selectively and non-covalently with a lipid. [GOC:ai]	9	GO:0015485;GO:0035091;GO:0005543;GO:0005544;GO:0008289;GO:0005545;GO:0019992;GO:0001786;GO:0001530	18	A0A7M3QXV8;A0A7M3PTW5;A0A7M3RAK9;A0A7M3QA17;A0A7M3PR87;A0A7M3RS32;A0A7M3Q4S7;A0A7M3QDE7;A0A7M3RFX9;A0A7M3QHT8;A0A7M3R2L4;A0A7M3QHN3;A0A7M3QDF9;A0A7M3R773;A0A7M3QXA7;A0A7M3QV85;A0A7M3QEL7;A0A7M3Q8M9	A0A7M3QXV8(GO:0008289);A0A7M3PTW5(GO:0005544);A0A7M3RAK9(GO:0005543);A0A7M3QA17(GO:0005545);A0A7M3PR87(GO:0015485;GO:0005544;GO:0001786);A0A7M3RS32(GO:0005544);A0A7M3Q4S7(GO:0035091);A0A7M3QDE7(GO:0019992);A0A7M3RFX9(GO:0008289);A0A7M3QHT8(GO:0019992;GO:0005543);A0A7M3R2L4(GO:0005544);A0A7M3QHN3(GO:0008289);A0A7M3QDF9(GO:0008289);A0A7M3R773(GO:0008289);A0A7M3QXA7(GO:0001530);A0A7M3QV85(GO:0005543…
GO:0022406	3	3	membrane docking	biological_process	The initial attachment of a membrane or protein to a target membrane. Docking requires only that the proteins come close enough to interact and adhere. [GOC:isa_complete, PMID:27875684]	1	GO:0061817	1	A0A7M3QDF9	A0A7M3QDF9(GO:0061817)
GO:0022402	3	3	cell cycle process	biological_process	The cellular process that ensures successive accurate and complete genome replication and chromosome segregation. [GOC:isa_complete, GOC:mtg_cell_cycle]	8	GO:0000132;GO:0000916;GO:0000281;GO:0010457;GO:1903562;GO:0007099;GO:0007076;GO:0051653	6	A0A7M3RUY2;A0A7M3RGP4;A0A7M3R442;A0A7M3REM3;A0A7M3QHB6;A0A7M3R3P4	A0A7M3RUY2(GO:0051653);A0A7M3RGP4(GO:0007099;GO:0010457);A0A7M3R442(GO:0007076);A0A7M3REM3(GO:0000132);A0A7M3QHB6(GO:0007076);A0A7M3R3P4(GO:0000281;GO:1903562;GO:0000916)
GO:0070085	3	3	glycosylation	biological_process	The covalent attachment and further modification of carbohydrate residues to a substrate molecule. [GOC:hjd, GOC:mah]	2	GO:0033578;GO:0006486	3	A0A7M3Q827;A0A7M3RBY7;A0A7M3PV09	A0A7M3Q827(GO:0033578);A0A7M3RBY7(GO:0006486);A0A7M3PV09(GO:0006486)
GO:0005854	3	3	nascent polypeptide-associated complex	cellular_component	A heterodimeric protein complex that can reversibly bind to ribosomes, and is located in direct proximity to newly synthesized polypeptide chains as they emerge from the ribosome. [PMID:12475173, PMID:7568149]	1	GO:0005854	1	A0A7M3RVB1	A0A7M3RVB1(GO:0005854)
GO:0005852	3	3	eukaryotic translation initiation factor 3 complex	cellular_component	A complex of several polypeptides that plays at least two important roles in protein synthesis: First, eIF3 binds to the 40S ribosome and facilitates loading of the Met-tRNA/eIF2.GTP ternary complex to form the 43S preinitiation complex. Subsequently, eIF3 apparently assists eIF4 in recruiting mRNAs to the 43S complex. The eIF3 complex contains five conserved core subunits, and may contain severa…	1	GO:0005852	5	A0A7M3PS55;A0A7M3RA47;A0A7M3QEB6;A0A7M3R1Q9;A0A7M3PVC3	A0A7M3PS55(GO:0005852);A0A7M3RA47(GO:0005852);A0A7M3QEB6(GO:0005852);A0A7M3R1Q9(GO:0005852);A0A7M3PVC3(GO:0005852)
GO:0005853	3	3	eukaryotic translation elongation factor 1 complex	cellular_component	A multisubunit nucleotide exchange complex that binds GTP and aminoacyl-tRNAs, and catalyzes their codon-dependent placement at the A-site of the ribosome. In humans, the complex is composed of four subunits, alpha, beta, delta and gamma. [GOC:jl, PMID:10216950]	1	GO:0005853	2	A0A7M3RCB6;A0A7M3PZI2	A0A7M3RCB6(GO:0005853);A0A7M3PZI2(GO:0005853)
GO:0032259	3	3	methylation	biological_process	The process in which a methyl group is covalently attached to a molecule. [GOC:mah]	3	GO:0070734;GO:0097198;GO:0032259	9	A0A7M3QN49;A0A7M3PX17;A0A7M3Q1C3;A0A7M3RRN1;A0A7M3QWK5;A0A7M3R456;A0A7M3PV22;A0A7M3RLZ4;A0A7M3Q7K5	A0A7M3QN49(GO:0070734;GO:0032259);A0A7M3PX17(GO:0032259);A0A7M3Q1C3(GO:0097198);A0A7M3RRN1(GO:0032259);A0A7M3QWK5(GO:0032259);A0A7M3R456(GO:0032259);A0A7M3PV22(GO:0032259);A0A7M3RLZ4(GO:0032259);A0A7M3Q7K5(GO:0032259)
GO:0007165	3	5	signal transduction	biological_process	The cellular process in which a signal is conveyed to trigger a change in the activity or state of a cell. Signal transduction begins with reception of a signal (e.g. a ligand binding to a receptor or receptor activation by a stimulus such as light), or for signal transduction in the absence of ligand, signal-withdrawal or the activity of a constitutively active receptor. Signal transduction ends…	12	GO:0007205;GO:0007219;GO:0030968;GO:0048015;GO:0007229;GO:0097190;GO:0010737;GO:0007165;GO:0035556;GO:0007264;GO:0007186;GO:0002223	46	A0A7M3PR87;A0A7M3PX17;A0A7M3QJN5;A0A7M3QJ46;A0A7M3S008;A0A7M3R747;A0A7M3RWH1;A0A7M3Q9R1;A0A7M3QDB9;A0A7M3RBF4;A0A7M3RBD8;A0A7M3QEY6;A0A7M3Q1H2;A0A7M3QWL1;A0A7M3QK45;A0A7M3QAK4;A0A7M3Q591;A0A7M3PS15;A0A7M3QL54;A0A7M3Q0Q7;A0A7M3PS19;A0A7M3PUD0;A0A7M3QMP6;A0A7M3RYP0;A0A7M3RD65;A0A7M3Q0W6;A0A7M3R2Y3;A0A7M3RRN1;A0A7M3R8I3;A0A7M3QNW3;A0A7M3QIG8;A0A7M3R009;A0A7M3QC43;A0A7M3RQU2;A0A7M3RI68;A0A7M3QTE0;A0A…	A0A7M3PR87(GO:0097190);A0A7M3PX17(GO:0035556);A0A7M3QJN5(GO:0007165);A0A7M3QJ46(GO:0007165);A0A7M3S008(GO:0007264);A0A7M3R747(GO:0030968);A0A7M3RWH1(GO:0007165);A0A7M3Q9R1(GO:0007165);A0A7M3QDB9(GO:0007165);A0A7M3RBF4(GO:0007165);A0A7M3RBD8(GO:0007165);A0A7M3QEY6(GO:0007229);A0A7M3Q1H2(GO:0035556);A0A7M3QWL1(GO:0007264);A0A7M3QK45(GO:0035556);A0A7M3QAK4(GO:0035556);A0A7M3Q591(GO:0007165);A0A7M3PS…
GO:0004133	3	3	glycogen debranching enzyme activity	molecular_function	Catalysis of the cleavage of branch points in branched glycogen polymers. [ISBN:0198506732]	2	GO:0004134;GO:0004135	1	A0A7M3QIC0	A0A7M3QIC0(GO:0004134;GO:0004135)
GO:0009975	3	3	cyclase activity	molecular_function	Catalysis of a ring closure reaction. [ISBN:0198547684]	1	GO:0004383	1	A0A7M3QA68	A0A7M3QA68(GO:0004383)
GO:0048471	3	3	perinuclear region of cytoplasm	cellular_component	Cytoplasm situated near, or occurring around, the nucleus. [GOC:jid]	1	GO:0048471	1	A0A7M3RBW3	A0A7M3RBW3(GO:0048471)
GO:0038023	3	3	signaling receptor activity	molecular_function	Receiving a signal and transmitting it in the cell to initiate a change in cell activity. A signal is a physical entity or change in state that is used to transfer information in order to trigger a response. [GOC:bf, GOC:signaling]	4	GO:0001614;GO:0004675;GO:0004714;GO:0004930	7	A0A7M3QTK1;A0A7M3RFP8;A0A7M3QGF6;A0A7M3QZ05;A0A7M3RC27;A0A7M3RGV9;A0A7M3RGN3	A0A7M3QTK1(GO:0004714);A0A7M3RFP8(GO:0001614);A0A7M3QGF6(GO:0004714);A0A7M3QZ05(GO:0004675);A0A7M3RC27(GO:0004714);A0A7M3RGV9(GO:0004930);A0A7M3RGN3(GO:0004714)
GO:0006457	3	3	protein folding	biological_process	The process of assisting in the covalent and noncovalent assembly of single chain polypeptides or multisubunit complexes into the correct tertiary structure. [GOC:go_curators, GOC:rb]	1	GO:0006457	7	A0A7M3R2C4;A0A7M3PTW6;K7XWZ0;A0A7M3QLS0;A0A7M3PTY2;A0A7M3QGT7;A0A7M3R6Y1	A0A7M3R2C4(GO:0006457);A0A7M3PTW6(GO:0006457);K7XWZ0(GO:0006457);A0A7M3QLS0(GO:0006457);A0A7M3PTY2(GO:0006457);A0A7M3QGT7(GO:0006457);A0A7M3R6Y1(GO:0006457)
GO:0003006	3	3	developmental process involved in reproduction	biological_process	A developmental process in which a progressive change in the state of some part of an organism specifically contributes to its ability to form offspring. [GOC:dph, GOC:isa_complete]	3	GO:0007283;GO:0046660;GO:0008584	3	A0A7M3QSR3;A0A7M3PWZ1;A0A7M3QB56	A0A7M3QSR3(GO:0046660);A0A7M3PWZ1(GO:0008584;GO:0007283);A0A7M3QB56(GO:0007283)
GO:0003008	3	3	system process	biological_process	A multicellular organismal process carried out by any of the organs or tissues in an organ system. An organ system is a regularly interacting or interdependent group of organs or tissues that work together to carry out a biological objective. [GOC:mtg_cardio]	2	GO:0003091;GO:0060047	2	A0A7M3PWZ1;A0A7M3RJW6	A0A7M3PWZ1(GO:0003091);A0A7M3RJW6(GO:0060047)
GO:0120114	3	3	Sm-like protein family complex	cellular_component	A protein complex containing members of the Like-Sm family of proteins, which includes both the Sm proteins and the Lsm proteins, and which generally form hexameric or heptameric ring structures which bind to RNA. While some of these ring complexes may form independently of RNA, many only form in association with their target RNA. In addition to Lsm-family proteins, many of these complexes contai…	1	GO:0005682	1	A0A7M3Q335	A0A7M3Q335(GO:0005682)
GO:0006950	3	3	response to stress	biological_process	Any process that results in a change in state or activity of a cell or an organism (in terms of movement, secretion, enzyme production, gene expression, etc.) as a result of a disturbance in organismal or cellular homeostasis, usually, but not necessarily, exogenous (e.g. temperature, humidity, ionizing radiation). [GOC:mah]	13	GO:0006974;GO:0006284;GO:0006303;GO:0030968;GO:0006281;GO:0000012;GO:0071477;GO:0006289;GO:0050832;GO:0051873;GO:0030433;GO:0009408;GO:0034599	18	A0A7M3RQS2;A0A7M3QAD3;K7XWZ0;A0A7M3RKP1;A0A7M3QQM4;A0A7M3RJM5;A0A7M3QBN6;A0A7M3PS43;A0A7M3QJ77;A0A7M3R747;A0A7M3RH32;A0A7M3PU53;A0A7M3PS32;A0A7M3QRP4;A0A7M3PX21;A0A7M3Q467;A0A7M3QZS9;A0A7M3RUZ6	A0A7M3RQS2(GO:0006281);A0A7M3QAD3(GO:0006281);K7XWZ0(GO:0009408);A0A7M3RKP1(GO:0034599);A0A7M3QQM4(GO:0000012);A0A7M3RJM5(GO:0006284);A0A7M3QBN6(GO:0006281);A0A7M3PS43(GO:0071477);A0A7M3QJ77(GO:0006281);A0A7M3R747(GO:0030968;GO:0030433);A0A7M3RH32(GO:0006974);A0A7M3PU53(GO:0006303);A0A7M3PS32(GO:0006289);A0A7M3QRP4(GO:0051873;GO:0050832);A0A7M3PX21(GO:0006303);A0A7M3Q467(GO:0030433);A0A7M3QZS9(GO…
GO:0006955	3	3	immune response	biological_process	Any immune system process that functions in the calibrated response of an organism to a potential internal or invasive threat. [GO_REF:0000022, GOC:add]	2	GO:0002250;GO:0061844	2	A0A7M3PWZ1;A0A7M3QRP4	A0A7M3PWZ1(GO:0002250);A0A7M3QRP4(GO:0061844)
GO:0051641	3	3	cellular localization	biological_process	A cellular localization process whereby a substance or cellular entity, such as a protein complex or organelle, is transported to, and/or maintained in, a specific location within a cell including the localization of substances or cellular entities to the cell membrane. [GOC:tb, GOC:vw]	20	GO:0046907;GO:0070973;GO:0006888;GO:0032456;GO:0006895;GO:0006606;GO:0006886;GO:0000055;GO:0006614;GO:0000056;GO:0042147;GO:0061512;GO:1990166;GO:0006406;GO:0035721;GO:0061817;GO:0000132;GO:0006605;GO:0034629;GO:0051653	31	A0A7M3Q3B3;A0A7M3Q8M9;A0A7M3REM3;A0A7M3QF72;A0A7M3QMC3;A0A7M3PW82;A0A7M3Q8P7;A0A7M3RST2;A0A7M3QDF9;A0A7M3PVY7;A0A7M3PRG3;A0A7M3QLA3;A0A7M3PX24;A0A7M3VJC4;A0A7M3RA67;A0A7M3QQS1;A0A7M3PU53;A0A7M3Q5Y5;A0A7M3QE08;A0A7M3PXV9;A0A7M3RWA2;A0A7M3QGR3;A0A7M3QJ85;A0A7M3QXY7;A0A7M3RUY2;A0A7M3Q4S7;A0A7M3QSA5;A0A7M3RJ52;A0A7M3PVX2;A0A7M3PYT4;A0A7M3PZP8	A0A7M3Q3B3(GO:0006886);A0A7M3Q8M9(GO:0006886);A0A7M3REM3(GO:0000132);A0A7M3QF72(GO:0006886);A0A7M3QMC3(GO:0006605);A0A7M3PW82(GO:0006606);A0A7M3Q8P7(GO:0042147;GO:0032456);A0A7M3RST2(GO:0006886);A0A7M3QDF9(GO:0061817);A0A7M3PVY7(GO:0046907);A0A7M3PRG3(GO:0006606);A0A7M3QLA3(GO:0006886;GO:0006888;GO:0070973);A0A7M3PX24(GO:0006886);A0A7M3VJC4(GO:0006886;GO:0042147);A0A7M3RA67(GO:0006886);A0A7M3QQS1…
GO:0009056	3	3	catabolic process	biological_process	The chemical reactions and pathways resulting in the breakdown of substances, including the breakdown of carbon compounds with the liberation of energy for use by the cell or organism. [ISBN:0198547684]	16	GO:0000184;GO:0046386;GO:0019563;GO:0043161;GO:0006914;GO:0033512;GO:0016042;GO:0005980;GO:0000956;GO:0006511;GO:0009264;GO:0030433;GO:0046475;GO:0006096;GO:0071596;GO:0030163	34	A0A7M3PSY2;A0A7M3QRP4;A0A7M3QAR8;A0A7M3R747;A0A7M3QB00;A0A7M3PTE1;A0A7M3Q467;A0A7M3RI74;A0A7M3Q2S9;A0A7M3PS32;A0A7M3RWB1;A0A7M3R1Y1;A0A7M3Q6C3;A0A7M3PV44;A0A7M3QM78;A0A7M3Q224;A0A7M3RLL8;A0A7M3Q6I4;A0A7M3RG19;A0A7M3QVA0;A0A7M3PY24;A0A7M3QAB2;A0A7M3QJE6;A0A7M3QIC0;A0A7M3RJQ1;A0A7M3VJT9;A0A7M3PUH4;A0A7M3QZS9;A0A7M3QVU7;A0A7M3QL65;A0A7M3QMD8;A0A7M3R2M1;A0A7M3PSD4;A0A7M3RE77	A0A7M3PSY2(GO:0030163);A0A7M3QRP4(GO:0006096);A0A7M3QAR8(GO:0071596);A0A7M3R747(GO:0030433);A0A7M3QB00(GO:0000184);A0A7M3PTE1(GO:0006096);A0A7M3Q467(GO:0030433);A0A7M3RI74(GO:0006511);A0A7M3Q2S9(GO:0006914);A0A7M3PS32(GO:0043161);A0A7M3RWB1(GO:0019563);A0A7M3R1Y1(GO:0000956);A0A7M3Q6C3(GO:0000184);A0A7M3PV44(GO:0071596);A0A7M3QM78(GO:0009264;GO:0046386);A0A7M3Q224(GO:0006914);A0A7M3RLL8(GO:003351…
GO:0050789	3	3	regulation of biological process	biological_process	Any process that modulates the frequency, rate or extent of a biological process. Biological processes are regulated by many means; examples include the control of gene expression, protein modification or interaction with a protein or substrate molecule. [GOC:ai, GOC:go_curators]	64	GO:0090090;GO:0033119;GO:0032436;GO:0030833;GO:0045905;GO:0097190;GO:0051283;GO:0042176;GO:0000184;GO:0007165;GO:0034199;GO:0150013;GO:0035556;GO:0042981;GO:0043408;GO:0007346;GO:0007219;GO:0043488;GO:0009966;GO:1900364;GO:0045903;GO:0010737;GO:2000402;GO:0043066;GO:0032465;GO:0045944;GO:0051693;GO:0032880;GO:0007186;GO:0010468;GO:0002223;GO:1905775;GO:0051056;GO:2000601;GO:0006937;GO:1902553;GO:…	107	A0A7M3QRP4;A0A7M3Q8V0;A0A7M3S008;A0A7M3R0R6;A0A7M3QPM6;A0A7M3Q9R1;A0A7M3R2B2;A0A7M3QWL1;A0A7M3Q4R3;A0A7M3R1Y1;A0A7M3Q591;A0A7M3QL54;A0A7M3Q0Q7;A0A7M3R4J2;A0A7M3PUD0;A0A7M3RYP0;A0A7M3QAU7;A0A7M3R6N9;A0A7M3R084;A0A7M3PTD7;A0A7M3Q5Q9;A0A7M3QK45;A0A7M3QTE0;A0A7M3R009;A0A7M3QV85;A0A7M3RNR9;A0A7M3PR87;A0A7M3QMP6;A0A7M3QJ46;A0A7M3R747;A0A7M3QUN2;A0A7M3QA67;A0A7M3PVV5;A0A7M3RBD8;A0A7M3VJQ1;A0A7M3RQP7;A0A…	A0A7M3QRP4(GO:0043066;GO:0017148;GO:0001819);A0A7M3Q8V0(GO:1905775);A0A7M3S008(GO:0007264);A0A7M3R0R6(GO:0042176);A0A7M3QPM6(GO:0007346);A0A7M3Q9R1(GO:0007165);A0A7M3R2B2(GO:0032012);A0A7M3QWL1(GO:0007264);A0A7M3Q4R3(GO:1900364;GO:0043488);A0A7M3R1Y1(GO:0000956);A0A7M3Q591(GO:0007165);A0A7M3QL54(GO:0007205;GO:0035556);A0A7M3Q0Q7(GO:0035556);A0A7M3R4J2(GO:0031047);A0A7M3PUD0(GO:0035556);A0A7M3RYP0…
GO:0016192	3	5	vesicle-mediated transport	biological_process	A cellular transport process in which transported substances are moved in membrane-bounded vesicles; transported substances are enclosed in the vesicle lumen or located in the vesicle membrane. The process begins with a step that directs a substance to the forming vesicle, and includes vesicle budding and coating. Vesicles are then targeted to, and fuse with, an acceptor membrane. [GOC:ai, GOC:ma…	9	GO:0006893;GO:0006897;GO:0016192;GO:0006895;GO:0006887;GO:0072583;GO:0042147;GO:0032456;GO:0006888	21	A0A7M3Q3B3;A0A7M3Q8P7;A0A7M3QA17;A0A7M3Q8M9;A0A7M3QDW6;A0A7M3R5D5;A0A7M3QQS1;A0A7M3QE08;A0A7M3VJC4;A0A7M3QGK5;A0A7M3RKH6;A0A7M3QF72;A0A7M3QLU0;A0A7M3RBW3;A0A7M3QNH1;A0A7M3RST2;A0A7M3QGR3;A0A7M3PZP8;A0A7M3RQ67;A0A7M3QLA3;A0A7M3PX24	A0A7M3Q3B3(GO:0016192);A0A7M3Q8P7(GO:0042147;GO:0032456);A0A7M3QA17(GO:0006897);A0A7M3Q8M9(GO:0006897;GO:0016192;GO:0072583);A0A7M3QDW6(GO:0006893;GO:0006887);A0A7M3R5D5(GO:0016192);A0A7M3QQS1(GO:0006888);A0A7M3QE08(GO:0006895);A0A7M3VJC4(GO:0042147);A0A7M3QGK5(GO:0006887);A0A7M3RKH6(GO:0016192);A0A7M3QF72(GO:0016192);A0A7M3QLU0(GO:0016192);A0A7M3RBW3(GO:0006887);A0A7M3QNH1(GO:0006897);A0A7M3RST2…
GO:0097159	3	3	organic cyclic compound binding	molecular_function	Interacting selectively and non-covalently with an organic cyclic compound, any molecular entity that contains carbon arranged in a cyclic molecular structure. [GOC:sjw, PMID:7583672]	37	GO:0042134;GO:0008143;GO:0051287;GO:0008312;GO:0030170;GO:0003676;GO:0003677;GO:0048027;GO:0070181;GO:0050661;GO:0000049;GO:0045131;GO:0000062;GO:0000166;GO:0042162;GO:0034511;GO:0005524;GO:0005525;GO:0032422;GO:0043565;GO:0000339;GO:0050660;GO:0043531;GO:0000774;GO:0030553;GO:0030552;GO:0008097;GO:0015485;GO:0019843;GO:0003725;GO:0000977;GO:0070403;GO:0003723;GO:0003746;GO:0003729;GO:0003684;GO:…	251	A0A7M3QRP0;A0A7M3QSW9;A0A7M3QRP4;A0A7M3RD51;A0A7M3RB15;A0A7M3Q8V0;A0A7M3R9C7;A0A7M3Q057;A0A7M3Q1Q3;A0A7M3R251;A0A7M3PRQ6;A0A7M3VKB9;A0A7M3RBU9;A0A7M3RRA6;A0A7M3QGF6;A0A7M3R3J1;A0A7M3QIW6;A0A7M3Q6R3;A0A7M3RXN7;A0A7M3R4S9;A0A7M3QWL1;A0A7M3PS32;A0A7M3Q4R3;A0A7M3QXV6;A0A7M3RR24;A0A7M3QP24;A0A7M3Q2J3;A0A7M3PV22;A0A7M3PVY9;A0A7M3PWZ1;A0A7M3QS31;A0A7M3RV54;A0A7M3QJM4;A0A7M3PTW6;A0A7M3QKE8;A0A7M3RVI8;A0A…	A0A7M3QRP0(GO:0003723;GO:0003676);A0A7M3QSW9(GO:0005524);A0A7M3QRP4(GO:0051287;GO:0050661);A0A7M3RD51(GO:0030170);A0A7M3RB15(GO:0005524);A0A7M3Q8V0(GO:0005524;GO:0003677);A0A7M3R9C7(GO:0003723);A0A7M3Q057(GO:0005524);A0A7M3Q1Q3(GO:0003723);A0A7M3R251(GO:0005524);A0A7M3PRQ6(GO:0003723;GO:0005524);A0A7M3VKB9(GO:0005524);A0A7M3RBU9(GO:0005524;GO:0003677);A0A7M3RRA6(GO:0032422;GO:0000977);A0A7M3QGF6(…
GO:0035145	3	3	exon-exon junction complex	cellular_component	A multi-subunit complex deposited by the spliceosome upstream of messenger RNA exon-exon junctions. The exon-exon junction complex provides a binding platform for factors involved in mRNA export and nonsense-mediated mRNA decay. [PMID:11532962, PMID:11743026]	1	GO:0035145	1	A0A7M3R3W1	A0A7M3R3W1(GO:0035145)
GO:0051189	3	3	prosthetic group metabolic process	biological_process	The chemical reactions and pathways involving a prosthetic group, the non-amino acid portion of certain protein molecules. Prosthetic groups may be inorganic or organic and are usually required for the biological activity of the protein. [GOC:ai]	2	GO:0006777;GO:0032324	1	A0A7M3QVD5	A0A7M3QVD5(GO:0006777;GO:0032324)
GO:0051235	3	4	maintenance of location	biological_process	Any process in which a cell, substance or cellular entity, such as a protein complex or organelle, is maintained in a location and prevented from moving elsewhere. [GOC:ai, GOC:dph, GOC:tb]	1	GO:0032507	1	A0A7M3R3P4	A0A7M3R3P4(GO:0032507)
GO:0051234	3	3	establishment of localization	biological_process	Any process that localizes a substance or cellular component. This may occur via movement, tethering or selective degradation. [GOC:ai, GOC:dos]	31	GO:0006614;GO:0042147;GO:0006869;GO:0072583;GO:0006825;GO:0051028;GO:0006888;GO:0006886;GO:0006887;GO:0008643;GO:0035721;GO:0072321;GO:0006406;GO:0006813;GO:0006817;GO:0006811;GO:0006606;GO:0006814;GO:0007269;GO:0000132;GO:0006605;GO:0016192;GO:0006893;GO:0046907;GO:0006897;GO:0006895;GO:0007034;GO:0000055;GO:0000056;GO:0032456;GO:0015031	65	A0A7M3Q3B3;A0A7M3QBT6;A0A7M3Q8M9;A0A7M3QFR6;A0A7M3REM3;A0A7M3RKH6;A0A7M3QF72;A0A7M3QLU0;A0A7M3R1Q0;A0A7M3RBW3;A0A7M3QMC3;A0A7M3QSU0;A0A7M3QEL7;A0A7M3Q8P7;A0A7M3PS43;A0A7M3QXV8;A0A7M3QW53;A0A7M3QV33;A0A7M3QBK1;A0A7M3R5D5;A0A7M3PW82;A0A7M3RST2;A0A7M3Q3T5;A0A7M3Q6C3;A0A7M3QDF9;A0A7M3Q0Q6;A0A7M3PVY9;A0A7M3PRG3;A0A7M3QLA3;A0A7M3PX24;A0A7M3RFZ3;A0A7M3QDW6;A0A7M3R3W1;A0A7M3QJ39;A0A7M3Q224;A0A7M3PVY7;A0A…	A0A7M3Q3B3(GO:0016192;GO:0006886);A0A7M3QBT6(GO:0006811);A0A7M3Q8M9(GO:0006897;GO:0016192;GO:0006886;GO:0072583);A0A7M3QFR6(GO:0007269);A0A7M3REM3(GO:0000132);A0A7M3RKH6(GO:0016192);A0A7M3QF72(GO:0006886;GO:0016192);A0A7M3QLU0(GO:0016192);A0A7M3R1Q0(GO:0007034);A0A7M3RBW3(GO:0015031;GO:0006887);A0A7M3QMC3(GO:0006605);A0A7M3QSU0(GO:0006817);A0A7M3QEL7(GO:0006869);A0A7M3Q8P7(GO:0042147;GO:0032456);…
GO:0051233	3	3	spindle midzone	cellular_component	The area in the center of the spindle where the spindle microtubules from opposite poles overlap. [GOC:ai, PMID:15296749]	1	GO:1990023	1	A0A7M3R3P4	A0A7M3R3P4(GO:1990023)
GO:0017056	3	3	structural constituent of nuclear pore	molecular_function	The action of a molecule that contributes to the structural integrity of the nuclear pore complex, a protein-lined channel in the nuclear envelope that allows the transfer of macromolecules. [GOC:mah, PMID:25802992]	1	GO:0017056	5	A0A7M3R999;A0A7M3RWA2;A0A7M3QBK1;A0A7M3QJF2;A0A7M3RTQ7	A0A7M3R999(GO:0017056);A0A7M3RWA2(GO:0017056);A0A7M3QBK1(GO:0017056);A0A7M3QJF2(GO:0017056);A0A7M3RTQ7(GO:0017056)
GO:0008091	3	3	spectrin	cellular_component	Membrane associated dimeric protein (240 and 220 kDa) of erythrocytes. Forms a complex with ankyrin, actin and probably other components of the membrane cytoskeleton, so that there is a mesh of proteins underlying the plasma membrane, potentially restricting the lateral mobility of integral proteins. [GOC:curators, ISBN:0815316194]	1	GO:0008091	1	A0A7M3QV85	A0A7M3QV85(GO:0008091)
GO:0098796	3	3	membrane protein complex	cellular_component	Any protein complex that is part of a membrane. [GOC:dos]	15	GO:0005742;GO:0005784;GO:0030132;GO:0000839;GO:0008305;GO:0030131;GO:0005890;GO:0030117;GO:0045281;GO:0030122;GO:0030130;GO:0030904;GO:0030121;GO:0030126;GO:0030127	15	A0A7M3Q3B3;A0A7M3QW53;A0A7M3PZP8;A0A7M3Q8M9;A0A7M3VJC4;A0A7M3RST2;A0A7M3R747;A0A7M3R7W7;A0A7M3QQS1;A0A7M3QF72;A0A7M3PX24;A0A7M3QGR3;A0A7M3RA67;A0A7M3QMC3;A0A7M3PRD8	A0A7M3Q3B3(GO:0030126);A0A7M3QW53(GO:0005890);A0A7M3PZP8(GO:0030126);A0A7M3Q8M9(GO:0030131;GO:0030122);A0A7M3VJC4(GO:0030904);A0A7M3RST2(GO:0030130;GO:0030132);A0A7M3R747(GO:0000839);A0A7M3R7W7(GO:0045281);A0A7M3QQS1(GO:0030127);A0A7M3QF72(GO:0030126);A0A7M3PX24(GO:0030117);A0A7M3QGR3(GO:0030121;GO:0030117);A0A7M3RA67(GO:0005784);A0A7M3QMC3(GO:0005742);A0A7M3PRD8(GO:0008305)
GO:0098798	3	3	mitochondrial protein complex	cellular_component	A protein complex that is part of a mitochondrion. [GOC:dos]	1	GO:0005742	1	A0A7M3QMC3	A0A7M3QMC3(GO:0005742)
GO:0046034	3	3	ATP metabolic process	biological_process	The chemical reactions and pathways involving ATP, adenosine triphosphate, a universally important coenzyme and enzyme regulator. [GOC:go_curators]	2	GO:0046034;GO:0006096	8	A0A7M3VJT9;A0A7M3QRP4;A0A7M3QAB2;A0A7M3QVA0;A0A7M3QVU7;A0A7M3PTE1;A0A7M3Q5Y6;A0A7M3PSD4	A0A7M3VJT9(GO:0006096);A0A7M3QRP4(GO:0006096);A0A7M3QAB2(GO:0006096);A0A7M3QVA0(GO:0006096);A0A7M3QVU7(GO:0006096);A0A7M3PTE1(GO:0006096);A0A7M3Q5Y6(GO:0046034);A0A7M3PSD4(GO:0006096)
GO:0071840	3	3	cellular component organization or biogenesis	biological_process	A process that results in the biosynthesis of constituent macromolecules, assembly, arrangement of constituent parts, or disassembly of a cellular component. [GOC:mah]	55	GO:0035518;GO:0050808;GO:0097198;GO:0031032;GO:0030030;GO:1903259;GO:0030036;GO:0070286;GO:0000028;GO:0030041;GO:0048268;GO:1902445;GO:0000226;GO:0034314;GO:1903562;GO:0000027;GO:0000723;GO:0090149;GO:0000740;GO:0006265;GO:0031532;GO:0043044;GO:0042254;GO:0042256;GO:0016574;GO:0016570;GO:0051693;GO:0006268;GO:0044458;GO:2000601;GO:0060271;GO:0051017;GO:0051016;GO:0008154;GO:0008053;GO:0030833;GO:…	73	A0A7M3Q600;A0A7M3PY09;A0A7M3RWL8;A0A7M3REM3;A0A7M3R0V9;A0A7M3QNT6;A0A7M3QIP1;A0A7M3QZ48;A0A7M3RCY2;A0A7M3RV84;A0A7M3RBK8;A0A7M3QHB6;A0A7M3Q5J2;A0A7M3QRP4;A0A7M3QN49;A0A7M3QJQ1;A0A7M3RGP4;A0A7M3PVC3;A0A7M3PR87;A0A7M3R5S0;A0A7M3PS55;A0A7M3RGS7;A0A7M3RT22;A0A7M3RH32;A0A7M3Q8V0;A0A7M3R8A6;A0A7M3QEB6;A0A7M3Q2J3;A0A7M3RGE6;A0A7M3PX21;A0A7M3PZD4;A0A7M3RH19;A0A7M3QI56;A0A7M3RNS5;A0A7M3R1Q9;A0A7M3QWC1;A0A…	A0A7M3Q600(GO:0030030);A0A7M3PY09(GO:0030042);A0A7M3RWL8(GO:1903259);A0A7M3REM3(GO:0000132);A0A7M3R0V9(GO:0030833);A0A7M3QNT6(GO:0050808);A0A7M3QIP1(GO:0007010);A0A7M3QZ48(GO:0030036);A0A7M3RCY2(GO:0016570);A0A7M3RV84(GO:0006338);A0A7M3RBK8(GO:0000028);A0A7M3QHB6(GO:0007076);A0A7M3Q5J2(GO:0000226);A0A7M3QRP4(GO:0000226;GO:0000740);A0A7M3QN49(GO:0070734);A0A7M3QJQ1(GO:0043044);A0A7M3RGP4(GO:000709…
GO:0035658	3	3	Mon1-Ccz1 complex	cellular_component	A protein complex that functions as a guanine nucleotide exchange factor (GEF) and converts Rab-GDP to Rab-GTP. In S. cerevisiae, this complex consists of at least Mon1 and Ccz1, and serves as a GEF for the Rab Ypt7p. [GOC:rb, PMID:20797862]	1	GO:0035658	1	A0A7M3QLU0	A0A7M3QLU0(GO:0035658)
GO:0065008	3	3	regulation of biological quality	biological_process	Any process that modulates a qualitative or quantitative trait of a biological quality. A biological quality is a measurable attribute of an organism or part of an organism, such as size, mass, shape, color, etc. [GOC:dph, GOC:isa_complete, GOC:mah, GOC:pr, GOC:vw]	24	GO:0007269;GO:0032507;GO:0045903;GO:0007596;GO:0051283;GO:0050821;GO:1902445;GO:0034314;GO:0051560;GO:0000723;GO:0030833;GO:0043488;GO:0003091;GO:0051693;GO:2000601;GO:0006879;GO:0006878;GO:0006874;GO:0051016;GO:0001678;GO:0051480;GO:0032204;GO:0055072;GO:0006885	24	A0A7M3PXI8;A0A7M3QRP4;A0A7M3R0V9;A0A7M3PR87;A0A7M3R5S0;A0A7M3Q4R3;A0A7M3R9C7;A0A7M3RH32;A0A7M3RDH9;A0A7M3PX21;A0A7M3RPJ5;A0A7M3QDW5;A0A7M3QVA0;A0A7M3RAK9;A0A7M3RUY2;A0A7M3R3P4;A0A7M3QTE4;A0A7M3QE67;A0A7M3RCM4;A0A7M3PWZ1;A0A7M3QFR6;A0A7M3QV85;A0A7M3PRF1;A0A7M3RK49	A0A7M3PXI8(GO:0050821);A0A7M3QRP4(GO:0050821);A0A7M3R0V9(GO:0030833);A0A7M3PR87(GO:0051283;GO:0051560);A0A7M3R5S0(GO:0034314);A0A7M3Q4R3(GO:0043488);A0A7M3R9C7(GO:0006874);A0A7M3RH32(GO:1902445);A0A7M3RDH9(GO:0032204);A0A7M3PX21(GO:0000723);A0A7M3RPJ5(GO:0045903);A0A7M3QDW5(GO:0006885);A0A7M3QVA0(GO:0001678);A0A7M3RAK9(GO:0051693);A0A7M3RUY2(GO:2000601);A0A7M3R3P4(GO:0032507);A0A7M3QTE4(GO:000687…
GO:0042221	3	3	response to chemical	biological_process	Any process that results in a change in state or activity of a cell or an organism (in terms of movement, secretion, enzyme production, gene expression, etc.) as a result of a chemical stimulus. [GOC:jl]	8	GO:0034599;GO:0071377;GO:0071346;GO:0071477;GO:0071353;GO:0030433;GO:0033198;GO:0019236	9	A0A7M3RKP1;A0A7M3QRP4;A0A7M3RFP8;A0A7M3R747;A0A7M3PS43;A0A7M3Q5J2;A0A7M3PWZ1;A0A7M3PS19;A0A7M3Q467	A0A7M3RKP1(GO:0034599);A0A7M3QRP4(GO:0071346);A0A7M3RFP8(GO:0033198);A0A7M3R747(GO:0030433);A0A7M3PS43(GO:0071477);A0A7M3Q5J2(GO:0071353);A0A7M3PWZ1(GO:0071377);A0A7M3PS19(GO:0019236);A0A7M3Q467(GO:0030433)
GO:0012505	3	3	endomembrane system	cellular_component	A collection of membranous structures involved in transport within the cell. The main components of the endomembrane system are endoplasmic reticulum, Golgi bodies, vesicles, cell membrane and nuclear envelope. Members of the endomembrane system pass materials through each other or though the use of vesicles. [GOC:lh]	1	GO:0012505	2	A0A7M3RM95;A0A7M3Q5Y5	A0A7M3RM95(GO:0012505);A0A7M3Q5Y5(GO:0012505)
GO:0036094	3	3	small molecule binding	molecular_function	Interacting selectively and non-covalently with a small molecule, any low molecular weight, monomeric, non-encoded molecule. [GOC:curators, GOC:pde, GOC:pm]	16	GO:0030553;GO:0030552;GO:0050661;GO:0050660;GO:0015485;GO:0031418;GO:0051287;GO:0043531;GO:0000062;GO:0000166;GO:0030170;GO:0070403;GO:0005536;GO:0000774;GO:0005524;GO:0005525	145	A0A7M3QSW9;A0A7M3QRP4;A0A7M3RD51;A0A7M3RB15;A0A7M3Q8V0;A0A7M3Q057;A0A7M3R251;A0A7M3PRQ6;A0A7M3VKB9;A0A7M3RBU9;A0A7M3QKT1;A0A7M3QGF6;A0A7M3R3J1;A0A7M3Q6R3;A0A7M3QWL1;A0A7M3QXV6;A0A7M3RR24;A0A7M3QP24;A0A7M3QL54;A0A7M3PVY9;A0A7M3QS31;A0A7M3RV54;A0A7M3PTW6;A0A7M3RVI8;A0A7M3QBB6;A0A7M3QVA0;A0A7M3QPJ6;A0A7M3R0Q2;A0A7M3R8I3;A0A7M3RC27;A0A7M3Q5Y5;A0A7M3Q5Y6;A0A7M3RAQ3;A0A7M3Q7B7;A0A7M3RZ12;A0A7M3QTE0;A0A…	A0A7M3QSW9(GO:0005524);A0A7M3QRP4(GO:0051287;GO:0050661);A0A7M3RD51(GO:0030170);A0A7M3RB15(GO:0005524);A0A7M3Q8V0(GO:0005524);A0A7M3Q057(GO:0005524);A0A7M3R251(GO:0005524);A0A7M3PRQ6(GO:0005524);A0A7M3VKB9(GO:0005524);A0A7M3RBU9(GO:0005524);A0A7M3QKT1(GO:0005525);A0A7M3QGF6(GO:0005524);A0A7M3R3J1(GO:0005524);A0A7M3Q6R3(GO:0005524);A0A7M3QWL1(GO:0005525);A0A7M3QXV6(GO:0005524);A0A7M3RR24(GO:000552…
GO:0035036	3	5	sperm-egg recognition	biological_process	The initial contact step made between the sperm plasma membrane and outer layer of the egg during fertilization. [GOC:bf]	1	GO:0007339	1	A0A7M3RE99	A0A7M3RE99(GO:0007339)
GO:0051920	3	5	peroxiredoxin activity	molecular_function	Catalysis of the reaction: 2 R'-SH + ROOH = R'-S-S-R' + H2O + ROH. [EC:1.11.1.15, RHEA:10008]	1	GO:0051920	1	A0A7M3R787	A0A7M3R787(GO:0051920)
GO:0030246	3	3	carbohydrate binding	molecular_function	Interacting selectively and non-covalently with any carbohydrate, which includes monosaccharides, oligosaccharides and polysaccharides as well as substances derived from monosaccharides by reduction of the carbonyl group (alditols), by oxidation of one or more hydroxy groups to afford the corresponding aldehydes, ketones, or carboxylic acids, or by replacement of one or more hydroxy group(s) by a…	3	GO:0031418;GO:0030246;GO:0005536	3	A0A7M3QVA0;A0A7M3RN59;A0A7M3QMD8	A0A7M3QVA0(GO:0005536);A0A7M3RN59(GO:0031418);A0A7M3QMD8(GO:0030246)
GO:0016592	3	3	mediator complex	cellular_component	A protein complex that interacts with the carboxy-terminal domain of the largest subunit of RNA polymerase II and plays an active role in transducing the signal from a transcription factor to the transcriptional machinery. The mediator complex is required for activation of transcription of most protein-coding genes, but can also act as a transcriptional corepressor. The Saccharomyces complex cont…	1	GO:0016592	2	A0A7M3QH18;A0A7M3S0H6	A0A7M3QH18(GO:0016592);A0A7M3S0H6(GO:0016592)
GO:0048871	3	5	multicellular organismal homeostasis	biological_process	Any process involved in the maintenance of an internal steady state at the level of the multicellular organism. [GOC:isa_complete]	1	GO:0003091	1	A0A7M3PWZ1	A0A7M3PWZ1(GO:0003091)
GO:0048870	3	4	cell motility	biological_process	Any process involved in the controlled self-propelled movement of a cell that results in translocation of the cell from one place to another. [GOC:dgh, GOC:dph, GOC:isa_complete, GOC:mlg]	3	GO:0001755;GO:0016477;GO:0060285	6	A0A7M3PR87;A0A7M3QBB6;A0A7M3RCM4;A0A7M3PTG1;A0A7M3QV17;A0A7M3R8Y3	A0A7M3PR87(GO:0001755);A0A7M3QBB6(GO:0060285);A0A7M3RCM4(GO:0001755);A0A7M3PTG1(GO:0016477);A0A7M3QV17(GO:0060285);A0A7M3R8Y3(GO:0060285)
GO:0005885	3	3	Arp2/3 protein complex	cellular_component	A stable protein complex that contains two actin-related proteins, Arp2 and Arp3, and five novel proteins (ARPC1-5), and functions in the nucleation of branched actin filaments. [GOC:jl, GOC:vw, PMID:12479800]	1	GO:0005885	1	A0A7M3R5S0	A0A7M3R5S0(GO:0005885)
GO:0007017	3	3	microtubule-based process	biological_process	Any cellular process that depends upon or alters the microtubule cytoskeleton, that part of the cytoskeleton comprising microtubules and their associated proteins. [GOC:mah]	11	GO:0007017;GO:0000132;GO:0051012;GO:0007018;GO:0060294;GO:0000226;GO:0007099;GO:0035721;GO:0001578;GO:1903562;GO:0003341	24	A0A7M3QRP4;A0A7M3REM3;A0A7M3RD79;A0A7M3QGB7;A0A7M3Q524;A0A7M3QV17;A0A7M3QE32;A0A7M3RMA8;A0A7M3RGS7;A0A7M3RT22;A0A7M3Q057;A0A7M3QBB6;A0A7M3RHV1;A0A7M3QS31;A0A7M3QDK6;A0A7M3R9W4;A0A7M3RLU8;A0A7M3QPJ6;A0A7M3QJ85;A0A7M3RGP4;A0A7M3QKZ8;A0A7M3Q5J2;A0A7M3PW79;A0A7M3R3P4	A0A7M3QRP4(GO:0000226);A0A7M3REM3(GO:0000132;GO:0051012);A0A7M3RD79(GO:0007018);A0A7M3QGB7(GO:0007018);A0A7M3Q524(GO:0007018);A0A7M3QV17(GO:0007018);A0A7M3QE32(GO:0007017);A0A7M3RMA8(GO:0007017);A0A7M3RGS7(GO:0060294);A0A7M3RT22(GO:0060294);A0A7M3Q057(GO:0007018);A0A7M3QBB6(GO:0007018);A0A7M3RHV1(GO:0001578;GO:0000226);A0A7M3QS31(GO:0003341);A0A7M3QDK6(GO:0007017);A0A7M3R9W4(GO:0000226);A0A7M3RLU…
GO:0044238	3	3	primary metabolic process	biological_process	The chemical reactions and pathways involving those compounds which are formed as a part of the normal anabolic and catabolic processes. These processes take place in most, if not all, cells of the organism. [GOC:go_curators, http://www.metacyc.org]	112	GO:0006435;GO:0030422;GO:0031054;GO:0016042;GO:0042761;GO:0006303;GO:0016574;GO:0044206;GO:0006541;GO:0016024;GO:0006265;GO:0006470;GO:0009190;GO:0006665;GO:0006172;GO:0006364;GO:0006284;GO:0006281;GO:0046033;GO:0006289;GO:0000462;GO:0030163;GO:0006048;GO:0016570;GO:0044211;GO:0070734;GO:0000012;GO:0006270;GO:0000398;GO:0006228;GO:0016567;GO:0006370;GO:0006166;GO:0006672;GO:0020027;GO:0051103;GO:…	163	A0A7M3PVG1;A0A7M3QRP4;A0A7M3RD51;A0A7M3Q8V0;A0A7M3QAG7;A0A7M3PRQ6;A0A7M3VKB9;A0A7M3Q468;A0A7M3Q467;A0A7M3QB37;A0A7M3R3J1;A0A7M3QIW6;A0A7M3RXN7;A0A7M3RPJ5;A0A7M3QZI2;A0A7M3QIW0;A0A7M3R4S9;A0A7M3PS32;A0A7M3RJC7;A0A7M3RBB7;A0A7M3R8A6;A0A7M3QXV6;A0A7M3QLZ5;A0A7M3R1Y1;A0A7M3Q1S6;A0A7M3Q2J3;A0A7M3Q0Q7;A0A7M3Q0Q6;A0A7M3QDF4;A0A7M3Q827;A0A7M3RPN2;A0A7M3R0I4;A0A7M3RVI8;A0A7M3QVA0;A0A7M3QJ77;A0A7M3Q7M5;A0A…	A0A7M3PVG1(GO:0006396);A0A7M3QRP4(GO:0006096;GO:0006094;GO:0035606;GO:0006006);A0A7M3RD51(GO:0005977);A0A7M3Q8V0(GO:0006270);A0A7M3QAG7(GO:0046856);A0A7M3PRQ6(GO:0031123;GO:0043631;GO:0006397);A0A7M3VKB9(GO:0006542);A0A7M3Q468(GO:0071586);A0A7M3Q467(GO:0030433);A0A7M3QB37(GO:0044211;GO:0044206;GO:0009116);A0A7M3R3J1(GO:0006435);A0A7M3QIW6(GO:0006396;GO:0001522);A0A7M3RXN7(GO:0006397);A0A7M3RPJ5(G…
GO:0044237	3	3	cellular metabolic process	biological_process	The chemical reactions and pathways by which individual cells transform chemical substances. [GOC:go_curators]	117	GO:0006777;GO:0030422;GO:0031054;GO:0042761;GO:0006303;GO:0016574;GO:0044206;GO:0006541;GO:0016024;GO:0006265;GO:0022900;GO:0006260;GO:0022904;GO:0009190;GO:0006665;GO:0006172;GO:0006364;GO:0006284;GO:0006281;GO:0046033;GO:0006289;GO:0000462;GO:0006048;GO:0016570;GO:0044211;GO:0070734;GO:0000012;GO:0006270;GO:0000398;GO:0006228;GO:0016567;GO:0006370;GO:0006470;GO:0006166;GO:0006672;GO:0020027;GO:…	167	A0A7M3QRP4;A0A7M3RD51;A0A7M3Q8V0;A0A7M3QAG7;A0A7M3PRQ6;A0A7M3VKB9;A0A7M3Q467;A0A7M3QE05;A0A7M3R3J1;A0A7M3QIW6;A0A7M3RXN7;A0A7M3RPJ5;A0A7M3QZI2;A0A7M3R4S9;A0A7M3PS32;A0A7M3RJC7;A0A7M3RBB7;A0A7M3Q6C3;A0A7M3QXV6;A0A7M3R1Y1;A0A7M3Q1S6;A0A7M3Q2J3;A0A7M3Q0Q7;A0A7M3Q0Q6;A0A7M3QDF4;A0A7M3Q827;A0A7M3RPN2;A0A7M3R8A6;A0A7M3R0I4;A0A7M3RVI8;A0A7M3QAU7;A0A7M3QJ77;A0A7M3Q7M5;A0A7M3RC27;A0A7M3Q5Y6;A0A7M3QF25;A0A…	A0A7M3QRP4(GO:0006096;GO:0035606);A0A7M3RD51(GO:0005977);A0A7M3Q8V0(GO:0006270);A0A7M3QAG7(GO:0046856);A0A7M3PRQ6(GO:0031123;GO:0043631;GO:0006397);A0A7M3VKB9(GO:0006542);A0A7M3Q467(GO:0030433);A0A7M3QE05(GO:0030148;GO:0030497;GO:0042761;GO:0006633);A0A7M3R3J1(GO:0006435);A0A7M3QIW6(GO:0006396;GO:0001522);A0A7M3RXN7(GO:0006397);A0A7M3RPJ5(GO:0006412);A0A7M3QZI2(GO:0006364);A0A7M3R4S9(GO:0006351);…
GO:0001534	3	3	radial spoke	cellular_component	Protein complex that links the outer microtubule doublet of the ciliary or flagellum axoneme with the sheath that surrounds the central pair of microtubules. Composed of a stalk that attaches to each doublet microtubule and a globular structure (spoke head) that projects toward the central pair of microtubules. [ISBN:0124325653, PMID:9450971]	1	GO:0001534	1	A0A7M3RT22	A0A7M3RT22(GO:0001534)
GO:0009628	3	3	response to abiotic stimulus	biological_process	Any process that results in a change in state or activity of a cell or an organism (in terms of movement, secretion, enzyme production, gene expression, etc.) as a result of an abiotic (not derived from living organisms) stimulus. [GOC:hb]	3	GO:0010165;GO:0071477;GO:0009408	3	A0A7M3PU53;A0A7M3PS43;K7XWZ0	A0A7M3PU53(GO:0010165);A0A7M3PS43(GO:0071477);K7XWZ0(GO:0009408)
GO:0022857	3	3	transmembrane transporter activity	molecular_function	Enables the transfer of a substance, usually a specific substance or a group of related substances, from one side of a membrane to the other. [GOC:jid, GOC:mtg_transport, ISBN:0815340729]	19	GO:0042626;GO:0004931;GO:0005337;GO:0005219;GO:0015293;GO:0005262;GO:0008521;GO:0015385;GO:0005216;GO:0005315;GO:0015276;GO:0019829;GO:0022857;GO:0015165;GO:0005247;GO:0005388;GO:0015379;GO:0005375;GO:0008556	30	A0A7M3PR87;A0A7M3Q423;A0A7M3PS43;A0A7M3R8T5;A0A7M3QSU0;A0A7M3PXU5;A0A7M3QT96;A0A7M3PVY9;A0A7M3QI98;A0A7M3QZT2;A0A7M3PTF8;A0A7M3R3U6;A0A7M3QDW5;A0A7M3RWZ8;A0A7M3QJ39;A0A7M3RTH0;A0A7M3QLT2;A0A7M3QJE6;A0A7M3QKK7;A0A7M3R304;A0A7M3PXT0;A0A7M3QFT3;A0A7M3QIP7;A0A7M3QIC1;A0A7M3RFP8;A0A7M3QE67;A0A7M3QZU3;A0A7M3R7H7;A0A7M3QEC3;A0A7M3RK49	A0A7M3PR87(GO:0005262;GO:0015276);A0A7M3Q423(GO:0022857);A0A7M3PS43(GO:0022857;GO:0015379);A0A7M3R8T5(GO:0005337);A0A7M3QSU0(GO:0005315;GO:0015293);A0A7M3PXU5(GO:0022857);A0A7M3QT96(GO:0005219);A0A7M3PVY9(GO:0019829);A0A7M3QI98(GO:0022857);A0A7M3QZT2(GO:0008521);A0A7M3PTF8(GO:0022857);A0A7M3R3U6(GO:0022857);A0A7M3QDW5(GO:0015385);A0A7M3RWZ8(GO:0022857);A0A7M3QJ39(GO:0015165);A0A7M3RTH0(GO:0015293…
GO:0030478	3	3	actin cap	cellular_component	Polarized accumulation of cytoskeletal proteins (including F-actin) and regulatory proteins in a cell. An example of this is the actin cap found in Saccharomyces cerevisiae. [GOC:mah, PMID:21494665]	1	GO:0030478	1	A0A7M3RUY2	A0A7M3RUY2(GO:0030478)
GO:0099023	3	3	vesicle tethering complex	cellular_component	Any protein complex that plays a role in vesicle tethering. [GOC:dos, GOC:vw, PMID:27243008]	1	GO:0000145	2	A0A7M3RBW3;A0A7M3QDW6	A0A7M3RBW3(GO:0000145);A0A7M3QDW6(GO:0000145)
GO:0016491	3	3	oxidoreductase activity	molecular_function	Catalysis of an oxidation-reduction (redox) reaction, a reversible chemical reaction in which the oxidation state of an atom or atoms within a molecule is altered. One substrate acts as a hydrogen or electron donor and becomes oxidized, while the other acts as hydrogen or electron acceptor and becomes reduced. [GOC:go_curators]	23	GO:0003938;GO:0004601;GO:0000104;GO:0016491;GO:0004739;GO:0004365;GO:0016705;GO:0004735;GO:0004368;GO:0004128;GO:0052591;GO:0047131;GO:0047130;GO:0030060;GO:0008177;GO:0009055;GO:0000293;GO:0051213;GO:0004354;GO:0004352;GO:0051920;GO:0015035;GO:0004471	25	A0A7M3R787;A0A7M3QRP4;A0A7M3QVD5;A0A7M3R628;A0A7M3R8J2;A0A7M3QZ06;A0A7M3RA32;A0A7M3QIF8;A0A7M3RX11;A0A7M3PV22;A0A7M3PXY1;A0A7M3Q7G9;A0A7M3RLL8;A0A7M3RFX8;A0A7M3QZR1;A0A7M3QIC3;A0A7M3QWK5;A0A7M3Q9S5;A0A7M3Q3N0;A0A7M3RN59;A0A7M3Q7F7;A0A7M3QTE4;A0A7M3QGV5;A0A7M3R7W7;A0A7M3Q813	A0A7M3R787(GO:0004601;GO:0051920);A0A7M3QRP4(GO:0004365);A0A7M3QVD5(GO:0016491);A0A7M3R628(GO:0004128);A0A7M3R8J2(GO:0016491);A0A7M3QZ06(GO:0000293;GO:0016491);A0A7M3RA32(GO:0052591);A0A7M3QIF8(GO:0004739);A0A7M3RX11(GO:0052591;GO:0004368);A0A7M3PV22(GO:0051213);A0A7M3PXY1(GO:0015035);A0A7M3Q7G9(GO:0004471);A0A7M3RLL8(GO:0047131;GO:0047130);A0A7M3RFX8(GO:0004735);A0A7M3QZR1(GO:0004601);A0A7M3QIC3…
GO:0005667	3	3	transcription regulator complex	cellular_component	A protein complex that is capable of associating with DNA by direct binding, or via other DNA-binding proteins or complexes, and regulating transcription. [GOC:jl]	3	GO:0005667;GO:0017053;GO:0070176	3	A0A7M3QF25;A0A7M3R9H4;A0A7M3Q481	A0A7M3QF25(GO:0017053);A0A7M3R9H4(GO:0070176);A0A7M3Q481(GO:0005667)
GO:0051716	3	3	cellular response to stimulus	biological_process	Any process that results in a change in state or activity of a cell (in terms of movement, secretion, enzyme production, gene expression, etc.) as a result of a stimulus. The process begins with detection of the stimulus by a cell and ends with a change in state or activity or the cell. [GOC:bf, GOC:jl]	13	GO:0006284;GO:0006303;GO:0030968;GO:0006281;GO:0071346;GO:0071477;GO:0071353;GO:0006289;GO:0006974;GO:0071377;GO:0030433;GO:0034599;GO:0000012	19	A0A7M3RQS2;A0A7M3Q467;A0A7M3QAD3;A0A7M3RKP1;A0A7M3PS32;A0A7M3RJM5;A0A7M3QBN6;A0A7M3PS43;A0A7M3QJ77;A0A7M3R747;A0A7M3RH32;A0A7M3PWZ1;A0A7M3QQM4;A0A7M3PU53;A0A7M3QRP4;A0A7M3PX21;A0A7M3Q5J2;A0A7M3QZS9;A0A7M3RUZ6	A0A7M3RQS2(GO:0006281);A0A7M3Q467(GO:0030433);A0A7M3QAD3(GO:0006281);A0A7M3RKP1(GO:0034599);A0A7M3PS32(GO:0006289);A0A7M3RJM5(GO:0006284);A0A7M3QBN6(GO:0006281);A0A7M3PS43(GO:0071477);A0A7M3QJ77(GO:0006281);A0A7M3R747(GO:0030968;GO:0030433);A0A7M3RH32(GO:0006974);A0A7M3PWZ1(GO:0071377);A0A7M3QQM4(GO:0000012);A0A7M3PU53(GO:0006303);A0A7M3QRP4(GO:0071346);A0A7M3PX21(GO:0006303);A0A7M3Q5J2(GO:007135…
GO:0043235	3	3	receptor complex	cellular_component	Any protein complex that undergoes combination with a hormone, neurotransmitter, drug or intracellular messenger to initiate a change in cell function. [GOC:go_curators]	1	GO:0008305	1	A0A7M3PRD8	A0A7M3PRD8(GO:0008305)
GO:0097224	3	3	sperm connecting piece	cellular_component	The segment of the sperm flagellum that attaches to the implantation fossa of the nucleus in the sperm head; from the remnant of the centriole at this point, the axoneme extends throughout the length of the flagellum. [GOC:cjm, MP:0009830]	1	GO:0097224	1	A0A7M3QB56	A0A7M3QB56(GO:0097224)
GO:0072341	3	3	modified amino acid binding	molecular_function	Interacting selectively and non-covalently with a modified amino acid. [GOC:mah]	1	GO:0001786	1	A0A7M3PR87	A0A7M3PR87(GO:0001786)
GO:0030014	3	3	CCR4-NOT complex	cellular_component	The Ccr4-Not complex is an eukaryotically conserved deadenylase that can initiate cytoplasmic mRNA decay, and reduce translation by releasing poly(A)-binding protein (Pab1/PABPC1). Ccr4-Not contains seven core subunits, including two poly(A)-specific exonucleases, Ccr4/CNOT6/CNOT6L and Caf1/Pop2/CNOT7/CNOT8. [GOC:sart, PMID:11113136, PMID:11239395, PMID:22785621, PMID:30601114]	1	GO:0030014	2	A0A7M3QUN2;A0A7M3VJQ1	A0A7M3QUN2(GO:0030014);A0A7M3VJQ1(GO:0030014)
GO:0007163	3	3	establishment or maintenance of cell polarity	biological_process	Any cellular process that results in the specification, formation or maintenance of anisotropic intracellular organization or cell growth patterns. [GOC:mah]	1	GO:0007163	1	A0A7M3PS15	A0A7M3PS15(GO:0007163)
GO:0098636	3	3	protein complex involved in cell adhesion	cellular_component	Any protein complex that is capable of carrying out some part of the process of cell adhesion to the cell matrix or to another cell. [GOC:dos]	1	GO:0008305	1	A0A7M3PRD8	A0A7M3PRD8(GO:0008305)
GO:0005654	3	3	nucleoplasm	cellular_component	That part of the nuclear content other than the chromosomes or the nucleolus. [GOC:ma, ISBN:0124325653]	1	GO:0005654	4	A0A7M3PS32;A0A7M3R549;A0A7M3PU53;A0A7M3PWZ1	A0A7M3PS32(GO:0005654);A0A7M3R549(GO:0005654);A0A7M3PU53(GO:0005654);A0A7M3PWZ1(GO:0005654)
GO:0005875	3	3	microtubule associated complex	cellular_component	Any multimeric complex connected to a microtubule. [GOC:jl]	5	GO:0005858;GO:0030286;GO:0005875;GO:0005869;GO:0005868	15	A0A7M3QE32;A0A7M3Q524;A0A7M3QBB6;A0A7M3Q057;A0A7M3QLW0;A0A7M3QPJ6;A0A7M3RMA8;A0A7M3REM3;A0A7M3QGB7;A0A7M3QDK6;A0A7M3RLU8;A0A7M3PW79;A0A7M3RAQ3;A0A7M3QV17;A0A7M3QS31	A0A7M3QE32(GO:0030286);A0A7M3Q524(GO:0005868);A0A7M3QBB6(GO:0005858);A0A7M3Q057(GO:0030286);A0A7M3QLW0(GO:0005858);A0A7M3QPJ6(GO:0030286);A0A7M3RMA8(GO:0030286;GO:0005869);A0A7M3REM3(GO:0005875);A0A7M3QGB7(GO:0005868);A0A7M3QDK6(GO:0030286);A0A7M3RLU8(GO:0030286);A0A7M3PW79(GO:0030286);A0A7M3RAQ3(GO:0005858);A0A7M3QV17(GO:0005858);A0A7M3QS31(GO:0030286)
GO:1990745	3	3	EARP complex	cellular_component	A quatrefoil tethering complex required for endocytic recycling. [PMID:25799061]	1	GO:1990745	1	A0A7M3Q8P7	A0A7M3Q8P7(GO:1990745)
GO:0033588	3	3	Elongator holoenzyme complex	cellular_component	A heterohexameric protein complex that is involved in modification of wobble nucleosides in tRNA. The complex can associate physically with hyperphosphorylated RNA polymerase II; it contains two discrete heterotrimeric subcomplexes. [GOC:bhm, GOC:jh, GOC:mah, GOC:vw, PMID:11435442, PMID:11689709, PMID:15769872, PMID:17018299, PMID:18755837, PMID:23165209]	1	GO:0033588	1	A0A7M3RBJ7	A0A7M3RBJ7(GO:0033588)
GO:0071704	3	3	organic substance metabolic process	biological_process	The chemical reactions and pathways involving an organic substance, any molecular entity containing carbon. [GOC:mah]	125	GO:0006777;GO:0030422;GO:0031054;GO:0016042;GO:0042761;GO:0006303;GO:0016574;GO:0044206;GO:0006541;GO:0016024;GO:0006265;GO:0006260;GO:0006470;GO:0009190;GO:0006665;GO:0006172;GO:0006364;GO:0006284;GO:0006281;GO:0046033;GO:0006289;GO:0000462;GO:0030163;GO:0006048;GO:0016570;GO:0044211;GO:0070734;GO:0000012;GO:0006270;GO:0000398;GO:0006228;GO:0016567;GO:0006370;GO:0006166;GO:0006672;GO:0020027;GO:…	172	A0A7M3PVG1;A0A7M3QRP4;A0A7M3RD51;A0A7M3Q8V0;A0A7M3QAG7;A0A7M3PRQ6;A0A7M3VKB9;A0A7M3Q468;A0A7M3Q467;A0A7M3QE05;A0A7M3R3J1;A0A7M3QIW6;A0A7M3RXN7;A0A7M3RPJ5;A0A7M3QZI2;A0A7M3QIW0;A0A7M3R4S9;A0A7M3PS32;A0A7M3RJC7;A0A7M3RBB7;A0A7M3Q6C3;A0A7M3QXV6;A0A7M3QLZ5;A0A7M3R1Y1;A0A7M3Q1S6;A0A7M3Q2J3;A0A7M3Q0Q7;A0A7M3Q0Q6;A0A7M3QDF4;A0A7M3Q827;A0A7M3RPN2;A0A7M3R8A6;A0A7M3PV18;A0A7M3RVI8;A0A7M3QVA0;A0A7M3QJ77;A0A…	A0A7M3PVG1(GO:0006396);A0A7M3QRP4(GO:0006096;GO:0006094;GO:0035606;GO:0006006);A0A7M3RD51(GO:0005977);A0A7M3Q8V0(GO:0006270);A0A7M3QAG7(GO:0046856);A0A7M3PRQ6(GO:0031123;GO:0043631;GO:0006397);A0A7M3VKB9(GO:0006542);A0A7M3Q468(GO:0071586);A0A7M3Q467(GO:0030433);A0A7M3QE05(GO:0030148;GO:0030497;GO:0042761;GO:0006633);A0A7M3R3J1(GO:0006435);A0A7M3QIW6(GO:0006396;GO:0001522);A0A7M3RXN7(GO:0006397);A…
GO:0030991	3	3	intraciliary transport particle A	cellular_component	The smaller subcomplex of the intraciliary transport particle; characterized complexes have molecular weights of 710-760 kDa. [GOC:cilia, GOC:kmv, PMID:14570576]	1	GO:0030991	1	A0A7M3QJ85	A0A7M3QJ85(GO:0030991)
GO:0033036	3	3	macromolecule localization	biological_process	Any process in which a macromolecule is transported to, or maintained in, a specific location. [GOC:mah]	14	GO:0070973;GO:0008104;GO:0000055;GO:0006886;GO:0006606;GO:0006614;GO:0006605;GO:0061512;GO:1990166;GO:0035721;GO:0015031;GO:0000056;GO:0034629;GO:0072321	38	A0A7M3Q3B3;A0A7M3Q8M9;A0A7M3QF72;A0A7M3RBW3;A0A7M3QMC3;A0A7M3PW82;A0A7M3QV33;A0A7M3QBK1;A0A7M3RST2;A0A7M3Q3T5;A0A7M3PRG3;A0A7M3QLA3;A0A7M3PX24;A0A7M3RFZ3;A0A7M3QDW6;A0A7M3Q224;A0A7M3VJC4;A0A7M3RA67;A0A7M3R999;A0A7M3QQS1;A0A7M3PU53;A0A7M3Q5Y5;A0A7M3QE08;A0A7M3Q2S9;A0A7M3PXV9;A0A7M3RWA2;A0A7M3QGR3;A0A7M3QJ85;A0A7M3QXY7;A0A7M3RUY2;A0A7M3Q4S7;A0A7M3QSA5;A0A7M3QUY0;A0A7M3RJ52;A0A7M3PVX2;A0A7M3Q3F9;A0A…	A0A7M3Q3B3(GO:0006886);A0A7M3Q8M9(GO:0006886);A0A7M3QF72(GO:0006886);A0A7M3RBW3(GO:0015031);A0A7M3QMC3(GO:0006605);A0A7M3PW82(GO:0006606);A0A7M3QV33(GO:0015031);A0A7M3QBK1(GO:0015031);A0A7M3RST2(GO:0006886);A0A7M3Q3T5(GO:0072321);A0A7M3PRG3(GO:0006606);A0A7M3QLA3(GO:0006886;GO:0070973);A0A7M3PX24(GO:0006886);A0A7M3RFZ3(GO:0015031;GO:0008104);A0A7M3QDW6(GO:0015031);A0A7M3Q224(GO:0015031);A0A7M3VJC…
GO:1990391	3	3	DNA repair complex	cellular_component	A protein complex involved in DNA repair processes including direct reversal, base excision repair, nucleotide excision repair, photoreactivation, bypass, double-strand break repair pathway, and mismatch repair pathway. [GOC:bhm, PMID:17217467, PMID:20551348, PMID:22749910, PMID:24192350]	1	GO:0005958	1	A0A7M3PU53	A0A7M3PU53(GO:0005958)
GO:0042995	3	3	cell projection	cellular_component	A prolongation or process extending from a cell, e.g. a flagellum or axon. [GOC:jl, http://www.cogsci.princeton.edu/~wn/]	6	GO:0001726;GO:0031514;GO:0097730;GO:0030027;GO:0005929;GO:0042995	17	A0A7M3Q600;A0A7M3QJ85;A0A7M3RUY2;A0A7M3QYT7;A0A7M3R126;A0A7M3R5S0;A0A7M3QVS9;A0A7M3RGS7;A0A7M3QS31;A0A7M3VJA6;A0A7M3QDK6;A0A7M3PYL6;A0A7M3QR61;A0A7M3RLU8;A0A7M3RZ12;A0A7M3QFA6;A0A7M3Q927	A0A7M3Q600(GO:0005929);A0A7M3QJ85(GO:0031514;GO:0097730;GO:0005929);A0A7M3RUY2(GO:0030027);A0A7M3QYT7(GO:0001726);A0A7M3R126(GO:0031514);A0A7M3R5S0(GO:0042995);A0A7M3QVS9(GO:0042995);A0A7M3RGS7(GO:0031514);A0A7M3QS31(GO:0005929);A0A7M3VJA6(GO:0001726);A0A7M3QDK6(GO:0031514);A0A7M3PYL6(GO:0001726);A0A7M3QR61(GO:0042995);A0A7M3RLU8(GO:0005929);A0A7M3RZ12(GO:0005929);A0A7M3QFA6(GO:0031514);A0A7M3Q92…
GO:0007049	3	3	cell cycle	biological_process	The progression of biochemical and morphological phases and events that occur in a cell during successive cell replication or nuclear replication events. Canonically, the cell cycle comprises the replication and segregation of genetic material followed by the division of the cell, but in endocycles or syncytial cells nuclear replication or nuclear division may not be followed by cell division. [G…	2	GO:0000278;GO:0007049	6	A0A7M3Q8V0;A0A7M3QKZ8;A0A7M3PYM7;A0A7M3Q5J2;A0A7M3Q7R7;A0A7M3PU75	A0A7M3Q8V0(GO:0007049);A0A7M3QKZ8(GO:0007049);A0A7M3PYM7(GO:0007049);A0A7M3Q5J2(GO:0000278);A0A7M3Q7R7(GO:0007049);A0A7M3PU75(GO:0007049)
GO:0004601	3	5	peroxidase activity	molecular_function	Catalysis of the reaction: donor + hydrogen peroxide = oxidized donor + 2 H2O. [EC:1.11.1.7, RHEA:56136]	1	GO:0004601	2	A0A7M3R787;A0A7M3QZR1	A0A7M3R787(GO:0004601);A0A7M3QZR1(GO:0004601)
GO:0030427	3	3	site of polarized growth	cellular_component	Any part of a cell where non-isotropic growth takes place. [GOC:mah]	1	GO:0030426	1	A0A7M3RBW3	A0A7M3RBW3(GO:0030426)
GO:0009653	3	3	anatomical structure morphogenesis	biological_process	The process in which anatomical structures are generated and organized. Morphogenesis pertains to the creation of form. [GOC:go_curators, ISBN:0521436125]	2	GO:0000902;GO:0060997	3	A0A7M3QIP1;A0A7M3Q8M1;A0A7M3RUY2	A0A7M3QIP1(GO:0000902);A0A7M3Q8M1(GO:0000902);A0A7M3RUY2(GO:0060997)
GO:0007623	3	3	circadian rhythm	biological_process	Any biological process in an organism that recurs with a regularity of approximately 24 hours. [GOC:bf, GOC:go_curators]	1	GO:0007623	1	A0A7M3QIC3	A0A7M3QIC3(GO:0007623)
GO:0016604	3	3	nuclear body	cellular_component	Extra-nucleolar nuclear domains usually visualized by confocal microscopy and fluorescent antibodies to specific proteins. [GOC:ma, PMID:10330182]	1	GO:0016607	1	A0A7M3R3W1	A0A7M3R3W1(GO:0016607)
GO:0090079	3	5	translation regulator activity, nucleic acid binding	molecular_function	Any selective and non-covalent interaction with a nucleic acid involved in the initiation, activation, perpetuation, repression or termination of polypeptide synthesis at the ribosome. [GOC:dph, GOC:tb, GOC:vw]	2	GO:0003746;GO:0003743	14	A0A7M3RCB6;A0A7M3R1Q9;A0A7M3PYY1;A0A7M3PYM8;A0A7M3PVC3;A0A7M3PS55;A0A7M3QJR8;A0A7M3QUY0;A0A7M3RA47;A0A7M3RRS6;A0A7M3QEB6;A0A7M3PZI2;A0A7M3R7P7;A0A7M3PRG1	A0A7M3RCB6(GO:0003746);A0A7M3R1Q9(GO:0003743);A0A7M3PYY1(GO:0003743);A0A7M3PYM8(GO:0003743);A0A7M3PVC3(GO:0003743);A0A7M3PS55(GO:0003743);A0A7M3QJR8(GO:0003743);A0A7M3QUY0(GO:0003746;GO:0003743);A0A7M3RA47(GO:0003743);A0A7M3RRS6(GO:0003746);A0A7M3QEB6(GO:0003743);A0A7M3PZI2(GO:0003746);A0A7M3R7P7(GO:0003746);A0A7M3PRG1(GO:0003743)
GO:0005085	3	6	guanyl-nucleotide exchange factor activity	molecular_function	Stimulates the exchange of guanyl nucleotides associated with a GTPase. Under normal cellular physiological conditions, the concentration of GTP is higher than that of GDP, favoring the replacement of GDP by GTP in association with the GTPase. [GOC:kd, GOC:mah]	1	GO:0005085	14	A0A7M3PUD0;A0A7M3QHJ6;A0A7M3PYM8;A0A7M3RF81;A0A7M3S008;A0A7M3RAK9;A0A7M3QEW9;A0A7M3Q9K1;A0A7M3Q260;A0A7M3QJ83;A0A7M3QPF5;A0A7M3Q495;A0A7M3R2B2;A0A7M3PVV5	A0A7M3PUD0(GO:0005085);A0A7M3QHJ6(GO:0005085);A0A7M3PYM8(GO:0005085);A0A7M3RF81(GO:0005085);A0A7M3S008(GO:0005085);A0A7M3RAK9(GO:0005085);A0A7M3QEW9(GO:0005085);A0A7M3Q9K1(GO:0005085);A0A7M3Q260(GO:0005085);A0A7M3QJ83(GO:0005085);A0A7M3QPF5(GO:0005085);A0A7M3Q495(GO:0005085);A0A7M3R2B2(GO:0005085);A0A7M3PVV5(GO:0005085)
GO:1901681	3	3	sulfur compound binding	molecular_function	Interacting selectively and non-covalently with a sulfur compound. [GOC:pr, GOC:TermGenie]	2	GO:0035374;GO:0000062	3	A0A7M3PZC0;A0A7M3PR87;A0A7M3PT00	A0A7M3PZC0(GO:0000062);A0A7M3PR87(GO:0035374);A0A7M3PT00(GO:0000062)
GO:0016853	3	3	isomerase activity	molecular_function	Catalysis of the geometric or structural changes within one molecule. Isomerase is the systematic name for any enzyme of EC class 5. [ISBN:0198506732]	9	GO:0004807;GO:0004347;GO:0016868;GO:0009982;GO:0003917;GO:0003755;GO:0003974;GO:0004619;GO:0003978	12	A0A7M3VJT9;A0A7M3QEN1;A0A7M3RU84;A0A7M3PT42;A0A7M3QIW6;A0A7M3PTB8;A0A7M3QAB2;A0A7M3PTY2;A0A7M3Q2J3;A0A7M3QLZ5;A0A7M3RJ58;A0A7M3PTE1	A0A7M3VJT9(GO:0004807);A0A7M3QEN1(GO:0016868);A0A7M3RU84(GO:0003755);A0A7M3PT42(GO:0003755);A0A7M3QIW6(GO:0009982);A0A7M3PTB8(GO:0016868);A0A7M3QAB2(GO:0004347);A0A7M3PTY2(GO:0003755);A0A7M3Q2J3(GO:0003917);A0A7M3QLZ5(GO:0003978;GO:0003974);A0A7M3RJ58(GO:0016868);A0A7M3PTE1(GO:0004619)
GO:0032451	3	3	demethylase activity	molecular_function	Catalysis of the removal of a methyl group from a substrate. [GOC:mah]	1	GO:0034647	1	A0A7M3PV22	A0A7M3PV22(GO:0034647)
GO:0032807	3	3	DNA ligase IV complex	cellular_component	A eukaryotically conserved protein complex that contains DNA ligase IV and is involved in DNA repair by non-homologous end joining; in addition to the ligase, the complex also contains XRCC4 or a homolog, e.g. Saccharomyces Lif1p. [PMID:16314503]	1	GO:0032807	1	A0A7M3PU53	A0A7M3PU53(GO:0032807)
GO:0031640	3	4	killing of cells of other organism	biological_process	Any process in an organism that results in the killing of cells of another organism, including in some cases the death of the other organism. Killing here refers to the induction of death in one cell by another cell, not cell-autonomous death due to internal or other environmental conditions. [GOC:add]	1	GO:0051873	1	A0A7M3QRP4	A0A7M3QRP4(GO:0051873)
GO:0005829	3	3	cytosol	cellular_component	The part of the cytoplasm that does not contain organelles but which does contain other particulate matter, such as protein complexes. [GOC:hjd, GOC:jl]	1	GO:0005829	15	A0A7M3PXI8;A0A7M3VJ67;A0A7M3QKE8;A0A7M3RUY2;A0A7M3PS32;A0A7M3VJC4;A0A7M3QTE4;A0A7M3PST1;A0A7M3QBG1;A0A7M3PWZ1;A0A7M3PU53;A0A7M3Q5Y6;A0A7M3QE08;A0A7M3QRP4;A0A7M3Q8P7	A0A7M3PXI8(GO:0005829);A0A7M3VJ67(GO:0005829);A0A7M3QKE8(GO:0005829);A0A7M3RUY2(GO:0005829);A0A7M3PS32(GO:0005829);A0A7M3VJC4(GO:0005829);A0A7M3QTE4(GO:0005829);A0A7M3PST1(GO:0005829);A0A7M3QBG1(GO:0005829);A0A7M3PWZ1(GO:0005829);A0A7M3PU53(GO:0005829);A0A7M3Q5Y6(GO:0005829);A0A7M3QE08(GO:0005829);A0A7M3QRP4(GO:0005829);A0A7M3Q8P7(GO:0005829)
GO:0008037	3	3	cell recognition	biological_process	The process in which a cell in an organism interprets its surroundings. [GOC:go_curators]	1	GO:0007339	1	A0A7M3RE99	A0A7M3RE99(GO:0007339)
GO:0048856	3	3	anatomical structure development	biological_process	The biological process whose specific outcome is the progression of an anatomical structure from an initial condition to its mature state. This process begins with the formation of the structure and ends with the mature structure, whatever form that may be including its natural destruction. An anatomical structure is any biological entity that occupies space and is distinguished from its surround…	10	GO:0055001;GO:0007517;GO:0007420;GO:0007507;GO:0008584;GO:0001654;GO:0030903;GO:0043009;GO:0007525;GO:0061053	7	A0A7M3Q3B3;A0A7M3QKT1;A0A7M3RJW6;A0A7M3RCM4;A0A7M3PWZ1;A0A7M3R3P4;A0A7M3PUX2	A0A7M3Q3B3(GO:0030903;GO:0061053);A0A7M3QKT1(GO:0007420;GO:0001654;GO:0043009);A0A7M3RJW6(GO:0007507);A0A7M3RCM4(GO:0055001);A0A7M3PWZ1(GO:0008584);A0A7M3R3P4(GO:0007525);A0A7M3PUX2(GO:0007517)
GO:0030496	3	3	midbody	cellular_component	A thin cytoplasmic bridge formed between daughter cells at the end of cytokinesis. The midbody forms where the contractile ring constricts, and may persist for some time before finally breaking to complete cytokinesis. [ISBN:0815316194]	1	GO:0030496	1	A0A7M3R3P4	A0A7M3R3P4(GO:0030496)
GO:0003682	3	3	chromatin binding	molecular_function	Interacting selectively and non-covalently with chromatin, the network of fibers of DNA, protein, and sometimes RNA, that make up the chromosomes of the eukaryotic nucleus during interphase. [GOC:jl, ISBN:0198506732, PMID:20404130]	1	GO:0003682	3	A0A7M3PU75;A0A7M3RV84;A0A7M3QDV3	A0A7M3PU75(GO:0003682);A0A7M3RV84(GO:0003682);A0A7M3QDV3(GO:0003682)
GO:0000347	3	3	THO complex	cellular_component	The THO complex is a nuclear complex that is required for transcription elongation through genes containing tandemly repeated DNA sequences. The THO complex is also part of the TREX (TRanscription EXport) complex that is involved in coupling transcription to export of mRNAs to the cytoplasm. In S. cerevisiae, it is composed of four subunits: Hpr1p, Tho2p, Thp1p, and Mft1p, while the human complex…	1	GO:0000347	1	A0A7M3PYT4	A0A7M3PYT4(GO:0000347)
GO:0044877	3	3	protein-containing complex binding	molecular_function	Interacting selectively and non-covalently with a macromolecular complex. [GOC:jl]	4	GO:0043022;GO:0070840;GO:0051015;GO:0070628	14	A0A7M3VJA6;A0A7M3PR87;A0A7M3R5S0;A0A7M3RF81;A0A7M3REM3;A0A7M3QRD3;A0A7M3PVQ4;A0A7M3R5K2;A0A7M3QUY0;A0A7M3PYL6;A0A7M3PS32;A0A7M3RIL1;A0A7M3RAZ0;A0A7M3RV54	A0A7M3VJA6(GO:0051015);A0A7M3PR87(GO:0051015);A0A7M3R5S0(GO:0051015);A0A7M3RF81(GO:0051015);A0A7M3REM3(GO:0070840);A0A7M3QRD3(GO:0051015);A0A7M3PVQ4(GO:0051015);A0A7M3R5K2(GO:0051015);A0A7M3QUY0(GO:0043022);A0A7M3PYL6(GO:0051015);A0A7M3PS32(GO:0070628);A0A7M3RIL1(GO:0051015);A0A7M3RAZ0(GO:0051015);A0A7M3RV54(GO:0051015)
GO:0030029	3	3	actin filament-based process	biological_process	Any cellular process that depends upon or alters the actin cytoskeleton, that part of the cytoskeleton comprising actin filaments and their associated proteins. [GOC:mah]	5	GO:0031532;GO:0030048;GO:0031032;GO:0030036;GO:0051014	9	A0A7M3QEW9;A0A7M3RUY2;A0A7M3RF81;A0A7M3RJW6;A0A7M3RCM4;A0A7M3QZ48;A0A7M3RML7;A0A7M3RZJ1;A0A7M3PZ69	A0A7M3QEW9(GO:0031032);A0A7M3RUY2(GO:0030048);A0A7M3RF81(GO:0030036;GO:0051014);A0A7M3RJW6(GO:0030036);A0A7M3RCM4(GO:0030036);A0A7M3QZ48(GO:0030036);A0A7M3RML7(GO:0030036);A0A7M3RZJ1(GO:0031532);A0A7M3PZ69(GO:0030036)
GO:0051540	3	3	metal cluster binding	molecular_function	Interacting selectively and non-covalently with a cluster of atoms including both metal ions and nonmetal atoms, usually sulfur and oxygen. Examples include iron-sulfur clusters and nickel-iron-sulfur clusters. [GOC:jsg]	2	GO:0051536;GO:0051539	4	A0A7M3PV18;A0A7M3RGP9;A0A7M3QTE4;A0A7M3QG71	A0A7M3PV18(GO:0051539);A0A7M3RGP9(GO:0051539);A0A7M3QTE4(GO:0051536);A0A7M3QG71(GO:0051539)
GO:0070938	3	3	contractile ring	cellular_component	A cytoskeletal structure composed of filamentous protein that forms beneath the membrane of many cells or organelles, in the plane of cell or organelle division. Ring contraction is associated with centripetal growth of the membrane that divides the cytoplasm of the two daughter cells or organelles. [GOC:mah, ISBN:0123645859, ISBN:0792354923, PMID:10791428, PMID:17913889]	1	GO:0070938	1	A0A7M3R3P4	A0A7M3R3P4(GO:0070938)
GO:1990904	3	3	ribonucleoprotein complex	cellular_component	A macromolecular complex containing both protein and RNA molecules. [GOC:vesicles]	15	GO:0005786;GO:0000172;GO:0015934;GO:0022627;GO:0022625;GO:0071011;GO:0016282;GO:1990904;GO:0005655;GO:0032040;GO:0033290;GO:0016442;GO:0005682;GO:0005681;GO:0015935	26	A0A7M3RBK8;A0A7M3VK09;A0A7M3RBW7;A0A7M3QRP4;A0A7M3RLT8;A0A7M3QV73;A0A7M3QN49;A0A7M3RPJ5;A0A7M3PVC3;A0A7M3PS55;A0A7M3R1Y1;A0A7M3QEB6;A0A7M3RIH4;A0A7M3R4J2;A0A7M3Q5V1;A0A7M3R1Q9;A0A7M3R449;A0A7M3QNL4;A0A7M3QCS6;A0A7M3Q335;A0A7M3R549;A0A7M3R5E9;A0A7M3QSA5;I6SPE7;A0A7M3QRE8;A0A7M3Q1R5	A0A7M3RBK8(GO:0022627);A0A7M3VK09(GO:1990904);A0A7M3RBW7(GO:0022625);A0A7M3QRP4(GO:1990904);A0A7M3RLT8(GO:0015935);A0A7M3QV73(GO:0071011);A0A7M3QN49(GO:1990904);A0A7M3RPJ5(GO:0015935;GO:0022627);A0A7M3PVC3(GO:0033290;GO:0016282);A0A7M3PS55(GO:0016282;GO:0033290);A0A7M3R1Y1(GO:0005681);A0A7M3QEB6(GO:0016282;GO:0033290);A0A7M3RIH4(GO:0000172;GO:0005655);A0A7M3R4J2(GO:0016442);A0A7M3Q5V1(GO:1990904)…
GO:0034518	3	3	RNA cap binding complex	cellular_component	Any protein complex that binds to a specialized RNA cap structure at any time in the lifetime of the RNA. [GOC:mah]	1	GO:0005846	1	A0A7M3Q0Q6	A0A7M3Q0Q6(GO:0005846)
GO:0042555	3	3	MCM complex	cellular_component	A hexameric protein complex required for the initiation and regulation of DNA replication. [GOC:jl, PMID:11282021]	1	GO:0042555	2	A0A7M3Q8V0;A0A7M3QZC5	A0A7M3Q8V0(GO:0042555);A0A7M3QZC5(GO:0042555)
GO:0006928	3	3	movement of cell or subcellular component	biological_process	The directed, self-propelled movement of a cell or subcellular component without the involvement of an external agent such as a transporter or a pore. [GOC:dgh, GOC:dph, GOC:jl, GOC:mlg]	10	GO:0051012;GO:0007018;GO:0060294;GO:0060285;GO:0030048;GO:0035721;GO:0007411;GO:0001755;GO:0003341;GO:0016477	21	A0A7M3QKZ8;A0A7M3PR87;A0A7M3QJ85;A0A7M3RUY2;A0A7M3QBB6;A0A7M3QV17;A0A7M3REM3;A0A7M3RD79;A0A7M3QS31;A0A7M3RGS7;A0A7M3RT22;A0A7M3QGB7;A0A7M3Q524;A0A7M3RBF4;A0A7M3RLU8;A0A7M3PTG1;A0A7M3QPJ6;A0A7M3RCM4;A0A7M3R3P4;A0A7M3Q057;A0A7M3R8Y3	A0A7M3QKZ8(GO:0007018);A0A7M3PR87(GO:0001755);A0A7M3QJ85(GO:0035721);A0A7M3RUY2(GO:0030048);A0A7M3QBB6(GO:0007018;GO:0060285);A0A7M3QV17(GO:0007018;GO:0060285);A0A7M3REM3(GO:0051012);A0A7M3RD79(GO:0007018);A0A7M3QS31(GO:0003341);A0A7M3RGS7(GO:0060294);A0A7M3RT22(GO:0060294);A0A7M3QGB7(GO:0007018);A0A7M3Q524(GO:0007018);A0A7M3RBF4(GO:0007411);A0A7M3RLU8(GO:0003341);A0A7M3PTG1(GO:0016477);A0A7M3QPJ…
GO:0005643	3	3	nuclear pore	cellular_component	Any of the numerous similar discrete openings in the nuclear envelope of a eukaryotic cell, where the inner and outer nuclear membranes are joined. [ISBN:0198547684]	1	GO:0005643	6	A0A7M3RWA2;A0A7M3QBK1;A0A7M3RTQ7;A0A7M3R999;A0A7M3QUY0;A0A7M3QJF2	A0A7M3RWA2(GO:0005643);A0A7M3QBK1(GO:0005643);A0A7M3RTQ7(GO:0005643);A0A7M3R999(GO:0005643);A0A7M3QUY0(GO:0005643);A0A7M3QJF2(GO:0005643)
GO:0003735	3	3	structural constituent of ribosome	molecular_function	The action of a molecule that contributes to the structural integrity of the ribosome. [GOC:mah]	1	GO:0003735	16	A0A7M3QDQ4;A0A7M3RTF3;A0A7M3RBK8;A0A7M3REU6;A0A7M3Q950;A0A7M3RE48;I6SPE7;A0A7M3QRE8;A0A7M3Q1R5;A0A7M3RBW7;A0A7M3QDF4;A0A7M3RPJ5;A0A7M3R5G1;A0A7M3RLT8;A0A7M3PV76;A0A7M3RPN2	A0A7M3QDQ4(GO:0003735);A0A7M3RTF3(GO:0003735);A0A7M3RBK8(GO:0003735);A0A7M3REU6(GO:0003735);A0A7M3Q950(GO:0003735);A0A7M3RE48(GO:0003735);I6SPE7(GO:0003735);A0A7M3QRE8(GO:0003735);A0A7M3Q1R5(GO:0003735);A0A7M3RBW7(GO:0003735);A0A7M3QDF4(GO:0003735);A0A7M3RPJ5(GO:0003735);A0A7M3R5G1(GO:0003735);A0A7M3RLT8(GO:0003735);A0A7M3PV76(GO:0003735);A0A7M3RPN2(GO:0003735)
GO:0005815	3	3	microtubule organizing center	cellular_component	An intracellular structure that can catalyze gamma-tubulin-dependent microtubule nucleation and that can anchor microtubules by interacting with their minus ends, plus ends or sides. [GOC:vw, ISBN:0815316194, PMID:17072892, PMID:17245416, Wikipedia:Microtubule_organizing_center]	1	GO:0005815	2	A0A7M3REM3;A0A7M3PWK4	A0A7M3REM3(GO:0005815);A0A7M3PWK4(GO:0005815)
GO:0005952	3	3	cAMP-dependent protein kinase complex	cellular_component	An enzyme complex, composed of regulatory and catalytic subunits, that catalyzes protein phosphorylation. Inactive forms of the enzyme have two regulatory chains and two catalytic chains; activation by cAMP produces two active catalytic monomers and a regulatory dimer. [EC:2.7.11.11, ISBN:0198506732]	1	GO:0005952	1	A0A7M3QDU5	A0A7M3QDU5(GO:0005952)
GO:0099080	3	3	supramolecular complex	cellular_component	A cellular component that consists of an indeterminate number of proteins or macromolecular complexes, organized into a regular, higher-order structure such as a polymer, sheet, network or a fiber. [GOC:dos]	7	GO:0005881;GO:0032982;GO:0005828;GO:0030016;GO:0005882;GO:0005884;GO:0005874	29	A0A7M3PWK4;A0A7M3QVS9;A0A7M3Q057;A0A7M3RJM5;A0A7M3QGB7;A0A7M3RIL1;A0A7M3QV17;A0A7M3QE32;A0A7M3RBF8;A0A7M3QQF9;A0A7M3REM3;A0A7M3RV54;A0A7M3RYP0;A0A7M3RD79;A0A7M3QRD3;A0A7M3QBB6;A0A7M3QS31;A0A7M3QDK6;A0A7M3R9W4;A0A7M3RLU8;A0A7M3QPJ6;A0A7M3Q7R7;A0A7M3RAK9;A0A7M3RUY2;A0A7M3QKZ8;A0A7M3Q5J2;A0A7M3Q648;A0A7M3PW79;A0A7M3R3P4	A0A7M3PWK4(GO:0005828;GO:0005881);A0A7M3QVS9(GO:0032982);A0A7M3Q057(GO:0005874);A0A7M3RJM5(GO:0032982;GO:0005882);A0A7M3QGB7(GO:0005874);A0A7M3RIL1(GO:0030016);A0A7M3QV17(GO:0005874);A0A7M3QE32(GO:0005874);A0A7M3RBF8(GO:0005882;GO:0032982);A0A7M3QQF9(GO:0030016);A0A7M3REM3(GO:0005874);A0A7M3RV54(GO:0030016);A0A7M3RYP0(GO:0005874);A0A7M3RD79(GO:0005874);A0A7M3QRD3(GO:0005884);A0A7M3QBB6(GO:0005874…
GO:0051301	3	3	cell division	biological_process	The process resulting in division and partitioning of components of a cell to form more cells; may or may not be accompanied by the physical separation of a cell into distinct, individually membrane-bounded daughter cells. [GOC:di, GOC:go_curators, GOC:pr]	1	GO:0051301	8	A0A7M3PT76;A0A7M3RI73;A0A7M3R442;A0A7M3REM3;A0A7M3QKZ8;A0A7M3Q7R7;A0A7M3RGE6;A0A7M3QHB6	A0A7M3PT76(GO:0051301);A0A7M3RI73(GO:0051301);A0A7M3R442(GO:0051301);A0A7M3REM3(GO:0051301);A0A7M3QKZ8(GO:0051301);A0A7M3Q7R7(GO:0051301);A0A7M3RGE6(GO:0051301);A0A7M3QHB6(GO:0051301)
GO:0016740	3	3	transferase activity	molecular_function	Catalysis of the transfer of a group, e.g. a methyl group, glycosyl group, acyl group, phosphorus-containing, or other groups, from one compound (generally regarded as the donor) to another compound (generally regarded as the acceptor). Transferase is the systematic name for any enzyme of EC class 2. [ISBN:0198506732]	82	GO:0102704;GO:0018024;GO:0102500;GO:0016992;GO:0004340;GO:0008865;GO:0004849;GO:0004579;GO:0004134;GO:0001729;GO:0003872;GO:0004698;GO:0046975;GO:0003873;GO:0004693;GO:0004692;GO:0004691;GO:0008184;GO:0061599;GO:0004675;GO:0004422;GO:0050155;GO:0033857;GO:0004659;GO:0004360;GO:0008424;GO:0061630;GO:0052657;GO:0004652;GO:0016746;GO:0003887;GO:0004674;GO:0004714;GO:0004715;GO:0004712;GO:0004713;GO:…	116	A0A7M3QRP4;A0A7M3RD51;A0A7M3RB15;A0A7M3QJ77;A0A7M3PRQ6;A0A7M3QPM6;A0A7M3QTU0;A0A7M3QGF6;A0A7M3Q6R3;A0A7M3R4S9;A0A7M3RBB7;A0A7M3RR24;A0A7M3PYU7;A0A7M3QL54;A0A7M3PV22;A0A7M3Q827;A0A7M3Q7K5;A0A7M3PV18;A0A7M3RVI8;A0A7M3QVA0;A0A7M3R0Q2;A0A7M3R8I3;A0A7M3PTD1;A0A7M3RC27;A0A7M3Q5Y6;A0A7M3Q7B7;A0A7M3PYM8;A0A7M3RZ12;A0A7M3QTE0;A0A7M3QL66;A0A7M3Q9K1;A0A7M3RLZ4;A0A7M3PW52;A0A7M3RGN3;A0A7M3RNR9;A0A7M3PUE0;A0A…	A0A7M3QRP4(GO:0035605);A0A7M3RD51(GO:0102250;GO:0008184;GO:0102499);A0A7M3RB15(GO:0004672);A0A7M3QJ77(GO:0004842);A0A7M3PRQ6(GO:0004652);A0A7M3QPM6(GO:0004693);A0A7M3QTU0(GO:0016301);A0A7M3QGF6(GO:0004714;GO:0004712);A0A7M3Q6R3(GO:0004674;GO:0004672);A0A7M3R4S9(GO:0003899);A0A7M3RBB7(GO:0004731);A0A7M3RR24(GO:0016301;GO:0004743);A0A7M3PYU7(GO:0061630);A0A7M3QL54(GO:0003951;GO:0004143);A0A7M3PV22(…
GO:0048869	3	3	cellular developmental process	biological_process	A biological process whose specific outcome is the progression of a cell over time from an initial condition to a later condition. [GOC:isa_complete]	5	GO:0055001;GO:0030154;GO:0003418;GO:0060997;GO:0001709	5	A0A7M3R3P4;A0A7M3RUY2;A0A7M3PR87;A0A7M3PUX2;A0A7M3RCM4	A0A7M3R3P4(GO:0001709);A0A7M3RUY2(GO:0060997);A0A7M3PR87(GO:0003418);A0A7M3PUX2(GO:0030154);A0A7M3RCM4(GO:0055001)
GO:0043515	3	3	kinetochore binding	molecular_function	Interacting selectively and non-covalently with a kinetochore, a proteinaceous structure on a condensed chromosome, beside the centromere, to which the spindle fibers are attached. [GOC:jl]	1	GO:0043515	1	A0A7M3PWK4	A0A7M3PWK4(GO:0043515)
GO:0045171	3	3	intercellular bridge	cellular_component	A direct connection between the cytoplasm of two cells that is formed following the completion of cleavage furrow ingression during cell division. They are usually present only briefly prior to completion of cytokinesis. However, in some cases, such as the bridges between germ cells during their development, they become stabilised. [PMID:9635420]	3	GO:0035323;GO:0035324;GO:0098549	1	A0A7M3R3P4	A0A7M3R3P4(GO:0035324;GO:0098549;GO:0035323)
GO:0019992	4	4	diacylglycerol binding	molecular_function	Interacting selectively and non-covalently with diacylglycerol, a diester of glycerol and two fatty acids. [GOC:ma]	1	GO:0019992	2	A0A7M3QHT8;A0A7M3QDE7	A0A7M3QHT8(GO:0019992);A0A7M3QDE7(GO:0019992)
GO:0006629	4	4	lipid metabolic process	biological_process	The chemical reactions and pathways involving lipids, compounds soluble in an organic solvent but not, or sparingly, in an aqueous solvent. Includes fatty acids; neutral fats, other fatty-acid esters, and soaps; long-chain (fatty) alcohols and waxes; sphingoids and other long-chain bases; glycolipids, phospholipids and sphingolipids; and carotenes, polyprenols, sterols, terpenes and other isopren…	16	GO:0030148;GO:0006633;GO:0006629;GO:0006658;GO:0019679;GO:0006506;GO:0030497;GO:0016024;GO:0006665;GO:0046856;GO:0046854;GO:0046475;GO:0016042;GO:0042761;GO:0046470;GO:0006672	17	A0A7M3QX82;A0A7M3Q5F8;A0A7M3QRZ3;A0A7M3QFV9;A0A7M3QAG7;A0A7M3Q6I4;A0A7M3PRT8;A0A7M3QXT7;A0A7M3QMD8;A0A7M3Q1S6;A0A7M3R8T8;A0A7M3QE05;A0A7M3PW52;A0A7M3RE77;A0A7M3R8M2;A0A7M3RNR9;A0A7M3QXX7	A0A7M3QX82(GO:0006658;GO:0006665);A0A7M3Q5F8(GO:0006672);A0A7M3QRZ3(GO:0006658;GO:0006665);A0A7M3QFV9(GO:0006629);A0A7M3QAG7(GO:0046856);A0A7M3Q6I4(GO:0046470;GO:0016042);A0A7M3PRT8(GO:0046856);A0A7M3QXT7(GO:0006633);A0A7M3QMD8(GO:0046475);A0A7M3Q1S6(GO:0006633);A0A7M3R8T8(GO:0016024);A0A7M3QE05(GO:0030148;GO:0030497;GO:0042761;GO:0006633);A0A7M3PW52(GO:0006506);A0A7M3RE77(GO:0016042);A0A7M3R8M2(…
GO:0051282	4	6	regulation of sequestering of calcium ion	biological_process	Any process that modulates the frequency, rate or extent of the binding or confining calcium ions such that they are separated from other components of a biological system. [GOC:ai]	1	GO:0051283	1	A0A7M3PR87	A0A7M3PR87(GO:0051283)
GO:0003676	4	4	nucleic acid binding	molecular_function	Interacting selectively and non-covalently with any nucleic acid. [GOC:jl]	23	GO:0042134;GO:0008143;GO:0008312;GO:0003676;GO:0003677;GO:0048027;GO:0070181;GO:0000049;GO:0045131;GO:0042162;GO:0034511;GO:0003723;GO:0032422;GO:0043565;GO:0000339;GO:0008097;GO:0019843;GO:0003725;GO:0000977;GO:0003746;GO:0003729;GO:0003684;GO:0003743	128	A0A7M3QRP0;A0A7M3RRA6;A0A7M3RKQ2;A0A7M3Q8V0;A0A7M3QEV3;A0A7M3PRQ6;A0A7M3RBU9;A0A7M3QIW6;A0A7M3RXN7;A0A7M3R4S9;A0A7M3PS32;A0A7M3Q4R3;A0A7M3R1Y1;A0A7M3Q2J3;A0A7M3PV22;A0A7M3QJM4;A0A7M3RQS2;A0A7M3QPF7;A0A7M3QQN3;A0A7M3PZ22;A0A7M3PYM8;A0A7M3QJR8;A0A7M3Q5J2;A0A7M3QAV8;A0A7M3R6B7;A0A7M3QIN7;A0A7M3PU98;A0A7M3QRA9;A0A7M3QSN7;A0A7M3R1Q9;A0A7M3QQM4;A0A7M3PWJ2;A0A7M3QHD6;A0A7M3QKQ0;A0A7M3QML5;A0A7M3Q8P2;A0A…	A0A7M3QRP0(GO:0003723;GO:0003676);A0A7M3RRA6(GO:0032422;GO:0000977);A0A7M3RKQ2(GO:0003723);A0A7M3Q8V0(GO:0003677);A0A7M3QEV3(GO:0032422;GO:0000977);A0A7M3PRQ6(GO:0003723);A0A7M3RBU9(GO:0003677);A0A7M3QIW6(GO:0003723);A0A7M3RXN7(GO:0003723);A0A7M3R4S9(GO:0003677);A0A7M3PS32(GO:0003684);A0A7M3Q4R3(GO:0008143);A0A7M3R1Y1(GO:0003723);A0A7M3Q2J3(GO:0003677);A0A7M3PV22(GO:0003677);A0A7M3QJM4(GO:0003723…
GO:0003678	4	10	DNA helicase activity	molecular_function	Catalysis of the reaction: ATP + H2O = ADP + phosphate; this reaction drives the unwinding of the DNA helix. [EC:3.6.4.12, GOC:jl]	1	GO:0003678	2	A0A7M3Q8V0;A0A7M3QZC5	A0A7M3Q8V0(GO:0003678);A0A7M3QZC5(GO:0003678)
GO:0005732	4	4	small nucleolar ribonucleoprotein complex	cellular_component	A ribonucleoprotein complex that contains an RNA molecule of the small nucleolar RNA (snoRNA) family and associated proteins. Most are involved in a step of processing of rRNA: cleavage, 2'-O-methylation, or pseudouridylation. The majority, though not all, fall into one of two classes, box C/D type or box H/ACA type. [GOC:krc, GOC:mah, ISBN:0879695897]	1	GO:0000172	1	A0A7M3RIH4	A0A7M3RIH4(GO:0000172)
GO:0006914	4	5	autophagy	biological_process	The cellular catabolic process in which cells digest parts of their own cytoplasm; allows for both recycling of macromolecular constituents under conditions of cellular stress and remodeling the intracellular structure for cell differentiation. [GOC:autophagy, ISBN:0198547684, PMID:11099404, PMID:9412464]	1	GO:0006914	4	A0A7M3PUH4;A0A7M3RG19;A0A7M3Q2S9;A0A7M3Q224	A0A7M3PUH4(GO:0006914);A0A7M3RG19(GO:0006914);A0A7M3Q2S9(GO:0006914);A0A7M3Q224(GO:0006914)
GO:1903047	4	4	mitotic cell cycle process	biological_process	A process that is part of the mitotic cell cycle. [GO_REF:0000060, GOC:mtg_cell_cycle, GOC:TermGenie]	4	GO:0007076;GO:1903562;GO:0000132;GO:0000281	4	A0A7M3R442;A0A7M3QHB6;A0A7M3R3P4;A0A7M3REM3	A0A7M3R442(GO:0007076);A0A7M3QHB6(GO:0007076);A0A7M3R3P4(GO:0000281;GO:1903562);A0A7M3REM3(GO:0000132)
GO:0043413	4	6	macromolecule glycosylation	biological_process	The covalent attachment of a glycosyl residue to one or more monomeric units in a polypeptide, polynucleotide, polysaccharide, or other biological macromolecule. [GOC:jl]	2	GO:0033578;GO:0006486	3	A0A7M3Q827;A0A7M3RBY7;A0A7M3PV09	A0A7M3Q827(GO:0033578);A0A7M3RBY7(GO:0006486);A0A7M3PV09(GO:0006486)
GO:0043414	4	6	macromolecule methylation	biological_process	The covalent attachment of a methyl residue to one or more monomeric units in a polypeptide, polynucleotide, polysaccharide, or other biological macromolecule. [GOC:go_curators]	2	GO:0070734;GO:0097198	2	A0A7M3QN49;A0A7M3Q1C3	A0A7M3QN49(GO:0070734);A0A7M3Q1C3(GO:0097198)
GO:0042802	4	4	identical protein binding	molecular_function	Interacting selectively and non-covalently with an identical protein or proteins. [GOC:jl]	1	GO:0042802	2	A0A7M3PU53;A0A7M3QRP4	A0A7M3PU53(GO:0042802);A0A7M3QRP4(GO:0042802)
GO:0043207	4	4	response to external biotic stimulus	biological_process	Any process that results in a change in state or activity of a cell or an organism (in terms of movement, secretion, enzyme production, gene expression, etc.) as a result of an external biotic stimulus, an external stimulus caused by, or produced by living things. [GOC:go_curators]	4	GO:0050832;GO:0009617;GO:0051873;GO:0061844	2	A0A7M3QRP4;A0A7M3RUY2	A0A7M3QRP4(GO:0051873;GO:0061844;GO:0050832);A0A7M3RUY2(GO:0009617)
GO:0019637	4	5	organophosphate metabolic process	biological_process	The chemical reactions and pathways involving organophosphates, any phosphate-containing organic compound. [ISBN:0198506732]	28	GO:0006777;GO:0006658;GO:0009435;GO:0006096;GO:0046386;GO:0006228;GO:0044206;GO:0016024;GO:0006241;GO:0046856;GO:0006506;GO:0006177;GO:0006172;GO:0046854;GO:0006086;GO:0046033;GO:0009264;GO:0006072;GO:0006183;GO:0044211;GO:0009190;GO:0033512;GO:0032264;GO:0032324;GO:0046475;GO:0046470;GO:0006002;GO:0006003	33	A0A7M3QX82;A0A7M3QNT9;A0A7M3QRP4;A0A7M3QVD5;A0A7M3QAG7;A0A7M3Q6H3;A0A7M3RA32;A0A7M3PTE1;A0A7M3QIF8;A0A7M3R8T8;A0A7M3QRZ3;A0A7M3QKE8;A0A7M3QM78;A0A7M3RLL8;A0A7M3Q0Q7;A0A7M3Q6I4;A0A7M3QVA0;A0A7M3PRT8;A0A7M3QAB2;A0A7M3Q5Y6;A0A7M3QVX4;A0A7M3QIC3;A0A7M3QB37;A0A7M3Q7M5;A0A7M3RBN5;A0A7M3RX11;A0A7M3VJT9;A0A7M3RX23;A0A7M3QVU7;A0A7M3QMD8;A0A7M3PSD4;A0A7M3PW52;A0A7M3RNR9	A0A7M3QX82(GO:0006658);A0A7M3QNT9(GO:0032264);A0A7M3QRP4(GO:0006096);A0A7M3QVD5(GO:0006777;GO:0032324);A0A7M3QAG7(GO:0046856);A0A7M3Q6H3(GO:0006002);A0A7M3RA32(GO:0006072);A0A7M3PTE1(GO:0006096);A0A7M3QIF8(GO:0006086);A0A7M3R8T8(GO:0016024);A0A7M3QRZ3(GO:0006658);A0A7M3QKE8(GO:0006177);A0A7M3QM78(GO:0009264;GO:0046386);A0A7M3RLL8(GO:0033512);A0A7M3Q0Q7(GO:0009190);A0A7M3Q6I4(GO:0046470);A0A7M3QVA…
GO:0016875	4	4	ligase activity, forming carbon-oxygen bonds	molecular_function	Catalysis of the joining of two molecules via a carbon-oxygen bond, with the concomitant hydrolysis of the diphosphate bond in ATP or a similar triphosphate. [EC:6.1, GOC:mah]	2	GO:0004821;GO:0004829	2	A0A7M3VJ67;A0A7M3R3J1	A0A7M3VJ67(GO:0004821);A0A7M3R3J1(GO:0004829)
GO:0016877	4	4	ligase activity, forming carbon-sulfur bonds	molecular_function	Catalysis of the joining of two molecules via a carbon-sulfur bond, with the concomitant hydrolysis of the diphosphate bond in ATP or a similar triphosphate. [EC:6.2, GOC:mah]	4	GO:0004775;GO:0004776;GO:0008641;GO:0019781	2	A0A7M3Q3P2;A0A7M3RZF3	A0A7M3Q3P2(GO:0008641;GO:0019781);A0A7M3RZF3(GO:0004775;GO:0004776)
GO:0070727	4	4	cellular macromolecule localization	biological_process	Any process in which a macromolecule is transported to, and/or maintained in, a specific location at the level of a cell. Localization at the cellular level encompasses movement within the cell, from within the cell to the cell surface, or from one location to another at the surface of a cell. [GOC:mah]	6	GO:0070973;GO:0006606;GO:0006614;GO:0061512;GO:1990166;GO:0034629	9	A0A7M3QJ85;A0A7M3RUY2;A0A7M3QSA5;A0A7M3RJ52;A0A7M3QLA3;A0A7M3PU53;A0A7M3PW82;A0A7M3PRG3;A0A7M3PXV9	A0A7M3QJ85(GO:0061512);A0A7M3RUY2(GO:0034629);A0A7M3QSA5(GO:0006614);A0A7M3RJ52(GO:0006606);A0A7M3QLA3(GO:0070973);A0A7M3PU53(GO:1990166);A0A7M3PW82(GO:0006606);A0A7M3PRG3(GO:0006606);A0A7M3PXV9(GO:0006606)
GO:1901360	4	4	organic cyclic compound metabolic process	biological_process	The chemical reactions and pathways involving organic cyclic compound. [GOC:TermGenie]	54	GO:0006435;GO:0006777;GO:0006048;GO:0000184;GO:0030422;GO:0051103;GO:0009435;GO:0031054;GO:0043631;GO:0055129;GO:0001522;GO:0006096;GO:0000723;GO:0006303;GO:0006265;GO:0006228;GO:0009116;GO:0000956;GO:0001682;GO:0006241;GO:0006364;GO:0006368;GO:0006177;GO:0046033;GO:0008380;GO:0006172;GO:0006166;GO:0006729;GO:0006427;GO:0006284;GO:0006281;GO:0006086;GO:0031123;GO:0006289;GO:0000462;GO:0009264;GO:…	88	A0A7M3QRP4;A0A7M3Q8V0;A0A7M3PRQ6;A0A7M3PTE1;A0A7M3QIF8;A0A7M3R3J1;A0A7M3QIW6;A0A7M3RXN7;A0A7M3QZI2;A0A7M3R4S9;A0A7M3PS32;A0A7M3RBB7;A0A7M3QXV6;A0A7M3R1Y1;A0A7M3Q2J3;A0A7M3Q0Q7;A0A7M3Q0Q6;A0A7M3RVI8;A0A7M3QVA0;A0A7M3QJ77;A0A7M3Q5Y6;A0A7M3QF25;A0A7M3PZ22;A0A7M3QM78;A0A7M3Q5Q9;A0A7M3QIN7;A0A7M3QRA9;A0A7M3RLI4;A0A7M3RJM5;A0A7M3QQM4;A0A7M3RBJ7;A0A7M3RIH4;A0A7M3QN49;A0A7M3PVG1;A0A7M3R9C7;A0A7M3Q6C3;A0A…	A0A7M3QRP4(GO:0006096);A0A7M3Q8V0(GO:0006270);A0A7M3PRQ6(GO:0031123;GO:0043631;GO:0006397);A0A7M3PTE1(GO:0006096);A0A7M3QIF8(GO:0006086);A0A7M3R3J1(GO:0006435);A0A7M3QIW6(GO:0006396;GO:0001522);A0A7M3RXN7(GO:0006397);A0A7M3QZI2(GO:0006364);A0A7M3R4S9(GO:0006351);A0A7M3PS32(GO:0006289);A0A7M3RBB7(GO:0009116);A0A7M3QXV6(GO:0045292);A0A7M3R1Y1(GO:0000956;GO:0000398);A0A7M3Q2J3(GO:0006265);A0A7M3Q0Q7…
GO:0070449	4	4	elongin complex	cellular_component	A transcription elongation factor complex that suppresses RNA polymerase II pausing, and may act by promoting proper alignment of the 3'-end of nascent transcripts with the polymerase catalytic site. Consists of a transcriptionally active Elongin A subunit (about 100 kDa) and two smaller Elongin B (about 18 kDa) and Elongin C (about 15 kDa) subunits. [PMID:12676794]	1	GO:0070449	1	A0A7M3PWY3	A0A7M3PWY3(GO:0070449)
GO:0000015	4	4	phosphopyruvate hydratase complex	cellular_component	A multimeric enzyme complex, usually a dimer or an octamer, that catalyzes the conversion of 2-phospho-D-glycerate to phosphoenolpyruvate and water. [GOC:jl, ISBN:0198506732]	1	GO:0000015	1	A0A7M3PSD4	A0A7M3PSD4(GO:0000015)
GO:0007548	4	4	sex differentiation	biological_process	The establishment of the sex of an organism by physical differentiation. [GOC:ai]	1	GO:0046660	1	A0A7M3QSR3	A0A7M3QSR3(GO:0046660)
GO:0016798	4	4	hydrolase activity, acting on glycosyl bonds	molecular_function	Catalysis of the hydrolysis of any glycosyl bond. [GOC:jl]	3	GO:0004844;GO:0004553;GO:0004135	3	A0A7M3QIC0;A0A7M3RJM5;A0A7M3QZ56	A0A7M3QIC0(GO:0004135);A0A7M3RJM5(GO:0004844);A0A7M3QZ56(GO:0004553)
GO:0030048	4	4	actin filament-based movement	biological_process	Movement of organelles or other particles along actin filaments, or sliding of actin filaments past each other, mediated by motor proteins. [GOC:BHF, GOC:mah]	1	GO:0030048	1	A0A7M3RUY2	A0A7M3RUY2(GO:0030048)
GO:0004540	4	6	ribonuclease activity	molecular_function	Catalysis of the hydrolysis of phosphodiester bonds in chains of RNA. [GOC:mah, ISBN:0198547684]	4	GO:0004525;GO:0016891;GO:0004521;GO:0004523	3	A0A7M3QP24;A0A7M3RJ58;A0A7M3R4J2	A0A7M3QP24(GO:0004525;GO:0016891);A0A7M3RJ58(GO:0004523);A0A7M3R4J2(GO:0004521)
GO:0042887	4	4	amide transmembrane transporter activity	molecular_function	Enables the transfer of an amide, any compound containing one, two, or three acyl groups attached to a nitrogen atom, from one side of a membrane to the other. [GOC:jl, ISBN:0198506732]	1	GO:0008521	2	A0A7M3QZU3;A0A7M3QZT2	A0A7M3QZU3(GO:0008521);A0A7M3QZT2(GO:0008521)
GO:0019207	4	4	kinase regulator activity	molecular_function	Modulates the activity of a kinase, an enzyme which catalyzes of the transfer of a phosphate group, usually from ATP, to a substrate molecule. [GOC:ai]	2	GO:0016538;GO:0008603	4	A0A7M3R7D0;A0A7M3QBP1;A0A7M3QDU5;A0A7M3R9A7	A0A7M3R7D0(GO:0016538);A0A7M3QBP1(GO:0016538);A0A7M3QDU5(GO:0008603);A0A7M3R9A7(GO:0016538)
GO:0019208	4	4	phosphatase regulator activity	molecular_function	Modulates the activity of a phosphatase, an enzyme which catalyzes of the removal of a phosphate group from a substrate molecule. [GOC:ai]	2	GO:0019888;GO:0004865	2	A0A7M3PTD7;A0A7M3QIG8	A0A7M3PTD7(GO:0004865);A0A7M3QIG8(GO:0019888)
GO:0030286	4	4	dynein complex	cellular_component	Any of several large complexes that contain two or three dynein heavy chains and several light chains, and have microtubule motor activity. [ISBN:0815316194]	3	GO:0030286;GO:0005858;GO:0005868	14	A0A7M3QE32;A0A7M3Q524;A0A7M3QBB6;A0A7M3Q057;A0A7M3QLW0;A0A7M3QPJ6;A0A7M3RMA8;A0A7M3QGB7;A0A7M3QDK6;A0A7M3RLU8;A0A7M3RAQ3;A0A7M3PW79;A0A7M3QV17;A0A7M3QS31	A0A7M3QE32(GO:0030286);A0A7M3Q524(GO:0005868);A0A7M3QBB6(GO:0005858);A0A7M3Q057(GO:0030286);A0A7M3QLW0(GO:0005858);A0A7M3QPJ6(GO:0030286);A0A7M3RMA8(GO:0030286);A0A7M3QGB7(GO:0005868);A0A7M3QDK6(GO:0030286);A0A7M3RLU8(GO:0030286);A0A7M3RAQ3(GO:0005858);A0A7M3PW79(GO:0030286);A0A7M3QV17(GO:0005858);A0A7M3QS31(GO:0030286)
GO:0005846	4	4	nuclear cap binding complex	cellular_component	A conserved heterodimeric protein complex that binds to the 5' terminal cap structure m7G(5')ppp(5')N of nascent eukaryotic RNA polymerase II transcripts such as pre-mRNA and U snRNA. The consists of proteins known as CBP20 and CBP80, binds to cap structures in the nucleus, and is involved in pre-mRNA splicing, 3'-end formation, and RNA nuclear export. [PMID:16043498]	1	GO:0005846	1	A0A7M3Q0Q6	A0A7M3Q0Q6(GO:0005846)
GO:0015605	4	4	organophosphate ester transmembrane transporter activity	molecular_function	Enables the transfer of organophosphate esters from one side of a membrane to the other. Organophosphate esters are small organic molecules containing phosphate ester bonds. [GOC:mcc]	1	GO:0008521	2	A0A7M3QZU3;A0A7M3QZT2	A0A7M3QZU3(GO:0008521);A0A7M3QZT2(GO:0008521)
GO:0045104	4	7	intermediate filament cytoskeleton organization	biological_process	A process that is carried out at the cellular level which results in the assembly, arrangement of constituent parts, or disassembly of cytoskeletal structures comprising intermediate filaments and their associated proteins. [GOC:ai]	1	GO:0045104	2	A0A7M3QC18;A0A7M3RNS5	A0A7M3QC18(GO:0045104);A0A7M3RNS5(GO:0045104)
GO:0070997	4	4	neuron death	biological_process	The process of cell death in a neuron. [GOC:BHF, GOC:mah]	1	GO:0051402	1	A0A7M3QRP4	A0A7M3QRP4(GO:0051402)
GO:0070993	4	4	translation preinitiation complex	cellular_component	A ribonucleoprotein complex that contains the small ribosomal subunit, a translation initiation ternary complex (i.e. an initiator tRNA, GTP, and an IF2 or eIF2 complex), and an mRNA. [GOC:hjd, GOC:mah]	2	GO:0033290;GO:0016282	4	A0A7M3PS55;A0A7M3R1Q9;A0A7M3QEB6;A0A7M3PVC3	A0A7M3PS55(GO:0016282;GO:0033290);A0A7M3R1Q9(GO:0016282;GO:0033290);A0A7M3QEB6(GO:0016282;GO:0033290);A0A7M3PVC3(GO:0033290;GO:0016282)
GO:0034061	4	6	DNA polymerase activity	molecular_function	Catalysis of the reaction: deoxynucleoside triphosphate + DNA(n) = diphosphate + DNA(n+1); the synthesis of DNA from deoxyribonucleotide triphosphates in the presence of a nucleic acid template and a 3'hydroxyl group. [EC:2.7.7.7, GOC:mah]	1	GO:0003887	1	A0A7M3QG71	A0A7M3QG71(GO:0003887)
GO:0006091	4	4	generation of precursor metabolites and energy	biological_process	The chemical reactions and pathways resulting in the formation of precursor metabolites, substances from which energy is derived, and any process involved in the liberation of energy from these substances. [GOC:jl]	8	GO:0022900;GO:0005977;GO:0005980;GO:0005978;GO:0009060;GO:0022904;GO:0006091;GO:0006096	17	A0A7M3VJT9;A0A7M3QVA0;A0A7M3QRP4;A0A7M3RD51;A0A7M3RVH1;A0A7M3QAB2;A0A7M3QWR0;A0A7M3Q7F7;A0A7M3PSD4;A0A7M3QZ06;A0A7M3QVU7;A0A7M3PTE1;A0A7M3QZ56;A0A7M3RAJ3;A0A7M3QIC0;A0A7M3QAU7;A0A7M3RGP9	A0A7M3VJT9(GO:0006096);A0A7M3QVA0(GO:0006096);A0A7M3QRP4(GO:0006096);A0A7M3RD51(GO:0005977);A0A7M3RVH1(GO:0022904);A0A7M3QAB2(GO:0006096);A0A7M3QWR0(GO:0005977);A0A7M3Q7F7(GO:0022900);A0A7M3PSD4(GO:0006096);A0A7M3QZ06(GO:0022900);A0A7M3QVU7(GO:0006096);A0A7M3PTE1(GO:0006096);A0A7M3QZ56(GO:0005978);A0A7M3RAJ3(GO:0005978);A0A7M3QIC0(GO:0005980;GO:0005978);A0A7M3QAU7(GO:0009060);A0A7M3RGP9(GO:000609…
GO:0005543	4	5	phospholipid binding	molecular_function	Interacting selectively and non-covalently with phospholipids, a class of lipids containing phosphoric acid as a mono- or diester. [ISBN:0198506732]	5	GO:0035091;GO:0001786;GO:0005543;GO:0005544;GO:0005545	9	A0A7M3PTW5;A0A7M3RAK9;A0A7M3QA17;A0A7M3PR87;A0A7M3RS32;A0A7M3Q4S7;A0A7M3QHT8;A0A7M3R2L4;A0A7M3QV85	A0A7M3PTW5(GO:0005544);A0A7M3RAK9(GO:0005543);A0A7M3QA17(GO:0005545);A0A7M3PR87(GO:0005544;GO:0001786);A0A7M3RS32(GO:0005544);A0A7M3Q4S7(GO:0035091);A0A7M3QHT8(GO:0005543);A0A7M3R2L4(GO:0005544);A0A7M3QV85(GO:0005543)
GO:0045184	4	5	establishment of protein localization	biological_process	The directed movement of a protein to a specific location. [GOC:bf]	9	GO:0000055;GO:0006886;GO:0006606;GO:0006614;GO:0006605;GO:0035721;GO:0015031;GO:0000056;GO:0072321	36	A0A7M3Q3B3;A0A7M3Q8M9;A0A7M3QF72;A0A7M3RBW3;A0A7M3PW82;A0A7M3QV33;A0A7M3QBK1;A0A7M3RST2;A0A7M3Q3T5;A0A7M3QMC3;A0A7M3QLA3;A0A7M3PX24;A0A7M3RFZ3;A0A7M3QDW6;A0A7M3Q224;A0A7M3VJC4;A0A7M3RA67;A0A7M3R999;A0A7M3PRG3;A0A7M3QQS1;A0A7M3Q5Y5;A0A7M3QE08;A0A7M3Q2S9;A0A7M3PXV9;A0A7M3RWA2;A0A7M3QGR3;A0A7M3QJ85;A0A7M3QXY7;A0A7M3Q4S7;A0A7M3QSA5;A0A7M3QUY0;A0A7M3RJ52;A0A7M3PVX2;A0A7M3Q3F9;A0A7M3RG41;A0A7M3PZP8	A0A7M3Q3B3(GO:0006886);A0A7M3Q8M9(GO:0006886);A0A7M3QF72(GO:0006886);A0A7M3RBW3(GO:0015031);A0A7M3PW82(GO:0006606);A0A7M3QV33(GO:0015031);A0A7M3QBK1(GO:0015031);A0A7M3RST2(GO:0006886);A0A7M3Q3T5(GO:0072321);A0A7M3QMC3(GO:0006605);A0A7M3QLA3(GO:0006886);A0A7M3PX24(GO:0006886);A0A7M3RFZ3(GO:0015031);A0A7M3QDW6(GO:0015031);A0A7M3Q224(GO:0015031);A0A7M3VJC4(GO:0006886);A0A7M3RA67(GO:0006886);A0A7M3R9…
GO:0045185	4	5	maintenance of protein location	biological_process	Any process in which a protein is maintained in a location and prevented from moving elsewhere. These include sequestration, stabilization to prevent transport elsewhere and the active retrieval of proteins that do move away. [GOC:bf]	1	GO:0032507	1	A0A7M3R3P4	A0A7M3R3P4(GO:0032507)
GO:0048029	4	4	monosaccharide binding	molecular_function	Interacting selectively and non-covalently with any monosaccharide. Monosaccharides are the simplest carbohydrates; they are polyhydroxy aldehydes H[CH(OH)]nC(=O)H or polyhydroxy ketones H[CHOH]nC(=O)[CHOH]mH with three or more carbon atoms. They form the constitutional repeating units of oligo- and polysaccharides. [GOC:jid]	2	GO:0031418;GO:0005536	2	A0A7M3QVA0;A0A7M3RN59	A0A7M3QVA0(GO:0005536);A0A7M3RN59(GO:0031418)
GO:0051653	4	5	spindle localization	biological_process	Any process in which is the spindle is transported to, and/or maintained in, a specific location. [GOC:ai]	2	GO:0000132;GO:0051653	2	A0A7M3REM3;A0A7M3RUY2	A0A7M3REM3(GO:0000132);A0A7M3RUY2(GO:0051653)
GO:0019899	4	4	enzyme binding	molecular_function	Interacting selectively and non-covalently with any enzyme. [GOC:jl]	10	GO:0031624;GO:0031625;GO:0044389;GO:0005078;GO:1990381;GO:0005085;GO:0019901;GO:0031267;GO:0019903;GO:0008157	27	A0A7M3QHJ6;A0A7M3S008;A0A7M3R747;A0A7M3Q9K1;A0A7M3QTU0;A0A7M3R2B2;A0A7M3PVV5;A0A7M3RI74;A0A7M3RJC7;A0A7M3QPF5;A0A7M3Q495;A0A7M3PUD0;A0A7M3RKP1;A0A7M3QEW9;A0A7M3R0V9;A0A7M3R6N9;A0A7M3QKP0;A0A7M3Q260;A0A7M3PYM8;A0A7M3PTD7;A0A7M3PXV9;A0A7M3RAK9;A0A7M3QJ83;A0A7M3RF81;A0A7M3Q5J2;A0A7M3QR72;A0A7M3PVX2	A0A7M3QHJ6(GO:0005085);A0A7M3S008(GO:0005085);A0A7M3R747(GO:1990381);A0A7M3Q9K1(GO:0005085);A0A7M3QTU0(GO:0005078);A0A7M3R2B2(GO:0005085);A0A7M3PVV5(GO:0005085);A0A7M3RI74(GO:0031624);A0A7M3RJC7(GO:0044389);A0A7M3QPF5(GO:0005085);A0A7M3Q495(GO:0005085);A0A7M3PUD0(GO:0005085);A0A7M3RKP1(GO:0019901);A0A7M3QEW9(GO:0005085);A0A7M3R0V9(GO:0031267);A0A7M3R6N9(GO:0019901);A0A7M3QKP0(GO:0019903);A0A7M3Q2…
GO:1901135	4	4	carbohydrate derivative metabolic process	biological_process	The chemical reactions and pathways involving carbohydrate derivative. [GOC:TermGenie]	21	GO:0006048;GO:0044211;GO:0006002;GO:0046386;GO:0006228;GO:0006086;GO:0009116;GO:0006072;GO:0033512;GO:0044206;GO:0046033;GO:0006166;GO:0006183;GO:0006241;GO:0009264;GO:0006506;GO:0032264;GO:0006177;GO:0006096;GO:0006172;GO:0006003	24	A0A7M3QNT9;A0A7M3QRP4;A0A7M3Q6H3;A0A7M3RA32;A0A7M3PTE1;A0A7M3QIF8;A0A7M3PWT4;A0A7M3RX11;A0A7M3RBB7;A0A7M3QKE8;A0A7M3QM78;A0A7M3RLL8;A0A7M3QVA0;A0A7M3Q7M5;A0A7M3QAB2;A0A7M3Q5Y6;A0A7M3QVX4;A0A7M3QIC3;A0A7M3QB37;A0A7M3VJT9;A0A7M3RX23;A0A7M3QVU7;A0A7M3PSD4;A0A7M3PW52	A0A7M3QNT9(GO:0032264;GO:0006166);A0A7M3QRP4(GO:0006096);A0A7M3Q6H3(GO:0006002);A0A7M3RA32(GO:0006072);A0A7M3PTE1(GO:0006096);A0A7M3QIF8(GO:0006086);A0A7M3PWT4(GO:0006048);A0A7M3RX11(GO:0006072);A0A7M3RBB7(GO:0009116);A0A7M3QKE8(GO:0006177);A0A7M3QM78(GO:0009264;GO:0046386);A0A7M3RLL8(GO:0033512);A0A7M3QVA0(GO:0006096);A0A7M3Q7M5(GO:0006003);A0A7M3QAB2(GO:0006096);A0A7M3Q5Y6(GO:0046033;GO:0006172…
GO:0008022	4	4	protein C-terminus binding	molecular_function	Interacting selectively and non-covalently with a protein C-terminus, the end of any peptide chain at which the 1-carboxyl function of a constituent amino acid is not attached in peptide linkage to another amino-acid residue. [ISBN:0198506732]	1	GO:0008022	1	A0A7M3PU53	A0A7M3PU53(GO:0008022)
GO:0016614	4	4	oxidoreductase activity, acting on CH-OH group of donors	molecular_function	Catalysis of an oxidation-reduction (redox) reaction in which a CH-OH group act as a hydrogen or electron donor and reduces a hydrogen or electron acceptor. [GOC:ai]	5	GO:0004368;GO:0052591;GO:0030060;GO:0004471;GO:0003938	6	A0A7M3RX11;A0A7M3Q3N0;A0A7M3RA32;A0A7M3QIC3;A0A7M3Q7G9;A0A7M3Q9S5	A0A7M3RX11(GO:0052591;GO:0004368);A0A7M3Q3N0(GO:0030060);A0A7M3RA32(GO:0052591);A0A7M3QIC3(GO:0003938);A0A7M3Q7G9(GO:0004471);A0A7M3Q9S5(GO:0004471)
GO:1904949	4	4	ATPase complex	cellular_component	A protein complex which is capable of ATPase activity. [GO_REF:0000088, GOC:bhm, GOC:TermGenie, PMID:9606181]	2	GO:0016586;GO:0016514	2	A0A7M3RV84;A0A7M3QJQ1	A0A7M3RV84(GO:0016586);A0A7M3QJQ1(GO:0016514)
GO:0007166	4	6	cell surface receptor signaling pathway	biological_process	A series of molecular signals initiated by activation of a receptor on the surface of a cell. The pathway begins with binding of an extracellular ligand to a cell surface receptor, or for receptors that signal in the absence of a ligand, by ligand-withdrawal or the activity of a constitutively active receptor. The pathway ends with regulation of a downstream cellular process, e.g. transcription. …	3	GO:0007229;GO:0007219;GO:0002223	5	A0A7M3QMP6;A0A7M3PWZ1;A0A7M3QC43;A0A7M3QEY6;A0A7M3PRD8	A0A7M3QMP6(GO:0007229);A0A7M3PWZ1(GO:0002223);A0A7M3QC43(GO:0007219);A0A7M3QEY6(GO:0007229);A0A7M3PRD8(GO:0007229)
GO:0000786	4	4	nucleosome	cellular_component	A complex comprised of DNA wound around a multisubunit core and associated proteins, which forms the primary packing unit of DNA into higher order structures. [GOC:elh]	1	GO:0000786	2	A0A7M3Q8P2;A0A7M3QCJ3	A0A7M3Q8P2(GO:0000786);A0A7M3QCJ3(GO:0000786)
GO:0140101	4	4	catalytic activity, acting on a tRNA	molecular_function	Catalytic activity that acts to modify a tRNA. [GOC:molecular_function_refactoring, GOC:pdt]	2	GO:0004821;GO:0004829	2	A0A7M3VJ67;A0A7M3R3J1	A0A7M3VJ67(GO:0004821);A0A7M3R3J1(GO:0004829)
GO:0016825	4	4	hydrolase activity, acting on acid phosphorus-nitrogen bonds	molecular_function	Catalysis of the hydrolysis of any acid phosphorus-nitrogen bond. [GOC:jl]	1	GO:0004252	3	A0A7M3RZJ1;A0A7M3Q644;A0A7M3QE34	A0A7M3RZJ1(GO:0004252);A0A7M3Q644(GO:0004252);A0A7M3QE34(GO:0004252)
GO:0071495	4	4	cellular response to endogenous stimulus	biological_process	Any process that results in a change in state or activity of a cell (in terms of movement, secretion, enzyme production, gene expression, etc.) as a result of a stimulus arising within the organism. [GOC:mah]	1	GO:0071377	1	A0A7M3PWZ1	A0A7M3PWZ1(GO:0071377)
GO:0044085	4	4	cellular component biogenesis	biological_process	A process that results in the biosynthesis of constituent macromolecules, assembly, and arrangement of constituent parts of a cellular component. Includes biosynthesis of constituent macromolecules, and those macromolecular modifications that are involved in synthesis or assembly of the cellular component. [GOC:jl, GOC:mah]	1	GO:0042254	5	A0A7M3RFN2;A0A7M3RFR6;A0A7M3QCS6;A0A7M3Q468;A0A7M3QWC1	A0A7M3RFN2(GO:0042254);A0A7M3RFR6(GO:0042254);A0A7M3QCS6(GO:0042254);A0A7M3Q468(GO:0042254);A0A7M3QWC1(GO:0042254)
GO:0043021	4	4	ribonucleoprotein complex binding	molecular_function	Interacting selectively and non-covalently with any complex of RNA and protein. [GOC:bf, GOC:go_curators, GOC:vk]	1	GO:0043022	1	A0A7M3QUY0	A0A7M3QUY0(GO:0043022)
GO:0031226	4	4	intrinsic component of plasma membrane	cellular_component	The component of the plasma membrane consisting of the gene products and protein complexes having either part of their peptide sequence embedded in the hydrophobic region of the membrane or some other covalently attached group such as a GPI anchor that is similarly embedded in the membrane. [GOC:dos, GOC:mah]	1	GO:0005887	3	A0A7M3PS43;A0A7M3QE67;A0A7M3RFP8	A0A7M3PS43(GO:0005887);A0A7M3QE67(GO:0005887);A0A7M3RFP8(GO:0005887)
GO:1901700	4	4	response to oxygen-containing compound	biological_process	Any process that results in a change in state or activity of a cell or an organism (in terms of movement, secretion, enzyme production, gene expression, etc.) as a result of an oxygen-containing compound stimulus. [GOC:pr, GOC:TermGenie]	2	GO:0033198;GO:0071377	2	A0A7M3PWZ1;A0A7M3RFP8	A0A7M3PWZ1(GO:0071377);A0A7M3RFP8(GO:0033198)
GO:0090559	4	4	regulation of membrane permeability	biological_process	Any process that modulates the frequency, rate or extent of the passage or uptake of molecules by a membrane. [GOC:kmv, PMID:22677064]	1	GO:1902445	1	A0A7M3RH32	A0A7M3RH32(GO:1902445)
GO:0000062	4	10	fatty-acyl-CoA binding	molecular_function	Interacting selectively and non-covalently with a fatty-acyl-CoA, any derivative of coenzyme A in which the sulfhydryl group is in thiolester linkage with a fatty acyl group. [GOC:jl, GOC:krc, ISBN:0198506732]	1	GO:0000062	2	A0A7M3PZC0;A0A7M3PT00	A0A7M3PZC0(GO:0000062);A0A7M3PT00(GO:0000062)
GO:0016903	4	4	oxidoreductase activity, acting on the aldehyde or oxo group of donors	molecular_function	Catalysis of an oxidation-reduction (redox) reaction in which an aldehyde or ketone (oxo) group acts as a hydrogen or electron donor and reduces a hydrogen or electron acceptor. [GOC:ai]	2	GO:0004739;GO:0004365	2	A0A7M3QRP4;A0A7M3QIF8	A0A7M3QRP4(GO:0004365);A0A7M3QIF8(GO:0004739)
GO:1901682	4	4	sulfur compound transmembrane transporter activity	molecular_function	Enables the transfer of a sulfur compound from one side of a membrane to the other. [GOC:pr, GOC:TermGenie]	1	GO:0008521	2	A0A7M3QZU3;A0A7M3QZT2	A0A7M3QZU3(GO:0008521);A0A7M3QZT2(GO:0008521)
GO:0098589	4	4	membrane region	cellular_component	A membrane that is a part of a larger membrane. Examples include the apical region of the plasma membrane of an epithelial cell and the various regions of the endoplasmic reticulum membrane. [GOC:dos]	1	GO:0045121	1	A0A7M3Q5J2	A0A7M3Q5J2(GO:0045121)
GO:1990023	4	4	mitotic spindle midzone	cellular_component	The area in the center of the anaphase spindle consisting of microtubules, microtubule bundling factors and kinesin motors where the spindle microtubules from opposite poles overlap in an antiparallel manner. [GOC:mtg_cell_cycle, GOC:vw]	1	GO:1990023	1	A0A7M3R3P4	A0A7M3R3P4(GO:1990023)
GO:1901615	4	4	organic hydroxy compound metabolic process	biological_process	The chemical reactions and pathways involving organic hydroxy compound. [GOC:pr, GOC:TermGenie]	2	GO:0019563;GO:0006729	2	A0A7M3RWB1;A0A7M3Q517	A0A7M3RWB1(GO:0019563);A0A7M3Q517(GO:0006729)
GO:0003714	4	4	transcription corepressor activity	molecular_function	A protein or a member of a complex that interacts specifically and non-covalently with a DNA-bound DNA-binding transcription factor to repress the transcription of specific genes. Corepressors often act by altering chromatin structure and modifications. For example, one class of transcription coregulators modifies chromatin structure through covalent modification of histones. A second ATP-depende…	1	GO:0003714	3	A0A7M3RH32;A0A7M3R5G3;A0A7M3PRK7	A0A7M3RH32(GO:0003714);A0A7M3R5G3(GO:0003714);A0A7M3PRK7(GO:0003714)
GO:0009620	4	6	response to fungus	biological_process	Any process that results in a change in state or activity of a cell or an organism (in terms of movement, secretion, enzyme production, gene expression, etc.) as a result of a stimulus from a fungus. [GOC:hb]	1	GO:0050832	1	A0A7M3QRP4	A0A7M3QRP4(GO:0050832)
GO:0005832	4	4	chaperonin-containing T-complex	cellular_component	A multisubunit ring-shaped complex that mediates protein folding in the cytosol without a cofactor. [GOC:sgd_curators, PMID:11580267]	1	GO:0005832	1	A0A7M3R6Y1	A0A7M3R6Y1(GO:0005832)
GO:0016765	4	4	transferase activity, transferring alkyl or aryl (other than methyl) groups	molecular_function	Catalysis of the transfer of an alkyl or aryl (but not methyl) group from one compound (donor) to another (acceptor). [GOC:jl, ISBN:0198506732]	1	GO:0004659	1	A0A7M3REU3	A0A7M3REU3(GO:0004659)
GO:0016769	4	4	transferase activity, transferring nitrogenous groups	molecular_function	Catalysis of the transfer of a nitrogenous group from one compound (donor) to another (acceptor). [GOC:jl, ISBN:0198506732]	4	GO:0004587;GO:0035605;GO:0050155;GO:0004360	3	A0A7M3QRP4;A0A7M3PWT4;A0A7M3QWZ0	A0A7M3QRP4(GO:0035605);A0A7M3PWT4(GO:0004360);A0A7M3QWZ0(GO:0050155;GO:0004587)
GO:0031023	4	5	microtubule organizing center organization	biological_process	A process that is carried out at the cellular level which results in the assembly, arrangement of constituent parts, or disassembly of a microtubule organizing center, a structure from which microtubules grow. [GOC:dph, GOC:jl, GOC:mah]	1	GO:0007099	1	A0A7M3RGP4	A0A7M3RGP4(GO:0007099)
GO:0060589	4	4	nucleoside-triphosphatase regulator activity	molecular_function	Modulates the rate of NTP hydrolysis by a NTPase. [GOC:dph, GOC:tb]	3	GO:0005096;GO:0000774;GO:0005094	9	A0A7M3PXI8;A0A7M3RBF4;A0A7M3QB74;A0A7M3RDC8;A0A7M3RQP7;A0A7M3RKT7;A0A7M3QNH1;A0A7M3Q495;A0A7M3QQF4	A0A7M3PXI8(GO:0000774);A0A7M3RBF4(GO:0005096);A0A7M3QB74(GO:0005094);A0A7M3RDC8(GO:0005096);A0A7M3RQP7(GO:0005096);A0A7M3RKT7(GO:0005096);A0A7M3QNH1(GO:0005096);A0A7M3Q495(GO:0005096);A0A7M3QQF4(GO:0005096)
GO:0030036	4	7	actin cytoskeleton organization	biological_process	A process that is carried out at the cellular level which results in the assembly, arrangement of constituent parts, or disassembly of cytoskeletal structures comprising actin filaments and their associated proteins. [GOC:dph, GOC:jl, GOC:mah]	3	GO:0031532;GO:0031032;GO:0030036	8	A0A7M3QEW9;A0A7M3RF81;A0A7M3RJW6;A0A7M3RCM4;A0A7M3QZ48;A0A7M3RML7;A0A7M3RZJ1;A0A7M3PZ69	A0A7M3QEW9(GO:0031032);A0A7M3RF81(GO:0030036);A0A7M3RJW6(GO:0030036);A0A7M3RCM4(GO:0030036);A0A7M3QZ48(GO:0030036);A0A7M3RML7(GO:0030036);A0A7M3RZJ1(GO:0031532);A0A7M3PZ69(GO:0030036)
GO:0000145	4	4	exocyst	cellular_component	A protein complex peripherally associated with the plasma membrane that determines where vesicles dock and fuse. At least eight complex components are conserved between yeast and mammals. [GOC:cilia, PMID:15292201, PMID:27243008, PMID:9700152]	1	GO:0000145	2	A0A7M3RBW3;A0A7M3QDW6	A0A7M3RBW3(GO:0000145);A0A7M3QDW6(GO:0000145)
GO:0051087	4	4	chaperone binding	molecular_function	Interacting selectively and non-covalently with a chaperone protein, a class of proteins that bind to nascent or unfolded polypeptides and ensure correct folding or transport. [PMID:10585443]	1	GO:0051087	1	A0A7M3PXI8	A0A7M3PXI8(GO:0051087)
GO:0051082	4	4	unfolded protein binding	molecular_function	Interacting selectively and non-covalently with an unfolded protein. [GOC:ai]	1	GO:0051082	6	A0A7M3R2C4;A0A7M3PTW6;K7XWZ0;A0A7M3QLS0;A0A7M3QGT7;A0A7M3R6Y1	A0A7M3R2C4(GO:0051082);A0A7M3PTW6(GO:0051082);K7XWZ0(GO:0051082);A0A7M3QLS0(GO:0051082);A0A7M3QGT7(GO:0051082);A0A7M3R6Y1(GO:0051082)
GO:0009790	4	5	embryo development	biological_process	The process whose specific outcome is the progression of an embryo from its formation until the end of its embryonic life stage. The end of the embryonic stage is organism-specific. For example, for mammals, the process would begin with zygote formation and end with birth. For insects, the process would begin at zygote formation and end with larval hatching. For plant zygotic embryos, this would …	1	GO:0043009	1	A0A7M3QKT1	A0A7M3QKT1(GO:0043009)
GO:0046483	4	4	heterocycle metabolic process	biological_process	The chemical reactions and pathways involving heterocyclic compounds, those with a cyclic molecular structure and at least two different atoms in the ring (or rings). [ISBN:0198506732]	54	GO:0006435;GO:0006777;GO:0006048;GO:0000184;GO:0030422;GO:0051103;GO:0009435;GO:0031054;GO:0043631;GO:0055129;GO:0001522;GO:0006096;GO:0000723;GO:0006303;GO:0006265;GO:0006228;GO:0009116;GO:0000956;GO:0001682;GO:0006241;GO:0006364;GO:0006368;GO:0006177;GO:0046033;GO:0008380;GO:0006172;GO:0006166;GO:0006729;GO:0006427;GO:0006284;GO:0006281;GO:0006086;GO:0031123;GO:0006289;GO:0000462;GO:0009264;GO:…	88	A0A7M3QRP4;A0A7M3Q8V0;A0A7M3PRQ6;A0A7M3PTE1;A0A7M3QIF8;A0A7M3R3J1;A0A7M3QIW6;A0A7M3RXN7;A0A7M3QZI2;A0A7M3R4S9;A0A7M3PS32;A0A7M3RBB7;A0A7M3QXV6;A0A7M3R1Y1;A0A7M3Q2J3;A0A7M3Q0Q7;A0A7M3Q0Q6;A0A7M3RVI8;A0A7M3QVA0;A0A7M3QJ77;A0A7M3Q5Y6;A0A7M3QF25;A0A7M3PZ22;A0A7M3QM78;A0A7M3Q5Q9;A0A7M3QIN7;A0A7M3QRA9;A0A7M3RLI4;A0A7M3RJM5;A0A7M3QQM4;A0A7M3RBJ7;A0A7M3RIH4;A0A7M3QN49;A0A7M3PVG1;A0A7M3R9C7;A0A7M3Q6C3;A0A…	A0A7M3QRP4(GO:0006096);A0A7M3Q8V0(GO:0006270);A0A7M3PRQ6(GO:0031123;GO:0043631;GO:0006397);A0A7M3PTE1(GO:0006096);A0A7M3QIF8(GO:0006086);A0A7M3R3J1(GO:0006435);A0A7M3QIW6(GO:0006396;GO:0001522);A0A7M3RXN7(GO:0006397);A0A7M3QZI2(GO:0006364);A0A7M3R4S9(GO:0006351);A0A7M3PS32(GO:0006289);A0A7M3RBB7(GO:0009116);A0A7M3QXV6(GO:0045292);A0A7M3R1Y1(GO:0000956;GO:0000398);A0A7M3Q2J3(GO:0006265);A0A7M3Q0Q7…
GO:0005516	4	4	calmodulin binding	molecular_function	Interacting selectively and non-covalently with calmodulin, a calcium-binding protein with many roles, both in the calcium-bound and calcium-free states. [GOC:krc]	1	GO:0005516	2	A0A7M3PRF1;A0A7M3QWR0	A0A7M3PRF1(GO:0005516);A0A7M3QWR0(GO:0005516)
GO:0002250	4	4	adaptive immune response	biological_process	An immune response mediated by cells expressing specific receptors for antigen produced through a somatic diversification process, and allowing for an enhanced secondary response to subsequent exposures to the same antigen (immunological memory). [GO_REF:0000022, GOC:add, ISBN:0781735149]	1	GO:0002250	1	A0A7M3PWZ1	A0A7M3PWZ1(GO:0002250)
GO:0001505	4	4	regulation of neurotransmitter levels	biological_process	Any process that modulates levels of neurotransmitter. [GOC:jl]	1	GO:0007269	1	A0A7M3QFR6	A0A7M3QFR6(GO:0007269)
GO:0008104	4	4	protein localization	biological_process	Any process in which a protein is transported to, or maintained in, a specific location. [GOC:ai]	14	GO:0070973;GO:0008104;GO:0000055;GO:0006886;GO:0006606;GO:0006614;GO:0006605;GO:0061512;GO:1990166;GO:0035721;GO:0015031;GO:0000056;GO:0034629;GO:0072321	38	A0A7M3Q3B3;A0A7M3Q8M9;A0A7M3QF72;A0A7M3RBW3;A0A7M3QMC3;A0A7M3PW82;A0A7M3QV33;A0A7M3QBK1;A0A7M3RST2;A0A7M3Q3T5;A0A7M3PRG3;A0A7M3QLA3;A0A7M3PX24;A0A7M3RFZ3;A0A7M3QDW6;A0A7M3Q224;A0A7M3VJC4;A0A7M3RA67;A0A7M3R999;A0A7M3QQS1;A0A7M3PU53;A0A7M3Q5Y5;A0A7M3QE08;A0A7M3Q2S9;A0A7M3PXV9;A0A7M3RWA2;A0A7M3QGR3;A0A7M3QJ85;A0A7M3QXY7;A0A7M3RUY2;A0A7M3Q4S7;A0A7M3QSA5;A0A7M3QUY0;A0A7M3RJ52;A0A7M3PVX2;A0A7M3Q3F9;A0A…	A0A7M3Q3B3(GO:0006886);A0A7M3Q8M9(GO:0006886);A0A7M3QF72(GO:0006886);A0A7M3RBW3(GO:0015031);A0A7M3QMC3(GO:0006605);A0A7M3PW82(GO:0006606);A0A7M3QV33(GO:0015031);A0A7M3QBK1(GO:0015031);A0A7M3RST2(GO:0006886);A0A7M3Q3T5(GO:0072321);A0A7M3PRG3(GO:0006606);A0A7M3QLA3(GO:0006886;GO:0070973);A0A7M3PX24(GO:0006886);A0A7M3RFZ3(GO:0015031;GO:0008104);A0A7M3QDW6(GO:0015031);A0A7M3Q224(GO:0015031);A0A7M3VJC…
GO:0016645	4	4	oxidoreductase activity, acting on the CH-NH group of donors	molecular_function	Catalysis of an oxidation-reduction (redox) reaction in which a CH-NH group acts as a hydrogen or electron donor and reduces a hydrogen or electron acceptor. [GOC:ai]	3	GO:0004735;GO:0047131;GO:0047130	2	A0A7M3RLL8;A0A7M3RFX8	A0A7M3RLL8(GO:0047131;GO:0047130);A0A7M3RFX8(GO:0004735)
GO:0051787	4	4	misfolded protein binding	molecular_function	Interacting selectively and non-covalently with a misfolded protein. [GOC:ai]	1	GO:0051787	1	A0A7M3R747	A0A7M3R747(GO:0051787)
GO:0051873	4	7	killing by host of symbiont cells	biological_process	Any process mediated by an organism that results in the death of cells in the symbiont organism. The symbiont is defined as the smaller of the organisms involved in a symbiotic interaction. [GOC:add]	1	GO:0051873	1	A0A7M3QRP4	A0A7M3QRP4(GO:0051873)
GO:0051213	4	4	dioxygenase activity	molecular_function	Catalysis of an oxidation-reduction (redox) reaction in which both atoms of oxygen from one molecule of O2 are incorporated into the (reduced) product(s) of the reaction. The two atoms of oxygen may be distributed between two different products. [DOI:10.1016/S0040-4020(03)00944-X, GOC:bf]	1	GO:0051213	2	A0A7M3RN59;A0A7M3PV22	A0A7M3RN59(GO:0051213);A0A7M3PV22(GO:0051213)
GO:0044283	4	4	small molecule biosynthetic process	biological_process	The chemical reactions and pathways resulting in the formation of small molecules, any low molecular weight, monomeric, non-encoded molecule. [GOC:curators, GOC:pde, GOC:vw]	11	GO:0006633;GO:0006729;GO:0006166;GO:0030497;GO:0006542;GO:0009264;GO:0055129;GO:0006177;GO:0042761;GO:0006183;GO:0006094	16	A0A7M3VJT9;A0A7M3QNT9;A0A7M3RX23;A0A7M3QAJ6;A0A7M3QRP4;A0A7M3RFX8;A0A7M3QAB2;A0A7M3Q517;A0A7M3QXT7;A0A7M3VKB9;A0A7M3Q1S6;A0A7M3QKE8;A0A7M3QIC3;A0A7M3QE05;A0A7M3QWZ0;A0A7M3QM78	A0A7M3VJT9(GO:0006094);A0A7M3QNT9(GO:0006166);A0A7M3RX23(GO:0006183);A0A7M3QAJ6(GO:0006094);A0A7M3QRP4(GO:0006094);A0A7M3RFX8(GO:0055129);A0A7M3QAB2(GO:0006094);A0A7M3Q517(GO:0006729);A0A7M3QXT7(GO:0006633);A0A7M3VKB9(GO:0006542);A0A7M3Q1S6(GO:0006633);A0A7M3QKE8(GO:0006177);A0A7M3QIC3(GO:0006177);A0A7M3QE05(GO:0030497;GO:0042761;GO:0006633);A0A7M3QWZ0(GO:0055129);A0A7M3QM78(GO:0009264)
GO:0016810	4	4	hydrolase activity, acting on carbon-nitrogen (but not peptide) bonds	molecular_function	Catalysis of the hydrolysis of any carbon-nitrogen bond, C-N, with the exception of peptide bonds. [GOC:jl]	4	GO:0016810;GO:0003876;GO:0032041;GO:0004359	4	A0A7M3QVX4;A0A7M3RBN5;A0A7M3QS55;A0A7M3PUY7	A0A7M3QVX4(GO:0003876);A0A7M3RBN5(GO:0004359);A0A7M3QS55(GO:0016810);A0A7M3PUY7(GO:0032041)
GO:0016817	4	4	hydrolase activity, acting on acid anhydrides	molecular_function	Catalysis of the hydrolysis of any acid anhydride. [GOC:jl]	13	GO:0004176;GO:0016818;GO:0036402;GO:0003924;GO:0008569;GO:0004386;GO:0016462;GO:0003724;GO:0016887;GO:0003678;GO:1990939;GO:0003774;GO:0070615	45	A0A7M3QSN7;A0A7M3Q8Z5;A0A7M3QCZ0;A0A7M3R1Q9;A0A7M3Q8V0;A0A7M3Q057;A0A7M3RD79;A0A7M3QUQ7;A0A7M3QZC5;A0A7M3QEC3;A0A7M3RBU9;A0A7M3Q6T8;A0A7M3RNE9;A0A7M3QV17;A0A7M3RZJ1;A0A7M3QWL1;A0A7M3PSY2;A0A7M3QP24;A0A7M3QKE8;A0A7M3PX21;A0A7M3R7P7;A0A7M3QS31;A0A7M3RV54;A0A7M3Q5N4;A0A7M3QRH8;A0A7M3PTW6;A0A7M3R835;A0A7M3QBB6;A0A7M3RGE6;A0A7M3QKT1;A0A7M3RLU8;A0A7M3Q5Y5;A0A7M3QPJ6;A0A7M3R251;A0A7M3RAQ3;A0A7M3R6Y1;A0A…	A0A7M3QSN7(GO:0003724);A0A7M3Q8Z5(GO:0004386;GO:0070615);A0A7M3QCZ0(GO:0070615);A0A7M3R1Q9(GO:0070615);A0A7M3Q8V0(GO:0003678);A0A7M3Q057(GO:0008569);A0A7M3RD79(GO:1990939);A0A7M3QUQ7(GO:0003724;GO:0004386);A0A7M3QZC5(GO:0003678);A0A7M3QEC3(GO:0016887);A0A7M3RBU9(GO:0004386;GO:0070615);A0A7M3Q6T8(GO:0004386);A0A7M3RNE9(GO:0016887);A0A7M3QV17(GO:0008569);A0A7M3RZJ1(GO:0004176);A0A7M3QWL1(GO:0003924…
GO:0050878	4	4	regulation of body fluid levels	biological_process	Any process that modulates the levels of body fluids. [GOC:ai, GOC:dph, GOC:tb]	2	GO:0003091;GO:0007596	1	A0A7M3PWZ1	A0A7M3PWZ1(GO:0007596;GO:0003091)
GO:0002682	4	4	regulation of immune system process	biological_process	Any process that modulates the frequency, rate, or extent of an immune system process. [GOC:add]	3	GO:0002862;GO:2000402;GO:0002223	2	A0A7M3PWZ1;A0A7M3RUY2	A0A7M3PWZ1(GO:0002223;GO:0002862);A0A7M3RUY2(GO:2000402)
GO:0043229	4	4	intracellular organelle	cellular_component	Organized structure of distinctive morphology and function, occurring within the cell. Includes the nucleus, mitochondria, plastids, vacuoles, vesicles, ribosomes and the cytoskeleton. Excludes the plasma membrane. [GOC:go_curators]	20	GO:0005856;GO:0008021;GO:0042470;GO:0043231;GO:0005730;GO:0015629;GO:0031410;GO:0005634;GO:0005811;GO:0005777;GO:0005739;GO:0030016;GO:0005840;GO:0005814;GO:0005794;GO:0005694;GO:0030136;GO:0005768;GO:0015630;GO:0005783	150	A0A7M3Q8M9;A0A7M3Q5Y6;A0A7M3Q8V0;A0A7M3QEV3;A0A7M3PRQ6;A0A7M3PWK4;A0A7M3RBU9;A0A7M3QRP4;A0A7M3QIF8;A0A7M3QXV8;A0A7M3RXN7;A0A7M3QZI2;A0A7M3QIW0;A0A7M3RF97;A0A7M3Q4R3;A0A7M3Q6C3;A0A7M3S0Q6;A0A7M3PYL6;A0A7M3RNS5;A0A7M3Q0Q6;A0A7M3QDF4;A0A7M3PVY9;A0A7M3Q600;A0A7M3RV54;A0A7M3RPN2;A0A7M3PY09;A0A7M3RVI8;A0A7M3QJ77;A0A7M3VJA6;A0A7M3PTD7;A0A7M3QF25;A0A7M3RFR6;A0A7M3R164;A0A7M3PXV9;A0A7M3RGV6;A0A7M3Q5Q9;A0A…	A0A7M3Q8M9(GO:0031410;GO:0043231);A0A7M3Q5Y6(GO:0005739);A0A7M3Q8V0(GO:0005634);A0A7M3QEV3(GO:0005634);A0A7M3PRQ6(GO:0005634);A0A7M3PWK4(GO:0005794);A0A7M3RBU9(GO:0005634);A0A7M3QRP4(GO:0005634;GO:0005811;GO:0015630);A0A7M3QIF8(GO:0043231);A0A7M3QXV8(GO:0005783);A0A7M3RXN7(GO:0005634);A0A7M3QZI2(GO:0005730);A0A7M3QIW0(GO:0005634);A0A7M3RF97(GO:0005634);A0A7M3Q4R3(GO:0005634);A0A7M3Q6C3(GO:0005634…
GO:0043228	4	4	non-membrane-bounded organelle	cellular_component	Organized structure of distinctive morphology and function, not bounded by a lipid bilayer membrane. Includes ribosomes, the cytoskeleton and chromosomes. [GOC:go_curators]	9	GO:0005856;GO:0015630;GO:0015629;GO:0005730;GO:0005811;GO:0005814;GO:0030016;GO:0005694;GO:0005840	53	A0A7M3QRP4;A0A7M3PX17;A0A7M3R9L0;A0A7M3QWC1;A0A7M3RIL1;A0A7M3RLI4;A0A7M3QKT1;A0A7M3R5G1;A0A7M3RUZ6;A0A7M3REU6;A0A7M3RBD8;A0A7M3QC51;A0A7M3QYT7;A0A7M3Q950;A0A7M3QP42;A0A7M3RGS7;A0A7M3PYL6;A0A7M3QR61;A0A7M3QQF9;A0A7M3RNS5;A0A7M3RGE6;A0A7M3QDF4;A0A7M3Q600;A0A7M3RE48;A0A7M3RV54;A0A7M3Q2J3;A0A7M3PY09;A0A7M3RTF3;A0A7M3QEW9;A0A7M3R2Y3;A0A7M3RBK8;A0A7M3RHV1;A0A7M3RRN1;A0A7M3VJA6;A0A7M3RFR6;A0A7M3RZJ1;A0A…	A0A7M3QRP4(GO:0005811;GO:0015630);A0A7M3PX17(GO:0005694);A0A7M3R9L0(GO:0005856);A0A7M3QWC1(GO:0005730);A0A7M3RIL1(GO:0030016);A0A7M3RLI4(GO:0005730);A0A7M3QKT1(GO:0005811);A0A7M3R5G1(GO:0005840);A0A7M3RUZ6(GO:0005694);A0A7M3REU6(GO:0005840);A0A7M3RBD8(GO:0005856);A0A7M3QC51(GO:0005694);A0A7M3QYT7(GO:0005856);A0A7M3Q950(GO:0005840);A0A7M3QP42(GO:0005856);A0A7M3RGS7(GO:0015630);A0A7M3PYL6(GO:000585…
GO:0043227	4	4	membrane-bounded organelle	cellular_component	Organized structure of distinctive morphology and function, bounded by a single or double lipid bilayer membrane. Includes the nucleus, mitochondria, plastids, vacuoles, and vesicles. Excludes the plasma membrane. [GOC:go_curators]	11	GO:0008021;GO:0043231;GO:0042470;GO:0031410;GO:0005634;GO:0005777;GO:0005739;GO:0005794;GO:0030136;GO:0005768;GO:0005783	107	A0A7M3Q8M9;A0A7M3Q5Y6;A0A7M3Q8V0;A0A7M3QEV3;A0A7M3PRQ6;A0A7M3PWK4;A0A7M3RBU9;A0A7M3QRP4;A0A7M3QIF8;A0A7M3QXV8;A0A7M3RXN7;A0A7M3RX11;A0A7M3QIW0;A0A7M3RF97;A0A7M3RJC7;A0A7M3Q6C3;A0A7M3S0Q6;A0A7M3QSG6;A0A7M3Q0Q6;A0A7M3PVY9;A0A7M3PV18;A0A7M3RVI8;A0A7M3QJ77;A0A7M3PTD7;A0A7M3QF25;A0A7M3R164;A0A7M3PXV9;A0A7M3RGV6;A0A7M3Q5Q9;A0A7M3PYM7;A0A7M3QTE4;A0A7M3R6B7;A0A7M3PU98;A0A7M3QRA9;A0A7M3PXI8;A0A7M3PR87;A0A…	A0A7M3Q8M9(GO:0031410;GO:0043231);A0A7M3Q5Y6(GO:0005739);A0A7M3Q8V0(GO:0005634);A0A7M3QEV3(GO:0005634);A0A7M3PRQ6(GO:0005634);A0A7M3PWK4(GO:0005794);A0A7M3RBU9(GO:0005634);A0A7M3QRP4(GO:0005634);A0A7M3QIF8(GO:0043231);A0A7M3QXV8(GO:0005783);A0A7M3RXN7(GO:0005634);A0A7M3RX11(GO:0005739);A0A7M3QIW0(GO:0005634);A0A7M3RF97(GO:0005634);A0A7M3RJC7(GO:0005634);A0A7M3Q6C3(GO:0005634);A0A7M3S0Q6(GO:000563…
GO:0008276	4	6	protein methyltransferase activity	molecular_function	Catalysis of the transfer of a methyl group (CH3-) to a protein. [GOC:jl, ISBN:0198506732]	2	GO:0018024;GO:0046975	5	A0A7M3QN49;A0A7M3Q1C3;A0A7M3PX17;A0A7M3RRN1;A0A7M3QC51	A0A7M3QN49(GO:0018024);A0A7M3Q1C3(GO:0046975);A0A7M3PX17(GO:0018024);A0A7M3RRN1(GO:0018024);A0A7M3QC51(GO:0018024)
GO:0003724	4	10	RNA helicase activity	molecular_function	Catalysis of the reaction: ATP + H2O = ADP + phosphate; this reaction drives the unwinding of an RNA helix. [EC:3.6.4.13, GOC:jl]	1	GO:0003724	5	A0A7M3QRH8;A0A7M3QSN7;A0A7M3QUQ7;A0A7M3QAV8;A0A7M3Q5N4	A0A7M3QRH8(GO:0003724);A0A7M3QSN7(GO:0003724);A0A7M3QUQ7(GO:0003724);A0A7M3QAV8(GO:0003724);A0A7M3Q5N4(GO:0003724)
GO:0007283	4	6	spermatogenesis	biological_process	The developmental process by which male germ line stem cells self renew or give rise to successive cell types resulting in the development of a spermatozoa. [GOC:jid, ISBN:9780878933846, PMID:28073824, PMID:30990821]	1	GO:0007283	2	A0A7M3PWZ1;A0A7M3QB56	A0A7M3PWZ1(GO:0007283);A0A7M3QB56(GO:0007283)
GO:1901265	4	4	nucleoside phosphate binding	molecular_function	Interacting selectively and non-covalently with nucleoside phosphate. [GOC:TermGenie]	12	GO:0030553;GO:0030552;GO:0050661;GO:0050660;GO:0070403;GO:0051287;GO:0000062;GO:0000166;GO:0043531;GO:0000774;GO:0005524;GO:0005525	140	A0A7M3QSW9;A0A7M3QRP4;A0A7M3RB15;A0A7M3Q8V0;A0A7M3Q057;A0A7M3R251;A0A7M3PRQ6;A0A7M3VKB9;A0A7M3RBU9;A0A7M3QKT1;A0A7M3QGF6;A0A7M3R3J1;A0A7M3Q6R3;A0A7M3QWL1;A0A7M3QXV6;A0A7M3RR24;A0A7M3QP24;A0A7M3QL54;A0A7M3PVY9;A0A7M3QS31;A0A7M3RV54;A0A7M3PTW6;A0A7M3RVI8;A0A7M3QBB6;A0A7M3QVA0;A0A7M3QPJ6;A0A7M3R0Q2;A0A7M3R8I3;A0A7M3RC27;A0A7M3Q5Y5;A0A7M3Q5Y6;A0A7M3RAQ3;A0A7M3Q7B7;A0A7M3RZ12;A0A7M3QTE0;A0A7M3R009;A0A…	A0A7M3QSW9(GO:0005524);A0A7M3QRP4(GO:0051287;GO:0050661);A0A7M3RB15(GO:0005524);A0A7M3Q8V0(GO:0005524);A0A7M3Q057(GO:0005524);A0A7M3R251(GO:0005524);A0A7M3PRQ6(GO:0005524);A0A7M3VKB9(GO:0005524);A0A7M3RBU9(GO:0005524);A0A7M3QKT1(GO:0005525);A0A7M3QGF6(GO:0005524);A0A7M3R3J1(GO:0005524);A0A7M3Q6R3(GO:0005524);A0A7M3QWL1(GO:0005525);A0A7M3QXV6(GO:0005524);A0A7M3RR24(GO:0005524);A0A7M3QP24(GO:000552…
GO:0006887	4	7	exocytosis	biological_process	A process of secretion by a cell that results in the release of intracellular molecules (e.g. hormones, matrix proteins) contained within a membrane-bounded vesicle. Exocytosis can occur either by full fusion, when the vesicle collapses into the plasma membrane, or by a kiss-and-run mechanism that involves the formation of a transient contact, a pore, between a granule (for exemple of chromaffin …	1	GO:0006887	3	A0A7M3RBW3;A0A7M3QDW6;A0A7M3QGK5	A0A7M3RBW3(GO:0006887);A0A7M3QDW6(GO:0006887);A0A7M3QGK5(GO:0006887)
GO:0101005	4	4	ubiquitinyl hydrolase activity	molecular_function	Catalysis of the hydrolysis of ubiquitin from proteins and other molecules. [GOC:mec]	1	GO:0004843	3	A0A7M3QL65;A0A7M3RJQ1;A0A7M3R2M1	A0A7M3QL65(GO:0004843);A0A7M3RJQ1(GO:0004843);A0A7M3R2M1(GO:0004843)
GO:0005496	4	4	steroid binding	molecular_function	Interacting selectively and non-covalently with a steroid, any of a large group of substances that have in common a ring system based on 1,2-cyclopentanoperhydrophenanthrene. [GOC:jl, ISBN:0198506732]	1	GO:0015485	1	A0A7M3PR87	A0A7M3PR87(GO:0015485)
GO:0043169	4	4	cation binding	molecular_function	Interacting selectively and non-covalently with cations, charged atoms or groups of atoms with a net positive charge. [GOC:jl]	9	GO:0043169;GO:0030955;GO:0046872;GO:0000287;GO:0030145;GO:0005509;GO:0005506;GO:0005507;GO:0008270	120	A0A7M3Q7G9;A0A7M3Q5F8;A0A7M3Q8V0;A0A7M3Q057;A0A7M3R8J2;A0A7M3QEN1;A0A7M3QC18;A0A7M3RX11;A0A7M3Q1H2;A0A7M3Q4R3;A0A7M3QC14;A0A7M3RR24;A0A7M3PYU7;A0A7M3QBY1;A0A7M3PV22;A0A7M3PVY9;A0A7M3RPN2;A0A7M3PUD0;A0A7M3Q777;A0A7M3R8I3;A0A7M3RDP7;A0A7M3QTM5;A0A7M3QQN3;A0A7M3PV18;A0A7M3QFV9;A0A7M3QTE4;A0A7M3RLZ4;A0A7M3QRA9;A0A7M3PR87;K7XWZ0;A0A7M3QZ06;A0A7M3Q6H3;A0A7M3RA32;A0A7M3PSJ3;A0A7M3RNM8;A0A7M3PSY1;A0A7M3R…	A0A7M3Q7G9(GO:0046872);A0A7M3Q5F8(GO:0000287);A0A7M3Q8V0(GO:0046872);A0A7M3Q057(GO:0005509);A0A7M3R8J2(GO:0008270);A0A7M3QEN1(GO:0000287);A0A7M3QC18(GO:0005509);A0A7M3RX11(GO:0005509);A0A7M3Q1H2(GO:0008270);A0A7M3Q4R3(GO:0046872);A0A7M3QC14(GO:0046872);A0A7M3RR24(GO:0000287;GO:0030955);A0A7M3PYU7(GO:0008270);A0A7M3QBY1(GO:0046872);A0A7M3PV22(GO:0046872);A0A7M3PVY9(GO:0005507;GO:0046872);A0A7M3RPN…
GO:0004721	4	7	phosphoprotein phosphatase activity	molecular_function	Catalysis of the reaction: a phosphoprotein + H2O = a protein + phosphate. Together with protein kinases, these enzymes control the state of phosphorylation of cell proteins and thereby provide an important mechanism for regulating cellular activity. [EC:3.1.3.16, ISBN:0198547684]	4	GO:0004721;GO:0004725;GO:0004722;GO:0008138	8	A0A7M3R0I4;A0A7M3QXX7;A0A7M3RVI8;A0A7M3QFV9;A0A7M3R120;A0A7M3PST1;A0A7M3QBP1;A0A7M3R186	A0A7M3R0I4(GO:0004725);A0A7M3QXX7(GO:0004725);A0A7M3RVI8(GO:0008138;GO:0004725);A0A7M3QFV9(GO:0004725);A0A7M3R120(GO:0004722);A0A7M3PST1(GO:0004721);A0A7M3QBP1(GO:0004725);A0A7M3R186(GO:0004725;GO:0008138)
GO:0031072	4	4	heat shock protein binding	molecular_function	Interacting selectively and non-covalently with a heat shock protein, any protein synthesized or activated in response to heat shock. [GOC:mah, GOC:vw]	1	GO:0031072	2	A0A7M3PXI8;K7XWZ0	A0A7M3PXI8(GO:0031072);K7XWZ0(GO:0031072)
GO:0009266	4	4	response to temperature stimulus	biological_process	Any process that results in a change in state or activity of a cell or an organism (in terms of movement, secretion, enzyme production, gene expression, etc.) as a result of a temperature stimulus. [GOC:hb]	1	GO:0009408	1	K7XWZ0	K7XWZ0(GO:0009408)
GO:0019222	4	4	regulation of metabolic process	biological_process	Any process that modulates the frequency, rate or extent of the chemical reactions and pathways within a cell or an organism. [GOC:go_curators]	27	GO:0045905;GO:0033119;GO:0032436;GO:0045901;GO:0045903;GO:0032204;GO:0042176;GO:0000184;GO:0034199;GO:0032515;GO:0043408;GO:0043488;GO:1900364;GO:0010468;GO:1902553;GO:0045892;GO:0031047;GO:0043666;GO:1901671;GO:0000079;GO:0006355;GO:0000956;GO:0006357;GO:0045944;GO:0017148;GO:0006417;GO:0001819	43	A0A7M3QRP4;A0A7M3QH18;A0A7M3S0H6;A0A7M3R0R6;A0A7M3QB00;A0A7M3QUN2;A0A7M3QQR6;A0A7M3QA67;A0A7M3R1Y1;A0A7M3RI74;A0A7M3VJQ1;A0A7M3Q4R3;A0A7M3RH32;A0A7M3Q6C3;A0A7M3R7D0;A0A7M3RDH9;A0A7M3QAU7;A0A7M3Q5A6;A0A7M3QRH8;A0A7M3RKP1;A0A7M3RPJ5;A0A7M3R9A7;A0A7M3Q1C3;A0A7M3R4J2;A0A7M3PT76;A0A7M3R084;A0A7M3QKP0;A0A7M3PY24;A0A7M3PTD7;A0A7M3PU75;A0A7M3QBP1;A0A7M3Q5Q9;A0A7M3R6N9;A0A7M3R2V4;A0A7M3RUY2;A0A7M3VJ84;A0A…	A0A7M3QRP4(GO:0017148;GO:0001819);A0A7M3QH18(GO:0006357);A0A7M3S0H6(GO:0006357);A0A7M3R0R6(GO:0042176);A0A7M3QB00(GO:0000184);A0A7M3QUN2(GO:0031047);A0A7M3QQR6(GO:0006417);A0A7M3QA67(GO:0006355);A0A7M3R1Y1(GO:0000956);A0A7M3RI74(GO:0032436);A0A7M3VJQ1(GO:0006417;GO:0031047);A0A7M3Q4R3(GO:1900364;GO:0043488);A0A7M3RH32(GO:0045892);A0A7M3Q6C3(GO:0000184;GO:0006417);A0A7M3R7D0(GO:0006357);A0A7M3RDH9…
GO:1901564	4	4	organonitrogen compound metabolic process	biological_process	The chemical reactions and pathways involving organonitrogen compound. [GOC:pr, GOC:TermGenie]	62	GO:0035518;GO:0006777;GO:0018105;GO:0097198;GO:0020027;GO:0006470;GO:0006468;GO:0006672;GO:0009435;GO:0034983;GO:0000209;GO:0055129;GO:0006542;GO:0006096;GO:0033512;GO:0032543;GO:0045116;GO:0006486;GO:0006228;GO:0043161;GO:0044206;GO:0006520;GO:0006541;GO:0006435;GO:0046777;GO:0006729;GO:0016574;GO:0006241;GO:0016570;GO:0006749;GO:0006506;GO:0006508;GO:0006177;GO:0016579;GO:0006665;GO:0006172;GO:…	81	A0A7M3QX82;A0A7M3Q5F8;A0A7M3PSY2;A0A7M3QRP4;A0A7M3QVD5;A0A7M3QNT9;A0A7M3QAR8;A0A7M3QSY8;A0A7M3R747;A0A7M3VKB9;A0A7M3Q468;A0A7M3RCY2;A0A7M3VJ67;A0A7M3Q467;A0A7M3QE05;A0A7M3PWT4;A0A7M3R3J1;A0A7M3QN49;A0A7M3RI74;A0A7M3VJT9;A0A7M3PV09;A0A7M3REU6;A0A7M3PS32;A0A7M3RJQ1;A0A7M3RJC7;A0A7M3RBB7;I6SPE7;A0A7M3QIF8;A0A7M3R8A6;A0A7M3QRE8;A0A7M3QKE8;A0A7M3QAU7;A0A7M3QDF4;A0A7M3Q1R5;A0A7M3RBN5;A0A7M3Q3P2;A0A7M3R…	A0A7M3QX82(GO:0006658;GO:0006665);A0A7M3Q5F8(GO:0006672);A0A7M3PSY2(GO:0030163);A0A7M3QRP4(GO:0006096;GO:0035606);A0A7M3QVD5(GO:0006777;GO:0032324);A0A7M3QNT9(GO:0032264;GO:0006166);A0A7M3QAR8(GO:0071596);A0A7M3QSY8(GO:0006749);A0A7M3R747(GO:0030433);A0A7M3VKB9(GO:0006542);A0A7M3Q468(GO:0071586);A0A7M3RCY2(GO:0016570);A0A7M3VJ67(GO:0006427;GO:0032543);A0A7M3Q467(GO:0030433);A0A7M3QE05(GO:0030148)…
GO:0000172	4	5	ribonuclease MRP complex	cellular_component	A ribonucleoprotein complex that contains an RNA molecule of the snoRNA family, and cleaves the rRNA precursor as part of rRNA transcript processing. It also has other roles: In S. cerevisiae it is involved in cell cycle-regulated degradation of daughter cell-specific mRNAs, while in mammalian cells it also enters the mitochondria and processes RNAs to create RNA primers for DNA replication. [GOC…	1	GO:0000172	1	A0A7M3RIH4	A0A7M3RIH4(GO:0000172)
GO:0004888	4	4	transmembrane signaling receptor activity	molecular_function	Combining with an extracellular or intracellular signal and transmitting the signal from one side of the membrane to the other to initiate a change in cell activity or state as part of signal transduction. [GOC:go_curators, Wikipedia:Transmembrane_receptor]	4	GO:0001614;GO:0004675;GO:0004714;GO:0004930	7	A0A7M3QTK1;A0A7M3RFP8;A0A7M3QGF6;A0A7M3QZ05;A0A7M3RC27;A0A7M3RGV9;A0A7M3RGN3	A0A7M3QTK1(GO:0004714);A0A7M3RFP8(GO:0001614);A0A7M3QGF6(GO:0004714);A0A7M3QZ05(GO:0004675);A0A7M3RC27(GO:0004714);A0A7M3RGV9(GO:0004930);A0A7M3RGN3(GO:0004714)
GO:0061134	4	4	peptidase regulator activity	molecular_function	Modulates the activity of a peptidase, any enzyme that catalyzes the hydrolysis peptide bonds. [GOC:dph, GOC:tb]	1	GO:0019828	1	A0A7M3QRP4	A0A7M3QRP4(GO:0019828)
GO:1902495	4	4	transmembrane transporter complex	cellular_component	A transmembrane protein complex which enables the transfer of a substance from one side of a membrane to the other. [GOC:bhm, GOC:TermGenie, PMID:18024586]	1	GO:0005890	1	A0A7M3QW53	A0A7M3QW53(GO:0005890)
GO:0005869	4	4	dynactin complex	cellular_component	A 20S multiprotein assembly of total mass about 1.2 MDa that activates dynein-based activity in vivo. A large structural component of the complex is an actin-like 40 nm filament composed of actin-related protein, to which other components attach. [ISBN:0198506732]	1	GO:0005869	1	A0A7M3RMA8	A0A7M3RMA8(GO:0005869)
GO:0046907	4	5	intracellular transport	biological_process	The directed movement of substances within a cell. [GOC:ai]	13	GO:0046907;GO:0006888;GO:0032456;GO:0006895;GO:0000055;GO:0006886;GO:0006606;GO:0006614;GO:0006605;GO:0042147;GO:0035721;GO:0000056;GO:0006406	27	A0A7M3Q3B3;A0A7M3Q8M9;A0A7M3QF72;A0A7M3QMC3;A0A7M3PW82;A0A7M3Q8P7;A0A7M3RST2;A0A7M3PVY7;A0A7M3PRG3;A0A7M3QLA3;A0A7M3PX24;A0A7M3VJC4;A0A7M3RA67;A0A7M3QQS1;A0A7M3Q5Y5;A0A7M3QE08;A0A7M3PXV9;A0A7M3RWA2;A0A7M3QGR3;A0A7M3QJ85;A0A7M3QXY7;A0A7M3Q4S7;A0A7M3QSA5;A0A7M3RJ52;A0A7M3PVX2;A0A7M3PYT4;A0A7M3PZP8	A0A7M3Q3B3(GO:0006886);A0A7M3Q8M9(GO:0006886);A0A7M3QF72(GO:0006886);A0A7M3QMC3(GO:0006605);A0A7M3PW82(GO:0006606);A0A7M3Q8P7(GO:0042147;GO:0032456);A0A7M3RST2(GO:0006886);A0A7M3PVY7(GO:0046907);A0A7M3PRG3(GO:0006606);A0A7M3QLA3(GO:0006886;GO:0006888);A0A7M3PX24(GO:0006886);A0A7M3VJC4(GO:0006886;GO:0042147);A0A7M3RA67(GO:0006886);A0A7M3QQS1(GO:0006886;GO:0006888);A0A7M3Q5Y5(GO:0006886);A0A7M3QE08…
GO:0001882	4	4	nucleoside binding	molecular_function	Interacting selectively and non-covalently with a nucleoside, a compound consisting of a purine or pyrimidine nitrogenous base linked either to ribose or deoxyribose. [GOC:hjd]	1	GO:0005525	13	A0A7M3QWC1;A0A7M3R7P7;A0A7M3PR87;A0A7M3QLD7;A0A7M3RVI8;A0A7M3QWL1;A0A7M3QKT1;A0A7M3QJR8;A0A7M3QAJ6;A0A7M3Q5Y5;A0A7M3RXW6;A0A7M3RAQ3;A0A7M3Q5J2	A0A7M3QWC1(GO:0005525);A0A7M3R7P7(GO:0005525);A0A7M3PR87(GO:0005525);A0A7M3QLD7(GO:0005525);A0A7M3RVI8(GO:0005525);A0A7M3QWL1(GO:0005525);A0A7M3QKT1(GO:0005525);A0A7M3QJR8(GO:0005525);A0A7M3QAJ6(GO:0005525);A0A7M3Q5Y5(GO:0005525);A0A7M3RXW6(GO:0005525);A0A7M3RAQ3(GO:0005525);A0A7M3Q5J2(GO:0005525)
GO:0008134	4	4	transcription factor binding	molecular_function	Interacting selectively and non-covalently with a transcription factor, a protein required to initiate or regulate transcription. [ISBN:0198506732]	1	GO:0008134	1	A0A7M3RH32	A0A7M3RH32(GO:0008134)
GO:0008135	4	6	translation factor activity, RNA binding	molecular_function	Functions during translation by interacting selectively and non-covalently with RNA during polypeptide synthesis at the ribosome. [GOC:ai, GOC:vw]	2	GO:0003746;GO:0003743	14	A0A7M3RCB6;A0A7M3R1Q9;A0A7M3PYY1;A0A7M3PYM8;A0A7M3PVC3;A0A7M3PS55;A0A7M3QJR8;A0A7M3QUY0;A0A7M3RA47;A0A7M3RRS6;A0A7M3QEB6;A0A7M3PZI2;A0A7M3R7P7;A0A7M3PRG1	A0A7M3RCB6(GO:0003746);A0A7M3R1Q9(GO:0003743);A0A7M3PYY1(GO:0003743);A0A7M3PYM8(GO:0003743);A0A7M3PVC3(GO:0003743);A0A7M3PS55(GO:0003743);A0A7M3QJR8(GO:0003743);A0A7M3QUY0(GO:0003746;GO:0003743);A0A7M3RA47(GO:0003743);A0A7M3RRS6(GO:0003746);A0A7M3QEB6(GO:0003743);A0A7M3PZI2(GO:0003746);A0A7M3R7P7(GO:0003746);A0A7M3PRG1(GO:0003743)
GO:0045202	4	4	synapse	cellular_component	The junction between an axon of one neuron and a dendrite of another neuron, a muscle fiber or a glial cell. As the axon approaches the synapse it enlarges into a specialized structure, the presynaptic terminal bouton, which contains mitochondria and synaptic vesicles. At the tip of the terminal bouton is the presynaptic membrane; facing it, and separated from it by a minute cleft (the synaptic c…	1	GO:0045202	3	A0A7M3QNT6;A0A7M3QHT8;A0A7M3QDE7	A0A7M3QNT6(GO:0045202);A0A7M3QHT8(GO:0045202);A0A7M3QDE7(GO:0045202)
GO:0016477	4	5	cell migration	biological_process	The controlled self-propelled movement of a cell from one site to a destination guided by molecular cues. Cell migration is a central process in the development and maintenance of multicellular organisms. [GOC:cjm, GOC:dph, GOC:ems, GOC:pf, Wikipedia:Cell_migration]	2	GO:0001755;GO:0016477	3	A0A7M3PR87;A0A7M3PTG1;A0A7M3RCM4	A0A7M3PR87(GO:0001755);A0A7M3PTG1(GO:0016477);A0A7M3RCM4(GO:0001755)
GO:0031332	4	4	RNAi effector complex	cellular_component	Any protein complex that mediates the effects of small interfering RNAs on gene expression. Most known examples contain one or more members of the Argonaute family of proteins. [GOC:mah, PMID:14704433]	1	GO:0016442	1	A0A7M3R4J2	A0A7M3R4J2(GO:0016442)
GO:0000910	4	4	cytokinesis	biological_process	The division of the cytoplasm and the plasma membrane of a cell and its partitioning into two daughter cells. [GOC:mtg_cell_cycle]	1	GO:0000281	1	A0A7M3R3P4	A0A7M3R3P4(GO:0000281)
GO:0048583	4	4	regulation of response to stimulus	biological_process	Any process that modulates the frequency, rate or extent of a response to a stimulus. Response to stimulus is a change in state or activity of a cell or an organism (in terms of movement, secretion, enzyme production, gene expression, etc.) as a result of a stimulus. [GOC:jid]	10	GO:0090090;GO:0051056;GO:0009966;GO:1901671;GO:1902553;GO:0002862;GO:2000659;GO:0032012;GO:0043408;GO:0002223	9	A0A7M3RKP1;A0A7M3RDC8;A0A7M3PVV5;A0A7M3QXG8;A0A7M3RQP7;A0A7M3PWZ1;A0A7M3QAU7;A0A7M3R2B2;A0A7M3R3P4	A0A7M3RKP1(GO:2000659;GO:0043408);A0A7M3RDC8(GO:0051056);A0A7M3PVV5(GO:0032012);A0A7M3QXG8(GO:0009966);A0A7M3RQP7(GO:0051056);A0A7M3PWZ1(GO:0002223;GO:0002862);A0A7M3QAU7(GO:1901671;GO:1902553);A0A7M3R2B2(GO:0032012);A0A7M3R3P4(GO:0090090)
GO:0044255	4	5	cellular lipid metabolic process	biological_process	The chemical reactions and pathways involving lipids, as carried out by individual cells. [GOC:jl]	14	GO:0030148;GO:0006633;GO:0006658;GO:0019679;GO:0006506;GO:0030497;GO:0016024;GO:0006665;GO:0046856;GO:0046854;GO:0046475;GO:0042761;GO:0046470;GO:0006672	14	A0A7M3QX82;A0A7M3Q5F8;A0A7M3QRZ3;A0A7M3Q6I4;A0A7M3QAG7;A0A7M3PRT8;A0A7M3QXT7;A0A7M3QMD8;A0A7M3Q1S6;A0A7M3QE05;A0A7M3PW52;A0A7M3R8M2;A0A7M3RNR9;A0A7M3R8T8	A0A7M3QX82(GO:0006658;GO:0006665);A0A7M3Q5F8(GO:0006672);A0A7M3QRZ3(GO:0006658;GO:0006665);A0A7M3Q6I4(GO:0046470);A0A7M3QAG7(GO:0046856);A0A7M3PRT8(GO:0046856);A0A7M3QXT7(GO:0006633);A0A7M3QMD8(GO:0046475);A0A7M3Q1S6(GO:0006633);A0A7M3QE05(GO:0030148;GO:0030497;GO:0042761;GO:0006633);A0A7M3PW52(GO:0006506);A0A7M3R8M2(GO:0019679);A0A7M3RNR9(GO:0046854);A0A7M3R8T8(GO:0016024)
GO:0050793	4	4	regulation of developmental process	biological_process	Any process that modulates the frequency, rate or extent of development, the biological process whose specific outcome is the progression of a multicellular organism over time from an initial condition (e.g. a zygote, or a young adult) to a later condition (e.g. a multicellular animal or an aged adult). [GOC:go_curators]	1	GO:0150013	1	A0A7M3R3P4	A0A7M3R3P4(GO:0150013)
GO:0050790	4	4	regulation of catalytic activity	biological_process	Any process that modulates the activity of an enzyme. [GOC:ai, GOC:ebc, GOC:vw]	10	GO:1905775;GO:0050790;GO:0032515;GO:0043666;GO:1901671;GO:0000079;GO:1902553;GO:0051351;GO:2000582;GO:0034199	10	A0A7M3R6N9;A0A7M3QKP0;A0A7M3Q8V0;A0A7M3QXT7;A0A7M3Q1S6;A0A7M3PTD7;A0A7M3QAU7;A0A7M3PU53;A0A7M3PWZ1;A0A7M3QDK6	A0A7M3R6N9(GO:0000079);A0A7M3QKP0(GO:0043666);A0A7M3Q8V0(GO:1905775);A0A7M3QXT7(GO:0050790);A0A7M3Q1S6(GO:0050790);A0A7M3PTD7(GO:0032515);A0A7M3QAU7(GO:1901671;GO:1902553);A0A7M3PU53(GO:0051351);A0A7M3PWZ1(GO:0034199);A0A7M3QDK6(GO:2000582)
GO:0050794	4	4	regulation of cellular process	biological_process	Any process that modulates the frequency, rate or extent of a cellular process, any of those that are carried out at the cellular level, but are not necessarily restricted to a single cell. For example, cell communication occurs among more than one cell, but occurs at the cellular level. [GOC:go_curators]	55	GO:0090090;GO:0033119;GO:0032436;GO:0045901;GO:0045905;GO:0097190;GO:0051283;GO:0034314;GO:0034199;GO:0150013;GO:0035556;GO:0042981;GO:0043408;GO:0007346;GO:0007219;GO:0043488;GO:0009966;GO:1900364;GO:0045903;GO:2000402;GO:0043066;GO:0032465;GO:0045944;GO:0051693;GO:0007186;GO:0002223;GO:1905775;GO:0051056;GO:2000601;GO:1902553;GO:0051016;GO:1903526;GO:1903373;GO:0030833;GO:0045892;GO:0007264;GO:…	95	A0A7M3QRP4;A0A7M3Q8V0;A0A7M3S008;A0A7M3QPM6;A0A7M3Q9R1;A0A7M3R2B2;A0A7M3QWL1;A0A7M3Q4R3;A0A7M3Q591;A0A7M3QL54;A0A7M3Q0Q7;A0A7M3PUD0;A0A7M3RYP0;A0A7M3QAU7;A0A7M3RAK9;A0A7M3R8I3;A0A7M3PTD7;A0A7M3QK45;A0A7M3QTE0;A0A7M3R009;A0A7M3QV85;A0A7M3RNR9;A0A7M3PR87;A0A7M3RKP1;A0A7M3QJ46;A0A7M3R747;A0A7M3QA67;A0A7M3PVV5;A0A7M3RBD8;A0A7M3R5S0;A0A7M3RQP7;A0A7M3RH32;A0A7M3Q1H2;A0A7M3Q6C3;A0A7M3RDH9;A0A7M3QXG8;A0A…	A0A7M3QRP4(GO:0043066;GO:0017148);A0A7M3Q8V0(GO:1905775);A0A7M3S008(GO:0007264);A0A7M3QPM6(GO:0007346);A0A7M3Q9R1(GO:0007165);A0A7M3R2B2(GO:0032012);A0A7M3QWL1(GO:0007264);A0A7M3Q4R3(GO:1900364;GO:0043488);A0A7M3Q591(GO:0007165);A0A7M3QL54(GO:0007205;GO:0035556);A0A7M3Q0Q7(GO:0035556);A0A7M3PUD0(GO:0035556);A0A7M3RYP0(GO:0035556);A0A7M3QAU7(GO:1901671;GO:1902553);A0A7M3RAK9(GO:0051693);A0A7M3R8I3…
GO:0098609	4	4	cell-cell adhesion	biological_process	The attachment of one cell to another cell via adhesion molecules. [GOC:dos]	1	GO:0098609	1	A0A7M3PTG1	A0A7M3PTG1(GO:0098609)
GO:0009617	4	6	response to bacterium	biological_process	Any process that results in a change in state or activity of a cell or an organism (in terms of movement, secretion, enzyme production, gene expression, etc.) as a result of a stimulus from a bacterium. [GOC:hb]	1	GO:0009617	1	A0A7M3RUY2	A0A7M3RUY2(GO:0009617)
GO:0006139	4	5	nucleobase-containing compound metabolic process	biological_process	Any cellular metabolic process involving nucleobases, nucleosides, nucleotides and nucleic acids. [GOC:ai]	50	GO:0006435;GO:0006048;GO:0000184;GO:0030422;GO:0051103;GO:0009435;GO:0031054;GO:0043631;GO:0001522;GO:0006096;GO:0000723;GO:0006303;GO:0006265;GO:0006228;GO:0009116;GO:0000956;GO:0001682;GO:0006241;GO:0006364;GO:0006368;GO:0006177;GO:0046033;GO:0008380;GO:0006172;GO:0006166;GO:0006427;GO:0006284;GO:0006281;GO:0006086;GO:0031123;GO:0006289;GO:0000462;GO:0009264;GO:0006183;GO:0002098;GO:0006310;GO:…	84	A0A7M3QNT9;A0A7M3QV73;A0A7M3QRP4;A0A7M3Q8V0;A0A7M3R9C7;A0A7M3RJM5;A0A7M3QQM4;A0A7M3R449;A0A7M3R9H4;A0A7M3QB00;A0A7M3PRQ6;A0A7M3PTE1;A0A7M3QAD3;A0A7M3RCY2;A0A7M3R2P5;A0A7M3RLI4;A0A7M3QIF8;A0A7M3PWT4;A0A7M3R3J1;A0A7M3QIW6;A0A7M3R1Y1;A0A7M3RXN7;A0A7M3R549;A0A7M3QZI2;A0A7M3R4S9;A0A7M3PS32;A0A7M3PVG1;A0A7M3RBB7;A0A7M3QXV6;A0A7M3QP24;A0A7M3Q6C3;A0A7M3Q2J3;A0A7M3QKE8;A0A7M3QPF7;A0A7M3Q5V1;A0A7M3Q0Q6;A0A…	A0A7M3QNT9(GO:0032264;GO:0006166);A0A7M3QV73(GO:0000398);A0A7M3QRP4(GO:0006096);A0A7M3Q8V0(GO:0006270);A0A7M3R9C7(GO:0006396);A0A7M3RJM5(GO:0006284);A0A7M3QQM4(GO:0000012);A0A7M3R449(GO:0000398);A0A7M3R9H4(GO:0006351);A0A7M3QB00(GO:0000184);A0A7M3PRQ6(GO:0031123;GO:0043631;GO:0006397);A0A7M3PTE1(GO:0006096);A0A7M3QAD3(GO:0006281);A0A7M3RCY2(GO:0006368);A0A7M3R2P5(GO:0006396);A0A7M3RLI4(GO:0006364…
GO:0070161	4	4	anchoring junction	cellular_component	A cell junction that mechanically attaches a cell (and its cytoskeleton) to neighboring cells or to the extracellular matrix. [ISBN:0815332181]	2	GO:0005925;GO:0005921	5	A0A7M3QYT7;A0A7M3VJA6;A0A7M3PYL6;A0A7M3PR87;A0A7M3QBT6	A0A7M3QYT7(GO:0005925);A0A7M3VJA6(GO:0005925);A0A7M3PYL6(GO:0005925);A0A7M3PR87(GO:0005925);A0A7M3QBT6(GO:0005921)
GO:0035605	4	5	peptidyl-cysteine S-nitrosylase activity	molecular_function	Catalysis of the transfer of a nitric oxide (NO) group to a sulphur atom within a cysteine residue of a protein. [EC:2.6.99.-, GOC:sp, PMID:20972425, PMID:20972426]	1	GO:0035605	1	A0A7M3QRP4	A0A7M3QRP4(GO:0035605)
GO:1901698	4	4	response to nitrogen compound	biological_process	Any process that results in a change in state or activity of a cell or an organism (in terms of movement, secretion, enzyme production, gene expression, etc.) as a result of a nitrogen compound stimulus. [GOC:pr, GOC:TermGenie]	3	GO:0033198;GO:0030433;GO:0071377	4	A0A7M3PWZ1;A0A7M3Q467;A0A7M3RFP8;A0A7M3R747	A0A7M3PWZ1(GO:0071377);A0A7M3Q467(GO:0030433);A0A7M3RFP8(GO:0033198);A0A7M3R747(GO:0030433)
GO:1903293	4	4	phosphatase complex	cellular_component	A protein complex which is capable of phosphatase activity. [GO_REF:0000088, GOC:bhm, GOC:TermGenie, PMID:24766807]	1	GO:0000159	1	A0A7M3QIG8	A0A7M3QIG8(GO:0000159)
GO:0042592	4	4	homeostatic process	biological_process	Any biological process involved in the maintenance of an internal steady state. [GOC:jl, ISBN:0395825172]	10	GO:0000723;GO:0006879;GO:0006878;GO:0051480;GO:0003091;GO:0055072;GO:0001678;GO:0006885;GO:0006874;GO:0051560	9	A0A7M3PR87;A0A7M3QDW5;A0A7M3QVA0;A0A7M3R9C7;A0A7M3QTE4;A0A7M3QE67;A0A7M3PWZ1;A0A7M3PX21;A0A7M3RK49	A0A7M3PR87(GO:0051560);A0A7M3QDW5(GO:0006885);A0A7M3QVA0(GO:0001678);A0A7M3R9C7(GO:0006874);A0A7M3QTE4(GO:0006879;GO:0055072);A0A7M3QE67(GO:0051480;GO:0006874);A0A7M3PWZ1(GO:0003091);A0A7M3PX21(GO:0000723);A0A7M3RK49(GO:0006878)
GO:0005681	4	4	spliceosomal complex	cellular_component	Any of a series of ribonucleoprotein complexes that contain snRNA(s) and small nuclear ribonucleoproteins (snRNPs), and are formed sequentially during the spliceosomal splicing of one or more substrate RNAs, and which also contain the RNA substrate(s) from the initial target RNAs of splicing, the splicing intermediate RNA(s), to the final RNA products. During cis-splicing, the initial target RNA …	2	GO:0071011;GO:0005681	4	A0A7M3R5E9;A0A7M3R1Y1;A0A7M3R449;A0A7M3QV73	A0A7M3R5E9(GO:0005681);A0A7M3R1Y1(GO:0005681);A0A7M3R449(GO:0005681);A0A7M3QV73(GO:0071011)
GO:0040012	4	4	regulation of locomotion	biological_process	Any process that modulates the frequency, rate or extent of locomotion of a cell or organism. [GOC:ems]	1	GO:2000402	1	A0A7M3RUY2	A0A7M3RUY2(GO:2000402)
GO:0051883	4	5	killing of cells in other organism involved in symbiotic interaction	biological_process	Any process mediated by an organism that results in the death of cells in a second organism, where the two organisms are in a symbiotic interaction. [GOC:add]	1	GO:0051873	1	A0A7M3QRP4	A0A7M3QRP4(GO:0051873)
GO:0090066	4	4	regulation of anatomical structure size	biological_process	Any process that modulates the size of an anatomical structure. [GOC:dph, GOC:tb]	5	GO:0051693;GO:2000601;GO:0030833;GO:0034314;GO:0051016	7	A0A7M3RAK9;A0A7M3R5S0;A0A7M3RUY2;A0A7M3R0V9;A0A7M3RCM4;A0A7M3QV85;A0A7M3PRF1	A0A7M3RAK9(GO:0051693);A0A7M3R5S0(GO:0034314);A0A7M3RUY2(GO:2000601);A0A7M3R0V9(GO:0030833);A0A7M3RCM4(GO:0051016);A0A7M3QV85(GO:0051693);A0A7M3PRF1(GO:0051693)
GO:0032879	4	4	regulation of localization	biological_process	Any process that modulates the frequency, rate or extent of any process in which a cell, a substance, or a cellular entity is transported to, or maintained in, a specific location. [GOC:mah]	3	GO:2000402;GO:0051283;GO:0032880	2	A0A7M3PR87;A0A7M3RUY2	A0A7M3PR87(GO:0051283);A0A7M3RUY2(GO:2000402;GO:0032880)
GO:0048500	4	4	signal recognition particle	cellular_component	A complex of protein and RNA which facilitates translocation of proteins across membranes. [GOC:mlg]	1	GO:0005786	1	A0A7M3QSA5	A0A7M3QSA5(GO:0005786)
GO:0007596	4	6	blood coagulation	biological_process	The sequential process in which the multiple coagulation factors of the blood interact, ultimately resulting in the formation of an insoluble fibrin clot; it may be divided into three stages: stage 1, the formation of intrinsic and extrinsic prothrombin converting principle; stage 2, the formation of thrombin; stage 3, the formation of stable fibrin polymers. [http://www.graylab.ac.uk/omd/, ISBN:…	1	GO:0007596	1	A0A7M3PWZ1	A0A7M3PWZ1(GO:0007596)
GO:0007276	4	4	gamete generation	biological_process	The generation and maintenance of gametes in a multicellular organism. A gamete is a haploid reproductive cell. [GOC:ems, GOC:mtg_sensu]	1	GO:0007283	2	A0A7M3PWZ1;A0A7M3QB56	A0A7M3PWZ1(GO:0007283);A0A7M3QB56(GO:0007283)
GO:0016021	4	4	integral component of membrane	cellular_component	The component of a membrane consisting of the gene products and protein complexes having at least some part of their peptide sequence embedded in the hydrophobic region of the membrane. [GOC:dos, GOC:go_curators]	3	GO:0016021;GO:0030176;GO:0005887	114	A0A7M3RD55;A0A7M3QHJ6;A0A7M3RG20;A0A7M3PRQ6;A0A7M3Q467;A0A7M3QE05;A0A7M3QXV8;A0A7M3QV33;A0A7M3RX11;A0A7M3Q9C1;A0A7M3QFQ7;A0A7M3QDF9;A0A7M3Q596;A0A7M3Q0Q6;A0A7M3PVY9;A0A7M3Q827;A0A7M3QI98;A0A7M3QLA3;A0A7M3Q7M8;A0A7M3RKG2;A0A7M3QDW5;A0A7M3RH19;A0A7M3QE44;A0A7M3PS43;A0A7M3RGV9;A0A7M3PW52;A0A7M3RAG2;A0A7M3Q363;A0A7M3QZ05;A0A7M3QZ06;A0A7M3QQM7;A0A7M3R989;A0A7M3QA68;A0A7M3QN49;A0A7M3Q2S9;A0A7M3RAY4;A0A…	A0A7M3RD55(GO:0016021);A0A7M3QHJ6(GO:0016021);A0A7M3RG20(GO:0016021);A0A7M3PRQ6(GO:0016021);A0A7M3Q467(GO:0016021);A0A7M3QE05(GO:0016021;GO:0030176);A0A7M3QXV8(GO:0016021);A0A7M3QV33(GO:0016021);A0A7M3RX11(GO:0016021);A0A7M3Q9C1(GO:0016021);A0A7M3QFQ7(GO:0016021);A0A7M3QDF9(GO:0016021);A0A7M3Q596(GO:0016021);A0A7M3Q0Q6(GO:0016021);A0A7M3PVY9(GO:0016021);A0A7M3Q827(GO:0016021);A0A7M3QI98(GO:001602…
GO:0009314	4	4	response to radiation	biological_process	Any process that results in a change in state or activity of a cell or an organism (in terms of movement, secretion, enzyme production, gene expression, etc.) as a result of an electromagnetic radiation stimulus. Electromagnetic radiation is a propagating wave in space with electric and magnetic components. These components oscillate at right angles to each other and to the direction of propagati…	1	GO:0010165	1	A0A7M3PU53	A0A7M3PU53(GO:0010165)
GO:0099572	4	4	postsynaptic specialization	cellular_component	A network of proteins within and adjacent to the postsynaptic membrane. Its major components include neurotransmitter receptors and the proteins that spatially and functionally organize them such as anchoring and scaffolding molecules, signaling enzymes and cytoskeletal components. [PMID:22046028]	1	GO:0014069	1	I6SPE7	I6SPE7(GO:0014069)
GO:0008047	4	4	enzyme activator activity	molecular_function	Binds to and increases the activity of an enzyme. [GOC:dph, GOC:mah, GOC:tb]	1	GO:0005096	7	A0A7M3RBF4;A0A7M3RDC8;A0A7M3RQP7;A0A7M3RKT7;A0A7M3QNH1;A0A7M3Q495;A0A7M3QQF4	A0A7M3RBF4(GO:0005096);A0A7M3RDC8(GO:0005096);A0A7M3RQP7(GO:0005096);A0A7M3RKT7(GO:0005096);A0A7M3QNH1(GO:0005096);A0A7M3Q495(GO:0005096);A0A7M3QQF4(GO:0005096)
GO:0016846	4	4	carbon-sulfur lyase activity	molecular_function	Catalysis of the elimination of hydrogen sulfide or substituted H2S. [EC:4.4.-.-]	1	GO:0004408	1	A0A7M3RKR6	A0A7M3RKR6(GO:0004408)
GO:0016849	4	4	phosphorus-oxygen lyase activity	molecular_function	Catalysis of the cleavage of a phosphorus-oxygen bond by other means than by hydrolysis or oxidation, or conversely adding a group to a double bond. [GOC:jl]	2	GO:0004383;GO:0016849	2	A0A7M3QA68;A0A7M3Q0Q7	A0A7M3QA68(GO:0004383);A0A7M3Q0Q7(GO:0016849)
GO:0030154	4	4	cell differentiation	biological_process	The process in which relatively unspecialized cells, e.g. embryonic or regenerative cells, acquire specialized structural and/or functional features that characterize the cells, tissues, or organs of the mature organism or some other relatively stable phase of the organism's life history. Differentiation includes the processes involved in commitment of a cell to a specific fate and its subsequent…	2	GO:0030154;GO:0003418	2	A0A7M3PR87;A0A7M3PUX2	A0A7M3PR87(GO:0003418);A0A7M3PUX2(GO:0030154)
GO:0034641	4	4	cellular nitrogen compound metabolic process	biological_process	The chemical reactions and pathways involving various organic and inorganic nitrogenous compounds, as carried out by individual cells. [GOC:mah]	55	GO:0006435;GO:0006048;GO:0000184;GO:0030422;GO:0051103;GO:0009435;GO:0031054;GO:0043631;GO:0032264;GO:0001522;GO:0006096;GO:0000723;GO:0044206;GO:0006303;GO:0008380;GO:0006265;GO:0006228;GO:0009116;GO:0000956;GO:0001682;GO:0006241;GO:0006364;GO:0006749;GO:0006368;GO:0006177;GO:0046033;GO:0032543;GO:0006172;GO:0006166;GO:0006729;GO:0006427;GO:0006284;GO:0006281;GO:0006086;GO:0031123;GO:0006289;GO:…	101	A0A7M3QRP4;A0A7M3Q8V0;A0A7M3PRQ6;A0A7M3PTE1;A0A7M3QIF8;A0A7M3R3J1;A0A7M3QIW6;A0A7M3RXN7;A0A7M3QZI2;A0A7M3R4S9;A0A7M3PS32;A0A7M3RBB7;A0A7M3QXV6;A0A7M3R1Y1;A0A7M3Q2J3;A0A7M3Q0Q7;A0A7M3Q0Q6;A0A7M3QDF4;A0A7M3RPN2;A0A7M3RVI8;A0A7M3QVA0;A0A7M3QJ77;A0A7M3Q5Y6;A0A7M3QF25;A0A7M3PZ22;A0A7M3QM78;A0A7M3Q5Q9;A0A7M3Q1R5;A0A7M3QIN7;A0A7M3QRA9;A0A7M3RLI4;A0A7M3QSY8;A0A7M3RJM5;A0A7M3QQM4;A0A7M3RPJ5;A0A7M3RIH4;A0A…	A0A7M3QRP4(GO:0006096);A0A7M3Q8V0(GO:0006270);A0A7M3PRQ6(GO:0031123;GO:0043631;GO:0006397);A0A7M3PTE1(GO:0006096);A0A7M3QIF8(GO:0006086);A0A7M3R3J1(GO:0006435);A0A7M3QIW6(GO:0006396;GO:0001522);A0A7M3RXN7(GO:0006397);A0A7M3QZI2(GO:0006364);A0A7M3R4S9(GO:0006351);A0A7M3PS32(GO:0006289);A0A7M3RBB7(GO:0009116);A0A7M3QXV6(GO:0045292);A0A7M3R1Y1(GO:0000956;GO:0000398);A0A7M3Q2J3(GO:0006265);A0A7M3Q0Q7…
GO:0005996	4	5	monosaccharide metabolic process	biological_process	The chemical reactions and pathways involving monosaccharides, the simplest carbohydrates. They are polyhydric alcohols containing either an aldehyde or a keto group and between three to ten or more carbon atoms. They form the constitutional repeating units of oligo- and polysaccharides. [ISBN:0198506732]	5	GO:0006012;GO:0006006;GO:0019318;GO:0006000;GO:0006094	9	A0A7M3VJT9;A0A7M3QAJ6;A0A7M3QRP4;A0A7M3QVA0;A0A7M3Q7M5;A0A7M3QAB2;A0A7M3PTB8;A0A7M3QLZ5;A0A7M3RJ58	A0A7M3VJT9(GO:0006094);A0A7M3QAJ6(GO:0006094);A0A7M3QRP4(GO:0006094;GO:0006006);A0A7M3QVA0(GO:0019318);A0A7M3Q7M5(GO:0006000);A0A7M3QAB2(GO:0006094);A0A7M3PTB8(GO:0006006);A0A7M3QLZ5(GO:0006012);A0A7M3RJ58(GO:0006006)
GO:0016782	4	4	transferase activity, transferring sulfur-containing groups	molecular_function	Catalysis of the transfer of a sulfur-containing group from one compound (donor) to another (acceptor). [GOC:jl, ISBN:0198506732]	4	GO:0102552;GO:0008775;GO:0102553;GO:0016992	2	A0A7M3PV18;A0A7M3R8M2	A0A7M3PV18(GO:0016992;GO:0102553;GO:0102552);A0A7M3R8M2(GO:0008775)
GO:0016788	4	4	hydrolase activity, acting on ester bonds	molecular_function	Catalysis of the hydrolysis of any ester bond. [GOC:jl]	17	GO:0004721;GO:0004114;GO:0004523;GO:0008138;GO:0004525;GO:0004521;GO:0004725;GO:0004331;GO:0052629;GO:0004722;GO:0004439;GO:0004438;GO:0003986;GO:0016891;GO:0004651;GO:0004622;GO:0047389	17	A0A7M3R0I4;A0A7M3QDB9;A0A7M3PRT8;A0A7M3QXX7;A0A7M3RVI8;A0A7M3QFV9;A0A7M3Q6I4;A0A7M3R120;A0A7M3PST1;A0A7M3QP24;A0A7M3QBP1;A0A7M3QMD8;A0A7M3R186;A0A7M3R4J2;A0A7M3R8M2;A0A7M3Q7M5;A0A7M3RJ58	A0A7M3R0I4(GO:0004725);A0A7M3QDB9(GO:0004114);A0A7M3PRT8(GO:0004439);A0A7M3QXX7(GO:0004725;GO:0052629;GO:0004438);A0A7M3RVI8(GO:0008138;GO:0004725;GO:0004651);A0A7M3QFV9(GO:0004725);A0A7M3Q6I4(GO:0004622);A0A7M3R120(GO:0004722);A0A7M3PST1(GO:0004721);A0A7M3QP24(GO:0004525;GO:0016891);A0A7M3QBP1(GO:0004725);A0A7M3QMD8(GO:0047389);A0A7M3R186(GO:0004725;GO:0008138);A0A7M3R4J2(GO:0004521);A0A7M3R8M2(…
GO:0031047	4	9	gene silencing by RNA	biological_process	Any process in which RNA molecules inactivate expression of target genes. [GOC:dph, GOC:mah, GOC:tb, PMID:15020054]	1	GO:0031047	5	A0A7M3R865;A0A7M3Q5Q9;A0A7M3QUN2;A0A7M3VJQ1;A0A7M3R4J2	A0A7M3R865(GO:0031047);A0A7M3Q5Q9(GO:0031047);A0A7M3QUN2(GO:0031047);A0A7M3VJQ1(GO:0031047);A0A7M3R4J2(GO:0031047)
GO:0045505	4	4	dynein intermediate chain binding	molecular_function	Interacting selectively and non-covalently with an intermediate chain of the dynein complex. [GOC:bf]	1	GO:0045505	1	A0A7M3QDK6	A0A7M3QDK6(GO:0045505)
GO:0099568	4	4	cytoplasmic region	cellular_component	Any (proper) part of the cytoplasm of a single cell of sufficient size to still be considered cytoplasm. [GOC:dos]	1	GO:0097014	1	A0A7M3QDK6	A0A7M3QDK6(GO:0097014)
GO:0016879	4	4	ligase activity, forming carbon-nitrogen bonds	molecular_function	Catalysis of the joining of two molecules, or two groups within a single molecule, via a carbon-nitrogen bond, with the concomitant hydrolysis of the diphosphate bond in ATP or a similar triphosphate. [GOC:mah]	4	GO:0004356;GO:0003921;GO:0003922;GO:0003952	3	A0A7M3RBN5;A0A7M3VKB9;A0A7M3QKE8	A0A7M3RBN5(GO:0003952);A0A7M3VKB9(GO:0004356);A0A7M3QKE8(GO:0003921;GO:0003922)
GO:1990204	4	4	oxidoreductase complex	cellular_component	Any protein complex that possesses oxidoreductase activity. [GOC:bhm, PMID:18982432]	2	GO:0009331;GO:0045281	3	A0A7M3RA32;A0A7M3R7W7;A0A7M3RX11	A0A7M3RA32(GO:0009331);A0A7M3R7W7(GO:0045281);A0A7M3RX11(GO:0009331)
GO:0098876	4	6	vesicle-mediated transport to the plasma membrane	biological_process	The directed movement of substances to the plasma membrane in transport vesicles that fuse with the plasma membrane by exocytosis. [GOC:dos]	1	GO:0006893	1	A0A7M3QDW6	A0A7M3QDW6(GO:0006893)
GO:0008366	4	4	axon ensheathment	biological_process	Any process in which the axon of a neuron is insulated, and that insulation maintained, thereby preventing dispersion of the electrical signal. [GOC:jl, ISBN:0878932437]	1	GO:0042552	1	A0A7M3QX82	A0A7M3QX82(GO:0042552)
GO:0006790	4	4	sulfur compound metabolic process	biological_process	The chemical reactions and pathways involving the nonmetallic element sulfur or compounds that contain sulfur, such as the amino acids methionine and cysteine or the tripeptide glutathione. [GOC:ai]	3	GO:0006086;GO:0033512;GO:0006749	3	A0A7M3QSY8;A0A7M3RLL8;A0A7M3QIF8	A0A7M3QSY8(GO:0006749);A0A7M3RLL8(GO:0033512);A0A7M3QIF8(GO:0006086)
GO:0006793	4	4	phosphorus metabolic process	biological_process	The chemical reactions and pathways involving the nonmetallic element phosphorus or compounds that contain phosphorus, usually in the form of a phosphate group (PO4). [GOC:ai]	33	GO:0006777;GO:0018105;GO:0006470;GO:0006658;GO:0009435;GO:0016024;GO:0006096;GO:0046386;GO:0006228;GO:0044206;GO:0046777;GO:0006241;GO:0046856;GO:0006506;GO:0006177;GO:0006172;GO:0006468;GO:0046854;GO:0006086;GO:0046033;GO:0009264;GO:0006072;GO:0006183;GO:0006048;GO:0044211;GO:0009190;GO:0033512;GO:0032264;GO:0032324;GO:0046475;GO:0046470;GO:0006002;GO:0006003	37	A0A7M3QX82;A0A7M3QNT9;A0A7M3QRP4;A0A7M3QVD5;A0A7M3QAG7;A0A7M3Q6H3;A0A7M3RA32;A0A7M3PTE1;A0A7M3QIF8;A0A7M3PWT4;A0A7M3R8T8;A0A7M3VJT9;A0A7M3QKE8;A0A7M3QM78;A0A7M3RKP1;A0A7M3RLL8;A0A7M3Q0Q7;A0A7M3Q6I4;A0A7M3QVA0;A0A7M3PRT8;A0A7M3RC27;A0A7M3QAB2;A0A7M3Q5Y6;A0A7M3QVX4;A0A7M3QIC3;A0A7M3QB37;A0A7M3Q7M5;A0A7M3RBN5;A0A7M3QRZ3;A0A7M3R0I4;A0A7M3RX23;A0A7M3QVU7;A0A7M3QMD8;A0A7M3PSD4;A0A7M3PW52;A0A7M3RX11;A0A…	A0A7M3QX82(GO:0006658);A0A7M3QNT9(GO:0032264);A0A7M3QRP4(GO:0006096);A0A7M3QVD5(GO:0006777;GO:0032324);A0A7M3QAG7(GO:0046856);A0A7M3Q6H3(GO:0006002);A0A7M3RA32(GO:0006072);A0A7M3PTE1(GO:0006096);A0A7M3QIF8(GO:0006086);A0A7M3PWT4(GO:0006048);A0A7M3R8T8(GO:0016024);A0A7M3VJT9(GO:0006096);A0A7M3QKE8(GO:0006177);A0A7M3QM78(GO:0009264;GO:0046386);A0A7M3RKP1(GO:0006468;GO:0018105;GO:0046777);A0A7M3RLL8…
GO:0004134	4	6	4-alpha-glucanotransferase activity	molecular_function	Catalysis of the transfer of a segment of a (1->4)-alpha-D-glucan to a new 4-position in an acceptor, which may be glucose or (1->4)-alpha-D-glucan. [EC:2.4.1.25]	1	GO:0004134	1	A0A7M3QIC0	A0A7M3QIC0(GO:0004134)
GO:0004135	4	8	amylo-alpha-1,6-glucosidase activity	molecular_function	Catalysis of the hydrolysis of (1->6)-alpha-D-glucosidic branch linkages in glycogen phosphorylase limit dextrin. Limit dextrin is the highly branched core that remains after exhaustive treatment of glycogen with glycogen phosphorylase. It is formed because these enzymes cannot hydrolyze the (1->6) glycosidic linkages present. [EC:3.2.1.33, ISBN:0198506732]	1	GO:0004135	1	A0A7M3QIC0	A0A7M3QIC0(GO:0004135)
GO:0016705	4	4	oxidoreductase activity, acting on paired donors, with incorporation or reduction of molecular oxygen	molecular_function	Catalysis of an oxidation-reduction (redox) reaction in which hydrogen or electrons are transferred from each of two donors, and molecular oxygen is reduced or incorporated into a donor. [GOC:mah]	1	GO:0016705	1	A0A7M3RN59	A0A7M3RN59(GO:0016705)
GO:0140030	4	4	modification-dependent protein binding	molecular_function	Interacting selectively and non-covalently with a protein upon post-translation modification of the target protein. [PMID:26060076]	1	GO:0031593	1	A0A7M3PS32	A0A7M3PS32(GO:0031593)
GO:0032989	4	5	cellular component morphogenesis	biological_process	The process in which cellular structures, including whole cells or cell parts, are generated and organized. [GOC:dph, GOC:mah, GOC:tb]	1	GO:0060997	1	A0A7M3RUY2	A0A7M3RUY2(GO:0060997)
GO:0031369	4	4	translation initiation factor binding	molecular_function	Interacting selectively and non-covalently with a translation initiation factor, any polypeptide factor involved in the initiation of ribosome-mediated translation. [GOC:mah]	1	GO:0031369	2	A0A7M3QEB6;A0A7M3PYM8	A0A7M3QEB6(GO:0031369);A0A7M3PYM8(GO:0031369)
GO:0022803	4	4	passive transmembrane transporter activity	molecular_function	Enables the transfer of a single solute from one side of a membrane to the other by a mechanism involving conformational change, either by facilitated diffusion or in a membrane potential dependent process if the solute is charged. [GOC:mtg_transport, ISBN:0815340729]	6	GO:0004931;GO:0005219;GO:0005262;GO:0005216;GO:0015276;GO:0005247	6	A0A7M3QIP7;A0A7M3RFP8;A0A7M3QLT2;A0A7M3QJE6;A0A7M3PR87;A0A7M3QT96	A0A7M3QIP7(GO:0005216);A0A7M3RFP8(GO:0004931);A0A7M3QLT2(GO:0005247);A0A7M3QJE6(GO:0005216);A0A7M3PR87(GO:0005262;GO:0015276);A0A7M3QT96(GO:0005219)
GO:0022804	4	4	active transmembrane transporter activity	molecular_function	Enables the transfer of a specific substance or related group of substances from one side of a membrane to the other, up the solute's concentration gradient. The transporter binds the solute and undergoes a series of conformational changes. Transport works equally well in either direction. [GOC:mtg_transport, ISBN:0815340729]	8	GO:0042626;GO:0015293;GO:0005315;GO:0019829;GO:0005388;GO:0015379;GO:0015385;GO:0008556	10	A0A7M3QFT3;A0A7M3QDW5;A0A7M3PS43;A0A7M3QE67;A0A7M3RTH0;A0A7M3QEC3;A0A7M3QSU0;A0A7M3PVY9;A0A7M3QIC1;A0A7M3R304	A0A7M3QFT3(GO:0005388);A0A7M3QDW5(GO:0015385);A0A7M3PS43(GO:0015379);A0A7M3QE67(GO:0019829;GO:0005388);A0A7M3RTH0(GO:0015293);A0A7M3QEC3(GO:0042626);A0A7M3QSU0(GO:0005315;GO:0015293);A0A7M3PVY9(GO:0019829);A0A7M3QIC1(GO:0008556);A0A7M3R304(GO:0015293)
GO:0120227	4	9	acyl-CoA binding	molecular_function	Interacting selectively and non-covalently with an acyl-CoA, a thioester that results from the formal condensation of the thiol group of coenzyme A with the carboxy group of any carboxylic acid. [GOC:krc]	1	GO:0000062	2	A0A7M3PZC0;A0A7M3PT00	A0A7M3PZC0(GO:0000062);A0A7M3PT00(GO:0000062)
GO:0006450	4	4	regulation of translational fidelity	biological_process	Any process that modulates the ability of the translational apparatus to interpret the genetic code. [GOC:dph, GOC:tb]	1	GO:0045903	1	A0A7M3RPJ5	A0A7M3RPJ5(GO:0045903)
GO:0010457	4	4	centriole-centriole cohesion	biological_process	The cell cycle process in which the two centrioles within a centrosome remain tightly paired. [GOC:dph, GOC:tb]	1	GO:0010457	1	A0A7M3RGP4	A0A7M3RGP4(GO:0010457)
GO:0009408	4	5	response to heat	biological_process	Any process that results in a change in state or activity of a cell or an organism (in terms of movement, secretion, enzyme production, gene expression, etc.) as a result of a heat stimulus, a temperature stimulus above the optimal temperature for that organism. [GOC:lr]	1	GO:0009408	1	K7XWZ0	K7XWZ0(GO:0009408)
GO:0002757	4	8	immune response-activating signal transduction	biological_process	The cascade of processes by which a signal interacts with a receptor, causing a change in the level or activity of a second messenger or other downstream target, and ultimately leading to activation or perpetuation of an immune response. [GOC:add]	1	GO:0002223	1	A0A7M3PWZ1	A0A7M3PWZ1(GO:0002223)
GO:1905348	4	4	endonuclease complex	cellular_component	A protein complex which is capable of endonuclease activity. [GO_REF:0000088, GOC:bhm, GOC:TermGenie, PMID:18413719]	1	GO:0005655	1	A0A7M3RIH4	A0A7M3RIH4(GO:0005655)
GO:0006082	4	4	organic acid metabolic process	biological_process	The chemical reactions and pathways involving organic acids, any acidic compound containing carbon in covalent linkage. [ISBN:0198506732]	16	GO:0006633;GO:0006427;GO:0006086;GO:0006083;GO:0006541;GO:0019679;GO:0006520;GO:0033512;GO:0030497;GO:0006435;GO:0006096;GO:0019752;GO:0055129;GO:0006542;GO:0042761;GO:0006108	23	A0A7M3QHF8;A0A7M3VJ67;A0A7M3PTE1;A0A7M3QRP4;A0A7M3QIF8;A0A7M3PWT4;A0A7M3R3J1;A0A7M3QXT7;A0A7M3Q1S6;A0A7M3QKE8;A0A7M3R8M2;A0A7M3RLL8;A0A7M3RFX8;A0A7M3QVA0;A0A7M3QWZ0;A0A7M3QAB2;A0A7M3QE05;A0A7M3Q813;A0A7M3VJT9;A0A7M3Q3N0;A0A7M3QVU7;A0A7M3VKB9;A0A7M3PSD4	A0A7M3QHF8(GO:0019752);A0A7M3VJ67(GO:0006427);A0A7M3PTE1(GO:0006096);A0A7M3QRP4(GO:0006096);A0A7M3QIF8(GO:0006086);A0A7M3PWT4(GO:0006541);A0A7M3R3J1(GO:0006435);A0A7M3QXT7(GO:0006633);A0A7M3Q1S6(GO:0006633);A0A7M3QKE8(GO:0006541);A0A7M3R8M2(GO:0019679;GO:0006083);A0A7M3RLL8(GO:0033512);A0A7M3RFX8(GO:0055129);A0A7M3QVA0(GO:0006096);A0A7M3QWZ0(GO:0055129);A0A7M3QAB2(GO:0006096);A0A7M3QE05(GO:003049…
GO:0044248	4	4	cellular catabolic process	biological_process	The chemical reactions and pathways resulting in the breakdown of substances, carried out by individual cells. [GOC:jl]	12	GO:0000184;GO:0019563;GO:0043161;GO:0006914;GO:0033512;GO:0005980;GO:0000956;GO:0006511;GO:0009264;GO:0030433;GO:0046475;GO:0071596	24	A0A7M3QAR8;A0A7M3R747;A0A7M3QB00;A0A7M3Q467;A0A7M3RI74;A0A7M3Q2S9;A0A7M3PS32;A0A7M3RWB1;A0A7M3R1Y1;A0A7M3Q6C3;A0A7M3PV44;A0A7M3QM78;A0A7M3Q224;A0A7M3RLL8;A0A7M3RG19;A0A7M3PY24;A0A7M3QJE6;A0A7M3QIC0;A0A7M3RJQ1;A0A7M3PUH4;A0A7M3QL65;A0A7M3QMD8;A0A7M3R2M1;A0A7M3QZS9	A0A7M3QAR8(GO:0071596);A0A7M3R747(GO:0030433);A0A7M3QB00(GO:0000184);A0A7M3Q467(GO:0030433);A0A7M3RI74(GO:0006511);A0A7M3Q2S9(GO:0006914);A0A7M3PS32(GO:0043161);A0A7M3RWB1(GO:0019563);A0A7M3R1Y1(GO:0000956);A0A7M3Q6C3(GO:0000184);A0A7M3PV44(GO:0071596);A0A7M3QM78(GO:0009264);A0A7M3Q224(GO:0006914);A0A7M3RLL8(GO:0033512);A0A7M3RG19(GO:0006914);A0A7M3PY24(GO:0000184);A0A7M3QJE6(GO:0006511);A0A7M3QI…
GO:0044249	4	4	cellular biosynthetic process	biological_process	The chemical reactions and pathways resulting in the formation of substances, carried out by individual cells. [GOC:jl]	33	GO:0006633;GO:0006777;GO:0009435;GO:0055129;GO:0006542;GO:0042761;GO:0006228;GO:0044206;GO:0016024;GO:0006729;GO:0006241;GO:0006260;GO:0006506;GO:0006368;GO:0009190;GO:0032543;GO:0006172;GO:0006166;GO:0030148;GO:0006086;GO:0006177;GO:0009264;GO:0006183;GO:0006048;GO:0044211;GO:0002182;GO:0005978;GO:0030497;GO:0032264;GO:0006351;GO:0032324;GO:0006414;GO:0006412	53	A0A7M3QNT9;A0A7M3VJ67;A0A7M3QVD5;A0A7M3QF25;A0A7M3R9H4;A0A7M3VKB9;A0A7M3RCY2;A0A7M3RBW7;A0A7M3RBK8;A0A7M3RNE9;A0A7M3QB37;A0A7M3RUZ6;A0A7M3R8T8;A0A7M3RLT8;A0A7M3RPJ5;A0A7M3R4S9;A0A7M3QIF8;A0A7M3QXT7;A0A7M3Q1S6;A0A7M3PWT4;A0A7M3Q0Q7;A0A7M3RAJ3;A0A7M3QDF4;A0A7M3RBN5;A0A7M3R7P7;A0A7M3PWY3;A0A7M3RPN2;A0A7M3QDQ4;A0A7M3RTF3;A0A7M3QAD3;A0A7M3RFX8;A0A7M3QIC0;A0A7M3RE48;A0A7M3R5G1;A0A7M3Q517;A0A7M3QZ56;A0A…	A0A7M3QNT9(GO:0032264;GO:0006166);A0A7M3VJ67(GO:0032543);A0A7M3QVD5(GO:0006777;GO:0032324);A0A7M3QF25(GO:0006351);A0A7M3R9H4(GO:0006351);A0A7M3VKB9(GO:0006542);A0A7M3RCY2(GO:0006368);A0A7M3RBW7(GO:0002182);A0A7M3RBK8(GO:0006412);A0A7M3RNE9(GO:0006260);A0A7M3QB37(GO:0044211;GO:0044206);A0A7M3RUZ6(GO:0006260);A0A7M3R8T8(GO:0016024);A0A7M3RLT8(GO:0006412);A0A7M3RPJ5(GO:0006412);A0A7M3R4S9(GO:0006351…
GO:0044262	4	5	cellular carbohydrate metabolic process	biological_process	The chemical reactions and pathways involving carbohydrates, any of a group of organic compounds based of the general formula Cx(H2O)y, as carried out by individual cells. [GOC:jl]	4	GO:0019563;GO:0005978;GO:0005977;GO:0005980	6	A0A7M3RAJ3;A0A7M3RD51;A0A7M3RWB1;A0A7M3QZ56;A0A7M3QWR0;A0A7M3QIC0	A0A7M3RAJ3(GO:0005978);A0A7M3RD51(GO:0005977);A0A7M3RWB1(GO:0019563);A0A7M3QZ56(GO:0005978);A0A7M3QWR0(GO:0005977);A0A7M3QIC0(GO:0005980;GO:0005978)
GO:0006952	4	4	defense response	biological_process	Reactions, triggered in response to the presence of a foreign body or the occurrence of an injury, which result in restriction of damage to the organism attacked or prevention/recovery from the infection caused by the attack. [GOC:go_curators]	2	GO:0050832;GO:0051873	1	A0A7M3QRP4	A0A7M3QRP4(GO:0051873;GO:0050832)
GO:0006959	4	4	humoral immune response	biological_process	An immune response mediated through a body fluid. [GOC:hb, ISBN:0198506732]	1	GO:0061844	1	A0A7M3QRP4	A0A7M3QRP4(GO:0061844)
GO:0019787	4	4	ubiquitin-like protein transferase activity	molecular_function	Catalysis of the transfer of a ubiquitin-like from one protein to another via the reaction X-ULP + Y --> Y-ULP + X, where both X-ULP and Y-ULP are covalent linkages. ULP represents a ubiquitin-like protein. [GOC:mah, GOC:rn, PMID:10806345, PMID:10884686]	3	GO:0061630;GO:0004842;GO:0061631	11	A0A7M3RIH4;A0A7M3RI74;A0A7M3QAR8;A0A7M3QJ77;A0A7M3QL66;A0A7M3PYU7;A0A7M3QRA9;A0A7M3PV44;A0A7M3QLG3;A0A7M3QZS9;A0A7M3QNV8	A0A7M3RIH4(GO:0004842);A0A7M3RI74(GO:0061630);A0A7M3QAR8(GO:0061630);A0A7M3QJ77(GO:0004842);A0A7M3QL66(GO:0004842);A0A7M3PYU7(GO:0061630);A0A7M3QRA9(GO:0061630);A0A7M3PV44(GO:0061630);A0A7M3QLG3(GO:0004842);A0A7M3QZS9(GO:0061631);A0A7M3QNV8(GO:0004842)
GO:0051649	4	4	establishment of localization in cell	biological_process	Any process, occuring in a cell, that localizes a substance or cellular component. This may occur via movement, tethering or selective degradation. [GOC:ai, GOC:dos, GOC:dph, GOC:tb]	15	GO:0046907;GO:0006888;GO:0032456;GO:0006895;GO:0000055;GO:0006886;GO:0006606;GO:0006614;GO:0006605;GO:0042147;GO:0035721;GO:0007269;GO:0000132;GO:0000056;GO:0006406	29	A0A7M3Q3B3;A0A7M3Q8M9;A0A7M3REM3;A0A7M3QF72;A0A7M3QMC3;A0A7M3PW82;A0A7M3Q8P7;A0A7M3RST2;A0A7M3PVY7;A0A7M3QFR6;A0A7M3PRG3;A0A7M3QLA3;A0A7M3PX24;A0A7M3VJC4;A0A7M3RA67;A0A7M3QQS1;A0A7M3Q5Y5;A0A7M3QE08;A0A7M3PXV9;A0A7M3RWA2;A0A7M3QGR3;A0A7M3QJ85;A0A7M3QXY7;A0A7M3Q4S7;A0A7M3QSA5;A0A7M3RJ52;A0A7M3PVX2;A0A7M3PYT4;A0A7M3PZP8	A0A7M3Q3B3(GO:0006886);A0A7M3Q8M9(GO:0006886);A0A7M3REM3(GO:0000132);A0A7M3QF72(GO:0006886);A0A7M3QMC3(GO:0006605);A0A7M3PW82(GO:0006606);A0A7M3Q8P7(GO:0042147;GO:0032456);A0A7M3RST2(GO:0006886);A0A7M3PVY7(GO:0046907);A0A7M3QFR6(GO:0007269);A0A7M3PRG3(GO:0006606);A0A7M3QLA3(GO:0006886;GO:0006888);A0A7M3PX24(GO:0006886);A0A7M3VJC4(GO:0006886;GO:0042147);A0A7M3RA67(GO:0006886);A0A7M3QQS1(GO:0006886…
GO:0051640	4	4	organelle localization	biological_process	Any process in which an organelle is transported to, and/or maintained in, a specific location. [GOC:ai]	5	GO:0000132;GO:0061817;GO:0000055;GO:0051653;GO:0000056	4	A0A7M3RWA2;A0A7M3REM3;A0A7M3QDF9;A0A7M3RUY2	A0A7M3RWA2(GO:0000055;GO:0000056);A0A7M3REM3(GO:0000132);A0A7M3QDF9(GO:0061817);A0A7M3RUY2(GO:0051653)
GO:0030677	4	6	ribonuclease P complex	cellular_component	A ribonucleoprotein complex that catalyzes cleavage of the leader sequence of precursor tRNAs (pre-tRNAs), generating the mature 5' end of tRNAs. [GOC:mah, PMID:12045094]	1	GO:0005655	1	A0A7M3RIH4	A0A7M3RIH4(GO:0005655)
GO:0030674	4	4	protein-macromolecule adaptor activity	molecular_function	The binding activity of a protein that brings together another macromolecule in contact, permitting those molecules to function in a coordinated way. The adaptor can bring together two proteins, or a protein and another macromolecule such as a lipid or a nucleic acid. [GOC:bf, GOC:mah, GOC:vw]	3	GO:0005078;GO:0005484;GO:0035615	3	A0A7M3QTU0;A0A7M3Q8M9;A0A7M3RA25	A0A7M3QTU0(GO:0005078);A0A7M3Q8M9(GO:0035615);A0A7M3RA25(GO:0005484)
GO:0035383	4	5	thioester metabolic process	biological_process	The chemical reactions and pathways involving a thioester, a compound of general formula RC(=O)SR' in which the linking oxygen in an ester is replaced by a sulfur atom. They are the product of esterification between a carboxylic acid and a thiol. [GOC:bf, Wikipedia:Thioester]	2	GO:0006086;GO:0033512	2	A0A7M3RLL8;A0A7M3QIF8	A0A7M3RLL8(GO:0033512);A0A7M3QIF8(GO:0006086)
GO:0004857	4	4	enzyme inhibitor activity	molecular_function	Binds to and stops, prevents or reduces the activity of an enzyme. [GOC:ai, GOC:ebc]	2	GO:0004865;GO:0019828	2	A0A7M3QRP4;A0A7M3PTD7	A0A7M3QRP4(GO:0019828);A0A7M3PTD7(GO:0004865)
GO:0009055	4	4	electron transfer activity	molecular_function	Any molecular entity that serves as an electron acceptor and electron donor in an electron transport chain. An electron transport chain is a process in which a series of electron carriers operate together to transfer electrons from donors to any of several different terminal electron acceptors to generate a transmembrane electrochemical gradient. [ISBN:0198506732]	1	GO:0009055	1	A0A7M3R7W7	A0A7M3R7W7(GO:0009055)
GO:0016627	4	4	oxidoreductase activity, acting on the CH-CH group of donors	molecular_function	Catalysis of an oxidation-reduction (redox) reaction in which a CH-CH group acts as a hydrogen or electron donor and reduces a hydrogen or electron acceptor. [GOC:ai]	2	GO:0000104;GO:0008177	2	A0A7M3R7W7;A0A7M3Q7F7	A0A7M3R7W7(GO:0000104);A0A7M3Q7F7(GO:0008177)
GO:0016197	4	6	endosomal transport	biological_process	The directed movement of substances mediated by an endosome, a membrane-bounded organelle that carries materials enclosed in the lumen or located in the endosomal membrane. [ISBN:0198506732]	2	GO:0042147;GO:0032456	2	A0A7M3VJC4;A0A7M3Q8P7	A0A7M3VJC4(GO:0042147);A0A7M3Q8P7(GO:0042147;GO:0032456)
GO:0043177	4	4	organic acid binding	molecular_function	Interacting selectively and non-covalently with an organic acid, any acidic compound containing carbon in covalent linkage. [GOC:jl, ISBN:0198506732]	1	GO:0031418	1	A0A7M3RN59	A0A7M3RN59(GO:0031418)
GO:0043178	4	4	alcohol binding	molecular_function	Interacting selectively and non-covalently with an alcohol, any of a class of alkyl compounds containing a hydroxyl group. [GOC:jl, ISBN:0198506732]	1	GO:0015485	1	A0A7M3PR87	A0A7M3PR87(GO:0015485)
GO:0043170	4	4	macromolecule metabolic process	biological_process	The chemical reactions and pathways involving macromolecules, any molecule of high relative molecular mass, the structure of which essentially comprises the multiple repetition of units derived, actually or conceptually, from molecules of low relative molecular mass. [GOC:mah]	70	GO:0035518;GO:0006435;GO:0018105;GO:0097198;GO:0020027;GO:0030422;GO:0015074;GO:0000184;GO:0035606;GO:0051103;GO:0006468;GO:0034983;GO:0031054;GO:0043631;GO:0001522;GO:0046777;GO:0000723;GO:0006303;GO:0045116;GO:0006486;GO:0001682;GO:0005980;GO:0043161;GO:0000956;GO:0000209;GO:0016574;GO:0006260;GO:0006364;GO:0006470;GO:0006368;GO:0002182;GO:0016579;GO:0032543;GO:0071596;GO:0016570;GO:0006427;GO:…	117	A0A7M3PVG1;A0A7M3QRP4;A0A7M3RD51;A0A7M3Q8V0;A0A7M3PRQ6;A0A7M3Q468;A0A7M3Q467;A0A7M3R3J1;A0A7M3QIW6;A0A7M3RXN7;A0A7M3RPJ5;A0A7M3QZI2;A0A7M3QIW0;A0A7M3R4S9;A0A7M3PS32;A0A7M3RJC7;A0A7M3R8A6;A0A7M3QXV6;A0A7M3R1Y1;A0A7M3Q2J3;A0A7M3Q0Q6;A0A7M3QDF4;A0A7M3Q827;A0A7M3RPN2;A0A7M3PV18;A0A7M3RVI8;A0A7M3QPF7;A0A7M3QJ77;A0A7M3RC27;A0A7M3QF25;A0A7M3PZ22;A0A7M3R0I4;A0A7M3Q5Q9;A0A7M3QTE4;A0A7M3QL65;A0A7M3Q1R5;A0A…	A0A7M3PVG1(GO:0006396);A0A7M3QRP4(GO:0035606);A0A7M3RD51(GO:0005977);A0A7M3Q8V0(GO:0006270);A0A7M3PRQ6(GO:0031123;GO:0043631;GO:0006397);A0A7M3Q468(GO:0071586);A0A7M3Q467(GO:0030433);A0A7M3R3J1(GO:0006435);A0A7M3QIW6(GO:0006396;GO:0001522);A0A7M3RXN7(GO:0006397);A0A7M3RPJ5(GO:0006412);A0A7M3QZI2(GO:0006364);A0A7M3QIW0(GO:0051603);A0A7M3R4S9(GO:0006351);A0A7M3PS32(GO:0043161;GO:0006289);A0A7M3RJC7…
GO:0000796	4	4	condensin complex	cellular_component	A multisubunit protein complex that plays a central role in chromosome condensation. [GOC:elh]	1	GO:0000796	2	A0A7M3R442;A0A7M3QHB6	A0A7M3R442(GO:0000796);A0A7M3QHB6(GO:0000796)
GO:0051239	4	4	regulation of multicellular organismal process	biological_process	Any process that modulates the frequency, rate or extent of a multicellular organismal process, the processes pertinent to the function of a multicellular organism above the cellular level; includes the integrated processes of tissues and organs. [GOC:ai, GOC:dph, GOC:tb]	3	GO:0001819;GO:0150013;GO:0006937	4	A0A7M3R3P4;A0A7M3PR87;A0A7M3QRP4;A0A7M3QS06	A0A7M3R3P4(GO:0150013);A0A7M3PR87(GO:0006937);A0A7M3QRP4(GO:0001819);A0A7M3QS06(GO:0006937)
GO:0051236	4	4	establishment of RNA localization	biological_process	The directed movement of RNA to a specific location. [GOC:ai]	4	GO:0051028;GO:0000055;GO:0006406;GO:0000056	8	A0A7M3RWA2;A0A7M3QBK1;A0A7M3R3W1;A0A7M3R999;A0A7M3Q6C3;A0A7M3QUY0;A0A7M3Q0Q6;A0A7M3PYT4	A0A7M3RWA2(GO:0051028;GO:0000055;GO:0000056);A0A7M3QBK1(GO:0051028);A0A7M3R3W1(GO:0051028);A0A7M3R999(GO:0051028);A0A7M3Q6C3(GO:0051028);A0A7M3QUY0(GO:0051028);A0A7M3Q0Q6(GO:0051028);A0A7M3PYT4(GO:0006406)
GO:0017053	4	4	transcription repressor complex	cellular_component	A protein complex that possesses activity that prevents or downregulates transcription. [GOC:mah]	2	GO:0017053;GO:0070176	2	A0A7M3R9H4;A0A7M3QF25	A0A7M3R9H4(GO:0070176);A0A7M3QF25(GO:0017053)
GO:0051959	4	4	dynein light intermediate chain binding	molecular_function	Interacting selectively and non-covalently with a light intermediate chain of the dynein complex. [GOC:bf]	1	GO:0051959	1	A0A7M3QDK6	A0A7M3QDK6(GO:0051959)
GO:0008092	4	4	cytoskeletal protein binding	molecular_function	Interacting selectively and non-covalently with any protein component of any cytoskeleton (actin, microtubule, or intermediate filament cytoskeleton). [GOC:mah]	6	GO:0032027;GO:0008092;GO:0008017;GO:0051010;GO:0051015;GO:0003779	42	A0A7M3PWK4;A0A7M3QRP4;A0A7M3QVS9;A0A7M3RD79;A0A7M3RR94;A0A7M3Q7R7;A0A7M3RIL1;A0A7M3PR87;A0A7M3QC18;A0A7M3R5S0;A0A7M3QYT7;A0A7M3QP42;A0A7M3Q9S7;A0A7M3PYL6;A0A7M3RNS5;A0A7M3QCY5;A0A7M3RV54;A0A7M3PY09;A0A7M3QEW9;A0A7M3PRF1;A0A7M3QRD3;A0A7M3PVQ4;A0A7M3RHV1;A0A7M3RAK9;A0A7M3VJA6;A0A7M3R9W4;A0A7M3R185;A0A7M3RZJ1;A0A7M3PZ69;A0A7M3QB56;A0A7M3QIP1;A0A7M3RAZ0;A0A7M3QD00;A0A7M3RUY2;A0A7M3RVE3;A0A7M3QKZ8;A0A…	A0A7M3PWK4(GO:0051010);A0A7M3QRP4(GO:0008017);A0A7M3QVS9(GO:0003779);A0A7M3RD79(GO:0008017);A0A7M3RR94(GO:0008017);A0A7M3Q7R7(GO:0008017);A0A7M3RIL1(GO:0051015);A0A7M3PR87(GO:0051015);A0A7M3QC18(GO:0008017);A0A7M3R5S0(GO:0051015;GO:0003779);A0A7M3QYT7(GO:0003779);A0A7M3QP42(GO:0008092);A0A7M3Q9S7(GO:0003779);A0A7M3PYL6(GO:0051015);A0A7M3RNS5(GO:0003779);A0A7M3QCY5(GO:0003779);A0A7M3RV54(GO:005101…
GO:0016835	4	4	carbon-oxygen lyase activity	molecular_function	Catalysis of the breakage of a carbon-oxygen bond. [EC:4.2.-.-]	9	GO:0102158;GO:0018812;GO:0102343;GO:0102344;GO:0102345;GO:0008124;GO:0008929;GO:0004333;GO:0004634	5	A0A7M3VJT9;A0A7M3PSD4;A0A7M3QE05;A0A7M3RGP9;A0A7M3Q517	A0A7M3VJT9(GO:0008929);A0A7M3PSD4(GO:0004634);A0A7M3QE05(GO:0102158;GO:0018812;GO:0102343;GO:0102344;GO:0102345);A0A7M3RGP9(GO:0004333);A0A7M3Q517(GO:0008124)
GO:0016830	4	4	carbon-carbon lyase activity	molecular_function	Catalysis of the cleavage of C-C bonds by other means than by hydrolysis or oxidation, or conversely adding a group to a double bond. [GOC:jl]	4	GO:0004613;GO:0004139;GO:0016831;GO:0004332	4	A0A7M3QHF8;A0A7M3QVU7;A0A7M3QM78;A0A7M3QAJ6	A0A7M3QHF8(GO:0016831);A0A7M3QVU7(GO:0004332);A0A7M3QM78(GO:0004139);A0A7M3QAJ6(GO:0004613)
GO:0140103	4	4	catalytic activity, acting on a glycoprotein	molecular_function	Catalysis of a biochemical reaction at physiological temperatures in which one of the substrates is a glycoprotein. [GOC:molecular_function_refactoring, GOC:pdt]	1	GO:0008424	1	A0A7M3Q827	A0A7M3Q827(GO:0008424)
GO:0098797	4	4	plasma membrane protein complex	cellular_component	Any protein complex that is part of the plasma membrane. [GOC:dos]	4	GO:0008305;GO:0030122;GO:0005890;GO:0030132	4	A0A7M3QW53;A0A7M3Q8M9;A0A7M3RST2;A0A7M3PRD8	A0A7M3QW53(GO:0005890);A0A7M3Q8M9(GO:0030122);A0A7M3RST2(GO:0030132);A0A7M3PRD8(GO:0008305)
GO:0098799	4	4	outer mitochondrial membrane protein complex	cellular_component	Any protein complex that is part of the outer mitochondrial membrane. [GOC:dos]	1	GO:0005742	1	A0A7M3QMC3	A0A7M3QMC3(GO:0005742)
GO:0070887	4	4	cellular response to chemical stimulus	biological_process	Any process that results in a change in state or activity of a cell (in terms of movement, secretion, enzyme production, gene expression, etc.) as a result of a chemical stimulus. [GOC:mah]	5	GO:0034599;GO:0071346;GO:0071477;GO:0071353;GO:0071377	5	A0A7M3RKP1;A0A7M3PWZ1;A0A7M3QRP4;A0A7M3PS43;A0A7M3Q5J2	A0A7M3RKP1(GO:0034599);A0A7M3PWZ1(GO:0071377);A0A7M3QRP4(GO:0071346);A0A7M3PS43(GO:0071477);A0A7M3Q5J2(GO:0071353)
GO:0031090	4	4	organelle membrane	cellular_component	A membrane that is one of the two lipid bilayers of an organelle envelope or the outermost membrane of single membrane bound organelle. [GOC:dos, GOC:mah]	13	GO:0030658;GO:0000421;GO:0030663;GO:0005743;GO:0033116;GO:0031965;GO:0005789;GO:0033017;GO:0030659;GO:0005741;GO:0032580;GO:0031966;GO:0000139	36	A0A7M3Q3B3;A0A7M3QRP4;A0A7M3RKH0;A0A7M3RVH1;A0A7M3QZ06;A0A7M3R747;A0A7M3QT96;A0A7M3Q2S9;A0A7M3RR62;A0A7M3QPX2;A0A7M3QFQ7;A0A7M3Q3T5;A0A7M3QDF9;A0A7M3Q827;A0A7M3RH19;A0A7M3QLA3;A0A7M3PX24;A0A7M3RKP1;A0A7M3RKR6;A0A7M3Q224;A0A7M3QJ39;A0A7M3QQS1;A0A7M3QE05;A0A7M3QF72;A0A7M3QFT3;A0A7M3QXY7;A0A7M3QC43;A0A7M3PUH4;A0A7M3Q7F7;A0A7M3QQ70;A0A7M3QUY0;A0A7M3QK05;A0A7M3Q3F9;A0A7M3RXW6;A0A7M3PW52;A0A7M3PZP8	A0A7M3Q3B3(GO:0000139);A0A7M3QRP4(GO:0031965);A0A7M3RKH0(GO:0005789);A0A7M3RVH1(GO:0005743);A0A7M3QZ06(GO:0030658);A0A7M3R747(GO:0005789);A0A7M3QT96(GO:0033017);A0A7M3Q2S9(GO:0000421;GO:0030659);A0A7M3RR62(GO:0005789);A0A7M3QPX2(GO:0005789);A0A7M3QFQ7(GO:0033116);A0A7M3Q3T5(GO:0005743);A0A7M3QDF9(GO:0005789);A0A7M3Q827(GO:0032580);A0A7M3RH19(GO:0005741);A0A7M3QLA3(GO:0005789);A0A7M3PX24(GO:003066…
GO:0009988	4	4	cell-cell recognition	biological_process	Cell recognition between cells. May involve the formation of specialized cell junctions. [ISBN:0824072820]	1	GO:0007339	1	A0A7M3RE99	A0A7M3RE99(GO:0007339)
GO:0003916	4	4	DNA topoisomerase activity	molecular_function	Catalysis of the transient cleavage and passage of individual DNA strands or double helices through one another, resulting a topological transformation in double-stranded DNA. [GOC:mah, PMID:8811192]	1	GO:0003917	1	A0A7M3Q2J3	A0A7M3Q2J3(GO:0003917)
GO:1901505	4	4	carbohydrate derivative transmembrane transporter activity	molecular_function	Enables the transfer of carbohydrate derivative from one side of a membrane to the other. [GOC:pr, GOC:TermGenie]	3	GO:0008521;GO:0005337;GO:0015165	4	A0A7M3QZU3;A0A7M3R8T5;A0A7M3QJ39;A0A7M3QZT2	A0A7M3QZU3(GO:0008521);A0A7M3R8T5(GO:0005337);A0A7M3QJ39(GO:0015165);A0A7M3QZT2(GO:0008521)
GO:0030532	4	4	small nuclear ribonucleoprotein complex	cellular_component	A complex composed of RNA of the small nuclear RNA (snRNA) class and protein, found in the nucleus of a eukaryotic cell. These are typically named after the snRNA(s) they contain, e.g. U1 snRNP or U4/U6 snRNP. Many, but not all, of these complexes are involved in splicing of nuclear mRNAs. [GOC:krc, GOC:mah, ISBN:0879695897]	1	GO:0005682	1	A0A7M3Q335	A0A7M3Q335(GO:0005682)
GO:0046983	4	4	protein dimerization activity	molecular_function	The formation of a protein dimer, a macromolecular structure consists of two noncovalently associated identical or nonidentical subunits. [ISBN:0198506732]	2	GO:0046983;GO:0046982	9	A0A7M3QDB8;A0A7M3RPP6;A0A7M3VJ96;A0A7M3QCJ3;A0A7M3RL82;A0A7M3Q8P2;A0A7M3QZW3;A0A7M3R6Y4;A0A7M3Q481	A0A7M3QDB8(GO:0046983);A0A7M3RPP6(GO:0046983);A0A7M3VJ96(GO:0046983);A0A7M3QCJ3(GO:0046982);A0A7M3RL82(GO:0046983);A0A7M3Q8P2(GO:0046982);A0A7M3QZW3(GO:0046983);A0A7M3R6Y4(GO:0046983);A0A7M3Q481(GO:0046983)
GO:0007099	4	8	centriole replication	biological_process	The cell cycle process in which a daughter centriole is formed perpendicular to an existing centriole. An immature centriole contains a ninefold radially symmetric array of single microtubules; mature centrioles consist of a radial array of nine microtubule triplets, doublets, or singlets depending upon the species and cell type. Duplicated centrioles also become the ciliary basal body in cells t…	1	GO:0007099	1	A0A7M3RGP4	A0A7M3RGP4(GO:0007099)
GO:1990234	4	4	transferase complex	cellular_component	A protein complex capable of catalyzing the transfer of a group, e.g. a methyl group, glycosyl group, acyl group, phosphorus-containing, or other groups, from one compound (generally regarded as the donor) to another compound (generally regarded as the acceptor). [GOC:bhm, PMID:16540464]	5	GO:0033503;GO:0048188;GO:0000151;GO:0000839;GO:0030891	6	A0A7M3RI74;A0A7M3R747;A0A7M3R8A6;A0A7M3QQN3;A0A7M3QZS9;A0A7M3PWY3	A0A7M3RI74(GO:0000151);A0A7M3R747(GO:0000839);A0A7M3R8A6(GO:0000151);A0A7M3QQN3(GO:0048188);A0A7M3QZS9(GO:0033503);A0A7M3PWY3(GO:0030891)
GO:0000835	4	7	ER ubiquitin ligase complex	cellular_component	A ubiquitin ligase complex found in the ER. [GOC:elh]	1	GO:0000839	1	A0A7M3R747	A0A7M3R747(GO:0000839)
GO:0005929	4	5	cilium	cellular_component	A specialized eukaryotic organelle that consists of a filiform extrusion of the cell surface and of some cytoplasmic parts. Each cilium is largely bounded by an extrusion of the cytoplasmic (plasma) membrane, and contains a regular longitudinal array of microtubules, anchored to a basal body. [GOC:cilia, GOC:curators, GOC:kmv, GOC:vw, ISBN:0198547684, PMID:16824949, PMID:17009929, PMID:20144998]	3	GO:0031514;GO:0097730;GO:0005929	10	A0A7M3Q600;A0A7M3QJ85;A0A7M3RZ12;A0A7M3R126;A0A7M3RGS7;A0A7M3QS31;A0A7M3QDK6;A0A7M3RLU8;A0A7M3QFA6;A0A7M3Q927	A0A7M3Q600(GO:0005929);A0A7M3QJ85(GO:0031514;GO:0097730;GO:0005929);A0A7M3RZ12(GO:0005929);A0A7M3R126(GO:0031514);A0A7M3RGS7(GO:0031514);A0A7M3QS31(GO:0005929);A0A7M3QDK6(GO:0031514);A0A7M3RLU8(GO:0005929);A0A7M3QFA6(GO:0031514);A0A7M3Q927(GO:0031514)
GO:0048608	4	4	reproductive structure development	biological_process	The reproductive developmental process whose specific outcome is the progression of structures that will be used in the process of creating new individuals from one or more parents, from their formation to the mature structures. [GOC:dph, GOC:isa_complete, GOC:jid]	1	GO:0008584	1	A0A7M3PWZ1	A0A7M3PWZ1(GO:0008584)
GO:0071256	4	4	translocon complex	cellular_component	A protein complex that constitutes a specific site of protein translocation across the endoplasmic reticulum, which involves the signal recognition particle receptor. The complex contains a core heterotrimer of alpha, beta and gamma subunits, and may contain additional proteins. [GOC:mah, PMID:10611978, PMID:18166647, PMID:8612571]	1	GO:0005784	1	A0A7M3RA67	A0A7M3RA67(GO:0005784)
GO:0019730	4	6	antimicrobial humoral response	biological_process	An immune response against microbes mediated through a body fluid. Examples of this process are seen in the antimicrobial humoral response of Drosophila melanogaster and Mus musculus. [GOC:go_curators, GOC:mtg_sensu]	1	GO:0061844	1	A0A7M3QRP4	A0A7M3QRP4(GO:0061844)
GO:0016757	4	4	transferase activity, transferring glycosyl groups	molecular_function	Catalysis of the transfer of a glycosyl group from one compound (donor) to another (acceptor). [GOC:jl, ISBN:0198506732]	17	GO:0004422;GO:0004373;GO:0008424;GO:0004731;GO:0052657;GO:0102500;GO:0004134;GO:0004579;GO:0004378;GO:0102250;GO:0102704;GO:0102499;GO:0016757;GO:0003844;GO:0102752;GO:0008184;GO:0016758	11	A0A7M3QNT9;A0A7M3RD51;A0A7M3PV09;A0A7M3RBB7;A0A7M3QRL1;A0A7M3QZ56;A0A7M3RAJ3;A0A7M3QIC0;A0A7M3Q827;A0A7M3R5G7;A0A7M3RBY7	A0A7M3QNT9(GO:0004422;GO:0052657);A0A7M3RD51(GO:0102250;GO:0008184;GO:0102499);A0A7M3PV09(GO:0004378;GO:0102704);A0A7M3RBB7(GO:0004731);A0A7M3QRL1(GO:0016757);A0A7M3QZ56(GO:0102752;GO:0003844);A0A7M3RAJ3(GO:0004373);A0A7M3QIC0(GO:0102500;GO:0004134);A0A7M3Q827(GO:0008424;GO:0016758);A0A7M3R5G7(GO:0016757);A0A7M3RBY7(GO:0004579)
GO:0012501	4	4	programmed cell death	biological_process	A process which begins when a cell receives an internal or external signal and activates a series of biochemical events (signaling pathway). The process ends with the death of the cell. [GOC:lr, GOC:mtg_apoptosis]	1	GO:0051402	1	A0A7M3QRP4	A0A7M3QRP4(GO:0051402)
GO:0048193	4	6	Golgi vesicle transport	biological_process	The directed movement of substances into, out of or within the Golgi apparatus, mediated by vesicles. [GOC:jid, ISBN:0716731363, PMID:10219233]	3	GO:0006893;GO:0006888;GO:0006895	4	A0A7M3QQS1;A0A7M3QDW6;A0A7M3QLA3;A0A7M3QE08	A0A7M3QQS1(GO:0006888);A0A7M3QDW6(GO:0006893);A0A7M3QLA3(GO:0006888);A0A7M3QE08(GO:0006895)
GO:0035861	4	4	site of double-strand break	cellular_component	A region of a chromosome at which a DNA double-strand break has occurred. DNA damage signaling and repair proteins accumulate at the lesion to respond to the damage and repair the DNA to form a continuous DNA helix. [GOC:bf, GOC:mah, GOC:vw, PMID:20096808, PMID:21035408]	1	GO:0035861	1	A0A7M3PU53	A0A7M3PU53(GO:0035861)
GO:0019867	4	4	outer membrane	cellular_component	The external membrane of Gram-negative bacteria or certain organelles such as mitochondria and chloroplasts; freely permeable to most ions and metabolites. [GOC:go_curators]	1	GO:0005741	3	A0A7M3RXW6;A0A7M3RH19;A0A7M3QXY7	A0A7M3RXW6(GO:0005741);A0A7M3RH19(GO:0005741);A0A7M3QXY7(GO:0005741)
GO:0001786	4	6	phosphatidylserine binding	molecular_function	Interacting selectively and non-covalently with phosphatidylserine, a class of glycophospholipids in which a phosphatidyl group is esterified to the hydroxyl group of L-serine. [ISBN:0198506732, PMID:12000961]	1	GO:0001786	1	A0A7M3PR87	A0A7M3PR87(GO:0001786)
GO:0016593	4	4	Cdc73/Paf1 complex	cellular_component	A multiprotein complex that associates with RNA polymerase II and general RNA polymerase II transcription factor complexes and may be involved in both transcriptional initiation and elongation. In Saccharomyces the complex contains Paf1p, Cdc73p, Ctr9p, Rtf1p, and Leo1p. [PMID:11884586]	1	GO:0016593	1	A0A7M3RCY2	A0A7M3RCY2(GO:0016593)
GO:0032506	4	4	cytokinetic process	biological_process	A cellular process that is involved in cytokinesis (the division of the cytoplasm of a cell and its separation into two daughter cells). [GOC:bf, GOC:isa_complete, GOC:mah]	1	GO:0000916	1	A0A7M3R3P4	A0A7M3R3P4(GO:0000916)
GO:0032507	4	6	maintenance of protein location in cell	biological_process	Any process in which a protein is maintained in a specific location within, or in the membrane of, a cell, and is prevented from moving elsewhere. [GOC:isa_complete, GOC:mah]	1	GO:0032507	1	A0A7M3R3P4	A0A7M3R3P4(GO:0032507)
GO:0030904	4	4	retromer complex	cellular_component	A conserved hetero-pentameric membrane-associated complex involved in retrograde transport from endosomes to the Golgi apparatus. The budding yeast retromer comprises Vps35p, Vps29p, Vps26p, Vps5p, and Vps17p. The mammalian complex shows slight variation in composition compared to yeast, and comprises SNX1 or SNX2, SNX5 or SNX6, VPS26A or VPS26B, VPS29, and VPS35. [GOC:bf, PMID:26220253, PMID:273…	1	GO:0030904	1	A0A7M3VJC4	A0A7M3VJC4(GO:0030904)
GO:0005886	4	4	plasma membrane	cellular_component	The membrane surrounding a cell that separates the cell from its external environment. It consists of a phospholipid bilayer and associated proteins. [ISBN:0716731363]	1	GO:0005886	12	A0A7M3QX82;A0A7M3Q5F8;A0A7M3QBT6;A0A7M3RBF4;A0A7M3QRP4;A0A7M3RB15;A0A7M3VJ96;A0A7M3RGV9;A0A7M3QK05;A0A7M3QDF9;A0A7M3QWR0;A0A7M3R6Y4	A0A7M3QX82(GO:0005886);A0A7M3Q5F8(GO:0005886);A0A7M3QBT6(GO:0005886);A0A7M3RBF4(GO:0005886);A0A7M3QRP4(GO:0005886);A0A7M3RB15(GO:0005886);A0A7M3VJ96(GO:0005886);A0A7M3RGV9(GO:0005886);A0A7M3QK05(GO:0005886);A0A7M3QDF9(GO:0005886);A0A7M3QWR0(GO:0005886);A0A7M3R6Y4(GO:0005886)
GO:0007018	4	4	microtubule-based movement	biological_process	A microtubule-based process that results in the movement of organelles, other microtubules, or other cellular components. Examples include motor-driven movement along microtubules and movement driven by polymerization or depolymerization of microtubules. [GOC:cjm, ISBN:0815316194]	5	GO:0051012;GO:0007018;GO:0060294;GO:0035721;GO:0003341	15	A0A7M3QKZ8;A0A7M3QJ85;A0A7M3QBB6;A0A7M3QV17;A0A7M3REM3;A0A7M3RD79;A0A7M3QS31;A0A7M3RGS7;A0A7M3RT22;A0A7M3QGB7;A0A7M3Q524;A0A7M3RLU8;A0A7M3QPJ6;A0A7M3R3P4;A0A7M3Q057	A0A7M3QKZ8(GO:0007018);A0A7M3QJ85(GO:0035721);A0A7M3QBB6(GO:0007018);A0A7M3QV17(GO:0007018);A0A7M3REM3(GO:0051012);A0A7M3RD79(GO:0007018);A0A7M3QS31(GO:0003341);A0A7M3RGS7(GO:0060294);A0A7M3RT22(GO:0060294);A0A7M3QGB7(GO:0007018);A0A7M3Q524(GO:0007018);A0A7M3RLU8(GO:0003341);A0A7M3QPJ6(GO:0007018);A0A7M3R3P4(GO:0007018;GO:0051012);A0A7M3Q057(GO:0007018)
GO:0044282	4	4	small molecule catabolic process	biological_process	The chemical reactions and pathways resulting in the breakdown of small molecules, any low molecular weight, monomeric, non-encoded molecule. [GOC:curators, GOC:vw]	2	GO:0019563;GO:0033512	2	A0A7M3RWB1;A0A7M3RLL8	A0A7M3RWB1(GO:0019563);A0A7M3RLL8(GO:0033512)
GO:0098826	4	4	endoplasmic reticulum tubular network membrane	cellular_component	The membrane of the endoplasmic reticulum tubular network. [PMID:16469703]	1	GO:0098826	1	A0A7M3PZD4	A0A7M3PZD4(GO:0098826)
GO:0032204	4	8	regulation of telomere maintenance	biological_process	Any process that modulates the frequency, rate or extent of a process that affects and monitors the activity of telomeric proteins and the length of telomeric DNA. [GOC:mah]	1	GO:0032204	1	A0A7M3RDH9	A0A7M3RDH9(GO:0032204)
GO:0033554	4	4	cellular response to stress	biological_process	Any process that results in a change in state or activity of a cell (in terms of movement, secretion, enzyme production, gene expression, etc.) as a result of a stimulus indicating the organism is under stress. The stress is usually, but not necessarily, exogenous (e.g. temperature, humidity, ionizing radiation). [GOC:mah]	10	GO:0006284;GO:0006303;GO:0030968;GO:0006281;GO:0000012;GO:0071477;GO:0006289;GO:0006974;GO:0030433;GO:0034599	16	A0A7M3RQS2;A0A7M3QAD3;A0A7M3RKP1;A0A7M3QQM4;A0A7M3RJM5;A0A7M3QBN6;A0A7M3PS43;A0A7M3QJ77;A0A7M3R747;A0A7M3RH32;A0A7M3PU53;A0A7M3PS32;A0A7M3PX21;A0A7M3Q467;A0A7M3QZS9;A0A7M3RUZ6	A0A7M3RQS2(GO:0006281);A0A7M3QAD3(GO:0006281);A0A7M3RKP1(GO:0034599);A0A7M3QQM4(GO:0000012);A0A7M3RJM5(GO:0006284);A0A7M3QBN6(GO:0006281);A0A7M3PS43(GO:0071477);A0A7M3QJ77(GO:0006281);A0A7M3R747(GO:0030968;GO:0030433);A0A7M3RH32(GO:0006974);A0A7M3PU53(GO:0006303);A0A7M3PS32(GO:0006289);A0A7M3PX21(GO:0006303);A0A7M3Q467(GO:0030433);A0A7M3QZS9(GO:0006281);A0A7M3RUZ6(GO:0006281)
GO:0033558	4	5	protein deacetylase activity	molecular_function	Catalysis of the hydrolysis of an acetyl group or groups from a protein substrate. [GOC:mah]	1	GO:0032041	1	A0A7M3PUY7	A0A7M3PUY7(GO:0032041)
GO:0001539	4	5	cilium or flagellum-dependent cell motility	biological_process	Cell motility due to movement of eukaryotic cilia or bacterial-type flagella or archaeal-type flagella. [GOC:cilia, GOC:hjd, GOC:krc]	1	GO:0060285	3	A0A7M3QBB6;A0A7M3QV17;A0A7M3R8Y3	A0A7M3QBB6(GO:0060285);A0A7M3QV17(GO:0060285);A0A7M3R8Y3(GO:0060285)
GO:0001530	4	4	lipopolysaccharide binding	molecular_function	Interacting selectively and non-covalently with lipopolysaccharide. [PMID:11079463]	1	GO:0001530	1	A0A7M3QXA7	A0A7M3QXA7(GO:0001530)
GO:0015932	4	4	nucleobase-containing compound transmembrane transporter activity	molecular_function	Enables the transfer of nucleobases, nucleosides, nucleotides and nucleic acids from one side of a membrane to the other. [GOC:ai]	3	GO:0008521;GO:0005337;GO:0015165	4	A0A7M3QZU3;A0A7M3R8T5;A0A7M3QJ39;A0A7M3QZT2	A0A7M3QZU3(GO:0008521);A0A7M3R8T5(GO:0005337);A0A7M3QJ39(GO:0015165);A0A7M3QZT2(GO:0008521)
GO:0043487	4	8	regulation of RNA stability	biological_process	Any process that modulates the propensity of RNA molecules to degradation. Includes processes that both stabilize and destabilize RNAs. [GOC:jl]	1	GO:0043488	1	A0A7M3Q4R3	A0A7M3Q4R3(GO:0043488)
GO:0035374	4	5	chondroitin sulfate binding	molecular_function	Interacting selectively and non-covalently with chondroitin sulfate, a glycosaminoglycan made up of two alternating monosaccharides: D-glucuronic acid (GlcA) and N-acetyl-D-galactosamine (GalNAc). [GOC:kmv, ISBN:0198506732]	1	GO:0035374	1	A0A7M3PR87	A0A7M3PR87(GO:0035374)
GO:0001709	4	4	cell fate determination	biological_process	A process involved in cell fate commitment. Once determination has taken place, a cell becomes committed to differentiate down a particular pathway regardless of its environment. [ISBN:0878932437]	1	GO:0001709	1	A0A7M3R3P4	A0A7M3R3P4(GO:0001709)
GO:0016651	4	4	oxidoreductase activity, acting on NAD(P)H	molecular_function	Catalysis of an oxidation-reduction (redox) reaction in which NADH or NADPH acts as a hydrogen or electron donor and reduces a hydrogen or electron acceptor. [GOC:ai]	1	GO:0004128	1	A0A7M3R628	A0A7M3R628(GO:0004128)
GO:0097485	4	4	neuron projection guidance	biological_process	The process in which the migration of a neuron projection is directed to a specific target site in response to a combination of attractive and repulsive cues. [GOC:BHF, GOC:rl, PMID:22790009]	1	GO:0007411	1	A0A7M3RBF4	A0A7M3RBF4(GO:0007411)
GO:0004672	4	6	protein kinase activity	molecular_function	Catalysis of the phosphorylation of an amino acid residue in a protein, usually according to the reaction: a protein + ATP = a phosphoprotein + ADP. [MetaCyc:PROTEIN-KINASE-RXN]	13	GO:0004715;GO:0004707;GO:0004675;GO:0004674;GO:0004714;GO:0004698;GO:0004712;GO:0004713;GO:0004672;GO:0004693;GO:0004692;GO:0004691;GO:0004679	43	A0A7M3Q600;A0A7M3RB15;A0A7M3QZ05;A0A7M3QL88;A0A7M3QLW4;A0A7M3Q9K1;A0A7M3QA68;A0A7M3PYY1;A0A7M3RV92;A0A7M3QGF6;A0A7M3RPA2;A0A7M3Q6R3;A0A7M3Q6P0;A0A7M3QPB2;A0A7M3PWZ1;A0A7M3PUE0;A0A7M3Q1H2;A0A7M3PS15;A0A7M3QS50;A0A7M3RAQ1;A0A7M3QNY0;A0A7M3RPL9;A0A7M3RKP1;A0A7M3QE88;A0A7M3QTK1;A0A7M3Q395;A0A7M3RRU7;A0A7M3RMH0;A0A7M3R8I3;A0A7M3RC27;A0A7M3R0Q2;A0A7M3QVG2;A0A7M3Q7B7;A0A7M3RZ12;A0A7M3QTE0;A0A7M3RT30;A0A…	A0A7M3Q600(GO:0004672);A0A7M3RB15(GO:0004672);A0A7M3QZ05(GO:0004675);A0A7M3QL88(GO:0004674);A0A7M3QLW4(GO:0004672);A0A7M3Q9K1(GO:0004672);A0A7M3QA68(GO:0004713);A0A7M3PYY1(GO:0004672);A0A7M3RV92(GO:0004672);A0A7M3QGF6(GO:0004714;GO:0004712);A0A7M3RPA2(GO:0004674);A0A7M3Q6R3(GO:0004674;GO:0004672);A0A7M3Q6P0(GO:0004692);A0A7M3QPB2(GO:0004707);A0A7M3PWZ1(GO:0004691;GO:0004674;GO:0004679);A0A7M3PUE0…
GO:0048513	4	4	animal organ development	biological_process	Development of a tissue or tissues that work together to perform a specific function or functions. Development pertains to the process whose specific outcome is the progression of a structure over time, from its formation to the mature structure. Organs are commonly observed as visibly distinct structures, but may also exist as loosely associated clusters of cells that work together to perform a …	6	GO:0007507;GO:0007517;GO:0007420;GO:0008584;GO:0001654;GO:0030903	5	A0A7M3Q3B3;A0A7M3PWZ1;A0A7M3QKT1;A0A7M3PUX2;A0A7M3RJW6	A0A7M3Q3B3(GO:0030903);A0A7M3PWZ1(GO:0008584);A0A7M3QKT1(GO:0007420;GO:0001654);A0A7M3PUX2(GO:0007517);A0A7M3RJW6(GO:0007507)
GO:0031967	4	4	organelle envelope	cellular_component	A double membrane structure enclosing an organelle, including two lipid bilayers and the region between them. In some cases, an organelle envelope may have more than two membranes. [GOC:mah, GOC:pz]	1	GO:0005635	1	A0A7M3RKP1	A0A7M3RKP1(GO:0005635)
GO:0008233	4	4	peptidase activity	molecular_function	Catalysis of the hydrolysis of a peptide bond. A peptide bond is a covalent bond formed when the carbon atom from the carboxyl group of one amino acid shares electrons with the nitrogen atom from the amino group of a second amino acid. [GOC:jl, ISBN:0815332181]	14	GO:0004176;GO:0004252;GO:0004222;GO:0008234;GO:0004181;GO:0004298;GO:0008239;GO:0004190;GO:0070006;GO:0070122;GO:0008233;GO:0004198;GO:0004843;GO:0008237	20	A0A7M3QE34;A0A7M3R2A1;A0A7M3QC43;A0A7M3QIW0;A0A7M3PS55;A0A7M3QBB7;A0A7M3RG20;A0A7M3PSY2;A0A7M3QJ39;A0A7M3QL65;A0A7M3PW52;A0A7M3Q468;A0A7M3RGI5;A0A7M3R2M1;A0A7M3Q644;A0A7M3RZJ1;A0A7M3RJQ1;A0A7M3QE05;A0A7M3RV84;A0A7M3QXX7	A0A7M3QE34(GO:0004252);A0A7M3R2A1(GO:0008239;GO:0070006);A0A7M3QC43(GO:0004190);A0A7M3QIW0(GO:0004298);A0A7M3PS55(GO:0070122;GO:0008237);A0A7M3QBB7(GO:0004190);A0A7M3RG20(GO:0008234);A0A7M3PSY2(GO:0008233);A0A7M3QJ39(GO:0004181);A0A7M3QL65(GO:0004843;GO:0008234);A0A7M3PW52(GO:0004190);A0A7M3Q468(GO:0004222);A0A7M3RGI5(GO:0070122;GO:0008237);A0A7M3R2M1(GO:0008234;GO:0004843);A0A7M3Q644(GO:0004252)…
GO:1905368	4	4	peptidase complex	cellular_component	A protein complex which is capable of peptidase activity. [GO_REF:0000088, GOC:bhm, GOC:TermGenie, PMID:1689240]	1	GO:0000502	4	A0A7M3PS32;A0A7M3PYF1;A0A7M3PSY2;A0A7M3RF97	A0A7M3PS32(GO:0000502);A0A7M3PYF1(GO:0000502);A0A7M3PSY2(GO:0000502);A0A7M3RF97(GO:0000502)
GO:0098542	4	6	defense response to other organism	biological_process	Reactions triggered in response to the presence of another organism that act to protect the cell or organism from damage caused by that organism. [GOC:dos]	2	GO:0050832;GO:0051873	1	A0A7M3QRP4	A0A7M3QRP4(GO:0051873;GO:0050832)
GO:0098549	4	4	somatic ring canal	cellular_component	A stable intercellular bridge between somatic cells. Examples include the intercellular bridges between ovarian follicle cells in insects and between imaginal disc cells in insects. [GOC:dos, PMID:22135360, PMID:670316]	1	GO:0098549	1	A0A7M3R3P4	A0A7M3R3P4(GO:0098549)
GO:0043233	4	4	organelle lumen	cellular_component	The internal volume enclosed by the membranes of a particular organelle; includes the volume enclosed by a single organelle membrane, e.g. endoplasmic reticulum lumen, or the volume enclosed by the innermost of the two lipid bilayers of an organelle envelope, e.g. nuclear lumen. [GOC:jl, GOC:mah]	2	GO:0005759;GO:0005758	4	A0A7M3RH32;A0A7M3Q3T5;A0A7M3Q5Y6;A0A7M3QAU7	A0A7M3RH32(GO:0005759);A0A7M3Q3T5(GO:0005758);A0A7M3Q5Y6(GO:0005758);A0A7M3QAU7(GO:0005759)
GO:0019904	4	4	protein domain specific binding	molecular_function	Interacting selectively and non-covalently with a specific domain of a protein. [GOC:go_curators]	3	GO:0017124;GO:0097718;GO:0019904	3	A0A7M3QVS9;A0A7M3RKP1;A0A7M3QRP4	A0A7M3QVS9(GO:0017124);A0A7M3RKP1(GO:0019904);A0A7M3QRP4(GO:0097718)
GO:0003755	4	5	peptidyl-prolyl cis-trans isomerase activity	molecular_function	Catalysis of the reaction: peptidyl-proline (omega=180) = peptidyl-proline (omega=0). [EC:5.2.1.8]	1	GO:0003755	3	A0A7M3RU84;A0A7M3PT42;A0A7M3PTY2	A0A7M3RU84(GO:0003755);A0A7M3PT42(GO:0003755);A0A7M3PTY2(GO:0003755)
GO:0016043	4	4	cellular component organization	biological_process	A process that results in the assembly, arrangement of constituent parts, or disassembly of a cellular component. [GOC:ai, GOC:jl, GOC:mah]	54	GO:0035518;GO:0050808;GO:0097198;GO:0031032;GO:0030030;GO:1903259;GO:0030036;GO:0000028;GO:0030041;GO:0048268;GO:1902445;GO:0000226;GO:0034314;GO:1903562;GO:0000027;GO:0000723;GO:0090149;GO:0000740;GO:0006265;GO:0031532;GO:0043044;GO:0070286;GO:0042256;GO:0016574;GO:0016570;GO:0051693;GO:0006268;GO:0044458;GO:2000601;GO:0060271;GO:0051017;GO:0051016;GO:0008154;GO:0008053;GO:0030833;GO:0007076;GO:…	68	A0A7M3Q600;A0A7M3RWL8;A0A7M3REM3;A0A7M3R0V9;A0A7M3QNT6;A0A7M3QIP1;A0A7M3QZ48;A0A7M3RCY2;A0A7M3RBK8;A0A7M3QHB6;A0A7M3Q5J2;A0A7M3QRP4;A0A7M3QN49;A0A7M3QJQ1;A0A7M3RGP4;A0A7M3PVC3;A0A7M3PR87;A0A7M3R5S0;A0A7M3PS55;A0A7M3RGS7;A0A7M3RT22;A0A7M3RH32;A0A7M3Q8V0;A0A7M3R8A6;A0A7M3QEB6;A0A7M3Q2J3;A0A7M3RGE6;A0A7M3PX21;A0A7M3PZD4;A0A7M3RH19;A0A7M3QI56;A0A7M3RNS5;A0A7M3R1Q9;A0A7M3PY09;A0A7M3QEW9;A0A7M3PRF1;A0A…	A0A7M3Q600(GO:0030030);A0A7M3RWL8(GO:1903259);A0A7M3REM3(GO:0000132);A0A7M3R0V9(GO:0030833);A0A7M3QNT6(GO:0050808);A0A7M3QIP1(GO:0007010);A0A7M3QZ48(GO:0030036);A0A7M3RCY2(GO:0016570);A0A7M3RBK8(GO:0000028);A0A7M3QHB6(GO:0007076);A0A7M3Q5J2(GO:0000226);A0A7M3QRP4(GO:0000226;GO:0000740);A0A7M3QN49(GO:0070734);A0A7M3QJQ1(GO:0043044);A0A7M3RGP4(GO:0007099);A0A7M3PVC3(GO:0001732);A0A7M3PR87(GO:000177…
GO:0061599	4	4	molybdopterin molybdotransferase activity	molecular_function	Catalysis of the reaction adenylyl-molybdopterin + molybdate = molybdenum cofactor + AMP. [EC:2.10.1.1, GOC:dph]	1	GO:0061599	1	A0A7M3QVD5	A0A7M3QVD5(GO:0061599)
GO:0016866	4	4	intramolecular transferase activity	molecular_function	Catalysis of the transfer of a functional group from one position to another within a single molecule. [GOC:mah]	3	GO:0004619;GO:0009982;GO:0016868	5	A0A7M3QIW6;A0A7M3QEN1;A0A7M3PTE1;A0A7M3RJ58;A0A7M3PTB8	A0A7M3QIW6(GO:0009982);A0A7M3QEN1(GO:0016868);A0A7M3PTE1(GO:0004619);A0A7M3RJ58(GO:0016868);A0A7M3PTB8(GO:0016868)
GO:0016860	4	4	intramolecular oxidoreductase activity	molecular_function	Catalysis of an oxidation-reduction (redox) reaction in which the hydrogen donor and acceptor are the same molecule, and no oxidized product appears. [EC:5.3.-.-]	2	GO:0004347;GO:0004807	2	A0A7M3VJT9;A0A7M3QAB2	A0A7M3VJT9(GO:0004807);A0A7M3QAB2(GO:0004347)
GO:0015075	4	4	ion transmembrane transporter activity	molecular_function	Enables the transfer of an ion from one side of a membrane to the other. [GOC:dgf, GOC:mtg_transport, ISBN:0815340729]	13	GO:0004931;GO:0005388;GO:0005262;GO:0008521;GO:0005216;GO:0015276;GO:0019829;GO:0005247;GO:0015385;GO:0015379;GO:0005375;GO:0008556;GO:0005219	15	A0A7M3QLT2;A0A7M3QFT3;A0A7M3PR87;A0A7M3QDW5;A0A7M3QT96;A0A7M3RFP8;A0A7M3QE67;A0A7M3PS43;A0A7M3QZU3;A0A7M3QJE6;A0A7M3PVY9;A0A7M3QIP7;A0A7M3QIC1;A0A7M3RK49;A0A7M3QZT2	A0A7M3QLT2(GO:0005247);A0A7M3QFT3(GO:0005388);A0A7M3PR87(GO:0005262;GO:0015276);A0A7M3QDW5(GO:0015385);A0A7M3QT96(GO:0005219);A0A7M3RFP8(GO:0004931);A0A7M3QE67(GO:0019829;GO:0005388);A0A7M3PS43(GO:0015379);A0A7M3QZU3(GO:0008521);A0A7M3QJE6(GO:0005216);A0A7M3PVY9(GO:0019829);A0A7M3QIP7(GO:0005216);A0A7M3QIC1(GO:0008556);A0A7M3RK49(GO:0005375);A0A7M3QZT2(GO:0008521)
GO:0006099	4	4	tricarboxylic acid cycle	biological_process	A nearly universal metabolic pathway in which the acetyl group of acetyl coenzyme A is effectively oxidized to two CO2 and four pairs of electrons are transferred to coenzymes. The acetyl group combines with oxaloacetate to form citrate, which undergoes successive transformations to isocitrate, 2-oxoglutarate, succinyl-CoA, succinate, fumarate, malate, and oxaloacetate again, thus completing the …	1	GO:0006099	4	A0A7M3Q7F7;A0A7M3R7W7;A0A7M3RZF3;A0A7M3Q3N0	A0A7M3Q7F7(GO:0006099);A0A7M3R7W7(GO:0006099);A0A7M3RZF3(GO:0006099);A0A7M3Q3N0(GO:0006099)
GO:0104004	4	4	cellular response to environmental stimulus	biological_process	Any process that results in a change in state or activity of a cell (in terms of movement, secretion, enzyme production, gene expression, etc.) as a result of an environmental stimulus. [GOC:dos]	1	GO:0071477	1	A0A7M3PS43	A0A7M3PS43(GO:0071477)
GO:0005975	4	4	carbohydrate metabolic process	biological_process	The chemical reactions and pathways involving carbohydrates, any of a group of organic compounds based of the general formula Cx(H2O)y. Includes the formation of carbohydrate derivatives by the addition of a carbohydrate residue to another molecule. [GOC:mah, ISBN:0198506732]	11	GO:0005980;GO:0005975;GO:0005977;GO:0019563;GO:0005978;GO:0019318;GO:0006012;GO:0006006;GO:0006000;GO:0006096;GO:0006094	20	A0A7M3QEN1;A0A7M3RAJ3;A0A7M3QVA0;A0A7M3QRP4;A0A7M3RD51;A0A7M3VJT9;A0A7M3Q3N0;A0A7M3QAB2;A0A7M3RWB1;A0A7M3PSD4;A0A7M3PTB8;A0A7M3QVU7;A0A7M3PTE1;A0A7M3QZ56;A0A7M3QWR0;A0A7M3QIC0;A0A7M3Q7M5;A0A7M3QAJ6;A0A7M3QLZ5;A0A7M3RJ58	A0A7M3QEN1(GO:0005975);A0A7M3RAJ3(GO:0005978);A0A7M3QVA0(GO:0019318;GO:0006096);A0A7M3QRP4(GO:0006096;GO:0006094;GO:0006006);A0A7M3RD51(GO:0005977);A0A7M3VJT9(GO:0006096;GO:0006094);A0A7M3Q3N0(GO:0005975);A0A7M3QAB2(GO:0006096;GO:0006094);A0A7M3RWB1(GO:0019563);A0A7M3PSD4(GO:0006096);A0A7M3PTB8(GO:0006006);A0A7M3QVU7(GO:0006096);A0A7M3PTE1(GO:0006096);A0A7M3QZ56(GO:0005978);A0A7M3QWR0(GO:0005977)…
GO:0019213	4	4	deacetylase activity	molecular_function	Catalysis of the hydrolysis of an acetyl group or groups from a substrate molecule. [GOC:jl]	1	GO:0032041	1	A0A7M3PUY7	A0A7M3PUY7(GO:0032041)
GO:0030276	4	4	clathrin binding	molecular_function	Interacting selectively and non-covalently with a clathrin heavy or light chain, the main components of the coat of coated vesicles and coated pits, and which also occurs in synaptic vesicles. [GOC:jl, GOC:mah, ISBN:0198506732]	2	GO:0030276;GO:0035615	2	A0A7M3QA17;A0A7M3Q8M9	A0A7M3QA17(GO:0030276);A0A7M3Q8M9(GO:0035615)
GO:0061061	4	4	muscle structure development	biological_process	The progression of a muscle structure over time, from its formation to its mature state. Muscle structures are contractile cells, tissues or organs that are found in multicellular organisms. [GOC:dph]	2	GO:0007517;GO:0007525	2	A0A7M3R3P4;A0A7M3PUX2	A0A7M3R3P4(GO:0007525);A0A7M3PUX2(GO:0007517)
GO:1901575	4	4	organic substance catabolic process	biological_process	The chemical reactions and pathways resulting in the breakdown of an organic substance, any molecular entity containing carbon. [GOC:pr, GOC:TermGenie]	15	GO:0000184;GO:0046386;GO:0019563;GO:0043161;GO:0033512;GO:0016042;GO:0005980;GO:0000956;GO:0006511;GO:0009264;GO:0030433;GO:0046475;GO:0006096;GO:0071596;GO:0030163	30	A0A7M3PSY2;A0A7M3QRP4;A0A7M3QAR8;A0A7M3R747;A0A7M3QB00;A0A7M3PTE1;A0A7M3Q467;A0A7M3RI74;A0A7M3PS32;A0A7M3RWB1;A0A7M3R1Y1;A0A7M3Q6C3;A0A7M3PV44;A0A7M3QM78;A0A7M3RLL8;A0A7M3Q6I4;A0A7M3QVA0;A0A7M3PY24;A0A7M3QAB2;A0A7M3QJE6;A0A7M3QIC0;A0A7M3RJQ1;A0A7M3VJT9;A0A7M3RE77;A0A7M3QVU7;A0A7M3QL65;A0A7M3QMD8;A0A7M3R2M1;A0A7M3PSD4;A0A7M3QZS9	A0A7M3PSY2(GO:0030163);A0A7M3QRP4(GO:0006096);A0A7M3QAR8(GO:0071596);A0A7M3R747(GO:0030433);A0A7M3QB00(GO:0000184);A0A7M3PTE1(GO:0006096);A0A7M3Q467(GO:0030433);A0A7M3RI74(GO:0006511);A0A7M3PS32(GO:0043161);A0A7M3RWB1(GO:0019563);A0A7M3R1Y1(GO:0000956);A0A7M3Q6C3(GO:0000184);A0A7M3PV44(GO:0071596);A0A7M3QM78(GO:0009264;GO:0046386);A0A7M3RLL8(GO:0033512);A0A7M3Q6I4(GO:0016042);A0A7M3QVA0(GO:000609…
GO:0019239	4	4	deaminase activity	molecular_function	Catalysis of the removal of an amino group from a substrate, producing ammonia (NH3). [GOC:jl]	1	GO:0003876	1	A0A7M3QVX4	A0A7M3QVX4(GO:0003876)
GO:0019538	4	5	protein metabolic process	biological_process	The chemical reactions and pathways involving a protein. Includes protein modification. [GOC:ma]	32	GO:0035518;GO:0018105;GO:0097198;GO:0020027;GO:0006470;GO:0006468;GO:0034983;GO:0000209;GO:0045116;GO:0006486;GO:0043161;GO:0046777;GO:0016574;GO:0016570;GO:0006506;GO:0006508;GO:0016579;GO:0032543;GO:0071596;GO:0035606;GO:0030163;GO:0030433;GO:0016485;GO:0016925;GO:0051603;GO:0070734;GO:0009249;GO:0016567;GO:0006511;GO:0071586;GO:0033578;GO:0006412	50	A0A7M3RJC7;A0A7M3VJ67;A0A7M3QDQ4;A0A7M3QAR8;A0A7M3R747;A0A7M3Q468;A0A7M3RCY2;A0A7M3QRP4;A0A7M3Q467;A0A7M3QN49;A0A7M3RI74;A0A7M3R7P7;A0A7M3PV09;A0A7M3REU6;A0A7M3PS32;A0A7M3PSY2;A0A7M3R8A6;A0A7M3QAU7;A0A7M3QLG3;A0A7M3Q1R5;A0A7M3Q3P2;A0A7M3RBY7;A0A7M3RPN2;A0A7M3RKP1;A0A7M3RTF3;A0A7M3RPJ5;A0A7M3RE48;A0A7M3RBK8;A0A7M3PV44;A0A7M3RLT8;A0A7M3RC27;A0A7M3QJE6;A0A7M3R5G1;A0A7M3RJQ1;A0A7M3R0I4;A0A7M3Q1C3;A0A…	A0A7M3RJC7(GO:0016925);A0A7M3VJ67(GO:0032543);A0A7M3QDQ4(GO:0006412);A0A7M3QAR8(GO:0071596);A0A7M3R747(GO:0030433);A0A7M3Q468(GO:0071586);A0A7M3RCY2(GO:0016570);A0A7M3QRP4(GO:0035606);A0A7M3Q467(GO:0030433);A0A7M3QN49(GO:0070734);A0A7M3RI74(GO:0006511;GO:0000209);A0A7M3R7P7(GO:0006412);A0A7M3PV09(GO:0006486);A0A7M3REU6(GO:0006412);A0A7M3PS32(GO:0043161);A0A7M3PSY2(GO:0030163);A0A7M3R8A6(GO:003551…
GO:0000981	4	4	DNA-binding transcription factor activity, RNA polymerase II-specific	molecular_function	A protein or a member of a complex that interacts selectively and non-covalently with a specific DNA sequence (sometimes referred to as a motif) within the regulatory region of a RNA polymerase II-transcribed gene to modulate transcription. Regulatory regions include promoters (proximal and distal) and enhancers. Genes are transcriptional units. [GOC:txnOH-2018]	2	GO:0001227;GO:0000981	2	A0A7M3QDB8;A0A7M3RGI8	A0A7M3QDB8(GO:0000981);A0A7M3RGI8(GO:0001227)
GO:0006066	4	5	alcohol metabolic process	biological_process	The chemical reactions and pathways involving alcohols, any of a class of compounds containing one or more hydroxyl groups attached to a saturated carbon atom. [ISBN:0198506732]	2	GO:0019563;GO:0006729	2	A0A7M3RWB1;A0A7M3Q517	A0A7M3RWB1(GO:0019563);A0A7M3Q517(GO:0006729)
GO:0008305	4	6	integrin complex	cellular_component	A protein complex that is composed of one alpha subunit and one beta subunit, both of which are members of the integrin superfamily of cell adhesion receptors; the complex spans the plasma membrane and binds to extracellular matrix ligands, cell-surface ligands, and soluble ligands. [PMID:17543136]	1	GO:0008305	1	A0A7M3PRD8	A0A7M3PRD8(GO:0008305)
GO:0032182	4	4	ubiquitin-like protein binding	molecular_function	Interacting selectively and non-covalently with a small conjugating protein such as ubiquitin or a ubiquitin-like protein. [GOC:mah]	1	GO:0043130	3	A0A7M3PS32;A0A7M3QNV8;A0A7M3Q287	A0A7M3PS32(GO:0043130);A0A7M3QNV8(GO:0043130);A0A7M3Q287(GO:0043130)
GO:0002218	4	9	activation of innate immune response	biological_process	Any process that initiates an innate immune response. Innate immune responses are defense responses mediated by germline encoded components that directly recognize components of potential pathogens. Examples of this process include activation of the hypersensitive response of Arabidopsis thaliana and activation of any NOD or TLR signaling pathway in vertebrate species. [GO_REF:0000022, GOC:add, G…	1	GO:0002223	1	A0A7M3PWZ1	A0A7M3PWZ1(GO:0002223)
GO:0016722	4	4	oxidoreductase activity, oxidizing metal ions	molecular_function	Catalysis of an oxidation-reduction in which the oxidation state of metal ion is altered. [GOC:mah]	1	GO:0000293	1	A0A7M3QZ06	A0A7M3QZ06(GO:0000293)
GO:0140056	4	5	organelle localization by membrane tethering	biological_process	The process by which an organelle membrane interacts with another membrane via molecular tethers that physically bridge the two membranes and attach them to each other. [PMID:27875684]	1	GO:0061817	1	A0A7M3QDF9	A0A7M3QDF9(GO:0061817)
GO:0031300	4	4	intrinsic component of organelle membrane	cellular_component	The component of the organelle membrane consisting of the gene products and protein complexes having either part of their peptide sequence embedded in the hydrophobic region of the membrane or some other covalently attached group such as a GPI anchor that is similarly embedded in the membrane. [GOC:dos, GOC:mah]	1	GO:0030176	3	A0A7M3QE05;A0A7M3PZD4;A0A7M3R747	A0A7M3QE05(GO:0030176);A0A7M3PZD4(GO:0030176);A0A7M3R747(GO:0030176)
GO:0032553	4	6	ribonucleotide binding	molecular_function	Interacting selectively and non-covalently with a ribonucleotide, any compound consisting of a ribonucleoside that is esterified with (ortho)phosphate or an oligophosphate at any hydroxyl group on the ribose moiety. [GOC:mah]	6	GO:0030553;GO:0030552;GO:0000062;GO:0043531;GO:0005524;GO:0005525	127	A0A7M3QSW9;A0A7M3RB15;A0A7M3Q8V0;A0A7M3Q057;A0A7M3R251;A0A7M3PRQ6;A0A7M3VKB9;A0A7M3RBU9;A0A7M3QKT1;A0A7M3QGF6;A0A7M3R3J1;A0A7M3Q6R3;A0A7M3QWL1;A0A7M3QXV6;A0A7M3RR24;A0A7M3QP24;A0A7M3QL54;A0A7M3QS31;A0A7M3RV54;A0A7M3PTW6;A0A7M3RVI8;A0A7M3QBB6;A0A7M3QVA0;A0A7M3QPJ6;A0A7M3R0Q2;A0A7M3R8I3;A0A7M3RC27;A0A7M3Q5Y5;A0A7M3Q5Y6;A0A7M3RAQ3;A0A7M3Q7B7;A0A7M3RZ12;A0A7M3QTE0;A0A7M3R009;A0A7M3QJR8;A0A7M3Q5J2;A0A…	A0A7M3QSW9(GO:0005524);A0A7M3RB15(GO:0005524);A0A7M3Q8V0(GO:0005524);A0A7M3Q057(GO:0005524);A0A7M3R251(GO:0005524);A0A7M3PRQ6(GO:0005524);A0A7M3VKB9(GO:0005524);A0A7M3RBU9(GO:0005524);A0A7M3QKT1(GO:0005525);A0A7M3QGF6(GO:0005524);A0A7M3R3J1(GO:0005524);A0A7M3Q6R3(GO:0005524);A0A7M3QWL1(GO:0005525);A0A7M3QXV6(GO:0005524);A0A7M3RR24(GO:0005524);A0A7M3QP24(GO:0005524);A0A7M3QL54(GO:0005524);A0A7M3QS…
GO:0030426	4	4	growth cone	cellular_component	The migrating motile tip of a growing neuron projection, where actin accumulates, and the actin cytoskeleton is the most dynamic. [GOC:aruk, GOC:bc, ISBN:0815316194, PMID:10082468]	1	GO:0030426	1	A0A7M3RBW3	A0A7M3RBW3(GO:0030426)
GO:0051656	4	5	establishment of organelle localization	biological_process	The directed movement of an organelle to a specific location. [GOC:ai]	3	GO:0000132;GO:0000055;GO:0000056	2	A0A7M3RWA2;A0A7M3REM3	A0A7M3RWA2(GO:0000055;GO:0000056);A0A7M3REM3(GO:0000132)
GO:0006970	4	4	response to osmotic stress	biological_process	Any process that results in a change in state or activity of a cell or an organism (in terms of movement, secretion, enzyme production, gene expression, etc.) as a result of a stimulus indicating an increase or decrease in the concentration of solutes outside the organism or cell. [GOC:jl]	1	GO:0071477	1	A0A7M3PS43	A0A7M3PS43(GO:0071477)
GO:0006979	4	4	response to oxidative stress	biological_process	Any process that results in a change in state or activity of a cell or an organism (in terms of movement, secretion, enzyme production, gene expression, etc.) as a result of oxidative stress, a state often resulting from exposure to high levels of reactive oxygen species, e.g. superoxide anions, hydrogen peroxide (H2O2), and hydroxyl radicals. [GOC:jl, PMID:12115731]	1	GO:0034599	1	A0A7M3RKP1	A0A7M3RKP1(GO:0034599)
GO:0016607	4	4	nuclear speck	cellular_component	A discrete extra-nucleolar subnuclear domain, 20-50 in number, in which splicing factors are seen to be localized by immunofluorescence microscopy. [http://www.cellnucleus.com/]	1	GO:0016607	1	A0A7M3R3W1	A0A7M3R3W1(GO:0016607)
GO:0022900	4	5	electron transport chain	biological_process	A process in which a series of electron carriers operate together to transfer electrons from donors to any of several different terminal electron acceptors to generate a transmembrane electrochemical gradient. [GOC:mtg_electron_transport]	2	GO:0022900;GO:0022904	3	A0A7M3RVH1;A0A7M3Q7F7;A0A7M3QZ06	A0A7M3RVH1(GO:0022904);A0A7M3Q7F7(GO:0022900);A0A7M3QZ06(GO:0022900)
GO:0048518	4	4	positive regulation of biological process	biological_process	Any process that activates or increases the frequency, rate or extent of a biological process. Biological processes are regulated by many means; examples include the control of gene expression, protein modification or interaction with a protein or substrate molecule. [GOC:jid]	13	GO:0045905;GO:2000601;GO:0032436;GO:0045901;GO:0045903;GO:1901671;GO:1902553;GO:0045944;GO:0034314;GO:0034199;GO:1903373;GO:0001819;GO:0002223	9	A0A7M3RI74;A0A7M3RPJ5;A0A7M3R5S0;A0A7M3RUY2;A0A7M3QUY0;A0A7M3PWZ1;A0A7M3QAU7;A0A7M3QRP4;A0A7M3PZD4	A0A7M3RI74(GO:0032436);A0A7M3RPJ5(GO:0045903);A0A7M3R5S0(GO:0034314);A0A7M3RUY2(GO:2000601;GO:0045944);A0A7M3QUY0(GO:0045905;GO:0045901);A0A7M3PWZ1(GO:0034199;GO:0002223);A0A7M3QAU7(GO:1901671;GO:1902553);A0A7M3QRP4(GO:0001819);A0A7M3PZD4(GO:1903373)
GO:0048519	4	4	negative regulation of biological process	biological_process	Any process that stops, prevents, or reduces the frequency, rate or extent of a biological process. Biological processes are regulated by many means; examples include the control of gene expression, protein modification or interaction with a protein or substrate molecule. [GOC:jid]	18	GO:1905775;GO:0090090;GO:0033119;GO:0150013;GO:0002862;GO:1900364;GO:0051283;GO:0051016;GO:1903526;GO:0000956;GO:2000402;GO:0043066;GO:0045892;GO:0031047;GO:0017148;GO:0032515;GO:0051693;GO:0000184	25	A0A7M3PR87;A0A7M3Q8V0;A0A7M3QB00;A0A7M3QUN2;A0A7M3QRP4;A0A7M3R1Y1;A0A7M3VJQ1;A0A7M3Q4R3;A0A7M3RH32;A0A7M3Q6C3;A0A7M3R4J2;A0A7M3QRH8;A0A7M3PY24;A0A7M3R3P4;A0A7M3PTD7;A0A7M3Q5Q9;A0A7M3RAK9;A0A7M3RUY2;A0A7M3Q1K6;A0A7M3RCM4;A0A7M3PWZ1;I6SPE7;A0A7M3R865;A0A7M3QV85;A0A7M3PRF1	A0A7M3PR87(GO:0051283);A0A7M3Q8V0(GO:1905775);A0A7M3QB00(GO:0000184);A0A7M3QUN2(GO:0031047);A0A7M3QRP4(GO:0043066;GO:0017148);A0A7M3R1Y1(GO:0000956);A0A7M3VJQ1(GO:0031047);A0A7M3Q4R3(GO:1900364);A0A7M3RH32(GO:0045892);A0A7M3Q6C3(GO:0000184);A0A7M3R4J2(GO:0031047);A0A7M3QRH8(GO:0045892);A0A7M3PY24(GO:0000184);A0A7M3R3P4(GO:0150013;GO:0090090);A0A7M3PTD7(GO:0032515);A0A7M3Q5Q9(GO:0031047);A0A7M3RAK…
GO:0140457	4	4	protein demethylase activity	molecular_function	Catalysis of the removal of a methyl group from a protein. [PMID:24498420]	1	GO:0034647	1	A0A7M3PV22	A0A7M3PV22(GO:0034647)
GO:0000226	4	7	microtubule cytoskeleton organization	biological_process	A process that is carried out at the cellular level which results in the assembly, arrangement of constituent parts, or disassembly of cytoskeletal structures comprising microtubules and their associated proteins. [GOC:mah]	4	GO:1903562;GO:0001578;GO:0000226;GO:0000132	6	A0A7M3QRP4;A0A7M3REM3;A0A7M3RHV1;A0A7M3Q5J2;A0A7M3R9W4;A0A7M3R3P4	A0A7M3QRP4(GO:0000226);A0A7M3REM3(GO:0000132);A0A7M3RHV1(GO:0001578;GO:0000226);A0A7M3Q5J2(GO:0000226);A0A7M3R9W4(GO:0000226);A0A7M3R3P4(GO:1903562)
GO:0016854	4	4	racemase and epimerase activity	molecular_function	Catalysis of a reaction that alters the configuration of one or more chiral centers in a molecule. [GOC:mah, ISBN:0198506732]	2	GO:0003978;GO:0003974	1	A0A7M3QLZ5	A0A7M3QLZ5(GO:0003978;GO:0003974)
GO:0016859	4	4	cis-trans isomerase activity	molecular_function	Catalysis of a reaction that interconverts cis and trans isomers. Atoms or groups are termed cis or trans to one another when they lie respectively on the same or on opposite sides of a reference plane identifiable as common among stereoisomers. [GOC:mah, ISBN:0198506732]	1	GO:0003755	3	A0A7M3RU84;A0A7M3PT42;A0A7M3PTY2	A0A7M3RU84(GO:0003755);A0A7M3PT42(GO:0003755);A0A7M3PTY2(GO:0003755)
GO:0044093	4	4	positive regulation of molecular function	biological_process	Any process that activates or increases the rate or extent of a molecular function, an elemental biological activity occurring at the molecular level, such as catalysis or binding. [GO:jl]	5	GO:1901671;GO:1902553;GO:0051351;GO:0034199;GO:2000582	4	A0A7M3PWZ1;A0A7M3PU53;A0A7M3QDK6;A0A7M3QAU7	A0A7M3PWZ1(GO:0034199);A0A7M3PU53(GO:0051351);A0A7M3QDK6(GO:2000582);A0A7M3QAU7(GO:1901671;GO:1902553)
GO:0044092	4	4	negative regulation of molecular function	biological_process	Any process that stops or reduces the rate or extent of a molecular function, an elemental biological activity occurring at the molecular level, such as catalysis or binding. [GO:jl]	2	GO:1905775;GO:0032515	2	A0A7M3Q8V0;A0A7M3PTD7	A0A7M3Q8V0(GO:1905775);A0A7M3PTD7(GO:0032515)
GO:0006725	4	4	cellular aromatic compound metabolic process	biological_process	The chemical reactions and pathways involving aromatic compounds, any organic compound characterized by one or more planar rings, each of which contains conjugated double bonds and delocalized pi electrons, as carried out by individual cells. [GOC:ai, ISBN:0198506732]	51	GO:0006435;GO:0006048;GO:0000184;GO:0030422;GO:0051103;GO:0009435;GO:0031054;GO:0043631;GO:0001522;GO:0006096;GO:0000723;GO:0006303;GO:0006265;GO:0006228;GO:0009116;GO:0000956;GO:0001682;GO:0006241;GO:0006364;GO:0006368;GO:0006177;GO:0046033;GO:0008380;GO:0006172;GO:0006166;GO:0006729;GO:0006427;GO:0006284;GO:0006281;GO:0006086;GO:0031123;GO:0006289;GO:0000462;GO:0009264;GO:0006183;GO:0002098;GO:…	85	A0A7M3QNT9;A0A7M3QV73;A0A7M3QRP4;A0A7M3Q8V0;A0A7M3R9C7;A0A7M3RJM5;A0A7M3QQM4;A0A7M3R449;A0A7M3R9H4;A0A7M3QB00;A0A7M3PRQ6;A0A7M3PTE1;A0A7M3QAD3;A0A7M3RCY2;A0A7M3R2P5;A0A7M3RLI4;A0A7M3QIF8;A0A7M3PWT4;A0A7M3R3J1;A0A7M3QIW6;A0A7M3R1Y1;A0A7M3RXN7;A0A7M3R549;A0A7M3QZI2;A0A7M3R4S9;A0A7M3PS32;A0A7M3PVG1;A0A7M3RBB7;A0A7M3QXV6;A0A7M3QP24;A0A7M3Q6C3;A0A7M3Q2J3;A0A7M3QKE8;A0A7M3QPF7;A0A7M3Q5V1;A0A7M3Q0Q6;A0A…	A0A7M3QNT9(GO:0032264;GO:0006166);A0A7M3QV73(GO:0000398);A0A7M3QRP4(GO:0006096);A0A7M3Q8V0(GO:0006270);A0A7M3R9C7(GO:0006396);A0A7M3RJM5(GO:0006284);A0A7M3QQM4(GO:0000012);A0A7M3R449(GO:0000398);A0A7M3R9H4(GO:0006351);A0A7M3QB00(GO:0000184);A0A7M3PRQ6(GO:0031123;GO:0043631;GO:0006397);A0A7M3PTE1(GO:0006096);A0A7M3QAD3(GO:0006281);A0A7M3RCY2(GO:0006368);A0A7M3R2P5(GO:0006396);A0A7M3RLI4(GO:0006364…
GO:0055082	4	6	cellular chemical homeostasis	biological_process	Any biological process involved in the maintenance of an internal steady state of a chemical at the level of the cell. [GOC:isa_complete, GOC:jid]	6	GO:0006879;GO:0006878;GO:0051480;GO:0006874;GO:0001678;GO:0051560	6	A0A7M3PR87;A0A7M3QVA0;A0A7M3R9C7;A0A7M3QTE4;A0A7M3QE67;A0A7M3RK49	A0A7M3PR87(GO:0051560);A0A7M3QVA0(GO:0001678);A0A7M3R9C7(GO:0006874);A0A7M3QTE4(GO:0006879);A0A7M3QE67(GO:0051480;GO:0006874);A0A7M3RK49(GO:0006878)
GO:0070840	4	4	dynein complex binding	molecular_function	Interacting selectively and non-covalently with a dynein complex, a protein complex that contains two or three dynein heavy chains and several light chains, and has microtubule motor activity. [GOC:bf, GOC:BHF, GOC:mah]	1	GO:0070840	1	A0A7M3REM3	A0A7M3REM3(GO:0070840)
GO:0055086	4	6	nucleobase-containing small molecule metabolic process	biological_process	The cellular chemical reactions and pathways involving a nucleobase-containing small molecule: a nucleobase, a nucleoside, or a nucleotide. [GOC:vw]	18	GO:0006048;GO:0044211;GO:0009190;GO:0006228;GO:0044206;GO:0033512;GO:0006086;GO:0046033;GO:0006166;GO:0006183;GO:0009435;GO:0006241;GO:0009264;GO:0032264;GO:0006177;GO:0006096;GO:0006172;GO:0009116	21	A0A7M3VJT9;A0A7M3QNT9;A0A7M3RX23;A0A7M3RLL8;A0A7M3QRP4;A0A7M3Q5Y6;A0A7M3QAB2;A0A7M3QKE8;A0A7M3RBB7;A0A7M3PSD4;A0A7M3QVU7;A0A7M3QVA0;A0A7M3PTE1;A0A7M3Q0Q7;A0A7M3QM78;A0A7M3QVX4;A0A7M3QIC3;A0A7M3QB37;A0A7M3RBN5;A0A7M3QIF8;A0A7M3PWT4	A0A7M3VJT9(GO:0006096);A0A7M3QNT9(GO:0032264;GO:0006166);A0A7M3RX23(GO:0006228;GO:0006241;GO:0006183);A0A7M3RLL8(GO:0033512);A0A7M3QRP4(GO:0006096);A0A7M3Q5Y6(GO:0046033;GO:0006172);A0A7M3QAB2(GO:0006096);A0A7M3QKE8(GO:0006177);A0A7M3RBB7(GO:0009116);A0A7M3PSD4(GO:0006096);A0A7M3QVU7(GO:0006096);A0A7M3QVA0(GO:0006096);A0A7M3PTE1(GO:0006096);A0A7M3Q0Q7(GO:0009190);A0A7M3QM78(GO:0009264);A0A7M3QVX4…
GO:0098590	4	4	plasma membrane region	cellular_component	A membrane that is a (regional) part of the plasma membrane. [GOC:dos]	3	GO:0016324;GO:0032154;GO:0005905	3	A0A7M3R3P4;A0A7M3QKT1;A0A7M3Q8M9	A0A7M3R3P4(GO:0032154);A0A7M3QKT1(GO:0016324);A0A7M3Q8M9(GO:0005905)
GO:0097747	4	6	RNA polymerase activity	molecular_function	Catalysis of the reaction: nucleoside triphosphate + RNA(n) = diphosphate + RNA(n+1); the synthesis of RNA from ribonucleotide triphosphates in the presence of a nucleic acid template. [GOC:pf]	1	GO:0003899	1	A0A7M3R4S9	A0A7M3R4S9(GO:0003899)
GO:0031647	4	4	regulation of protein stability	biological_process	Any process that affects the structure and integrity of a protein, altering the likelihood of its degradation or aggregation. [GOC:dph, GOC:mah, GOC:tb]	1	GO:0050821	2	A0A7M3PXI8;A0A7M3QRP4	A0A7M3PXI8(GO:0050821);A0A7M3QRP4(GO:0050821)
GO:0043545	4	6	molybdopterin cofactor metabolic process	biological_process	The chemical reactions and pathways involving the molybdopterin cofactor (Moco), essential for the catalytic activity of some enzymes, e.g. sulfite oxidase, xanthine dehydrogenase, and aldehyde oxidase. The cofactor consists of a mononuclear molybdenum (Mo-molybdopterin) or tungsten ion (W-molybdopterin) coordinated by one or two molybdopterin ligands. [ISSN:09498257]	2	GO:0006777;GO:0032324	1	A0A7M3QVD5	A0A7M3QVD5(GO:0006777;GO:0032324)
GO:0043094	4	4	cellular metabolic compound salvage	biological_process	Any process which produces a useful metabolic compound from derivatives of it without de novo synthesis, as carried out by individual cells. [GOC:mlg]	4	GO:0044211;GO:0032264;GO:0044206;GO:0006166	3	A0A7M3QVX4;A0A7M3QNT9;A0A7M3QB37	A0A7M3QVX4(GO:0032264);A0A7M3QNT9(GO:0032264;GO:0006166);A0A7M3QB37(GO:0044211;GO:0044206)
GO:0016684	4	4	oxidoreductase activity, acting on peroxide as acceptor	molecular_function	Catalysis of an oxidation-reduction (redox) reaction in which the peroxide group acts as a hydrogen or electron acceptor. [GOC:ai]	2	GO:0004601;GO:0051920	2	A0A7M3R787;A0A7M3QZR1	A0A7M3R787(GO:0004601;GO:0051920);A0A7M3QZR1(GO:0004601)
GO:0016772	4	4	transferase activity, transferring phosphorus-containing groups	molecular_function	Catalysis of the transfer of a phosphorus-containing group from one compound (donor) to another (acceptor). [GOC:jl, ISBN:0198506732]	45	GO:0008865;GO:0004017;GO:0001729;GO:0004693;GO:0004698;GO:0004692;GO:0003872;GO:0003873;GO:0004691;GO:0004605;GO:0004675;GO:0033857;GO:0000827;GO:0004340;GO:0004652;GO:0003887;GO:0004674;GO:0004714;GO:0004715;GO:0004712;GO:0004713;GO:0004672;GO:0004143;GO:0003951;GO:0004484;GO:0061598;GO:0016301;GO:0102092;GO:0004127;GO:0019158;GO:0004849;GO:0052723;GO:0052724;GO:0004370;GO:0016779;GO:0000832;GO:…	72	A0A7M3Q5F8;A0A7M3RWB1;A0A7M3Q600;A0A7M3QVD5;A0A7M3RB15;A0A7M3QZ05;A0A7M3QL88;A0A7M3Q6H3;A0A7M3QBG1;A0A7M3PRQ6;A0A7M3QPM6;A0A7M3QLW4;A0A7M3QG71;A0A7M3PYY1;A0A7M3QTU0;A0A7M3QAJ6;A0A7M3RV92;A0A7M3QGF6;A0A7M3RPA2;A0A7M3R8T8;A0A7M3Q6R3;A0A7M3Q6P0;A0A7M3QNN8;A0A7M3QXT7;A0A7M3PUE0;A0A7M3QAK6;A0A7M3QFB3;A0A7M3QVG2;A0A7M3RR24;A0A7M3Q1H2;A0A7M3PW52;A0A7M3PS15;A0A7M3QL54;A0A7M3QS50;A0A7M3RAQ1;A0A7M3QNY0;A0A…	A0A7M3Q5F8(GO:0001729;GO:0003951);A0A7M3RWB1(GO:0004370);A0A7M3Q600(GO:0004672);A0A7M3QVD5(GO:0061598);A0A7M3RB15(GO:0004672);A0A7M3QZ05(GO:0004675);A0A7M3QL88(GO:0004674);A0A7M3Q6H3(GO:0003872);A0A7M3QBG1(GO:0102092;GO:0033857;GO:0000832;GO:0000827;GO:0000829;GO:0052723;GO:0052724);A0A7M3PRQ6(GO:0004652);A0A7M3QPM6(GO:0004693);A0A7M3QLW4(GO:0016301;GO:0004672);A0A7M3QG71(GO:0003887);A0A7M3PYY1(G…
GO:0008173	4	6	RNA methyltransferase activity	molecular_function	Catalysis of the transfer of a methyl group from a donor to a nucleoside residue in an RNA molecule. [GOC:mah]	1	GO:0004482	1	A0A7M3RT35	A0A7M3RT35(GO:0004482)
GO:0070628	4	4	proteasome binding	molecular_function	Interacting selectively and non-covalently with a proteasome, a large multisubunit protein complex that catalyzes protein degradation. [GOC:mah]	1	GO:0070628	1	A0A7M3PS32	A0A7M3PS32(GO:0070628)
GO:0048468	4	4	cell development	biological_process	The process whose specific outcome is the progression of the cell over time, from its formation to the mature structure. Cell development does not include the steps involved in committing a cell to a specific fate. [GOC:go_curators]	1	GO:0055001	1	A0A7M3RCM4	A0A7M3RCM4(GO:0055001)
GO:0019842	4	4	vitamin binding	molecular_function	Interacting selectively and non-covalently with a vitamin, one of a number of unrelated organic substances that occur in many foods in small amounts and that are necessary in trace amounts for the normal metabolic functioning of the body. [GOC:ai]	2	GO:0031418;GO:0030170	5	A0A7M3QHF8;A0A7M3RN59;A0A7M3PWY1;A0A7M3RD51;A0A7M3QWZ0	A0A7M3QHF8(GO:0030170);A0A7M3RN59(GO:0031418);A0A7M3PWY1(GO:0030170);A0A7M3RD51(GO:0030170);A0A7M3QWZ0(GO:0030170)
GO:0019104	4	6	DNA N-glycosylase activity	molecular_function	Catalysis of the removal of damaged bases by cleaving the N-C1' glycosidic bond between the target damaged DNA base and the deoxyribose sugar. The reaction releases a free base and leaves an apurinic/apyrimidinic (AP) site. [GOC:elh, PMID:11554296]	1	GO:0004844	1	A0A7M3RJM5	A0A7M3RJM5(GO:0004844)
GO:0003013	4	4	circulatory system process	biological_process	A organ system process carried out by any of the organs or tissues of the circulatory system. The circulatory system is an organ system that moves extracellular fluids to and from tissue within a multicellular organism. [GOC:mtg_cardio]	1	GO:0060047	1	A0A7M3RJW6	A0A7M3RJW6(GO:0060047)
GO:0003014	4	4	renal system process	biological_process	A organ system process carried out by any of the organs or tissues of the renal system. The renal system maintains fluid balance, and contributes to electrolyte balance, acid/base balance, and disposal of nitrogenous waste products. In humans, the renal system comprises a pair of kidneys, a pair of ureters, urinary bladder, urethra, sphincter muscle and associated blood vessels; in other species,…	1	GO:0003091	1	A0A7M3PWZ1	A0A7M3PWZ1(GO:0003091)
GO:0030968	4	6	endoplasmic reticulum unfolded protein response	biological_process	The series of molecular signals generated as a consequence of the presence of unfolded proteins in the endoplasmic reticulum (ER) or other ER-related stress; results in changes in the regulation of transcription and translation. [GOC:mah, PMID:12042763]	1	GO:0030968	1	A0A7M3R747	A0A7M3R747(GO:0030968)
GO:0002764	4	6	immune response-regulating signaling pathway	biological_process	The cascade of processes by which a signal interacts with a receptor, causing a change in the level or activity of a second messenger or other downstream target, and ultimately leading to the activation, perpetuation, or inhibition of an immune response. [GOC:add, ISBN:0781735149, PMID:15771571]	1	GO:0002223	1	A0A7M3PWZ1	A0A7M3PWZ1(GO:0002223)
GO:0009888	4	4	tissue development	biological_process	The process whose specific outcome is the progression of a tissue over time, from its formation to the mature structure. [ISBN:0471245208]	1	GO:0061053	1	A0A7M3Q3B3	A0A7M3Q3B3(GO:0061053)
GO:0061608	4	4	nuclear import signal receptor activity	molecular_function	Combining with a nuclear import signal (NIS) on a cargo to be transported, to mediate transport of the cargo through the nuclear pore, from the cytoplasm to the nuclear lumen. The cargo can be either a RNA or a protein. [GOC:dph, GOC:pg, GOC:vw, PMID:28713609, Wikipedia:Nuclear_transport]	1	GO:0061608	1	A0A7M3PW82	A0A7M3PW82(GO:0061608)
GO:0098805	4	4	whole membrane	cellular_component	Any lipid bilayer that completely encloses some structure, and all the proteins embedded in it or attached to it. Examples include the plasma membrane and most organelle membranes. [GOC:dos]	5	GO:0034045;GO:0030658;GO:0005741;GO:0000421;GO:0030663	8	A0A7M3Q2S9;A0A7M3QXY7;A0A7M3PUH4;A0A7M3Q224;A0A7M3QZ06;A0A7M3RXW6;A0A7M3RH19;A0A7M3PX24	A0A7M3Q2S9(GO:0000421);A0A7M3QXY7(GO:0005741);A0A7M3PUH4(GO:0034045);A0A7M3Q224(GO:0000421);A0A7M3QZ06(GO:0030658);A0A7M3RXW6(GO:0005741);A0A7M3RH19(GO:0005741);A0A7M3PX24(GO:0030663)
GO:0098803	4	4	respiratory chain complex	cellular_component	Any protein complex that is part of a respiratory chain. [GOC:dos]	1	GO:0045281	1	A0A7M3R7W7	A0A7M3R7W7(GO:0045281)
GO:0098802	4	5	plasma membrane signaling receptor complex	cellular_component	Any protein complex that is part of the plasma membrane and which functions as a signaling receptor. [GOC:dos]	1	GO:0008305	1	A0A7M3PRD8	A0A7M3PRD8(GO:0008305)
GO:0009725	4	5	response to hormone	biological_process	Any process that results in a change in state or activity of a cell or an organism (in terms of movement, secretion, enzyme production, gene expression, etc.) as a result of a hormone stimulus. [GOC:jl]	1	GO:0071377	1	A0A7M3PWZ1	A0A7M3PWZ1(GO:0071377)
GO:0023051	4	4	regulation of signaling	biological_process	Any process that modulates the frequency, rate or extent of a signaling process. [GOC:mtg_signal]	6	GO:0090090;GO:0051056;GO:0009966;GO:2000659;GO:0032012;GO:0043408	7	A0A7M3RKP1;A0A7M3RDC8;A0A7M3PVV5;A0A7M3RQP7;A0A7M3QXG8;A0A7M3R2B2;A0A7M3R3P4	A0A7M3RKP1(GO:2000659;GO:0043408);A0A7M3RDC8(GO:0051056);A0A7M3PVV5(GO:0032012);A0A7M3RQP7(GO:0051056);A0A7M3QXG8(GO:0009966);A0A7M3R2B2(GO:0032012);A0A7M3R3P4(GO:0090090)
GO:0051018	4	4	protein kinase A binding	molecular_function	Interacting selectively and non-covalently with any subunit of protein kinase A. [GOC:ai]	1	GO:0034237	1	A0A7M3PWZ1	A0A7M3PWZ1(GO:0034237)
GO:0051015	4	6	actin filament binding	molecular_function	Interacting selectively and non-covalently with an actin filament, also known as F-actin, a helical filamentous polymer of globular G-actin subunits. [ISBN:0198506732]	1	GO:0051015	11	A0A7M3PR87;A0A7M3R5S0;A0A7M3RF81;A0A7M3QRD3;A0A7M3PVQ4;A0A7M3R5K2;A0A7M3VJA6;A0A7M3PYL6;A0A7M3RIL1;A0A7M3RAZ0;A0A7M3RV54	A0A7M3PR87(GO:0051015);A0A7M3R5S0(GO:0051015);A0A7M3RF81(GO:0051015);A0A7M3QRD3(GO:0051015);A0A7M3PVQ4(GO:0051015);A0A7M3R5K2(GO:0051015);A0A7M3VJA6(GO:0051015);A0A7M3PYL6(GO:0051015);A0A7M3RIL1(GO:0051015);A0A7M3RAZ0(GO:0051015);A0A7M3RV54(GO:0051015)
GO:0051014	4	4	actin filament severing	biological_process	The process in which an actin filament is broken down into smaller filaments. [GOC:ai, PMID:14657234]	1	GO:0051014	1	A0A7M3RF81	A0A7M3RF81(GO:0051014)
GO:0016638	4	4	oxidoreductase activity, acting on the CH-NH2 group of donors	molecular_function	Catalysis of an oxidation-reduction (redox) reaction in which a CH-NH2 group acts as a hydrogen or electron donor and reduces a hydrogen or electron acceptor. [GOC:ai]	2	GO:0004354;GO:0004352	1	A0A7M3Q813	A0A7M3Q813(GO:0004354;GO:0004352)
GO:0006575	4	5	cellular modified amino acid metabolic process	biological_process	The chemical reactions and pathways involving compounds derived from amino acids, organic acids containing one or more amino substituents. [GOC:ai]	2	GO:0006658;GO:0006749	3	A0A7M3QX82;A0A7M3QSY8;A0A7M3QRZ3	A0A7M3QX82(GO:0006658);A0A7M3QSY8(GO:0006749);A0A7M3QRZ3(GO:0006658)
GO:0007186	4	6	G protein-coupled receptor signaling pathway	biological_process	A series of molecular signals that proceeds with an activated receptor promoting the exchange of GDP for GTP on the alpha-subunit of an associated heterotrimeric G-protein complex. The GTP-bound activated alpha-G-protein then dissociates from the beta- and gamma-subunits to further transmit the signal within the cell. The pathway begins with receptor-ligand interaction, or for basal GPCR signalin…	2	GO:0007205;GO:0007186	2	A0A7M3PS19;A0A7M3QL54	A0A7M3PS19(GO:0007186);A0A7M3QL54(GO:0007205)
GO:0043168	4	4	anion binding	molecular_function	Interacting selectively and non-covalently with anions, charged atoms or groups of atoms with a net negative charge. [GOC:jl]	16	GO:0030553;GO:0030552;GO:0050660;GO:0043531;GO:0031418;GO:0035091;GO:0035374;GO:0005543;GO:0005544;GO:0005545;GO:0000062;GO:0030170;GO:0070403;GO:0001786;GO:0005524;GO:0005525	143	A0A7M3QSW9;A0A7M3RD51;A0A7M3RB15;A0A7M3Q8V0;A0A7M3Q057;A0A7M3R251;A0A7M3PRQ6;A0A7M3VKB9;A0A7M3RBU9;A0A7M3QKT1;A0A7M3QGF6;A0A7M3R3J1;A0A7M3Q6R3;A0A7M3Q1H2;A0A7M3QWL1;A0A7M3QXV6;A0A7M3RR24;A0A7M3QP24;A0A7M3QL54;A0A7M3QS31;A0A7M3RV54;A0A7M3PTW5;A0A7M3PTW6;A0A7M3RVI8;A0A7M3QBB6;A0A7M3QVA0;A0A7M3QPJ6;A0A7M3R0Q2;A0A7M3R8I3;A0A7M3RC27;A0A7M3Q5Y5;A0A7M3Q5Y6;A0A7M3RAQ3;A0A7M3Q7B7;A0A7M3Q4S7;A0A7M3QTE0;A0A…	A0A7M3QSW9(GO:0005524);A0A7M3RD51(GO:0030170);A0A7M3RB15(GO:0005524);A0A7M3Q8V0(GO:0005524);A0A7M3Q057(GO:0005524);A0A7M3R251(GO:0005524);A0A7M3PRQ6(GO:0005524);A0A7M3VKB9(GO:0005524);A0A7M3RBU9(GO:0005524);A0A7M3QKT1(GO:0005525);A0A7M3QGF6(GO:0005524);A0A7M3R3J1(GO:0005524);A0A7M3Q6R3(GO:0005524);A0A7M3Q1H2(GO:0005524);A0A7M3QWL1(GO:0005525);A0A7M3QXV6(GO:0005524);A0A7M3RR24(GO:0005524);A0A7M3QP…
GO:0030117	4	4	membrane coat	cellular_component	Any of several different proteinaceous coats that can associate with membranes. Membrane coats include those formed by clathrin plus an adaptor complex, the COPI and COPII complexes, and possibly others. They are found associated with membranes on many vesicles as well as other membrane features such as pits and perhaps tubules. [GOC:mah]	5	GO:0030126;GO:0030132;GO:0030117;GO:0030127;GO:0030130	7	A0A7M3Q3B3;A0A7M3QGR3;A0A7M3RST2;A0A7M3QF72;A0A7M3QQS1;A0A7M3PZP8;A0A7M3PX24	A0A7M3Q3B3(GO:0030126);A0A7M3QGR3(GO:0030117);A0A7M3RST2(GO:0030130;GO:0030132);A0A7M3QF72(GO:0030126);A0A7M3QQS1(GO:0030127);A0A7M3PZP8(GO:0030126);A0A7M3PX24(GO:0030117)
GO:0030119	4	4	AP-type membrane coat adaptor complex	cellular_component	Any of several heterotetrameric complexes that link clathrin (or another coat-forming molecule, as hypothesized for AP-3 and AP-4) to a membrane surface; they are found on coated pits and coated vesicles, and mediate sorting of cargo proteins into vesicles. Each AP complex contains two large (a beta and one of either an alpha, gamma, delta, or epsilon) subunits (110-130 kDa), a medium (mu) subuni…	3	GO:0030122;GO:0030131;GO:0030121	2	A0A7M3QGR3;A0A7M3Q8M9	A0A7M3QGR3(GO:0030121);A0A7M3Q8M9(GO:0030131;GO:0030122)
GO:0007339	4	6	binding of sperm to zona pellucida	biological_process	The process in which the sperm binds to the zona pellucida glycoprotein layer of the egg. The process begins with the attachment of the sperm plasma membrane to the zona pellucida and includes attachment of the acrosome inner membrane to the zona pellucida after the acrosomal reaction takes place. [GOC:dph, ISBN:0878932437]	1	GO:0007339	1	A0A7M3RE99	A0A7M3RE99(GO:0007339)
GO:0030684	4	4	preribosome	cellular_component	Any complex of pre-rRNAs, ribosomal proteins, and associated proteins formed during ribosome biogenesis. [PMID:10567516]	1	GO:0032040	1	A0A7M3QNL4	A0A7M3QNL4(GO:0032040)
GO:0120025	4	4	plasma membrane bounded cell projection	cellular_component	A prolongation or process extending from a cell and that is bounded by plasma membrane, e.g. a cilium, lamellipodium, or axon. [GOC:krc]	5	GO:0031514;GO:0097730;GO:0001726;GO:0030027;GO:0005929	14	A0A7M3Q600;A0A7M3QJ85;A0A7M3RUY2;A0A7M3QYT7;A0A7M3R126;A0A7M3RGS7;A0A7M3QS31;A0A7M3VJA6;A0A7M3QDK6;A0A7M3PYL6;A0A7M3RLU8;A0A7M3RZ12;A0A7M3QFA6;A0A7M3Q927	A0A7M3Q600(GO:0005929);A0A7M3QJ85(GO:0031514;GO:0097730;GO:0005929);A0A7M3RUY2(GO:0030027);A0A7M3QYT7(GO:0001726);A0A7M3R126(GO:0031514);A0A7M3RGS7(GO:0031514);A0A7M3QS31(GO:0005929);A0A7M3VJA6(GO:0001726);A0A7M3QDK6(GO:0031514);A0A7M3PYL6(GO:0001726);A0A7M3RLU8(GO:0005929);A0A7M3RZ12(GO:0005929);A0A7M3QFA6(GO:0031514);A0A7M3Q927(GO:0031514)
GO:0006520	4	7	cellular amino acid metabolic process	biological_process	The chemical reactions and pathways involving amino acids, carboxylic acids containing one or more amino groups, as carried out by individual cells. [ISBN:0198506732]	7	GO:0006435;GO:0006427;GO:0006541;GO:0006520;GO:0033512;GO:0006542;GO:0055129	9	A0A7M3RLL8;A0A7M3VJ67;A0A7M3RFX8;A0A7M3QWZ0;A0A7M3VKB9;A0A7M3QKE8;A0A7M3Q813;A0A7M3PWT4;A0A7M3R3J1	A0A7M3RLL8(GO:0033512);A0A7M3VJ67(GO:0006427);A0A7M3RFX8(GO:0055129);A0A7M3QWZ0(GO:0055129);A0A7M3VKB9(GO:0006542);A0A7M3QKE8(GO:0006541);A0A7M3Q813(GO:0006520);A0A7M3PWT4(GO:0006541);A0A7M3R3J1(GO:0006435)
GO:0000278	4	4	mitotic cell cycle	biological_process	Progression through the phases of the mitotic cell cycle, the most common eukaryotic cell cycle, which canonically comprises four successive phases called G1, S, G2, and M and includes replication of the genome and the subsequent segregation of chromosomes into daughter cells. In some variant cell cycles nuclear replication or nuclear division may not be followed by cell division, or G1 and G2 ph…	1	GO:0000278	1	A0A7M3Q5J2	A0A7M3Q5J2(GO:0000278)
GO:0004383	4	5	guanylate cyclase activity	molecular_function	Catalysis of the reaction: GTP = 3',5'-cyclic GMP + diphosphate. [EC:4.6.1.2]	1	GO:0004383	1	A0A7M3QA68	A0A7M3QA68(GO:0004383)
GO:0010033	4	4	response to organic substance	biological_process	Any process that results in a change in state or activity of a cell or an organism (in terms of movement, secretion, enzyme production, gene expression, etc.) as a result of an organic substance stimulus. [GOC:sm, PMID:23356676]	6	GO:0071377;GO:0071346;GO:0071353;GO:0030433;GO:0033198;GO:0019236	7	A0A7M3QRP4;A0A7M3Q5J2;A0A7M3RFP8;A0A7M3R747;A0A7M3PWZ1;A0A7M3PS19;A0A7M3Q467	A0A7M3QRP4(GO:0071346);A0A7M3Q5J2(GO:0071353);A0A7M3RFP8(GO:0033198);A0A7M3R747(GO:0030433);A0A7M3PWZ1(GO:0071377);A0A7M3PS19(GO:0019236);A0A7M3Q467(GO:0030433)
GO:0006897	4	6	endocytosis	biological_process	A vesicle-mediated transport process in which cells take up external materials or membrane constituents by the invagination of a small region of the plasma membrane to form a new membrane-bounded vesicle. [GOC:mah, ISBN:0198506732, ISBN:0716731363]	2	GO:0006897;GO:0072583	3	A0A7M3QA17;A0A7M3Q8M9;A0A7M3QNH1	A0A7M3QA17(GO:0006897);A0A7M3Q8M9(GO:0006897;GO:0072583);A0A7M3QNH1(GO:0006897)
GO:0016885	4	4	ligase activity, forming carbon-carbon bonds	molecular_function	Catalysis of the joining of two molecules via a carbon-carbon bond, with the concomitant hydrolysis of the diphosphate bond in ATP or a similar triphosphate. [EC:6.4, GOC:jl, GOC:mah]	1	GO:0004658	1	A0A7M3RE77	A0A7M3RE77(GO:0004658)
GO:0099536	4	5	synaptic signaling	biological_process	Cell-cell signaling to, from or within a synapse. [GOC:dos]	1	GO:0007268	3	A0A7M3PWZ1;A0A7M3QHT8;A0A7M3QDE7	A0A7M3PWZ1(GO:0007268);A0A7M3QHT8(GO:0007268);A0A7M3QDE7(GO:0007268)
GO:0070419	4	4	nonhomologous end joining complex	cellular_component	A protein complex that plays a role in DNA double-strand break repair via nonhomologous end joining. Such complexes typically contain a specialized DNA ligase (e.g. Lig4 in eukaryotes) and one or more proteins that bind to DNA ends. [GOC:mah, PMID:17072889, PMID:17938628]	1	GO:0005958	1	A0A7M3PU53	A0A7M3PU53(GO:0005958)
GO:0044260	4	5	cellular macromolecule metabolic process	biological_process	The chemical reactions and pathways involving macromolecules, any molecule of high relative molecular mass, the structure of which essentially comprises the multiple repetition of units derived, actually or conceptually, from molecules of low relative molecular mass, as carried out by individual cells. [GOC:mah]	47	GO:0035518;GO:0018105;GO:0097198;GO:0020027;GO:0006470;GO:0035606;GO:0051103;GO:0006468;GO:0034983;GO:0000184;GO:0000209;GO:0000723;GO:0006303;GO:0045116;GO:0006486;GO:0015074;GO:0005980;GO:0043161;GO:0046777;GO:0016574;GO:0006260;GO:0016570;GO:0006506;GO:0002182;GO:0016579;GO:0032543;GO:0071596;GO:0006284;GO:0006281;GO:0006289;GO:0030433;GO:0016925;GO:0006310;GO:0070734;GO:0006265;GO:0005977;GO:…	76	A0A7M3QRP4;A0A7M3RD51;A0A7M3QDQ4;A0A7M3Q8V0;A0A7M3QAR8;A0A7M3RJM5;A0A7M3QQM4;A0A7M3R9H4;A0A7M3R747;A0A7M3QB00;A0A7M3QG71;A0A7M3RBW7;A0A7M3VJ67;A0A7M3RNE9;A0A7M3R5G1;A0A7M3RUZ6;A0A7M3QN49;A0A7M3RI74;A0A7M3RPJ5;A0A7M3QWR0;A0A7M3PV09;A0A7M3QL65;A0A7M3PS32;A0A7M3QJE6;A0A7M3RJC7;A0A7M3Q6C3;A0A7M3R7P7;A0A7M3R1Y1;A0A7M3R8A6;A0A7M3Q2J3;A0A7M3QAU7;A0A7M3QLG3;A0A7M3PX21;A0A7M3Q3P2;A0A7M3RBY7;A0A7M3RPN2;A0A…	A0A7M3QRP4(GO:0035606);A0A7M3RD51(GO:0005977);A0A7M3QDQ4(GO:0006412);A0A7M3Q8V0(GO:0006270);A0A7M3QAR8(GO:0071596);A0A7M3RJM5(GO:0006284);A0A7M3QQM4(GO:0000012);A0A7M3R9H4(GO:0006351);A0A7M3R747(GO:0030433);A0A7M3QB00(GO:0000184);A0A7M3QG71(GO:0006260);A0A7M3RBW7(GO:0002182);A0A7M3VJ67(GO:0032543);A0A7M3RNE9(GO:0006260);A0A7M3R5G1(GO:0006412);A0A7M3RUZ6(GO:0006281;GO:0006260);A0A7M3QN49(GO:007073…
GO:0035556	4	6	intracellular signal transduction	biological_process	The process in which a signal is passed on to downstream components within the cell, which become activated themselves to further propagate the signal and finally trigger a change in the function or state of the cell. [GOC:bf, GOC:jl, GOC:signaling, ISBN:3527303782]	4	GO:0035556;GO:0007264;GO:0048015;GO:0010737	22	A0A7M3PX17;A0A7M3S008;A0A7M3Q0W6;A0A7M3QWL1;A0A7M3QAK4;A0A7M3Q1H2;A0A7M3PS15;A0A7M3QL54;A0A7M3Q0Q7;A0A7M3PUD0;A0A7M3RYP0;A0A7M3RD65;A0A7M3RRN1;A0A7M3R8I3;A0A7M3QK45;A0A7M3QTE0;A0A7M3R009;A0A7M3R286;A0A7M3PWZ1;A0A7M3QDE7;A0A7M3R2P9;A0A7M3RNR9	A0A7M3PX17(GO:0035556);A0A7M3S008(GO:0007264);A0A7M3Q0W6(GO:0035556);A0A7M3QWL1(GO:0007264);A0A7M3QAK4(GO:0035556);A0A7M3Q1H2(GO:0035556);A0A7M3PS15(GO:0035556);A0A7M3QL54(GO:0035556);A0A7M3Q0Q7(GO:0035556);A0A7M3PUD0(GO:0035556);A0A7M3RYP0(GO:0035556);A0A7M3RD65(GO:0035556);A0A7M3RRN1(GO:0035556);A0A7M3R8I3(GO:0035556);A0A7M3QK45(GO:0035556);A0A7M3QTE0(GO:0035556);A0A7M3R009(GO:0035556);A0A7M3R2…
GO:0006757	4	12	ATP generation from ADP	biological_process	The process of introducing a phosphate group into ADP, adenosine diphosphate, to produce ATP. [GOC:ai]	1	GO:0006096	7	A0A7M3VJT9;A0A7M3QRP4;A0A7M3QAB2;A0A7M3QVA0;A0A7M3QVU7;A0A7M3PTE1;A0A7M3PSD4	A0A7M3VJT9(GO:0006096);A0A7M3QRP4(GO:0006096);A0A7M3QAB2(GO:0006096);A0A7M3QVA0(GO:0006096);A0A7M3QVU7(GO:0006096);A0A7M3PTE1(GO:0006096);A0A7M3PSD4(GO:0006096)
GO:0099081	4	4	supramolecular polymer	cellular_component	A polymeric supramolecular structure. [GOC:dos]	7	GO:0005881;GO:0032982;GO:0005828;GO:0030016;GO:0005882;GO:0005884;GO:0005874	29	A0A7M3PWK4;A0A7M3QVS9;A0A7M3Q057;A0A7M3RJM5;A0A7M3QGB7;A0A7M3RIL1;A0A7M3QV17;A0A7M3QE32;A0A7M3RBF8;A0A7M3QQF9;A0A7M3REM3;A0A7M3RV54;A0A7M3RYP0;A0A7M3RD79;A0A7M3QRD3;A0A7M3QBB6;A0A7M3QS31;A0A7M3QDK6;A0A7M3R9W4;A0A7M3RLU8;A0A7M3QPJ6;A0A7M3Q7R7;A0A7M3RAK9;A0A7M3RUY2;A0A7M3QKZ8;A0A7M3Q5J2;A0A7M3Q648;A0A7M3PW79;A0A7M3R3P4	A0A7M3PWK4(GO:0005828;GO:0005881);A0A7M3QVS9(GO:0032982);A0A7M3Q057(GO:0005874);A0A7M3RJM5(GO:0032982;GO:0005882);A0A7M3QGB7(GO:0005874);A0A7M3RIL1(GO:0030016);A0A7M3QV17(GO:0005874);A0A7M3QE32(GO:0005874);A0A7M3RBF8(GO:0005882;GO:0032982);A0A7M3QQF9(GO:0030016);A0A7M3REM3(GO:0005874);A0A7M3RV54(GO:0030016);A0A7M3RYP0(GO:0005874);A0A7M3RD79(GO:0005874);A0A7M3QRD3(GO:0005884);A0A7M3QBB6(GO:0005874…
GO:0016741	4	4	transferase activity, transferring one-carbon groups	molecular_function	Catalysis of the transfer of a one-carbon group from one compound (donor) to another (acceptor). [GOC:jl, ISBN:0198506732]	4	GO:0018024;GO:0004482;GO:0046975;GO:0008168	11	A0A7M3QN49;A0A7M3PX17;A0A7M3Q1C3;A0A7M3RT35;A0A7M3RRN1;A0A7M3QWK5;A0A7M3R456;A0A7M3PV22;A0A7M3QC51;A0A7M3RLZ4;A0A7M3Q7K5	A0A7M3QN49(GO:0018024;GO:0008168);A0A7M3PX17(GO:0018024;GO:0008168);A0A7M3Q1C3(GO:0046975);A0A7M3RT35(GO:0004482);A0A7M3RRN1(GO:0018024;GO:0008168);A0A7M3QWK5(GO:0008168);A0A7M3R456(GO:0008168);A0A7M3PV22(GO:0008168);A0A7M3QC51(GO:0018024);A0A7M3RLZ4(GO:0008168);A0A7M3Q7K5(GO:0008168)
GO:0016746	4	4	transferase activity, transferring acyl groups	molecular_function	Catalysis of the transfer of an acyl group from one compound (donor) to another (acceptor). [GOC:jl, ISBN:0198506732]	2	GO:0016746;GO:0016747	2	A0A7M3RWM3;A0A7M3RR62	A0A7M3RWM3(GO:0016746);A0A7M3RR62(GO:0016746;GO:0016747)
GO:0070279	4	5	vitamin B6 binding	molecular_function	Interacting selectively and non-covalently with any of the vitamin B6 compounds: pyridoxal, pyridoxamine and pyridoxine and the active form, pyridoxal phosphate. [GOC:mah]	1	GO:0030170	4	A0A7M3QHF8;A0A7M3PWY1;A0A7M3RD51;A0A7M3QWZ0	A0A7M3QHF8(GO:0030170);A0A7M3PWY1(GO:0030170);A0A7M3RD51(GO:0030170);A0A7M3QWZ0(GO:0030170)
GO:0015980	4	5	energy derivation by oxidation of organic compounds	biological_process	The chemical reactions and pathways by which a cell derives energy from organic compounds; results in the oxidation of the compounds from which energy is released. [GOC:mah]	4	GO:0005980;GO:0005978;GO:0009060;GO:0005977	6	A0A7M3RAJ3;A0A7M3RD51;A0A7M3QAU7;A0A7M3QZ56;A0A7M3QWR0;A0A7M3QIC0	A0A7M3RAJ3(GO:0005978);A0A7M3RD51(GO:0005977);A0A7M3QAU7(GO:0009060);A0A7M3QZ56(GO:0005978);A0A7M3QWR0(GO:0005977);A0A7M3QIC0(GO:0005980;GO:0005978)
GO:0044391	4	4	ribosomal subunit	cellular_component	Either of the two subunits of a ribosome: the ribosomal large subunit or the ribosomal small subunit. [GOC:jl]	4	GO:0015935;GO:0015934;GO:0022627;GO:0022625	7	A0A7M3RBK8;I6SPE7;A0A7M3QRE8;A0A7M3Q1R5;A0A7M3RBW7;A0A7M3RPJ5;A0A7M3RLT8	A0A7M3RBK8(GO:0022627);I6SPE7(GO:0022627);A0A7M3QRE8(GO:0015934);A0A7M3Q1R5(GO:0022627);A0A7M3RBW7(GO:0022625);A0A7M3RPJ5(GO:0015935;GO:0022627);A0A7M3RLT8(GO:0015935)
GO:0034377	4	8	plasma lipoprotein particle assembly	biological_process	The non-covalent aggregation and arrangement of proteins and lipids to form a plasma lipoprotein particle. [GOC:BHF, GOC:mah]	1	GO:0034380	1	A0A7M3PWZ1	A0A7M3PWZ1(GO:0034380)
GO:0071214	4	5	cellular response to abiotic stimulus	biological_process	Any process that results in a change in state or activity of a cell (in terms of movement, secretion, enzyme production, gene expression, etc.) as a result of an abiotic (non-living) stimulus. [GOC:mah]	1	GO:0071477	1	A0A7M3PS43	A0A7M3PS43(GO:0071477)
GO:1901576	4	4	organic substance biosynthetic process	biological_process	The chemical reactions and pathways resulting in the formation of an organic substance, any molecular entity containing carbon. [GOC:pr, GOC:TermGenie]	34	GO:0006633;GO:0006777;GO:0009435;GO:0055129;GO:0006542;GO:0042761;GO:0006094;GO:0006228;GO:0044206;GO:0016024;GO:0006729;GO:0006241;GO:0006260;GO:0006506;GO:0006368;GO:0009190;GO:0032543;GO:0006172;GO:0006166;GO:0030148;GO:0006086;GO:0006177;GO:0009264;GO:0006183;GO:0006048;GO:0044211;GO:0002182;GO:0005978;GO:0030497;GO:0032264;GO:0006351;GO:0032324;GO:0006414;GO:0006412	57	A0A7M3QNT9;A0A7M3QRP4;A0A7M3QVD5;A0A7M3QF25;A0A7M3R9H4;A0A7M3VKB9;A0A7M3QG71;A0A7M3RBW7;A0A7M3VJ67;A0A7M3RNE9;A0A7M3QB37;A0A7M3RUZ6;A0A7M3R8T8;A0A7M3RLT8;A0A7M3RPJ5;A0A7M3R4S9;A0A7M3QIF8;A0A7M3QXT7;A0A7M3Q1S6;A0A7M3PWT4;A0A7M3Q0Q7;A0A7M3RAJ3;A0A7M3QDF4;A0A7M3RBN5;A0A7M3R7P7;A0A7M3RE48;A0A7M3PWY3;A0A7M3RPN2;A0A7M3QDQ4;A0A7M3RTF3;A0A7M3QAD3;A0A7M3RFX8;A0A7M3QIC0;A0A7M3RBK8;A0A7M3R5G1;A0A7M3Q517;A0A…	A0A7M3QNT9(GO:0032264;GO:0006166);A0A7M3QRP4(GO:0006094);A0A7M3QVD5(GO:0006777;GO:0032324);A0A7M3QF25(GO:0006351);A0A7M3R9H4(GO:0006351);A0A7M3VKB9(GO:0006542);A0A7M3QG71(GO:0006260);A0A7M3RBW7(GO:0002182);A0A7M3VJ67(GO:0032543);A0A7M3RNE9(GO:0006260);A0A7M3QB37(GO:0044211;GO:0044206);A0A7M3RUZ6(GO:0006260);A0A7M3R8T8(GO:0016024);A0A7M3RLT8(GO:0006412);A0A7M3RPJ5(GO:0006412);A0A7M3R4S9(GO:0006351…
GO:0001217	4	4	DNA-binding transcription repressor activity	molecular_function	Interacting selectively and non-covalently with a specific DNA sequence in order to stop, prevent, or reduce the frequency, rate or extent of transcription by a RNA polymerase. [GOC:krc]	1	GO:0001227	1	A0A7M3RGI8	A0A7M3RGI8(GO:0001227)
GO:0000166	4	5	nucleotide binding	molecular_function	Interacting selectively and non-covalently with a nucleotide, any compound consisting of a nucleoside that is esterified with (ortho)phosphate or an oligophosphate at any hydroxyl group on the ribose or deoxyribose. [GOC:mah, ISBN:0198547684]	12	GO:0030553;GO:0030552;GO:0050661;GO:0050660;GO:0070403;GO:0051287;GO:0000062;GO:0000166;GO:0043531;GO:0000774;GO:0005524;GO:0005525	140	A0A7M3QSW9;A0A7M3QRP4;A0A7M3RB15;A0A7M3Q8V0;A0A7M3Q057;A0A7M3R251;A0A7M3PRQ6;A0A7M3VKB9;A0A7M3RBU9;A0A7M3QKT1;A0A7M3QGF6;A0A7M3R3J1;A0A7M3Q6R3;A0A7M3QWL1;A0A7M3QXV6;A0A7M3RR24;A0A7M3QP24;A0A7M3QL54;A0A7M3PVY9;A0A7M3QS31;A0A7M3RV54;A0A7M3PTW6;A0A7M3RVI8;A0A7M3QBB6;A0A7M3QVA0;A0A7M3QPJ6;A0A7M3R0Q2;A0A7M3R8I3;A0A7M3RC27;A0A7M3Q5Y5;A0A7M3Q5Y6;A0A7M3RAQ3;A0A7M3Q7B7;A0A7M3RZ12;A0A7M3QTE0;A0A7M3R009;A0A…	A0A7M3QSW9(GO:0005524);A0A7M3QRP4(GO:0051287;GO:0050661);A0A7M3RB15(GO:0005524);A0A7M3Q8V0(GO:0005524);A0A7M3Q057(GO:0005524);A0A7M3R251(GO:0005524);A0A7M3PRQ6(GO:0005524);A0A7M3VKB9(GO:0005524);A0A7M3RBU9(GO:0005524);A0A7M3QKT1(GO:0005525);A0A7M3QGF6(GO:0005524);A0A7M3R3J1(GO:0005524);A0A7M3Q6R3(GO:0005524);A0A7M3QWL1(GO:0005525);A0A7M3QXV6(GO:0005524);A0A7M3RR24(GO:0005524);A0A7M3QP24(GO:000552…
GO:0051536	4	4	iron-sulfur cluster binding	molecular_function	Interacting selectively and non-covalently with an iron-sulfur cluster, a combination of iron and sulfur atoms. [GOC:ai]	2	GO:0051536;GO:0051539	4	A0A7M3PV18;A0A7M3RGP9;A0A7M3QTE4;A0A7M3QG71	A0A7M3PV18(GO:0051539);A0A7M3RGP9(GO:0051539);A0A7M3QTE4(GO:0051536);A0A7M3QG71(GO:0051539)
GO:0097190	4	6	apoptotic signaling pathway	biological_process	A series of molecular signals which triggers the apoptotic death of a cell. The pathway starts with reception of a signal, and ends when the execution phase of apoptosis is triggered. [GOC:mtg_apoptosis]	1	GO:0097190	1	A0A7M3PR87	A0A7M3PR87(GO:0097190)
GO:0006810	4	4	transport	biological_process	The directed movement of substances (such as macromolecules, small molecules, ions) or cellular components (such as complexes and organelles) into, out of or within a cell, or between cells, or within a multicellular organism by means of some agent such as a transporter, pore or motor protein. [GOC:dos, GOC:dph, GOC:jl, GOC:mah]	30	GO:0006614;GO:0042147;GO:0006869;GO:0072583;GO:0006825;GO:0051028;GO:0006888;GO:0006886;GO:0006887;GO:0008643;GO:0035721;GO:0072321;GO:0006406;GO:0006813;GO:0006817;GO:0006811;GO:0006606;GO:0006814;GO:0007269;GO:0006605;GO:0016192;GO:0006893;GO:0046907;GO:0006897;GO:0006895;GO:0007034;GO:0000055;GO:0000056;GO:0032456;GO:0015031	64	A0A7M3Q3B3;A0A7M3QBT6;A0A7M3Q8M9;A0A7M3QFR6;A0A7M3RKH6;A0A7M3QF72;A0A7M3QLU0;A0A7M3R1Q0;A0A7M3RBW3;A0A7M3QMC3;A0A7M3QSU0;A0A7M3QEL7;A0A7M3Q8P7;A0A7M3PS43;A0A7M3QXV8;A0A7M3QW53;A0A7M3QV33;A0A7M3QBK1;A0A7M3R5D5;A0A7M3PW82;A0A7M3RST2;A0A7M3Q3T5;A0A7M3Q6C3;A0A7M3QDF9;A0A7M3Q0Q6;A0A7M3PVY9;A0A7M3PRG3;A0A7M3QLA3;A0A7M3PX24;A0A7M3RFZ3;A0A7M3QDW6;A0A7M3R3W1;A0A7M3QJ39;A0A7M3Q224;A0A7M3PVY7;A0A7M3VJC4;A0A…	A0A7M3Q3B3(GO:0016192;GO:0006886);A0A7M3QBT6(GO:0006811);A0A7M3Q8M9(GO:0006897;GO:0016192;GO:0006886;GO:0072583);A0A7M3QFR6(GO:0007269);A0A7M3RKH6(GO:0016192);A0A7M3QF72(GO:0006886;GO:0016192);A0A7M3QLU0(GO:0016192);A0A7M3R1Q0(GO:0007034);A0A7M3RBW3(GO:0015031;GO:0006887);A0A7M3QMC3(GO:0006605);A0A7M3QSU0(GO:0006817);A0A7M3QEL7(GO:0006869);A0A7M3Q8P7(GO:0042147;GO:0032456);A0A7M3PS43(GO:0006811);…
GO:0005539	4	4	glycosaminoglycan binding	molecular_function	Interacting selectively and non-covalently with any glycan (polysaccharide) containing a substantial proportion of aminomonosaccharide residues. [GOC:jl, ISBN:0198506732]	1	GO:0035374	1	A0A7M3PR87	A0A7M3PR87(GO:0035374)
GO:0045172	4	4	germline ring canal	cellular_component	Germline specific intercellular bridge. During cyst formation in insects, ring canals interconnect the cells of the cyst, facilitating the passage of cytoplasmic components between cells. [GOC:mtg_sensu, PMID:9635420, PMID:9655801]	2	GO:0035323;GO:0035324	1	A0A7M3R3P4	A0A7M3R3P4(GO:0035324;GO:0035323)
GO:0050891	4	7	multicellular organismal water homeostasis	biological_process	Any process involved in the maintenance of an internal steady state of water within a tissue, organ, or a multicellular organism. [GOC:dph, GOC:tb]	1	GO:0003091	1	A0A7M3PWZ1	A0A7M3PWZ1(GO:0003091)
GO:0032940	4	6	secretion by cell	biological_process	The controlled release of a substance by a cell. [GOC:mah]	2	GO:0006887;GO:0007269	4	A0A7M3RBW3;A0A7M3QFR6;A0A7M3QDW6;A0A7M3QGK5	A0A7M3RBW3(GO:0006887);A0A7M3QFR6(GO:0007269);A0A7M3QDW6(GO:0006887);A0A7M3QGK5(GO:0006887)
GO:0000902	4	4	cell morphogenesis	biological_process	The developmental process in which the size or shape of a cell is generated and organized. [GOC:clt, GOC:dph, GOC:go_curators, GOC:tb]	1	GO:0000902	2	A0A7M3QIP1;A0A7M3Q8M1	A0A7M3QIP1(GO:0000902);A0A7M3Q8M1(GO:0000902)
GO:0015318	4	4	inorganic molecular entity transmembrane transporter activity	molecular_function	Enables the transfer of an inorganic molecular entity from the outside of a cell to the inside of the cell across a membrane. An inorganic molecular entity is a molecular entity that contains no carbon. [GOC:mtg_transport, ISBN:0815340729]	13	GO:0004931;GO:0005388;GO:0005262;GO:0005216;GO:0005315;GO:0015276;GO:0019829;GO:0005247;GO:0015385;GO:0015379;GO:0005375;GO:0008556;GO:0005219	14	A0A7M3QFT3;A0A7M3QIP7;A0A7M3QDW5;A0A7M3QT96;A0A7M3RFP8;A0A7M3QE67;A0A7M3PS43;A0A7M3QLT2;A0A7M3QJE6;A0A7M3QSU0;A0A7M3PVY9;A0A7M3PR87;A0A7M3QIC1;A0A7M3RK49	A0A7M3QFT3(GO:0005388);A0A7M3QIP7(GO:0005216);A0A7M3QDW5(GO:0015385);A0A7M3QT96(GO:0005219);A0A7M3RFP8(GO:0004931);A0A7M3QE67(GO:0019829;GO:0005388);A0A7M3PS43(GO:0015379);A0A7M3QLT2(GO:0005247);A0A7M3QJE6(GO:0005216);A0A7M3QSU0(GO:0005315);A0A7M3PVY9(GO:0019829);A0A7M3PR87(GO:0005262;GO:0015276);A0A7M3QIC1(GO:0008556);A0A7M3RK49(GO:0005375)
GO:0016667	4	4	oxidoreductase activity, acting on a sulfur group of donors	molecular_function	Catalysis of an oxidation-reduction (redox) reaction in which a sulfur-containing group acts as a hydrogen or electron donor and reduces a hydrogen or electron acceptor. [GOC:ai]	1	GO:0015035	2	A0A7M3PXY1;A0A7M3QTE4	A0A7M3PXY1(GO:0015035);A0A7M3QTE4(GO:0015035)
GO:0035101	4	4	FACT complex	cellular_component	An abundant nuclear complex, which was originally identified in mammalian systems as a factor required for transcription elongation on chromatin templates. The FACT complex has been shown to destablilize the interaction between the H2A/H2B dimer and the H3/H4 tetramer of the nucleosome, thus reorganizing the structure of the nucleosome. In this way, the FACT complex may play a role in DNA replica…	1	GO:0035101	1	A0A7M3QAD3	A0A7M3QAD3(GO:0035101)
GO:0000281	5	6	mitotic cytokinesis	biological_process	A cell cycle process that results in the division of the cytoplasm of a cell after mitosis, resulting in the separation of the original cell into two daughter cells. [GOC:mtg_cell_cycle]	1	GO:0000281	1	A0A7M3R3P4	A0A7M3R3P4(GO:0000281)
GO:0051270	5	5	regulation of cellular component movement	biological_process	Any process that modulates the frequency, rate or extent of the movement of a cellular component. [GOC:ai, GOC:dph, GOC:jl]	1	GO:2000402	1	A0A7M3RUY2	A0A7M3RUY2(GO:2000402)
GO:0008509	5	5	anion transmembrane transporter activity	molecular_function	Enables the transfer of a negatively charged ion from one side of a membrane to the other. [GOC:dgf, GOC:mtg_transport, ISBN:0815340729]	3	GO:0005247;GO:0008521;GO:0015379	4	A0A7M3QLT2;A0A7M3QZU3;A0A7M3PS43;A0A7M3QZT2	A0A7M3QLT2(GO:0005247);A0A7M3QZU3(GO:0008521);A0A7M3PS43(GO:0015379);A0A7M3QZT2(GO:0008521)
GO:0051283	5	7	negative regulation of sequestering of calcium ion	biological_process	Any process that stops, prevents, or reduces the frequency, rate or extent of the binding or confining calcium ions such that they are separated from other components of a biological system. [GOC:ai]	1	GO:0051283	1	A0A7M3PR87	A0A7M3PR87(GO:0051283)
GO:0003677	5	5	DNA binding	molecular_function	Any molecular function by which a gene product interacts selectively and non-covalently with DNA (deoxyribonucleic acid). [GOC:dph, GOC:jl, GOC:tb, GOC:vw]	6	GO:0043565;GO:0032422;GO:0042162;GO:0000977;GO:0003677;GO:0003684	30	A0A7M3Q8Z5;A0A7M3RRA6;A0A7M3Q8V0;A0A7M3QEV3;A0A7M3QQM4;A0A7M3R0L7;A0A7M3QCJ3;A0A7M3QG71;A0A7M3RBU9;A0A7M3Q8P2;A0A7M3RNE9;A0A7M3RUZ6;A0A7M3R4S9;A0A7M3PS32;A0A7M3Q2J3;A0A7M3PV22;A0A7M3PX21;A0A7M3R6P9;A0A7M3QZC5;A0A7M3QI39;A0A7M3QAU7;A0A7M3PU53;A0A7M3QQN3;A0A7M3RV84;A0A7M3PVU3;A0A7M3Q0T8;A0A7M3QSE9;A0A7M3R6B7;A0A7M3PU98;A0A7M3Q481	A0A7M3Q8Z5(GO:0003677);A0A7M3RRA6(GO:0032422;GO:0000977);A0A7M3Q8V0(GO:0003677);A0A7M3QEV3(GO:0032422;GO:0000977);A0A7M3QQM4(GO:0003684);A0A7M3R0L7(GO:0003677);A0A7M3QCJ3(GO:0003677);A0A7M3QG71(GO:0003677);A0A7M3RBU9(GO:0003677);A0A7M3Q8P2(GO:0003677);A0A7M3RNE9(GO:0003677);A0A7M3RUZ6(GO:0003677);A0A7M3R4S9(GO:0003677);A0A7M3PS32(GO:0003684);A0A7M3Q2J3(GO:0003677);A0A7M3PV22(GO:0003677);A0A7M3PX2…
GO:0030122	5	6	AP-2 adaptor complex	cellular_component	A heterotetrameric AP-type membrane coat adaptor complex that consists of alpha, beta2, mu2 and sigma2 subunits, and links clathrin to the membrane surface of a vesicle, and the cargo receptors during receptor/clathrin mediated endocytosis. Vesicles with AP-2-containing coats are normally found primarily near the plasma membrane, on endocytic vesicles. In at least humans, the AP-2 complex can be …	1	GO:0030122	1	A0A7M3Q8M9	A0A7M3Q8M9(GO:0030122)
GO:0030120	5	5	vesicle coat	cellular_component	A membrane coat found on a coated vesicle. [GOC:mah]	3	GO:0030130;GO:0030126;GO:0030127	5	A0A7M3Q3B3;A0A7M3QQS1;A0A7M3PZP8;A0A7M3RST2;A0A7M3QF72	A0A7M3Q3B3(GO:0030126);A0A7M3QQS1(GO:0030127);A0A7M3PZP8(GO:0030126);A0A7M3RST2(GO:0030130);A0A7M3QF72(GO:0030126)
GO:0006915	5	5	apoptotic process	biological_process	A programmed cell death process which begins when a cell receives an internal (e.g. DNA damage) or external signal (e.g. an extracellular death ligand), and proceeds through a series of biochemical events (signaling pathway phase) which trigger an execution phase. The execution phase is the last step of an apoptotic process, and is typically characterized by rounding-up of the cell, retraction of…	1	GO:0051402	1	A0A7M3QRP4	A0A7M3QRP4(GO:0051402)
GO:0055001	5	5	muscle cell development	biological_process	The process whose specific outcome is the progression of a muscle cell over time, from its formation to the mature structure. Muscle cell development does not include the steps involved in committing an unspecified cell to the muscle cell fate. [CL:0000187, GOC:devbiol]	1	GO:0055001	1	A0A7M3RCM4	A0A7M3RCM4(GO:0055001)
GO:0043412	5	5	macromolecule modification	biological_process	The covalent alteration of one or more monomeric units in a polypeptide, polynucleotide, polysaccharide, or other biological macromolecule, resulting in a change in its properties. [GOC:go_curators]	22	GO:0035518;GO:0018105;GO:0097198;GO:0006470;GO:0009249;GO:0006468;GO:0034983;GO:0001522;GO:0000209;GO:0045116;GO:0006486;GO:0046777;GO:0016574;GO:0016570;GO:0006506;GO:0016579;GO:0035606;GO:0016925;GO:0002098;GO:0070734;GO:0016567;GO:0033578	24	A0A7M3QRP4;A0A7M3RCY2;A0A7M3PV18;A0A7M3QIW6;A0A7M3QN49;A0A7M3RI74;A0A7M3PV09;A0A7M3RJC7;A0A7M3R8A6;A0A7M3QAU7;A0A7M3QLG3;A0A7M3Q3P2;A0A7M3RBY7;A0A7M3RKP1;A0A7M3RBJ7;A0A7M3RC27;A0A7M3RJQ1;A0A7M3R0I4;A0A7M3Q1C3;A0A7M3Q827;A0A7M3QL65;A0A7M3R2M1;A0A7M3PW52;A0A7M3QZS9	A0A7M3QRP4(GO:0035606);A0A7M3RCY2(GO:0016570);A0A7M3PV18(GO:0009249);A0A7M3QIW6(GO:0001522);A0A7M3QN49(GO:0070734);A0A7M3RI74(GO:0000209);A0A7M3PV09(GO:0006486);A0A7M3RJC7(GO:0016925);A0A7M3R8A6(GO:0035518);A0A7M3QAU7(GO:0034983);A0A7M3QLG3(GO:0016567);A0A7M3Q3P2(GO:0045116);A0A7M3RBY7(GO:0006486);A0A7M3RKP1(GO:0006468;GO:0018105;GO:0046777);A0A7M3RBJ7(GO:0002098);A0A7M3RC27(GO:0046777);A0A7M3RJQ…
GO:0031503	5	5	protein-containing complex localization	biological_process	A localization process that acts on a protein complex; the complex is transported to, or maintained in, a specific location. [GOC:mah]	4	GO:0034629;GO:0000055;GO:0035721;GO:0000056	3	A0A7M3RWA2;A0A7M3QJ85;A0A7M3RUY2	A0A7M3RWA2(GO:0000055;GO:0000056);A0A7M3QJ85(GO:0035721);A0A7M3RUY2(GO:0034629)
GO:0006325	5	5	chromatin organization	biological_process	Any process that results in the specification, formation or maintenance of the physical structure of eukaryotic chromatin. [GOC:mah, GOC:vw, PMID:20404130]	7	GO:0035518;GO:0070734;GO:0097198;GO:0006338;GO:0043044;GO:0016574;GO:0016570	7	A0A7M3QN49;A0A7M3Q1C3;A0A7M3R8A6;A0A7M3RCY2;A0A7M3RV84;A0A7M3QZS9;A0A7M3QJQ1	A0A7M3QN49(GO:0070734);A0A7M3Q1C3(GO:0097198);A0A7M3R8A6(GO:0035518);A0A7M3RCY2(GO:0016570);A0A7M3RV84(GO:0006338);A0A7M3QZS9(GO:0016574);A0A7M3QJQ1(GO:0043044)
GO:0035615	5	6	clathrin adaptor activity	molecular_function	Bringing together a cargo protein with clathrin, responsible for the formation of endocytic vesicles. [GOC:BHF, PMID:15728179]	1	GO:0035615	1	A0A7M3Q8M9	A0A7M3Q8M9(GO:0035615)
GO:0051726	5	5	regulation of cell cycle	biological_process	Any process that modulates the rate or extent of progression through the cell cycle. [GOC:ai, GOC:dph, GOC:tb]	4	GO:0032465;GO:0000079;GO:2000431;GO:0007346	4	A0A7M3Q495;A0A7M3R6N9;A0A7M3QPM6;A0A7M3RHV1	A0A7M3Q495(GO:2000431);A0A7M3R6N9(GO:0000079);A0A7M3QPM6(GO:0007346);A0A7M3RHV1(GO:0032465)
GO:0098533	5	5	ATPase dependent transmembrane transport complex	cellular_component	A transmembrane protein complex that functions in ATPase dependent active transport across a membrane. [GOC:dos]	1	GO:0005890	1	A0A7M3QW53	A0A7M3QW53(GO:0005890)
GO:0098534	5	7	centriole assembly	biological_process	A cellular process that results in the assembly of one or more centrioles. [GOC:dos, PMID:24075808]	1	GO:0007099	1	A0A7M3RGP4	A0A7M3RGP4(GO:0007099)
GO:0032324	5	7	molybdopterin cofactor biosynthetic process	biological_process	The chemical reactions and pathways resulting in the formation of the molybdopterin cofactor (Moco), essential for the catalytic activity of some enzymes, e.g. sulfite oxidase, xanthine dehydrogenase, and aldehyde oxidase. The cofactor consists of a mononuclear molybdenum (Mo-molybdopterin) or tungsten ion (W-molybdopterin) coordinated by one or two molybdopterin ligands. [GOC:mah]	1	GO:0032324	1	A0A7M3QVD5	A0A7M3QVD5(GO:0032324)
GO:0006518	5	6	peptide metabolic process	biological_process	The chemical reactions and pathways involving peptides, compounds of two or more amino acids where the alpha carboxyl group of one is bound to the alpha amino group of another. [GOC:go_curators]	3	GO:0006412;GO:0006749;GO:0032543	17	A0A7M3QDQ4;A0A7M3RTF3;A0A7M3R7P7;A0A7M3RBK8;A0A7M3REU6;A0A7M3Q950;A0A7M3VJ67;A0A7M3RE48;I6SPE7;A0A7M3QRE8;A0A7M3Q1R5;A0A7M3QDF4;A0A7M3RPJ5;A0A7M3R5G1;A0A7M3RLT8;A0A7M3QSY8;A0A7M3RPN2	A0A7M3QDQ4(GO:0006412);A0A7M3RTF3(GO:0006412);A0A7M3R7P7(GO:0006412);A0A7M3RBK8(GO:0006412);A0A7M3REU6(GO:0006412);A0A7M3Q950(GO:0006412);A0A7M3VJ67(GO:0032543);A0A7M3RE48(GO:0006412);I6SPE7(GO:0006412);A0A7M3QRE8(GO:0006412);A0A7M3Q1R5(GO:0006412);A0A7M3QDF4(GO:0006412);A0A7M3RPJ5(GO:0006412);A0A7M3R5G1(GO:0006412);A0A7M3RLT8(GO:0006412);A0A7M3QSY8(GO:0006749);A0A7M3RPN2(GO:0006412)
GO:0003743	5	7	translation initiation factor activity	molecular_function	Functions in the initiation of ribosome-mediated translation of mRNA into a polypeptide. [ISBN:0198506732]	1	GO:0003743	10	A0A7M3R1Q9;A0A7M3PYM8;A0A7M3PVC3;A0A7M3PS55;A0A7M3QJR8;A0A7M3QUY0;A0A7M3RA47;A0A7M3QEB6;A0A7M3PYY1;A0A7M3PRG1	A0A7M3R1Q9(GO:0003743);A0A7M3PYM8(GO:0003743);A0A7M3PVC3(GO:0003743);A0A7M3PS55(GO:0003743);A0A7M3QJR8(GO:0003743);A0A7M3QUY0(GO:0003743);A0A7M3RA47(GO:0003743);A0A7M3QEB6(GO:0003743);A0A7M3PYY1(GO:0003743);A0A7M3PRG1(GO:0003743)
GO:0007269	5	9	neurotransmitter secretion	biological_process	The regulated release of neurotransmitter from the presynapse into the synaptic cleft via calcium-regulated exocytosis during synaptic transmission. [GOC:dph]	1	GO:0007269	1	A0A7M3QFR6	A0A7M3QFR6(GO:0007269)
GO:0007264	5	7	small GTPase mediated signal transduction	biological_process	Any series of molecular signals in which a small monomeric GTPase relays one or more of the signals. [GOC:mah]	1	GO:0007264	2	A0A7M3QWL1;A0A7M3S008	A0A7M3QWL1(GO:0007264);A0A7M3S008(GO:0007264)
GO:0016054	5	5	organic acid catabolic process	biological_process	The chemical reactions and pathways resulting in the breakdown of organic acids, any acidic compound containing carbon in covalent linkage. [ISBN:0198506732]	1	GO:0033512	1	A0A7M3RLL8	A0A7M3RLL8(GO:0033512)
GO:0016052	5	5	carbohydrate catabolic process	biological_process	The chemical reactions and pathways resulting in the breakdown of carbohydrates, any of a group of organic compounds based of the general formula Cx(H2O)y. [ISBN:0198506732]	3	GO:0019563;GO:0005980;GO:0006096	9	A0A7M3VJT9;A0A7M3RWB1;A0A7M3QRP4;A0A7M3QAB2;A0A7M3QVA0;A0A7M3QVU7;A0A7M3PTE1;A0A7M3QIC0;A0A7M3PSD4	A0A7M3VJT9(GO:0006096);A0A7M3RWB1(GO:0019563);A0A7M3QRP4(GO:0006096);A0A7M3QAB2(GO:0006096);A0A7M3QVA0(GO:0006096);A0A7M3QVU7(GO:0006096);A0A7M3PTE1(GO:0006096);A0A7M3QIC0(GO:0005980);A0A7M3PSD4(GO:0006096)
GO:0016053	5	5	organic acid biosynthetic process	biological_process	The chemical reactions and pathways resulting in the formation of organic acids, any acidic compound containing carbon in covalent linkage. [ISBN:0198506732]	5	GO:0006633;GO:0055129;GO:0042761;GO:0030497;GO:0006542	6	A0A7M3RFX8;A0A7M3QWZ0;A0A7M3QXT7;A0A7M3VKB9;A0A7M3Q1S6;A0A7M3QE05	A0A7M3RFX8(GO:0055129);A0A7M3QWZ0(GO:0055129);A0A7M3QXT7(GO:0006633);A0A7M3VKB9(GO:0006542);A0A7M3Q1S6(GO:0006633);A0A7M3QE05(GO:0030497;GO:0042761;GO:0006633)
GO:0016051	5	5	carbohydrate biosynthetic process	biological_process	The chemical reactions and pathways resulting in the formation of carbohydrates, any of a group of organic compounds based of the general formula Cx(H2O)y. [ISBN:0198506732]	2	GO:0005978;GO:0006094	7	A0A7M3VJT9;A0A7M3QRP4;A0A7M3QAJ6;A0A7M3QAB2;A0A7M3QZ56;A0A7M3RAJ3;A0A7M3QIC0	A0A7M3VJT9(GO:0006094);A0A7M3QRP4(GO:0006094);A0A7M3QAJ6(GO:0006094);A0A7M3QAB2(GO:0006094);A0A7M3QZ56(GO:0005978);A0A7M3RAJ3(GO:0005978);A0A7M3QIC0(GO:0005978)
GO:0016878	5	5	acid-thiol ligase activity	molecular_function	Catalysis of the joining of an acid and a thiol via a carbon-sulfur bond, with the concomitant hydrolysis of the diphosphate bond in ATP or a similar triphosphate. [EC:6.2.1, GOC:mah]	2	GO:0004775;GO:0004776	1	A0A7M3RZF3	A0A7M3RZF3(GO:0004775;GO:0004776)
GO:1901362	5	5	organic cyclic compound biosynthetic process	biological_process	The chemical reactions and pathways resulting in the formation of organic cyclic compound. [GOC:TermGenie]	20	GO:0006729;GO:0006777;GO:0044211;GO:0009190;GO:0006228;GO:0032264;GO:0044206;GO:0006166;GO:0006086;GO:0006048;GO:0006183;GO:0009435;GO:0006241;GO:0009264;GO:0032324;GO:0006368;GO:0055129;GO:0006177;GO:0006172;GO:0006351	21	A0A7M3QNT9;A0A7M3RX23;A0A7M3QVD5;A0A7M3R4S9;A0A7M3QF25;A0A7M3RFX8;A0A7M3QKE8;A0A7M3Q5Y6;A0A7M3R9H4;A0A7M3Q517;A0A7M3QWZ0;A0A7M3PWY3;A0A7M3Q0Q7;A0A7M3QM78;A0A7M3QVX4;A0A7M3QIC3;A0A7M3QB37;A0A7M3RBN5;A0A7M3QIF8;A0A7M3PWT4;A0A7M3RCY2	A0A7M3QNT9(GO:0032264;GO:0006166);A0A7M3RX23(GO:0006228;GO:0006241;GO:0006183);A0A7M3QVD5(GO:0006777;GO:0032324);A0A7M3R4S9(GO:0006351);A0A7M3QF25(GO:0006351);A0A7M3RFX8(GO:0055129);A0A7M3QKE8(GO:0006177);A0A7M3Q5Y6(GO:0006172);A0A7M3R9H4(GO:0006351);A0A7M3Q517(GO:0006729);A0A7M3QWZ0(GO:0055129);A0A7M3PWY3(GO:0006368);A0A7M3Q0Q7(GO:0009190);A0A7M3QM78(GO:0009264);A0A7M3QVX4(GO:0032264);A0A7M3QIC3…
GO:0034637	5	6	cellular carbohydrate biosynthetic process	biological_process	The chemical reactions and pathways resulting in the formation of carbohydrates, any of a group of organic compounds based of the general formula Cx(H2O)y, carried out by individual cells. [GOC:mah]	1	GO:0005978	3	A0A7M3QIC0;A0A7M3QZ56;A0A7M3RAJ3	A0A7M3QIC0(GO:0005978);A0A7M3QZ56(GO:0005978);A0A7M3RAJ3(GO:0005978)
GO:0060341	5	5	regulation of cellular localization	biological_process	Any process that modulates the frequency, rate or extent of a process in which a cell, a substance, or a cellular entity is transported to, or maintained in a specific location within or in the membrane of a cell. [GOC:dph, GOC:tb]	1	GO:0051283	1	A0A7M3PR87	A0A7M3PR87(GO:0051283)
GO:0046683	5	5	response to organophosphorus	biological_process	Any process that results in a change in state or activity of a cell or an organism (in terms of movement, secretion, enzyme production, gene expression, etc.) as a result of an organophosphorus stimulus. Organophosphorus is a compound containing phosphorus bound to an organic molecule; several organophosphorus compounds are used as insecticides, and they are highly toxic cholinesterase inhibitors…	1	GO:0033198	1	A0A7M3RFP8	A0A7M3RFP8(GO:0033198)
GO:0051336	5	5	regulation of hydrolase activity	biological_process	Any process that modulates the frequency, rate or extent of hydrolase activity, the catalysis of the hydrolysis of various bonds, e.g. C-O, C-N, C-C, phosphoric anhydride bonds, etc. Hydrolase is the systematic name for any enzyme of EC class 3. [EC:3.-.-.-, GOC:ai]	4	GO:1905775;GO:2000582;GO:0032515;GO:0043666	4	A0A7M3Q8V0;A0A7M3QDK6;A0A7M3PTD7;A0A7M3QKP0	A0A7M3Q8V0(GO:1905775);A0A7M3QDK6(GO:2000582);A0A7M3PTD7(GO:0032515);A0A7M3QKP0(GO:0043666)
GO:0051338	5	5	regulation of transferase activity	biological_process	Any process that modulates the frequency, rate or extent of transferase activity, the catalysis of the transfer of a group, e.g. a methyl group, glycosyl group, acyl group, phosphorus-containing, or other groups, from one compound (generally regarded as the donor) to another compound (generally regarded as the acceptor). Transferase is the systematic name for any enzyme of EC class 2. [EC:2.-.-.-…	2	GO:0000079;GO:0034199	2	A0A7M3PWZ1;A0A7M3R6N9	A0A7M3PWZ1(GO:0034199);A0A7M3R6N9(GO:0000079)
GO:0015267	5	5	channel activity	molecular_function	Enables the energy-independent facilitated diffusion, mediated by passage of a solute through a transmembrane aqueous pore or channel. Stereospecificity is not exhibited but this transport may be specific for a particular molecular species or class of molecules. [GOC:mtg_transport, ISBN:0815340729, TC:1.-.-.-.-]	6	GO:0004931;GO:0005219;GO:0005262;GO:0005216;GO:0015276;GO:0005247	6	A0A7M3QIP7;A0A7M3RFP8;A0A7M3QLT2;A0A7M3QJE6;A0A7M3PR87;A0A7M3QT96	A0A7M3QIP7(GO:0005216);A0A7M3RFP8(GO:0004931);A0A7M3QLT2(GO:0005247);A0A7M3QJE6(GO:0005216);A0A7M3PR87(GO:0005262;GO:0015276);A0A7M3QT96(GO:0005219)
GO:0016790	5	5	thiolester hydrolase activity	molecular_function	Catalysis of the reaction: RCO-SR' + H2O = RCOOH + HSR'. This reaction is the hydrolysis of a thiolester bond, an ester formed from a carboxylic acid and a thiol (i.e., RCO-SR'), such as that found in acetyl-coenzyme A. [EC:3.1.2]	1	GO:0003986	1	A0A7M3R8M2	A0A7M3R8M2(GO:0003986)
GO:0016799	5	5	hydrolase activity, hydrolyzing N-glycosyl compounds	molecular_function	Catalysis of the hydrolysis of any N-glycosyl bond. [GOC:jl]	1	GO:0004844	1	A0A7M3RJM5	A0A7M3RJM5(GO:0004844)
GO:0022607	5	5	cellular component assembly	biological_process	The aggregation, arrangement and bonding together of a cellular component. [GOC:isa_complete]	13	GO:0060271;GO:0034380;GO:0051017;GO:0070286;GO:0042256;GO:0000028;GO:0030041;GO:0048268;GO:0007099;GO:1905515;GO:0001732;GO:0044458;GO:0000027	20	A0A7M3R1Q9;A0A7M3QA17;A0A7M3RBK8;A0A7M3QJ85;A0A7M3QRD3;A0A7M3RGP4;A0A7M3PVC3;A0A7M3R5S0;A0A7M3R5K2;A0A7M3RGS7;A0A7M3RT22;A0A7M3RTW2;A0A7M3PWZ1;A0A7M3PS55;A0A7M3RUY2;A0A7M3QEB6;A0A7M3Q764;A0A7M3PS07;A0A7M3QDK6;A0A7M3R8Y3	A0A7M3R1Q9(GO:0001732);A0A7M3QA17(GO:0048268);A0A7M3RBK8(GO:0000028);A0A7M3QJ85(GO:0060271;GO:1905515);A0A7M3QRD3(GO:0051017);A0A7M3RGP4(GO:0007099);A0A7M3PVC3(GO:0001732);A0A7M3R5S0(GO:0030041);A0A7M3R5K2(GO:0051017);A0A7M3RGS7(GO:0060271);A0A7M3RT22(GO:0060271);A0A7M3RTW2(GO:0042256);A0A7M3PWZ1(GO:0034380);A0A7M3PS55(GO:0001732);A0A7M3RUY2(GO:0030041);A0A7M3QEB6(GO:0001732);A0A7M3Q764(GO:003004…
GO:0022603	5	5	regulation of anatomical structure morphogenesis	biological_process	Any process that modulates the frequency, rate or extent of anatomical structure morphogenesis. [GOC:mah]	1	GO:0150013	1	A0A7M3R3P4	A0A7M3R3P4(GO:0150013)
GO:0042054	5	7	histone methyltransferase activity	molecular_function	Catalysis of the reaction: S-adenosyl-L-methionine + histone = S-adenosyl-L-homocysteine + methyl-histone. Histone methylation generally occurs on either an arginine or lysine residue. [EC:2.1.1.43]	2	GO:0018024;GO:0046975	5	A0A7M3QN49;A0A7M3Q1C3;A0A7M3PX17;A0A7M3RRN1;A0A7M3QC51	A0A7M3QN49(GO:0018024);A0A7M3Q1C3(GO:0046975);A0A7M3PX17(GO:0018024);A0A7M3RRN1(GO:0018024);A0A7M3QC51(GO:0018024)
GO:0071011	5	5	precatalytic spliceosome	cellular_component	A spliceosomal complex that is formed by the recruitment of a preassembled U5-containing tri-snRNP to the prespliceosome. Although all 5 snRNPs are present, the precatalytic spliceosome is catalytically inactive. The precatalytic spliceosome includes many proteins in addition to those found in the associated snRNPs. [GOC:ab, GOC:krc, GOC:mah, PMID:18322460, PMID:19239890]	1	GO:0071011	1	A0A7M3QV73	A0A7M3QV73(GO:0071011)
GO:0006259	5	7	DNA metabolic process	biological_process	Any cellular metabolic process involving deoxyribonucleic acid. This is one of the two main types of nucleic acid, consisting of a long, unbranched macromolecule formed from one, or more commonly, two, strands of linked deoxyribonucleotides. [ISBN:0198506732]	11	GO:0006310;GO:0000723;GO:0006284;GO:0006303;GO:0000012;GO:0006270;GO:0051103;GO:0006289;GO:0015074;GO:0006265;GO:0006281	16	A0A7M3QZC5;A0A7M3RQS2;A0A7M3R2V4;A0A7M3QAD3;A0A7M3Q8V0;A0A7M3PS32;A0A7M3RJM5;A0A7M3QQM4;A0A7M3QJ77;A0A7M3PZE9;A0A7M3PU53;A0A7M3Q2J3;A0A7M3QBN6;A0A7M3PX21;A0A7M3QZS9;A0A7M3RUZ6	A0A7M3QZC5(GO:0006270);A0A7M3RQS2(GO:0006281);A0A7M3R2V4(GO:0015074);A0A7M3QAD3(GO:0006281);A0A7M3Q8V0(GO:0006270);A0A7M3PS32(GO:0006289);A0A7M3RJM5(GO:0006284);A0A7M3QQM4(GO:0000012);A0A7M3QJ77(GO:0006281);A0A7M3PZE9(GO:0015074);A0A7M3PU53(GO:0006310;GO:0006303;GO:0051103);A0A7M3Q2J3(GO:0006265);A0A7M3QBN6(GO:0006281);A0A7M3PX21(GO:0006310;GO:0000723;GO:0006303);A0A7M3QZS9(GO:0006281);A0A7M3RUZ6…
GO:0005786	5	5	signal recognition particle, endoplasmic reticulum targeting	cellular_component	A ribonucleoprotein particle of 325 kDa composed of a 7S (300 nucleotide) RNA molecule and a complex of six different polypeptides. This binds both to the N-terminal signal peptide for proteins destined for the endoplasmic reticulum as they emerge from the large ribosomal subunit and also to the ribosome. This binding arrests further translation thereby preventing the proteins from being released…	1	GO:0005786	1	A0A7M3QSA5	A0A7M3QSA5(GO:0005786)
GO:0005784	5	5	Sec61 translocon complex	cellular_component	A translocon complex that contains a core heterotrimer of conserved alpha, beta and gamma subunits, and may contain additional proteins (translocon-associated proteins or TRAPs); in budding yeast the core proteins are Sec61p, Sbh1p, and Sss1p. The Sec61 translocon complex functions in cotranslational and posttranslational translocation events. [GOC:mah, PMID:18166647]	1	GO:0005784	1	A0A7M3RA67	A0A7M3RA67(GO:0005784)
GO:0043174	5	9	nucleoside salvage	biological_process	Any process which produces a nucleotide, a nucleobase linked to either beta-D-ribofuranose (ribonucleoside) or 2-deoxy-beta-D-ribofuranose (a deoxyribonucleotide), from derivatives of it without de novo synthesis. [GOC:jl]	1	GO:0006166	1	A0A7M3QNT9	A0A7M3QNT9(GO:0006166)
GO:0043173	5	10	nucleotide salvage	biological_process	Any process which produces a nucleotide, a compound consisting of a nucleoside that is esterified with (ortho)phosphate or an oligophosphate at any hydroxyl group on the glycose moiety, from derivatives of it without de novo synthesis. [GOC:jl]	3	GO:0044211;GO:0044206;GO:0032264	3	A0A7M3QVX4;A0A7M3QNT9;A0A7M3QB37	A0A7M3QVX4(GO:0032264);A0A7M3QNT9(GO:0032264);A0A7M3QB37(GO:0044211;GO:0044206)
GO:0001578	5	8	microtubule bundle formation	biological_process	A process that results in a parallel arrangement of microtubules. [GOC:dph]	2	GO:1903562;GO:0001578	2	A0A7M3RHV1;A0A7M3R3P4	A0A7M3RHV1(GO:0001578);A0A7M3R3P4(GO:1903562)
GO:0070603	5	5	SWI/SNF superfamily-type complex	cellular_component	A protein complex that contains an ortholog of the Saccharomyces ATPase Swi2/Snf2 as one of the catalytic subunit components (ATPase) and mediates assembly of nucleosomes, changes to the spacing or structure of nucleosomes, or some combination of those activities in a manner that requires ATP. [GOC:bhm, GOC:krc, GOC:mah, PMID:16155938]	2	GO:0016586;GO:0016514	2	A0A7M3RV84;A0A7M3QJQ1	A0A7M3RV84(GO:0016586);A0A7M3QJQ1(GO:0016514)
GO:0045595	5	5	regulation of cell differentiation	biological_process	Any process that modulates the frequency, rate or extent of cell differentiation, the process in which relatively unspecialized cells acquire specialized structural and functional features. [GOC:go_curators]	1	GO:0150013	1	A0A7M3R3P4	A0A7M3R3P4(GO:0150013)
GO:0015103	5	6	inorganic anion transmembrane transporter activity	molecular_function	Enables the transfer of inorganic anions from one side of a membrane to the other. Inorganic anions are atoms or small molecules with a negative charge which do not contain carbon in covalent linkage. [GOC:ai]	2	GO:0005247;GO:0015379	2	A0A7M3QLT2;A0A7M3PS43	A0A7M3QLT2(GO:0005247);A0A7M3PS43(GO:0015379)
GO:0032990	5	6	cell part morphogenesis	biological_process	The process in which the anatomical structures of a cell part are generated and organized. [GOC:mah]	1	GO:0060997	1	A0A7M3RUY2	A0A7M3RUY2(GO:0060997)
GO:0034062	5	7	5'-3' RNA polymerase activity	molecular_function	Catalysis of the reaction: nucleoside triphosphate + RNA(n) = diphosphate + RNA(n+1); the synthesis of RNA from ribonucleotide triphosphates in the presence of a nucleic acid template, via extension of the 3'-end. [EC:2.7.7.6, GOC:mah, GOC:pf]	1	GO:0003899	1	A0A7M3R4S9	A0A7M3R4S9(GO:0003899)
GO:0061817	5	6	endoplasmic reticulum-plasma membrane tethering	biological_process	The attachment of an endoplasmic reticulum membrane to the plasma membrane via molecular tethers. [GOC:dph, GOC:vw, PMID:23237950, PMID:26877082, PMID:27875684]	1	GO:0061817	1	A0A7M3QDF9	A0A7M3QDF9(GO:0061817)
GO:0032549	5	5	ribonucleoside binding	molecular_function	Interacting selectively and non-covalently with a ribonucleoside, a compound consisting of a purine or pyrimidine nitrogenous base linked to ribose. [GOC:mah]	1	GO:0005525	13	A0A7M3QWC1;A0A7M3R7P7;A0A7M3PR87;A0A7M3QLD7;A0A7M3RVI8;A0A7M3QWL1;A0A7M3QKT1;A0A7M3QJR8;A0A7M3QAJ6;A0A7M3Q5Y5;A0A7M3RXW6;A0A7M3RAQ3;A0A7M3Q5J2	A0A7M3QWC1(GO:0005525);A0A7M3R7P7(GO:0005525);A0A7M3PR87(GO:0005525);A0A7M3QLD7(GO:0005525);A0A7M3RVI8(GO:0005525);A0A7M3QWL1(GO:0005525);A0A7M3QKT1(GO:0005525);A0A7M3QJR8(GO:0005525);A0A7M3QAJ6(GO:0005525);A0A7M3Q5Y5(GO:0005525);A0A7M3RXW6(GO:0005525);A0A7M3RAQ3(GO:0005525);A0A7M3Q5J2(GO:0005525)
GO:0046165	5	6	alcohol biosynthetic process	biological_process	The chemical reactions and pathways resulting in the formation of alcohols, any of a class of compounds containing one or more hydroxyl groups attached to a saturated carbon atom. [GOC:ai]	1	GO:0006729	1	A0A7M3Q517	A0A7M3Q517(GO:0006729)
GO:0046164	5	6	alcohol catabolic process	biological_process	The chemical reactions and pathways resulting in the breakdown of alcohols, any of a class of compounds containing one or more hydroxyl groups attached to a saturated carbon atom. [GOC:ai]	1	GO:0019563	1	A0A7M3RWB1	A0A7M3RWB1(GO:0019563)
GO:0043101	5	7	purine-containing compound salvage	biological_process	Any process that generates a purine-containing compound, any nucleobase, nucleoside, nucleotide or nucleic acid that contains a purine base, from derivatives of them without de novo synthesis. [GOC:jl]	2	GO:0006166;GO:0032264	2	A0A7M3QVX4;A0A7M3QNT9	A0A7M3QVX4(GO:0032264);A0A7M3QNT9(GO:0032264;GO:0006166)
GO:0006096	5	13	glycolytic process	biological_process	The chemical reactions and pathways resulting in the breakdown of a carbohydrate into pyruvate, with the concomitant production of a small amount of ATP and the reduction of NAD(P) to NAD(P)H. Glycolysis begins with the metabolism of a carbohydrate to generate products that can enter the pathway and ends with the production of pyruvate. Pyruvate may be converted to acetyl-coenzyme A, ethanol, lac…	1	GO:0006096	7	A0A7M3VJT9;A0A7M3QRP4;A0A7M3QAB2;A0A7M3QVA0;A0A7M3QVU7;A0A7M3PTE1;A0A7M3PSD4	A0A7M3VJT9(GO:0006096);A0A7M3QRP4(GO:0006096);A0A7M3QAB2(GO:0006096);A0A7M3QVA0(GO:0006096);A0A7M3QVU7(GO:0006096);A0A7M3PTE1(GO:0006096);A0A7M3PSD4(GO:0006096)
GO:0005544	5	6	calcium-dependent phospholipid binding	molecular_function	Interacting selectively and non-covalently with phospholipids, a class of lipids containing phosphoric acid as a mono- or diester, in the presence of calcium. [GOC:jl]	1	GO:0005544	4	A0A7M3PTW5;A0A7M3RS32;A0A7M3PR87;A0A7M3R2L4	A0A7M3PTW5(GO:0005544);A0A7M3RS32(GO:0005544);A0A7M3PR87(GO:0005544);A0A7M3R2L4(GO:0005544)
GO:0051240	5	5	positive regulation of multicellular organismal process	biological_process	Any process that activates or increases the frequency, rate or extent of an organismal process, any of the processes pertinent to the function of an organism above the cellular level; includes the integrated processes of tissues and organs. [GOC:ai]	1	GO:0001819	1	A0A7M3QRP4	A0A7M3QRP4(GO:0001819)
GO:0051241	5	5	negative regulation of multicellular organismal process	biological_process	Any process that stops, prevents, or reduces the frequency, rate or extent of an organismal process, the processes pertinent to the function of an organism above the cellular level; includes the integrated processes of tissues and organs. [GOC:ai]	1	GO:0150013	1	A0A7M3R3P4	A0A7M3R3P4(GO:0150013)
GO:0046364	5	6	monosaccharide biosynthetic process	biological_process	The chemical reactions and pathways resulting in the formation of monosaccharides, polyhydric alcohols containing either an aldehyde or a keto group and between three to ten or more carbon atoms. [ISBN:0198506732]	1	GO:0006094	4	A0A7M3VJT9;A0A7M3QAB2;A0A7M3QRP4;A0A7M3QAJ6	A0A7M3VJT9(GO:0006094);A0A7M3QAB2(GO:0006094);A0A7M3QRP4(GO:0006094);A0A7M3QAJ6(GO:0006094)
GO:0044275	5	6	cellular carbohydrate catabolic process	biological_process	The chemical reactions and pathways resulting in the breakdown of carbohydrates, any of a group of organic compounds based of the general formula Cx(H2O)y, as carried out by individual cells. [GOC:jl]	2	GO:0019563;GO:0005980	2	A0A7M3QIC0;A0A7M3RWB1	A0A7M3QIC0(GO:0005980);A0A7M3RWB1(GO:0019563)
GO:0044271	5	5	cellular nitrogen compound biosynthetic process	biological_process	The chemical reactions and pathways resulting in the formation of organic and inorganic nitrogenous compounds. [GOC:jl, ISBN:0198506732]	19	GO:0006729;GO:0006048;GO:0044211;GO:0009190;GO:0032543;GO:0006228;GO:0032264;GO:0044206;GO:0006086;GO:0006166;GO:0006183;GO:0009435;GO:0006241;GO:0009264;GO:0006368;GO:0006177;GO:0006412;GO:0006172;GO:0006351	34	A0A7M3QNT9;A0A7M3VJ67;A0A7M3R9H4;A0A7M3RCY2;A0A7M3RBK8;A0A7M3RLT8;A0A7M3R5G1;A0A7M3PWT4;A0A7M3REU6;A0A7M3QIF8;A0A7M3QKE8;A0A7M3QDF4;A0A7M3QM78;A0A7M3R7P7;A0A7M3PWY3;A0A7M3RPN2;A0A7M3QDQ4;A0A7M3RTF3;A0A7M3RPJ5;A0A7M3Q0Q7;A0A7M3RE48;A0A7M3Q517;A0A7M3Q5Y6;A0A7M3QF25;A0A7M3QVX4;A0A7M3QIC3;A0A7M3QB37;A0A7M3RBN5;A0A7M3RX23;A0A7M3Q950;A0A7M3R4S9;I6SPE7;A0A7M3QRE8;A0A7M3Q1R5	A0A7M3QNT9(GO:0032264;GO:0006166);A0A7M3VJ67(GO:0032543);A0A7M3R9H4(GO:0006351);A0A7M3RCY2(GO:0006368);A0A7M3RBK8(GO:0006412);A0A7M3RLT8(GO:0006412);A0A7M3R5G1(GO:0006412);A0A7M3PWT4(GO:0006048);A0A7M3REU6(GO:0006412);A0A7M3QIF8(GO:0006086);A0A7M3QKE8(GO:0006177);A0A7M3QDF4(GO:0006412);A0A7M3QM78(GO:0009264);A0A7M3R7P7(GO:0006412);A0A7M3PWY3(GO:0006368);A0A7M3RPN2(GO:0006412);A0A7M3QDQ4(GO:000641…
GO:0044270	5	5	cellular nitrogen compound catabolic process	biological_process	The chemical reactions and pathways resulting in the breakdown of organic and inorganic nitrogenous compounds. [GOC:jl, ISBN:0198506732]	3	GO:0000956;GO:0000184;GO:0009264	5	A0A7M3R1Y1;A0A7M3QB00;A0A7M3Q6C3;A0A7M3PY24;A0A7M3QM78	A0A7M3R1Y1(GO:0000956);A0A7M3QB00(GO:0000184);A0A7M3Q6C3(GO:0000184);A0A7M3PY24(GO:0000184);A0A7M3QM78(GO:0009264)
GO:0044272	5	5	sulfur compound biosynthetic process	biological_process	The chemical reactions and pathways resulting in the formation of compounds that contain sulfur, such as the amino acids methionine and cysteine or the tripeptide glutathione. [GOC:jl]	1	GO:0006086	1	A0A7M3QIF8	A0A7M3QIF8(GO:0006086)
GO:0052689	5	5	carboxylic ester hydrolase activity	molecular_function	Catalysis of the hydrolysis of a carboxylic ester bond. [EC:3.1.1, EC:3.1.1.1, GOC:curators]	1	GO:0004622	1	A0A7M3Q6I4	A0A7M3Q6I4(GO:0004622)
GO:0034979	5	6	NAD-dependent protein deacetylase activity	molecular_function	Catalysis of the removal of one or more acetyl groups from a protein, requiring NAD. [GOC:BHF, GOC:mah]	1	GO:0032041	1	A0A7M3PUY7	A0A7M3PUY7(GO:0032041)
GO:0034976	5	5	response to endoplasmic reticulum stress	biological_process	Any process that results in a change in state or activity of a cell (in terms of movement, secretion, enzyme production, gene expression, etc.) as a result of a stress acting at the endoplasmic reticulum. ER stress usually results from the accumulation of unfolded or misfolded proteins in the ER lumen. [GOC:cjm, GOC:mah]	2	GO:0030968;GO:0030433	2	A0A7M3Q467;A0A7M3R747	A0A7M3Q467(GO:0030433);A0A7M3R747(GO:0030968;GO:0030433)
GO:0006112	5	6	energy reserve metabolic process	biological_process	The chemical reactions and pathways by which a cell derives energy from stored compounds such as fats or glycogen. [GOC:mah]	3	GO:0005980;GO:0005978;GO:0005977	5	A0A7M3QIC0;A0A7M3QWR0;A0A7M3RD51;A0A7M3QZ56;A0A7M3RAJ3	A0A7M3QIC0(GO:0005980;GO:0005978);A0A7M3QWR0(GO:0005977);A0A7M3RD51(GO:0005977);A0A7M3QZ56(GO:0005978);A0A7M3RAJ3(GO:0005978)
GO:0022890	5	6	inorganic cation transmembrane transporter activity	molecular_function	Enables the transfer of inorganic cations from one side of a membrane to the other. Inorganic cations are atoms or small molecules with a positive charge that do not contain carbon in covalent linkage. [GOC:ai, GOC:mtg_transport, ISBN:0815340729]	9	GO:0004931;GO:0005388;GO:0005262;GO:0019829;GO:0015385;GO:0015379;GO:0005375;GO:0008556;GO:0005219	10	A0A7M3QFT3;A0A7M3PR87;A0A7M3QDW5;A0A7M3QT96;A0A7M3RFP8;A0A7M3QE67;A0A7M3PS43;A0A7M3PVY9;A0A7M3QIC1;A0A7M3RK49	A0A7M3QFT3(GO:0005388);A0A7M3PR87(GO:0005262);A0A7M3QDW5(GO:0015385);A0A7M3QT96(GO:0005219);A0A7M3RFP8(GO:0004931);A0A7M3QE67(GO:0019829;GO:0005388);A0A7M3PS43(GO:0015379);A0A7M3PVY9(GO:0019829);A0A7M3QIC1(GO:0008556);A0A7M3RK49(GO:0005375)
GO:0030660	5	6	Golgi-associated vesicle membrane	cellular_component	The lipid bilayer surrounding a vesicle associated with the Golgi apparatus. [GOC:mah]	1	GO:0030663	1	A0A7M3PX24	A0A7M3PX24(GO:0030663)
GO:0030662	5	7	coated vesicle membrane	cellular_component	The lipid bilayer surrounding a coated vesicle. [GOC:mah]	1	GO:0030663	1	A0A7M3PX24	A0A7M3PX24(GO:0030663)
GO:0031532	5	8	actin cytoskeleton reorganization	biological_process	A process that is carried out at the cellular level which results in dynamic structural changes to the arrangement of constituent parts of cytoskeletal structures comprising actin filaments and their associated proteins. [GOC:ecd, GOC:mah]	1	GO:0031532	1	A0A7M3RZJ1	A0A7M3RZJ1(GO:0031532)
GO:0046872	5	5	metal ion binding	molecular_function	Interacting selectively and non-covalently with any metal ion. [GOC:ai]	8	GO:0030955;GO:0046872;GO:0000287;GO:0030145;GO:0005509;GO:0005506;GO:0005507;GO:0008270	119	A0A7M3Q7G9;A0A7M3RD99;A0A7M3Q8V0;A0A7M3Q057;A0A7M3R8J2;A0A7M3QEN1;A0A7M3QC18;A0A7M3RX11;A0A7M3Q1H2;A0A7M3Q4R3;A0A7M3QC14;A0A7M3RR24;A0A7M3PYU7;A0A7M3PV22;A0A7M3PVY9;A0A7M3RPN2;A0A7M3PUD0;A0A7M3Q777;A0A7M3R8I3;A0A7M3RDP7;A0A7M3QTM5;A0A7M3QQN3;A0A7M3PV18;A0A7M3QFV9;A0A7M3QTE4;A0A7M3RLZ4;A0A7M3QRA9;A0A7M3PR87;K7XWZ0;A0A7M3QZ06;A0A7M3Q6H3;A0A7M3RA32;A0A7M3PSJ3;A0A7M3RNM8;A0A7M3PSY1;A0A7M3R2L4;A0A7M3R…	A0A7M3Q7G9(GO:0046872);A0A7M3RD99(GO:0005509);A0A7M3Q8V0(GO:0046872);A0A7M3Q057(GO:0005509);A0A7M3R8J2(GO:0008270);A0A7M3QEN1(GO:0000287);A0A7M3QC18(GO:0005509);A0A7M3RX11(GO:0005509);A0A7M3Q1H2(GO:0008270);A0A7M3Q4R3(GO:0046872);A0A7M3QC14(GO:0046872);A0A7M3RR24(GO:0000287;GO:0030955);A0A7M3PYU7(GO:0008270);A0A7M3PV22(GO:0046872);A0A7M3PVY9(GO:0005507;GO:0046872);A0A7M3RPN2(GO:0005509);A0A7M3PUD…
GO:1901137	5	5	carbohydrate derivative biosynthetic process	biological_process	The chemical reactions and pathways resulting in the formation of carbohydrate derivative. [GOC:TermGenie]	12	GO:0006048;GO:0044211;GO:0006228;GO:0044206;GO:0006086;GO:0032264;GO:0006241;GO:0006172;GO:0006506;GO:0006177;GO:0006183;GO:0006166	10	A0A7M3QNT9;A0A7M3RX23;A0A7M3QKE8;A0A7M3Q5Y6;A0A7M3QVX4;A0A7M3QIC3;A0A7M3QB37;A0A7M3PW52;A0A7M3QIF8;A0A7M3PWT4	A0A7M3QNT9(GO:0032264;GO:0006166);A0A7M3RX23(GO:0006228;GO:0006241;GO:0006183);A0A7M3QKE8(GO:0006177);A0A7M3Q5Y6(GO:0006172);A0A7M3QVX4(GO:0032264);A0A7M3QIC3(GO:0006177);A0A7M3QB37(GO:0044211;GO:0044206);A0A7M3PW52(GO:0006506);A0A7M3QIF8(GO:0006086);A0A7M3PWT4(GO:0006048)
GO:1901136	5	5	carbohydrate derivative catabolic process	biological_process	The chemical reactions and pathways resulting in the breakdown of carbohydrate derivative. [GOC:TermGenie]	2	GO:0009264;GO:0046386	1	A0A7M3QM78	A0A7M3QM78(GO:0009264;GO:0046386)
GO:0061135	5	5	endopeptidase regulator activity	molecular_function	Modulates the activity of a peptidase, any enzyme that hydrolyzes nonterminal peptide bonds in polypeptides. [GOC:dph, GOC:tb]	1	GO:0019828	1	A0A7M3QRP4	A0A7M3QRP4(GO:0019828)
GO:0042578	5	5	phosphoric ester hydrolase activity	molecular_function	Catalysis of the reaction: RPO-R' + H2O = RPOOH + R'H. This reaction is the hydrolysis of any phosphoric ester bond, any ester formed from orthophosphoric acid, O=P(OH)3. [GOC:jl]	11	GO:0004721;GO:0008138;GO:0004114;GO:0004725;GO:0004651;GO:0052629;GO:0004722;GO:0004439;GO:0004438;GO:0047389;GO:0004331	12	A0A7M3R0I4;A0A7M3QDB9;A0A7M3QXX7;A0A7M3RVI8;A0A7M3QFV9;A0A7M3Q7M5;A0A7M3R120;A0A7M3PST1;A0A7M3QBP1;A0A7M3QMD8;A0A7M3R186;A0A7M3PRT8	A0A7M3R0I4(GO:0004725);A0A7M3QDB9(GO:0004114);A0A7M3QXX7(GO:0004725;GO:0052629;GO:0004438);A0A7M3RVI8(GO:0008138;GO:0004725;GO:0004651);A0A7M3QFV9(GO:0004725);A0A7M3Q7M5(GO:0004331);A0A7M3R120(GO:0004722);A0A7M3PST1(GO:0004721);A0A7M3QBP1(GO:0004725);A0A7M3QMD8(GO:0047389);A0A7M3R186(GO:0004725;GO:0008138);A0A7M3PRT8(GO:0004439)
GO:1903509	5	5	liposaccharide metabolic process	biological_process	The chemical reactions and pathways involving liposaccharide. [GO_REF:0000068, GOC:dph, GOC:TermGenie, PMID:9452964]	1	GO:0006506	1	A0A7M3PW52	A0A7M3PW52(GO:0006506)
GO:0016615	5	5	malate dehydrogenase activity	molecular_function	Catalysis of the reversible conversion of pyruvate or oxaloacetate to malate. [GOC:mah, ISBN:0582227089]	2	GO:0004471;GO:0030060	3	A0A7M3Q3N0;A0A7M3Q7G9;A0A7M3Q9S5	A0A7M3Q3N0(GO:0030060);A0A7M3Q7G9(GO:0004471);A0A7M3Q9S5(GO:0004471)
GO:0016616	5	5	oxidoreductase activity, acting on the CH-OH group of donors, NAD or NADP as acceptor	molecular_function	Catalysis of an oxidation-reduction (redox) reaction in which a CH-OH group acts as a hydrogen or electron donor and reduces NAD+ or NADP. [EC:1.1.1.-, GOC:ai]	3	GO:0004471;GO:0030060;GO:0003938	4	A0A7M3QIC3;A0A7M3Q3N0;A0A7M3Q7G9;A0A7M3Q9S5	A0A7M3QIC3(GO:0003938);A0A7M3Q3N0(GO:0030060);A0A7M3Q7G9(GO:0004471);A0A7M3Q9S5(GO:0004471)
GO:0019439	5	5	aromatic compound catabolic process	biological_process	The chemical reactions and pathways resulting in the breakdown of aromatic compounds, any substance containing an aromatic carbon ring. [GOC:ai]	3	GO:0000956;GO:0000184;GO:0009264	5	A0A7M3R1Y1;A0A7M3QB00;A0A7M3Q6C3;A0A7M3PY24;A0A7M3QM78	A0A7M3R1Y1(GO:0000956);A0A7M3QB00(GO:0000184);A0A7M3Q6C3(GO:0000184);A0A7M3PY24(GO:0000184);A0A7M3QM78(GO:0009264)
GO:0019438	5	5	aromatic compound biosynthetic process	biological_process	The chemical reactions and pathways resulting in the formation of aromatic compounds, any substance containing an aromatic carbon ring. [GOC:ai]	17	GO:0006729;GO:0006048;GO:0044211;GO:0009190;GO:0006228;GO:0032264;GO:0044206;GO:0006086;GO:0006166;GO:0006183;GO:0009435;GO:0006241;GO:0009264;GO:0006368;GO:0006177;GO:0006172;GO:0006351	18	A0A7M3QNT9;A0A7M3RX23;A0A7M3QKE8;A0A7M3R4S9;A0A7M3QF25;A0A7M3Q5Y6;A0A7M3R9H4;A0A7M3Q517;A0A7M3PWY3;A0A7M3Q0Q7;A0A7M3QM78;A0A7M3QVX4;A0A7M3QIC3;A0A7M3QB37;A0A7M3RBN5;A0A7M3QIF8;A0A7M3PWT4;A0A7M3RCY2	A0A7M3QNT9(GO:0032264;GO:0006166);A0A7M3RX23(GO:0006228;GO:0006241;GO:0006183);A0A7M3QKE8(GO:0006177);A0A7M3R4S9(GO:0006351);A0A7M3QF25(GO:0006351);A0A7M3Q5Y6(GO:0006172);A0A7M3R9H4(GO:0006351);A0A7M3Q517(GO:0006729);A0A7M3PWY3(GO:0006368);A0A7M3Q0Q7(GO:0009190);A0A7M3QM78(GO:0009264);A0A7M3QVX4(GO:0032264);A0A7M3QIC3(GO:0006177);A0A7M3QB37(GO:0044211;GO:0044206);A0A7M3RBN5(GO:0009435);A0A7M3QIF8…
GO:0046470	5	8	phosphatidylcholine metabolic process	biological_process	The chemical reactions and pathways involving phosphatidylcholines, any of a class of glycerophospholipids in which the phosphatidyl group is esterified to the hydroxyl group of choline. They are important constituents of cell membranes. [ISBN:0198506732]	1	GO:0046470	1	A0A7M3Q6I4	A0A7M3Q6I4(GO:0046470)
GO:0048523	5	5	negative regulation of cellular process	biological_process	Any process that stops, prevents, or reduces the frequency, rate or extent of a cellular process, any of those that are carried out at the cellular level, but are not necessarily restricted to a single cell. For example, cell communication occurs among more than one cell, but occurs at the cellular level. [GOC:jid]	14	GO:1905775;GO:0090090;GO:0033119;GO:0150013;GO:1900364;GO:0051283;GO:0051016;GO:1903526;GO:2000402;GO:0043066;GO:0045892;GO:0017148;GO:0032515;GO:0051693	15	A0A7M3QRH8;A0A7M3RAK9;A0A7M3PR87;A0A7M3PRF1;A0A7M3RUY2;A0A7M3Q8V0;A0A7M3Q1K6;A0A7M3Q4R3;A0A7M3RCM4;A0A7M3RH32;I6SPE7;A0A7M3PTD7;A0A7M3QV85;A0A7M3QRP4;A0A7M3R3P4	A0A7M3QRH8(GO:0045892);A0A7M3RAK9(GO:0051693);A0A7M3PR87(GO:0051283);A0A7M3PRF1(GO:0051693);A0A7M3RUY2(GO:1903526;GO:2000402);A0A7M3Q8V0(GO:1905775);A0A7M3Q1K6(GO:0045892);A0A7M3Q4R3(GO:1900364);A0A7M3RCM4(GO:0051016);A0A7M3RH32(GO:0045892);I6SPE7(GO:0033119);A0A7M3PTD7(GO:0032515);A0A7M3QV85(GO:0051693);A0A7M3QRP4(GO:0043066;GO:0017148);A0A7M3R3P4(GO:0150013;GO:0090090)
GO:0048522	5	5	positive regulation of cellular process	biological_process	Any process that activates or increases the frequency, rate or extent of a cellular process, any of those that are carried out at the cellular level, but are not necessarily restricted to a single cell. For example, cell communication occurs among more than one cell, but occurs at the cellular level. [GOC:jid]	11	GO:0045905;GO:2000601;GO:0032436;GO:0045901;GO:0045903;GO:1901671;GO:1902553;GO:0045944;GO:0034314;GO:0034199;GO:1903373	8	A0A7M3RI74;A0A7M3RPJ5;A0A7M3R5S0;A0A7M3RUY2;A0A7M3QUY0;A0A7M3PWZ1;A0A7M3QAU7;A0A7M3PZD4	A0A7M3RI74(GO:0032436);A0A7M3RPJ5(GO:0045903);A0A7M3R5S0(GO:0034314);A0A7M3RUY2(GO:2000601;GO:0045944);A0A7M3QUY0(GO:0045905;GO:0045901);A0A7M3PWZ1(GO:0034199);A0A7M3QAU7(GO:1901671;GO:1902553);A0A7M3PZD4(GO:1903373)
GO:0005096	5	6	GTPase activator activity	molecular_function	Binds to and increases the activity of a GTPase, an enzyme that catalyzes the hydrolysis of GTP. [GOC:mah]	1	GO:0005096	7	A0A7M3RBF4;A0A7M3RDC8;A0A7M3RQP7;A0A7M3RKT7;A0A7M3QNH1;A0A7M3Q495;A0A7M3QQF4	A0A7M3RBF4(GO:0005096);A0A7M3RDC8(GO:0005096);A0A7M3RQP7(GO:0005096);A0A7M3RKT7(GO:0005096);A0A7M3QNH1(GO:0005096);A0A7M3Q495(GO:0005096);A0A7M3QQF4(GO:0005096)
GO:0016838	5	5	carbon-oxygen lyase activity, acting on phosphates	molecular_function	Catalysis of the cleavage of a carbon-oxygen bond by elimination of a phosphate. [EC:4.2.-.-]	1	GO:0008929	1	A0A7M3VJT9	A0A7M3VJT9(GO:0008929)
GO:0016831	5	5	carboxy-lyase activity	molecular_function	Catalysis of the nonhydrolytic addition or removal of a carboxyl group to or from a compound. [GOC:curators]	2	GO:0004613;GO:0016831	2	A0A7M3QHF8;A0A7M3QAJ6	A0A7M3QHF8(GO:0016831);A0A7M3QAJ6(GO:0004613)
GO:0090407	5	6	organophosphate biosynthetic process	biological_process	The chemical reactions and pathways resulting in the biosynthesis of deoxyribose phosphate, the phosphorylated sugar 2-deoxy-erythro-pentose. [GOC:chem_mtg]	15	GO:0006777;GO:0044211;GO:0009190;GO:0006228;GO:0044206;GO:0006086;GO:0016024;GO:0009435;GO:0006241;GO:0006183;GO:0032324;GO:0006506;GO:0032264;GO:0006177;GO:0006172	13	A0A7M3QNT9;A0A7M3RX23;A0A7M3PW52;A0A7M3QVD5;A0A7M3Q5Y6;A0A7M3Q0Q7;A0A7M3QKE8;A0A7M3QVX4;A0A7M3QIC3;A0A7M3QB37;A0A7M3RBN5;A0A7M3QIF8;A0A7M3R8T8	A0A7M3QNT9(GO:0032264);A0A7M3RX23(GO:0006228;GO:0006241;GO:0006183);A0A7M3PW52(GO:0006506);A0A7M3QVD5(GO:0006777;GO:0032324);A0A7M3Q5Y6(GO:0006172);A0A7M3Q0Q7(GO:0009190);A0A7M3QKE8(GO:0006177);A0A7M3QVX4(GO:0032264);A0A7M3QIC3(GO:0006177);A0A7M3QB37(GO:0044211;GO:0044206);A0A7M3RBN5(GO:0009435);A0A7M3QIF8(GO:0006086);A0A7M3R8T8(GO:0016024)
GO:0036213	5	5	contractile ring contraction	biological_process	The process of an actomyosin ring getting smaller in diameter. [GOC:mah, GOC:vw]	1	GO:0000916	1	A0A7M3R3P4	A0A7M3R3P4(GO:0000916)
GO:0036211	5	6	protein modification process	biological_process	The covalent alteration of one or more amino acids occurring in proteins, peptides and nascent polypeptides (co-translational, post-translational modifications). Includes the modification of charged tRNAs that are destined to occur in a protein (pre-translation modification). [GOC:bf, GOC:jl]	20	GO:0035518;GO:0035606;GO:0070734;GO:0097198;GO:0045116;GO:0006486;GO:0016567;GO:0016579;GO:0006470;GO:0034983;GO:0009249;GO:0006468;GO:0000209;GO:0016574;GO:0018105;GO:0016570;GO:0006506;GO:0016925;GO:0033578;GO:0046777	22	A0A7M3QRP4;A0A7M3RCY2;A0A7M3PV18;A0A7M3QN49;A0A7M3RI74;A0A7M3PV09;A0A7M3RJC7;A0A7M3R8A6;A0A7M3QAU7;A0A7M3QLG3;A0A7M3Q827;A0A7M3RBY7;A0A7M3RKP1;A0A7M3RC27;A0A7M3RJQ1;A0A7M3R0I4;A0A7M3Q1C3;A0A7M3Q3P2;A0A7M3QL65;A0A7M3R2M1;A0A7M3PW52;A0A7M3QZS9	A0A7M3QRP4(GO:0035606);A0A7M3RCY2(GO:0016570);A0A7M3PV18(GO:0009249);A0A7M3QN49(GO:0070734);A0A7M3RI74(GO:0000209);A0A7M3PV09(GO:0006486);A0A7M3RJC7(GO:0016925);A0A7M3R8A6(GO:0035518);A0A7M3QAU7(GO:0034983);A0A7M3QLG3(GO:0016567);A0A7M3Q827(GO:0033578);A0A7M3RBY7(GO:0006486);A0A7M3RKP1(GO:0006468;GO:0018105;GO:0046777);A0A7M3RC27(GO:0046777);A0A7M3RJQ1(GO:0016579);A0A7M3R0I4(GO:0006470);A0A7M3Q1C…
GO:0044087	5	5	regulation of cellular component biogenesis	biological_process	Any process that modulates the frequency, rate or extent of cellular component biogenesis, a process that results in the biosynthesis of constituent macromolecules, assembly, and arrangement of constituent parts of a cellular component. [GOC:jl]	6	GO:2000601;GO:0051016;GO:0030833;GO:0034314;GO:0051693;GO:2000431	8	A0A7M3RAK9;A0A7M3R5S0;A0A7M3RUY2;A0A7M3R0V9;A0A7M3RCM4;A0A7M3Q495;A0A7M3QV85;A0A7M3PRF1	A0A7M3RAK9(GO:0051693);A0A7M3R5S0(GO:0034314);A0A7M3RUY2(GO:2000601);A0A7M3R0V9(GO:0030833);A0A7M3RCM4(GO:0051016);A0A7M3Q495(GO:2000431);A0A7M3QV85(GO:0051693);A0A7M3PRF1(GO:0051693)
GO:0015031	5	8	protein transport	biological_process	The directed movement of proteins into, out of or within a cell, or between cells, by means of some agent such as a transporter or pore. [GOC:ai]	9	GO:0000055;GO:0006886;GO:0006606;GO:0006614;GO:0006605;GO:0035721;GO:0015031;GO:0000056;GO:0072321	36	A0A7M3Q3B3;A0A7M3Q8M9;A0A7M3QF72;A0A7M3RBW3;A0A7M3PW82;A0A7M3QV33;A0A7M3QBK1;A0A7M3RST2;A0A7M3Q3T5;A0A7M3QMC3;A0A7M3QLA3;A0A7M3PX24;A0A7M3RFZ3;A0A7M3QDW6;A0A7M3Q224;A0A7M3VJC4;A0A7M3RA67;A0A7M3R999;A0A7M3PRG3;A0A7M3QQS1;A0A7M3Q5Y5;A0A7M3QE08;A0A7M3Q2S9;A0A7M3PXV9;A0A7M3RWA2;A0A7M3QGR3;A0A7M3QJ85;A0A7M3QXY7;A0A7M3Q4S7;A0A7M3QSA5;A0A7M3QUY0;A0A7M3RJ52;A0A7M3PVX2;A0A7M3Q3F9;A0A7M3RG41;A0A7M3PZP8	A0A7M3Q3B3(GO:0006886);A0A7M3Q8M9(GO:0006886);A0A7M3QF72(GO:0006886);A0A7M3RBW3(GO:0015031);A0A7M3PW82(GO:0006606);A0A7M3QV33(GO:0015031);A0A7M3QBK1(GO:0015031);A0A7M3RST2(GO:0006886);A0A7M3Q3T5(GO:0072321);A0A7M3QMC3(GO:0006605);A0A7M3QLA3(GO:0006886);A0A7M3PX24(GO:0006886);A0A7M3RFZ3(GO:0015031);A0A7M3QDW6(GO:0015031);A0A7M3Q224(GO:0015031);A0A7M3VJC4(GO:0006886);A0A7M3RA67(GO:0006886);A0A7M3R9…
GO:0030170	5	6	pyridoxal phosphate binding	molecular_function	Interacting selectively and non-covalently with pyridoxal 5' phosphate, 3-hydroxy-5-(hydroxymethyl)-2-methyl4-pyridine carboxaldehyde 5' phosphate, the biologically active form of vitamin B6. [GOC:mah, ISBN:0198506732]	1	GO:0030170	4	A0A7M3QHF8;A0A7M3PWY1;A0A7M3RD51;A0A7M3QWZ0	A0A7M3QHF8(GO:0030170);A0A7M3PWY1(GO:0030170);A0A7M3RD51(GO:0030170);A0A7M3QWZ0(GO:0030170)
GO:0043022	5	5	ribosome binding	molecular_function	Interacting selectively and non-covalently with any part of a ribosome. [GOC:go_curators]	1	GO:0043022	1	A0A7M3QUY0	A0A7M3QUY0(GO:0043022)
GO:0031227	5	5	intrinsic component of endoplasmic reticulum membrane	cellular_component	The component of the endoplasmic reticulum membrane consisting of the gene products and protein complexes having either part of their peptide sequence embedded in the hydrophobic region of the membrane or some other covalently attached group such as a GPI anchor that is similarly embedded in the membrane. [GOC:dos, GOC:mah]	1	GO:0030176	3	A0A7M3QE05;A0A7M3PZD4;A0A7M3R747	A0A7M3QE05(GO:0030176);A0A7M3PZD4(GO:0030176);A0A7M3R747(GO:0030176)
GO:1901701	5	5	cellular response to oxygen-containing compound	biological_process	Any process that results in a change in state or activity of a cell (in terms of movement, secretion, enzyme production, gene expression, etc.) as a result of an oxygen-containing compound stimulus. [GOC:pr, GOC:TermGenie]	1	GO:0071377	1	A0A7M3PWZ1	A0A7M3PWZ1(GO:0071377)
GO:0016901	5	5	oxidoreductase activity, acting on the CH-OH group of donors, quinone or similar compound as acceptor	molecular_function	Catalysis of an oxidation-reduction (redox) reaction in which a CH-OH group acts as a hydrogen or electron donor and reduces a quinone or a similar acceptor molecule. [GOC:ai]	2	GO:0052591;GO:0004368	2	A0A7M3RA32;A0A7M3RX11	A0A7M3RA32(GO:0052591);A0A7M3RX11(GO:0052591;GO:0004368)
GO:0016279	5	8	protein-lysine N-methyltransferase activity	molecular_function	Catalysis of the transfer of a methyl group from S-adenosyl-L-methionine to the epsilon-amino group of a lysine residue in a protein substrate. [PMID:12054878]	2	GO:0018024;GO:0046975	5	A0A7M3QN49;A0A7M3Q1C3;A0A7M3PX17;A0A7M3RRN1;A0A7M3QC51	A0A7M3QN49(GO:0018024);A0A7M3Q1C3(GO:0046975);A0A7M3PX17(GO:0018024);A0A7M3RRN1(GO:0018024);A0A7M3QC51(GO:0018024)
GO:0003921	5	5	GMP synthase activity	molecular_function	Catalysis of the reaction: ATP + XMP + NH4(+) = AMP + diphosphate + GMP + 2H(+). [RHEA:18301]	1	GO:0003921	1	A0A7M3QKE8	A0A7M3QKE8(GO:0003921)
GO:0098588	5	5	bounding membrane of organelle	cellular_component	The lipid bilayer that forms the outer-most layer of an organelle. [GOC:dos]	8	GO:0030658;GO:0000421;GO:0030663;GO:0033116;GO:0000139;GO:0033017;GO:0005741;GO:0032580	16	A0A7M3Q3B3;A0A7M3Q827;A0A7M3QFT3;A0A7M3Q2S9;A0A7M3QXY7;A0A7M3QC43;A0A7M3QJ39;A0A7M3Q224;A0A7M3QFQ7;A0A7M3QZ06;A0A7M3QF72;A0A7M3RXW6;A0A7M3QT96;A0A7M3PZP8;A0A7M3RH19;A0A7M3PX24	A0A7M3Q3B3(GO:0000139);A0A7M3Q827(GO:0032580);A0A7M3QFT3(GO:0033017);A0A7M3Q2S9(GO:0000421);A0A7M3QXY7(GO:0005741);A0A7M3QC43(GO:0000139);A0A7M3QJ39(GO:0000139);A0A7M3Q224(GO:0000421);A0A7M3QFQ7(GO:0033116);A0A7M3QZ06(GO:0030658);A0A7M3QF72(GO:0000139);A0A7M3RXW6(GO:0005741);A0A7M3QT96(GO:0033017);A0A7M3PZP8(GO:0000139);A0A7M3RH19(GO:0005741);A0A7M3PX24(GO:0030663;GO:0000139)
GO:0001667	5	6	ameboidal-type cell migration	biological_process	Cell migration that is accomplished by extension and retraction of a pseudopodium. [GOC:dph]	1	GO:0001755	2	A0A7M3PR87;A0A7M3RCM4	A0A7M3PR87(GO:0001755);A0A7M3RCM4(GO:0001755)
GO:0014070	5	5	response to organic cyclic compound	biological_process	Any process that results in a change in state or activity of a cell or an organism (in terms of movement, secretion, enzyme production, gene expression, etc.) as a result of an organic cyclic compound stimulus. [GOC:ef]	1	GO:0033198	1	A0A7M3RFP8	A0A7M3RFP8(GO:0033198)
GO:0080135	5	6	regulation of cellular response to stress	biological_process	Any process that modulates the frequency, rate or extent of a cellular response to stress. Cellular response to stress is a change in state or activity of a cell (in terms of movement, secretion, enzyme production, gene expression, etc.) as a result of a stimulus indicating the organism is under stress. The stress is usually, but not necessarily, exogenous (e.g. temperature, humidity, ionizing ra…	1	GO:1901671	1	A0A7M3QAU7	A0A7M3QAU7(GO:1901671)
GO:0060285	5	6	cilium-dependent cell motility	biological_process	Cell motility due to the motion of one or more eukaryotic cilia. A eukaryotic cilium is a specialized organelle that consists of a filiform extrusion of the cell surface. Each cilium is bounded by an extrusion of the cytoplasmic (plasma) membrane, and contains a regular longitudinal array of microtubules, anchored basally in a centriole. [GOC:cilia, GOC:dgh, GOC:dph, GOC:krc, GOC:mlg, GOC:mtg_cam…	1	GO:0060285	3	A0A7M3QBB6;A0A7M3QV17;A0A7M3R8Y3	A0A7M3QBB6(GO:0060285);A0A7M3QV17(GO:0060285);A0A7M3R8Y3(GO:0060285)
GO:1902850	5	8	microtubule cytoskeleton organization involved in mitosis	biological_process	Any microtubule cytoskeleton organization that is involved in mitosis. [GO_REF:0000060, GOC:TermGenie, PMID:18799626]	2	GO:1903562;GO:0000132	2	A0A7M3REM3;A0A7M3R3P4	A0A7M3REM3(GO:0000132);A0A7M3R3P4(GO:1903562)
GO:0019720	5	7	Mo-molybdopterin cofactor metabolic process	biological_process	The chemical reactions and pathways involving the Mo-molybdopterin cofactor, essential for the catalytic activity of some enzymes. The cofactor consists of a mononuclear molybdenum (Mo) ion coordinated by one or two molybdopterin ligands. [http://www.sunysb.edu/biochem/BIOCHEM/facultypages/schindelin/, ISSN:09498257]	1	GO:0006777	1	A0A7M3QVD5	A0A7M3QVD5(GO:0006777)
GO:0016763	5	5	transferase activity, transferring pentosyl groups	molecular_function	Catalysis of the transfer of a pentosyl group from one compound (donor) to another (acceptor). [GOC:jl]	3	GO:0004731;GO:0004422;GO:0052657	2	A0A7M3QNT9;A0A7M3RBB7	A0A7M3QNT9(GO:0004422;GO:0052657);A0A7M3RBB7(GO:0004731)
GO:0008406	5	5	gonad development	biological_process	The process whose specific outcome is the progression of the gonad over time, from its formation to the mature structure. The gonad is an animal organ that produces gametes; in some species it also produces hormones. [GOC:ems, ISBN:0198506732]	1	GO:0008584	1	A0A7M3PWZ1	A0A7M3PWZ1(GO:0008584)
GO:0030030	5	5	cell projection organization	biological_process	A process that is carried out at the cellular level which results in the assembly, arrangement of constituent parts, or disassembly of a prolongation or process extending from a cell, e.g. a flagellum or axon. [GOC:jl, GOC:mah, http://www.cogsci.princeton.edu/~wn/]	5	GO:0030030;GO:1905515;GO:0060997;GO:0060271;GO:0044458	7	A0A7M3Q600;A0A7M3QJ85;A0A7M3RUY2;A0A7M3RZ12;A0A7M3RGS7;A0A7M3RT22;A0A7M3QDK6	A0A7M3Q600(GO:0030030);A0A7M3QJ85(GO:0060271;GO:1905515);A0A7M3RUY2(GO:0060997);A0A7M3RZ12(GO:0030030);A0A7M3RGS7(GO:0060271);A0A7M3RT22(GO:0060271);A0A7M3QDK6(GO:0044458)
GO:0006479	5	9	protein methylation	biological_process	The addition of a methyl group to a protein amino acid. A methyl group is derived from methane by the removal of a hydrogen atom. [GOC:ai]	2	GO:0070734;GO:0097198	2	A0A7M3QN49;A0A7M3Q1C3	A0A7M3QN49(GO:0070734);A0A7M3Q1C3(GO:0097198)
GO:0061844	5	7	antimicrobial humoral immune response mediated by antimicrobial peptide	biological_process	An immune response against microbes mediated by anti-microbial peptides in body fluid. [PMID:15761415, PMID:24287494]	1	GO:0061844	1	A0A7M3QRP4	A0A7M3QRP4(GO:0061844)
GO:1901652	5	6	response to peptide	biological_process	Any process that results in a change in state or activity of a cell or an organism (in terms of movement, secretion, enzyme production, gene expression, etc.) as a result of a peptide stimulus. [GOC:pr, GOC:TermGenie]	1	GO:0071377	1	A0A7M3PWZ1	A0A7M3PWZ1(GO:0071377)
GO:0061024	5	5	membrane organization	biological_process	A process which results in the assembly, arrangement of constituent parts, or disassembly of a membrane. A membrane is a double layer of lipid molecules that encloses all cells, and, in eukaryotes, many organelles; may be a single or double lipid bilayer; also includes associated proteins. [GOC:dph, GOC:tb]	4	GO:1902445;GO:0090149;GO:0000740;GO:0001778	4	A0A7M3RH32;A0A7M3PR87;A0A7M3QRP4;A0A7M3RH19	A0A7M3RH32(GO:1902445);A0A7M3PR87(GO:0001778);A0A7M3QRP4(GO:0000740);A0A7M3RH19(GO:0090149)
GO:0009792	5	6	embryo development ending in birth or egg hatching	biological_process	The process whose specific outcome is the progression of an embryo over time, from zygote formation until the end of the embryonic life stage. The end of the embryonic life stage is organism-specific and may be somewhat arbitrary; for mammals it is usually considered to be birth, for insects the hatching of the first instar larva from the eggshell. [GOC:go_curators, GOC:isa_complete, GOC:mtg_sens…	1	GO:0043009	1	A0A7M3QKT1	A0A7M3QKT1(GO:0043009)
GO:0046486	5	6	glycerolipid metabolic process	biological_process	The chemical reactions and pathways involving glycerolipids, any lipid with a glycerol backbone. Diacylglycerol and phosphatidate are key lipid intermediates of glycerolipid biosynthesis. [GOC:ai, PMID:8906569]	7	GO:0046854;GO:0006658;GO:0016024;GO:0046856;GO:0006506;GO:0046475;GO:0046470	9	A0A7M3QX82;A0A7M3QRZ3;A0A7M3Q6I4;A0A7M3QAG7;A0A7M3PRT8;A0A7M3QMD8;A0A7M3PW52;A0A7M3RNR9;A0A7M3R8T8	A0A7M3QX82(GO:0006658);A0A7M3QRZ3(GO:0006658);A0A7M3Q6I4(GO:0046470);A0A7M3QAG7(GO:0046856);A0A7M3PRT8(GO:0046856);A0A7M3QMD8(GO:0046475);A0A7M3PW52(GO:0006506);A0A7M3RNR9(GO:0046854);A0A7M3R8T8(GO:0016024)
GO:0009894	5	5	regulation of catabolic process	biological_process	Any process that modulates the frequency, rate, or extent of the chemical reactions and pathways resulting in the breakdown of substances. [GOC:go_curators]	3	GO:0042176;GO:0032436;GO:0043488	4	A0A7M3Q4R3;A0A7M3R084;A0A7M3RI74;A0A7M3R0R6	A0A7M3Q4R3(GO:0043488);A0A7M3R084(GO:0042176);A0A7M3RI74(GO:0032436);A0A7M3R0R6(GO:0042176)
GO:0009892	5	5	negative regulation of metabolic process	biological_process	Any process that stops, prevents, or reduces the frequency, rate or extent of the chemical reactions and pathways within a cell or an organism. [GOC:go_curators]	8	GO:0033119;GO:0032515;GO:1900364;GO:0000956;GO:0000184;GO:0045892;GO:0031047;GO:0017148	16	A0A7M3PY24;A0A7M3QB00;A0A7M3QRP4;A0A7M3RH32;A0A7M3Q5Q9;A0A7M3Q4R3;A0A7M3Q6C3;A0A7M3R1Y1;I6SPE7;A0A7M3QUN2;A0A7M3QRH8;A0A7M3PTD7;A0A7M3R4J2;A0A7M3R865;A0A7M3Q1K6;A0A7M3VJQ1	A0A7M3PY24(GO:0000184);A0A7M3QB00(GO:0000184);A0A7M3QRP4(GO:0017148);A0A7M3RH32(GO:0045892);A0A7M3Q5Q9(GO:0031047);A0A7M3Q4R3(GO:1900364);A0A7M3Q6C3(GO:0000184);A0A7M3R1Y1(GO:0000956);I6SPE7(GO:0033119);A0A7M3QUN2(GO:0031047);A0A7M3QRH8(GO:0045892);A0A7M3PTD7(GO:0032515);A0A7M3R4J2(GO:0031047);A0A7M3R865(GO:0031047);A0A7M3Q1K6(GO:0045892);A0A7M3VJQ1(GO:0031047)
GO:0009893	5	5	positive regulation of metabolic process	biological_process	Any process that activates or increases the frequency, rate or extent of the chemical reactions and pathways within a cell or an organism. [GOC:go_curators]	9	GO:0045905;GO:0032436;GO:0045901;GO:0045903;GO:1901671;GO:1902553;GO:0045944;GO:0034199;GO:0001819	7	A0A7M3RI74;A0A7M3RPJ5;A0A7M3RUY2;A0A7M3QUY0;A0A7M3PWZ1;A0A7M3QAU7;A0A7M3QRP4	A0A7M3RI74(GO:0032436);A0A7M3RPJ5(GO:0045903);A0A7M3RUY2(GO:0045944);A0A7M3QUY0(GO:0045905;GO:0045901);A0A7M3PWZ1(GO:0034199);A0A7M3QAU7(GO:1901671;GO:1902553);A0A7M3QRP4(GO:0001819)
GO:0006873	5	7	cellular ion homeostasis	biological_process	Any process involved in the maintenance of an internal steady state of ions at the level of a cell. [GOC:mah]	5	GO:0051480;GO:0006874;GO:0006879;GO:0006878;GO:0051560	5	A0A7M3PR87;A0A7M3R9C7;A0A7M3QTE4;A0A7M3QE67;A0A7M3RK49	A0A7M3PR87(GO:0051560);A0A7M3R9C7(GO:0006874);A0A7M3QTE4(GO:0006879);A0A7M3QE67(GO:0051480;GO:0006874);A0A7M3RK49(GO:0006878)
GO:0003746	5	7	translation elongation factor activity	molecular_function	Functions in chain elongation during polypeptide synthesis at the ribosome. [ISBN:0198506732]	1	GO:0003746	5	A0A7M3RCB6;A0A7M3QUY0;A0A7M3RRS6;A0A7M3R7P7;A0A7M3PZI2	A0A7M3RCB6(GO:0003746);A0A7M3QUY0(GO:0003746);A0A7M3RRS6(GO:0003746);A0A7M3R7P7(GO:0003746);A0A7M3PZI2(GO:0003746)
GO:0010212	5	5	response to ionizing radiation	biological_process	Any process that results in a change in state or activity of a cell or an organism (in terms of movement, secretion, enzyme production, gene expression, etc.) as a result of a ionizing radiation stimulus. Ionizing radiation is radiation with sufficient energy to remove electrons from atoms and may arise from spontaneous decay of unstable isotopes, resulting in alpha and beta particles and gamma r…	1	GO:0010165	1	A0A7M3PU53	A0A7M3PU53(GO:0010165)
GO:0043531	5	9	ADP binding	molecular_function	Interacting selectively and non-covalently with ADP, adenosine 5'-diphosphate. [GOC:jl]	1	GO:0043531	1	A0A7M3R8W5	A0A7M3R8W5(GO:0043531)
GO:0016301	5	5	kinase activity	molecular_function	Catalysis of the transfer of a phosphate group, usually from ATP, to a substrate molecule. [ISBN:0198506732]	34	GO:0008865;GO:0004017;GO:0004340;GO:0004693;GO:0004698;GO:0004692;GO:0003872;GO:0003873;GO:0004691;GO:0033857;GO:0000827;GO:0000829;GO:0001729;GO:0004675;GO:0004674;GO:0004714;GO:0004715;GO:0004712;GO:0004713;GO:0004672;GO:0004679;GO:0003951;GO:0016301;GO:0004127;GO:0019158;GO:0004849;GO:0052723;GO:0052724;GO:0004370;GO:0000832;GO:0004143;GO:0045127;GO:0004707;GO:0004550	63	A0A7M3Q5F8;A0A7M3RWB1;A0A7M3Q600;A0A7M3RB15;A0A7M3QZ05;A0A7M3QL88;A0A7M3Q6H3;A0A7M3QBG1;A0A7M3QPM6;A0A7M3QLW4;A0A7M3QA68;A0A7M3PYY1;A0A7M3QTU0;A0A7M3QAJ6;A0A7M3RV92;A0A7M3QGF6;A0A7M3RPA2;A0A7M3Q6R3;A0A7M3Q6P0;A0A7M3QNN8;A0A7M3QXT7;A0A7M3PUE0;A0A7M3QFB3;A0A7M3QVG2;A0A7M3RR24;A0A7M3Q1H2;A0A7M3PS15;A0A7M3QL54;A0A7M3QS50;A0A7M3RAQ1;A0A7M3QNY0;A0A7M3RPL9;A0A7M3RKP1;A0A7M3QE88;A0A7M3QTK1;A0A7M3Q395;A0A…	A0A7M3Q5F8(GO:0001729;GO:0003951);A0A7M3RWB1(GO:0004370);A0A7M3Q600(GO:0004672);A0A7M3RB15(GO:0004672);A0A7M3QZ05(GO:0004675);A0A7M3QL88(GO:0004674);A0A7M3Q6H3(GO:0003872);A0A7M3QBG1(GO:0033857;GO:0000832;GO:0000827;GO:0000829;GO:0052723;GO:0052724);A0A7M3QPM6(GO:0004693);A0A7M3QLW4(GO:0016301;GO:0004672);A0A7M3QA68(GO:0004713);A0A7M3PYY1(GO:0004672);A0A7M3QTU0(GO:0016301);A0A7M3QAJ6(GO:0016301);…
GO:0007599	5	5	hemostasis	biological_process	The stopping of bleeding (loss of body fluid) or the arrest of the circulation to an organ or part. [ISBN:0198506732]	1	GO:0007596	1	A0A7M3PWZ1	A0A7M3PWZ1(GO:0007596)
GO:0007411	5	5	axon guidance	biological_process	The chemotaxis process that directs the migration of an axon growth cone to a specific target site in response to a combination of attractive and repulsive cues. [ISBN:0878932437]	1	GO:0007411	1	A0A7M3RBF4	A0A7M3RBF4(GO:0007411)
GO:0016646	5	5	oxidoreductase activity, acting on the CH-NH group of donors, NAD or NADP as acceptor	molecular_function	Catalysis of an oxidation-reduction (redox) reaction in which a CH-NH group acts as a hydrogen or electron donor and reduces NAD or NADP. [GOC:jl]	3	GO:0004735;GO:0047131;GO:0047130	2	A0A7M3RLL8;A0A7M3RFX8	A0A7M3RLL8(GO:0047131;GO:0047130);A0A7M3RFX8(GO:0004735)
GO:0019199	5	7	transmembrane receptor protein kinase activity	molecular_function	Combining with a signal and transmitting the signal from one side of the membrane to the other to initiate a change in cell activity by catalysis of the reaction: a protein + ATP = a phosphoprotein + ADP. [GOC:mah]	2	GO:0004675;GO:0004714	5	A0A7M3RC27;A0A7M3RGN3;A0A7M3QZ05;A0A7M3QTK1;A0A7M3QGF6	A0A7M3RC27(GO:0004714);A0A7M3RGN3(GO:0004714);A0A7M3QZ05(GO:0004675);A0A7M3QTK1(GO:0004714);A0A7M3QGF6(GO:0004714)
GO:0036459	5	8	thiol-dependent ubiquitinyl hydrolase activity	molecular_function	Catalysis of the thiol-dependent hydrolysis of an ester, thioester, amide, peptide or isopeptide bond formed by the C-terminal glycine of ubiquitin. [EC:3.4.19.12, GOC:bf, GOC:ka]	1	GO:0004843	3	A0A7M3QL65;A0A7M3RJQ1;A0A7M3R2M1	A0A7M3QL65(GO:0004843);A0A7M3RJQ1(GO:0004843);A0A7M3R2M1(GO:0004843)
GO:0003887	5	7	DNA-directed DNA polymerase activity	molecular_function	Catalysis of the reaction: deoxynucleoside triphosphate + DNA(n) = diphosphate + DNA(n+1); the synthesis of DNA from deoxyribonucleotide triphosphates in the presence of a DNA template and a 3'hydroxyl group. [EC:2.7.7.7, GOC:vw, ISBN:0198547684]	1	GO:0003887	1	A0A7M3QG71	A0A7M3QG71(GO:0003887)
GO:0006644	5	6	phospholipid metabolic process	biological_process	The chemical reactions and pathways involving phospholipids, any lipid containing phosphoric acid as a mono- or diester. [ISBN:0198506732]	7	GO:0046854;GO:0006658;GO:0016024;GO:0046856;GO:0006506;GO:0046475;GO:0046470	9	A0A7M3QX82;A0A7M3QRZ3;A0A7M3Q6I4;A0A7M3QAG7;A0A7M3PRT8;A0A7M3QMD8;A0A7M3PW52;A0A7M3RNR9;A0A7M3R8T8	A0A7M3QX82(GO:0006658);A0A7M3QRZ3(GO:0006658);A0A7M3Q6I4(GO:0046470);A0A7M3QAG7(GO:0046856);A0A7M3PRT8(GO:0046856);A0A7M3QMD8(GO:0046475);A0A7M3PW52(GO:0006506);A0A7M3RNR9(GO:0046854);A0A7M3R8T8(GO:0016024)
GO:0006643	5	6	membrane lipid metabolic process	biological_process	The chemical reactions and pathways involving membrane lipids, any lipid found in or associated with a biological membrane. [GOC:ai]	4	GO:0030148;GO:0006665;GO:0006672;GO:0006506	5	A0A7M3QX82;A0A7M3Q5F8;A0A7M3QE05;A0A7M3PW52;A0A7M3QRZ3	A0A7M3QX82(GO:0006665);A0A7M3Q5F8(GO:0006672);A0A7M3QE05(GO:0030148);A0A7M3PW52(GO:0006506);A0A7M3QRZ3(GO:0006665)
GO:0007205	5	7	protein kinase C-activating G protein-coupled receptor signaling pathway	biological_process	The series of molecular signals generated as a consequence of a G protein-coupled receptor binding to its physiological ligand, where the pathway proceeds with activation of protein kinase C (PKC). PKC is activated by second messengers including diacylglycerol (DAG). [GOC:mah, GOC:signaling]	1	GO:0007205	1	A0A7M3QL54	A0A7M3QL54(GO:0007205)
GO:0010737	5	7	protein kinase A signaling	biological_process	A series of reactions, mediated by the intracellular serine/threonine kinase protein kinase A, which occurs as a result of a single trigger reaction or compound. [GOC:BHF, GOC:dph, GOC:tb]	1	GO:0010737	1	A0A7M3PWZ1	A0A7M3PWZ1(GO:0010737)
GO:0051012	5	5	microtubule sliding	biological_process	The movement of one microtubule along another microtubule. [PMID:14557818, PMID:14614826]	1	GO:0051012	2	A0A7M3REM3;A0A7M3R3P4	A0A7M3REM3(GO:0051012);A0A7M3R3P4(GO:0051012)
GO:0016818	5	5	hydrolase activity, acting on acid anhydrides, in phosphorus-containing anhydrides	molecular_function	Catalysis of the hydrolysis of any acid anhydride which contains phosphorus. [GOC:jl]	13	GO:0004176;GO:0016818;GO:0036402;GO:0003924;GO:0008569;GO:0004386;GO:0016462;GO:0003724;GO:0016887;GO:0003678;GO:1990939;GO:0003774;GO:0070615	45	A0A7M3QSN7;A0A7M3Q8Z5;A0A7M3QCZ0;A0A7M3R1Q9;A0A7M3Q8V0;A0A7M3Q057;A0A7M3RD79;A0A7M3QUQ7;A0A7M3QZC5;A0A7M3QEC3;A0A7M3RBU9;A0A7M3Q6T8;A0A7M3RNE9;A0A7M3QV17;A0A7M3RZJ1;A0A7M3QWL1;A0A7M3PSY2;A0A7M3QP24;A0A7M3QKE8;A0A7M3PX21;A0A7M3R7P7;A0A7M3QS31;A0A7M3RV54;A0A7M3Q5N4;A0A7M3QRH8;A0A7M3PTW6;A0A7M3R835;A0A7M3QBB6;A0A7M3RGE6;A0A7M3QKT1;A0A7M3RLU8;A0A7M3Q5Y5;A0A7M3QPJ6;A0A7M3R251;A0A7M3RAQ3;A0A7M3R6Y1;A0A…	A0A7M3QSN7(GO:0003724);A0A7M3Q8Z5(GO:0004386;GO:0070615);A0A7M3QCZ0(GO:0070615);A0A7M3R1Q9(GO:0070615);A0A7M3Q8V0(GO:0003678);A0A7M3Q057(GO:0008569);A0A7M3RD79(GO:1990939);A0A7M3QUQ7(GO:0003724;GO:0004386);A0A7M3QZC5(GO:0003678);A0A7M3QEC3(GO:0016887);A0A7M3RBU9(GO:0004386;GO:0070615);A0A7M3Q6T8(GO:0004386);A0A7M3RNE9(GO:0016887);A0A7M3QV17(GO:0008569);A0A7M3RZJ1(GO:0004176);A0A7M3QWL1(GO:0003924…
GO:0016811	5	5	hydrolase activity, acting on carbon-nitrogen (but not peptide) bonds, in linear amides	molecular_function	Catalysis of the hydrolysis of any non-peptide carbon-nitrogen bond in a linear amide. [GOC:ai]	2	GO:0032041;GO:0004359	2	A0A7M3RBN5;A0A7M3PUY7	A0A7M3RBN5(GO:0004359);A0A7M3PUY7(GO:0032041)
GO:0016814	5	5	hydrolase activity, acting on carbon-nitrogen (but not peptide) bonds, in cyclic amidines	molecular_function	Catalysis of the hydrolysis of any non-peptide carbon-nitrogen bond in a cyclic amidine, a compound of the form R-C(=NH)-NH2. [ISBN:0198506732]	1	GO:0003876	1	A0A7M3QVX4	A0A7M3QVX4(GO:0003876)
GO:0004408	5	5	holocytochrome-c synthase activity	molecular_function	Catalysis of the reaction: holocytochrome c = apocytochrome c + heme. [EC:4.4.1.17]	1	GO:0004408	1	A0A7M3RKR6	A0A7M3RKR6(GO:0004408)
GO:0004407	5	6	histone deacetylase activity	molecular_function	Catalysis of the reaction: histone N6-acetyl-L-lysine + H2O = histone L-lysine + acetate. This reaction represents the removal of an acetyl group from a histone, a class of proteins complexed to DNA in chromatin and chromosomes. [EC:3.5.1.98, PMID:9893272]	1	GO:0032041	1	A0A7M3PUY7	A0A7M3PUY7(GO:0032041)
GO:0016482	5	6	cytosolic transport	biological_process	The directed movement of substances or organelles within the cytosol. [GOC:ai]	2	GO:0042147;GO:0006895	3	A0A7M3VJC4;A0A7M3Q8P7;A0A7M3QE08	A0A7M3VJC4(GO:0042147);A0A7M3Q8P7(GO:0042147);A0A7M3QE08(GO:0006895)
GO:0030695	5	5	GTPase regulator activity	molecular_function	Modulates the rate of GTP hydrolysis by a GTPase. [GOC:mah]	2	GO:0005096;GO:0005094	8	A0A7M3RBF4;A0A7M3QB74;A0A7M3RDC8;A0A7M3RQP7;A0A7M3RKT7;A0A7M3QNH1;A0A7M3Q495;A0A7M3QQF4	A0A7M3RBF4(GO:0005096);A0A7M3QB74(GO:0005094);A0A7M3RDC8(GO:0005096);A0A7M3RQP7(GO:0005096);A0A7M3RKT7(GO:0005096);A0A7M3QNH1(GO:0005096);A0A7M3Q495(GO:0005096);A0A7M3QQF4(GO:0005096)
GO:0002684	5	5	positive regulation of immune system process	biological_process	Any process that activates or increases the frequency, rate, or extent of an immune system process. [GOC:add]	1	GO:0002223	1	A0A7M3PWZ1	A0A7M3PWZ1(GO:0002223)
GO:0002683	5	5	negative regulation of immune system process	biological_process	Any process that stops, prevents, or reduces the frequency, rate, or extent of an immune system process. [GOC:add]	2	GO:0002862;GO:2000402	2	A0A7M3PWZ1;A0A7M3RUY2	A0A7M3PWZ1(GO:0002862);A0A7M3RUY2(GO:2000402)
GO:1901657	5	5	glycosyl compound metabolic process	biological_process	The chemical reactions and pathways involving glycosyl compound. [GOC:pr, GOC:TermGenie]	4	GO:0006177;GO:0009116;GO:0006183;GO:0006166	6	A0A7M3QNT9;A0A7M3RX23;A0A7M3RBB7;A0A7M3QKE8;A0A7M3QIC3;A0A7M3QB37	A0A7M3QNT9(GO:0006166);A0A7M3RX23(GO:0006183);A0A7M3RBB7(GO:0009116);A0A7M3QKE8(GO:0006177);A0A7M3QIC3(GO:0006177);A0A7M3QB37(GO:0009116)
GO:0097435	5	5	supramolecular fiber organization	biological_process	A process that is carried out at the cellular level which results in the assembly, arrangement of constituent parts, or disassembly of a supramolecular fiber, a polymer consisting of an indefinite number of protein or protein complex subunits that have polymerised to form a fiber-shaped structure. [GOC:pr]	7	GO:0007015;GO:0051017;GO:0008154;GO:0051639;GO:0034314;GO:0030041;GO:0030042	7	A0A7M3PY09;A0A7M3RUY2;A0A7M3R134;A0A7M3QRD3;A0A7M3R5S0;A0A7M3R5K2;A0A7M3Q764	A0A7M3PY09(GO:0030042);A0A7M3RUY2(GO:0007015;GO:0030041);A0A7M3R134(GO:0008154);A0A7M3QRD3(GO:0051017;GO:0051639);A0A7M3R5S0(GO:0034314;GO:0030041);A0A7M3R5K2(GO:0051017);A0A7M3Q764(GO:0030041)
GO:0030553	5	9	cGMP binding	molecular_function	Interacting selectively and non-covalently with cGMP, the nucleotide cyclic GMP (guanosine 3',5'-cyclophosphate). [GOC:ai]	1	GO:0030553	1	A0A7M3Q6P0	A0A7M3Q6P0(GO:0030553)
GO:0030552	5	9	cAMP binding	molecular_function	Interacting selectively and non-covalently with cAMP, the nucleotide cyclic AMP (adenosine 3',5'-cyclophosphate). [GOC:ai]	1	GO:0030552	1	A0A7M3QDU5	A0A7M3QDU5(GO:0030552)
GO:0030551	5	6	cyclic nucleotide binding	molecular_function	Interacting selectively and non-covalently with a cyclic nucleotide, a nucleotide in which the phosphate group is in diester linkage to two positions on the sugar residue. [GOC:ai]	2	GO:0030553;GO:0030552	2	A0A7M3QDU5;A0A7M3Q6P0	A0A7M3QDU5(GO:0030552);A0A7M3Q6P0(GO:0030553)
GO:0097730	5	6	non-motile cilium	cellular_component	A cilium which may have a variable array of axonemal microtubules but does not contain molecular motors. [GOC:cilia, GOC:dgh, GOC:kmv, PMID:17009929, PMID:20144998, PMID:22118931]	1	GO:0097730	1	A0A7M3QJ85	A0A7M3QJ85(GO:0097730)
GO:0003723	5	5	RNA binding	molecular_function	Interacting selectively and non-covalently with an RNA molecule or a portion thereof. [GOC:jl, GOC:mah]	16	GO:0070181;GO:0008097;GO:0000049;GO:0042134;GO:0003729;GO:0045131;GO:0000339;GO:0019843;GO:0008143;GO:0003725;GO:0008312;GO:0003723;GO:0034511;GO:0048027;GO:0003746;GO:0003743	81	A0A7M3QRP0;A0A7M3R1Q9;A0A7M3RBK8;A0A7M3RKQ2;A0A7M3RHC3;A0A7M3RA47;A0A7M3RGS5;A0A7M3Q0X6;A0A7M3R449;A0A7M3QHD6;A0A7M3QKQ0;A0A7M3QML5;A0A7M3QQR6;A0A7M3VK09;A0A7M3QT94;A0A7M3Q5J2;A0A7M3QKS9;A0A7M3QNV8;A0A7M3R7F3;A0A7M3PXQ2;A0A7M3QHU4;A0A7M3RXN7;A0A7M3RLT8;A0A7M3PVC3;A0A7M3RPP4;A0A7M3Q0U5;A0A7M3PS55;A0A7M3QKY0;A0A7M3Q4R3;A0A7M3R9C7;A0A7M3R1Y1;A0A7M3QW97;A0A7M3Q6C3;A0A7M3R549;A0A7M3PYY1;A0A7M3Q1Q3;A0A…	A0A7M3QRP0(GO:0003723);A0A7M3R1Q9(GO:0003743);A0A7M3RBK8(GO:0070181;GO:0048027);A0A7M3RKQ2(GO:0003723);A0A7M3RHC3(GO:0003723);A0A7M3RA47(GO:0003743);A0A7M3RGS5(GO:0003723);A0A7M3Q0X6(GO:0003723);A0A7M3R449(GO:0003723);A0A7M3QHD6(GO:0003723);A0A7M3QKQ0(GO:0003723);A0A7M3QML5(GO:0003723);A0A7M3QQR6(GO:0003729);A0A7M3VK09(GO:0003723);A0A7M3QT94(GO:0003723);A0A7M3Q5J2(GO:0003725);A0A7M3QKS9(GO:000004…
GO:0006888	5	7	endoplasmic reticulum to Golgi vesicle-mediated transport	biological_process	The directed movement of substances from the endoplasmic reticulum (ER) to the Golgi, mediated by COP II vesicles. Small COP II coated vesicles form from the ER and then fuse directly with the cis-Golgi. Larger structures are transported along microtubules to the cis-Golgi. [GOC:ascb_2009, GOC:dph, GOC:jp, GOC:tb, ISBN:0716731363]	1	GO:0006888	2	A0A7M3QQS1;A0A7M3QLA3	A0A7M3QQS1(GO:0006888);A0A7M3QLA3(GO:0006888)
GO:0006886	5	9	intracellular protein transport	biological_process	The directed movement of proteins in a cell, including the movement of proteins between specific compartments or structures within a cell, such as organelles of a eukaryotic cell. [GOC:mah]	7	GO:0000055;GO:0006886;GO:0006606;GO:0006614;GO:0006605;GO:0035721;GO:0000056	23	A0A7M3Q3B3;A0A7M3Q8M9;A0A7M3QF72;A0A7M3PW82;A0A7M3RST2;A0A7M3QMC3;A0A7M3QLA3;A0A7M3PX24;A0A7M3VJC4;A0A7M3RA67;A0A7M3PRG3;A0A7M3QQS1;A0A7M3Q5Y5;A0A7M3PXV9;A0A7M3RWA2;A0A7M3QGR3;A0A7M3QJ85;A0A7M3QXY7;A0A7M3Q4S7;A0A7M3QSA5;A0A7M3RJ52;A0A7M3PVX2;A0A7M3PZP8	A0A7M3Q3B3(GO:0006886);A0A7M3Q8M9(GO:0006886);A0A7M3QF72(GO:0006886);A0A7M3PW82(GO:0006606);A0A7M3RST2(GO:0006886);A0A7M3QMC3(GO:0006605);A0A7M3QLA3(GO:0006886);A0A7M3PX24(GO:0006886);A0A7M3VJC4(GO:0006886);A0A7M3RA67(GO:0006886);A0A7M3PRG3(GO:0006606);A0A7M3QQS1(GO:0006886);A0A7M3Q5Y5(GO:0006886);A0A7M3PXV9(GO:0006606);A0A7M3RWA2(GO:0000055;GO:0000056);A0A7M3QGR3(GO:0006886);A0A7M3QJ85(GO:003572…
GO:0044057	5	5	regulation of system process	biological_process	Any process that modulates the frequency, rate or extent of a system process, a multicellular organismal process carried out by any of the organs or tissues in an organ system. [GOC:jl]	1	GO:0006937	2	A0A7M3PR87;A0A7M3QS06	A0A7M3PR87(GO:0006937);A0A7M3QS06(GO:0006937)
GO:0009063	5	8	cellular amino acid catabolic process	biological_process	The chemical reactions and pathways resulting in the breakdown of amino acids, organic acids containing one or more amino substituents. [GOC:ai]	1	GO:0033512	1	A0A7M3RLL8	A0A7M3RLL8(GO:0033512)
GO:0004725	5	8	protein tyrosine phosphatase activity	molecular_function	Catalysis of the reaction: protein tyrosine phosphate + H2O = protein tyrosine + phosphate. [EC:3.1.3.48]	1	GO:0004725	6	A0A7M3R0I4;A0A7M3QXX7;A0A7M3RVI8;A0A7M3QFV9;A0A7M3QBP1;A0A7M3R186	A0A7M3R0I4(GO:0004725);A0A7M3QXX7(GO:0004725);A0A7M3RVI8(GO:0004725);A0A7M3QFV9(GO:0004725);A0A7M3QBP1(GO:0004725);A0A7M3R186(GO:0004725)
GO:0004722	5	8	protein serine/threonine phosphatase activity	molecular_function	Catalysis of the reaction: protein serine phosphate + H2O = protein serine + phosphate, and protein threonine phosphate + H2O = protein threonine + phosphate. [GOC:bf]	1	GO:0004722	1	A0A7M3R120	A0A7M3R120(GO:0004722)
GO:0019751	5	6	polyol metabolic process	biological_process	The chemical reactions and pathways involving a polyol, any alcohol containing three or more hydroxyl groups attached to saturated carbon atoms. [PMID:30240188]	2	GO:0019563;GO:0006729	2	A0A7M3RWB1;A0A7M3Q517	A0A7M3RWB1(GO:0019563);A0A7M3Q517(GO:0006729)
GO:0017171	5	5	serine hydrolase activity	molecular_function	Catalysis of the hydrolysis of a substrate by a catalytic mechanism that involves a catalytic triad consisting of a serine nucleophile that is activated by a proton relay involving an acidic residue (e.g. aspartate or glutamate) and a basic residue (usually histidine). [Wikipedia:Serine_hydrolase]	1	GO:0004252	3	A0A7M3RZJ1;A0A7M3Q644;A0A7M3QE34	A0A7M3RZJ1(GO:0004252);A0A7M3Q644(GO:0004252);A0A7M3QE34(GO:0004252)
[truncated: 1,491 more rows]
