# Supplementary material for: Comparative analysis of phosphorylated proteomes between plerocercoid and adult Spirometra mansoni reveals phosphoproteomic profiles of the medical tapeworm
Source: Parasit Vectors. 2024 Aug 31;17:371. doi: 10.1186/s13071-024-06454-8 (PMC11366163; doi:10.1186/s13071-024-06454-8)
Supplement: Supplementary file 3 — Supplementary Material 3. Table S3. The differentially abundant proteins in adult vs. plerocercoid. [file 13071_2024_6454_MOESM3_ESM.xls]

Accession	YC	CC	FC(CC/YC)	log2FC(CC/YC)	Pvalue(CC/YC)	significant	regulate	corrected_pvalue
A0A7M3PSD4--S75	1592740	97626.6666666667	0.0612947917843883	-4.02809169638154	0.0702650764259381	no	down	0.137512206544866
A0A7M3PT42--S12	73358.3333333333	27786.5	0.37877768942406	-1.40057673848759	0.396283254308018	no	down	0.478530722183267
A0A7M3PTB8--S149	322883.333333333	745906.666666667	2.31014298250142	1.20798214764216	0.0268023880629245	yes	up	0.0783421949766642
A0A7M3PTG1--S254	39380	36870.5	0.936274758760792	-0.0949961303209083	0.820671209203015	no	no change	0.843023762341853
A0A7M3PTT7--S899	549823.333333333	301163.333333333	0.547745639508448	-0.868422000627735	0.0330628468828657	yes	down	0.0829812627648394
A0A7M3PTT7--S910	518793.333333333	264056.666666667	0.50898238219458	-0.974312374854363	0.0467742246799888	yes	down	0.10691251355426
A0A7M3PTU9--S349	3041000	1188466.66666667	0.39081442507947	-1.3554443762849	0.0842823949462368	no	down	0.14983536879331
A0A7M3PTU9--S351	40960.5	419386.666666667	10.2388073062259	3.3559757639744	0.0327368547839466	yes	up	0.0829812627648394
A0A7M3PUD0--S215	73631.6666666667	381863.333333333	5.18612915638652	2.37465813580133	0.00979679418216813	yes	up	0.0501595862127008
A0A7M3PV76--S108	136479.5	2726200	19.9751611047813	4.32013523379189	0.00865792071300519	yes	up	0.0482065511590397
A0A7M3PW56--S288	182375.5	72679	0.398512958155015	-1.32730145884718	0.320484090577718	no	down	0.414363268625736
A0A7M3PWY1--S431	39786.6666666667	1226463.33333333	30.8259886058981	4.94607525825695	0.000921869198425961	yes	up	0.026281221776247
A0A7M3PXJ5--S570	35168.5	515893.333333333	14.6691878622441	3.87471709544563	0.00265597206234486	yes	up	0.0317559286385648
A0A7M3Q0L0--S936	47892	1506683.33333333	31.4600211587182	4.97544773593872	0.141862913766829	no	up	0.224538602121919
A0A7M3Q0Q7--S204	33461.5	161463.333333333	4.82534654254392	2.27063255631988	0.0141119681613458	yes	up	0.0586997137646636
A0A7M3RRT7--S1282	94891.3333333333	193660	2.04086077407842	1.02917776620319	0.169733340423769	no	up	0.252626367142354
A0A7M3Q1E9--S23	385900	117668.666666667	0.30492010019867	-1.71349683958353	0.0155132406642001	yes	down	0.0586997137646636
A0A7M3Q1H0--S127	7552666.66666667	1699633.33333333	0.22503751434372	-2.15176257235049	0.00471264389421743	yes	down	0.0402145612306554
A0A7M3Q1R5--S243	327796.666666667	9422066.66666667	28.7436317229177	4.84517045096337	9.59396954824911e-05	yes	up	0.00614014051087943
A0A7M3Q1S6--S198	1141940	1721666.66666667	1.5076682370936	0.592318997998093	0.0945535380501478	no	up	0.16149721839224
A0A7M3Q3P2--S357	1171960	141504.333333333	0.120741606653242	-3.05000519121442	0.0707284659762446	no	down	0.137512206544866
A0A7M3Q4H4--S694	161360	246896.666666667	1.5300983308544	0.61362436983139	0.40441640078058	no	up	0.483787843924432
A0A7M3Q524--S195	2120400	621186.666666667	0.292957303653399	-1.77123767698386	0.0022851531747581	yes	down	0.0317559286385648
A0A7M3Q577--S400	218064	746956.666666667	3.42540110548585	1.77627293377052	0.0797416597943582	no	up	0.146420714358731
A0A7M3Q591--S752	21934.5	241856.666666667	11.0263131900279	3.46287858014144	0.0273669338679113	yes	up	0.0783421949766642
A0A7M3Q648--S67	66814	43142.3333333333	0.645707985352371	-0.631046226146486	0.343792602534069	no	down	0.435697555686741
A0A7M3QAJ6--S425	258243.333333333	38917.6666666667	0.150701534728228	-2.73023398562562	0.00568693372427608	yes	down	0.042819265688667
A0A7M3QAK4--S339	59198.5	769750	13.0028632482242	3.70075743653934	0.0497578762330306	yes	up	0.111736985225051
A0A7M3QB50--S707	139893.333333333	186383.333333333	1.33232462828822	0.413945645892762	0.266163356361252	no	up	0.358620101202529
A0A7M3QBB7--S293	65096	272850	4.19150178198353	2.06746724278705	0.0153629936081622	yes	up	0.0586997137646636
A0A7M3QBG1--S1280	97392	179853.333333333	1.84669514265374	0.884945722041716	0.208199586816259	no	up	0.299433113623384
A0A7M3QBK1--S816	53075	30479	0.574262835609986	-0.800216896590352	0.0571973497420177	no	down	0.122021012782971
A0A7M3QBT6--S274	11585.8	28660.5	2.47376098327263	1.3067061127211	0.279277415309567	no	up	0.372369887079423
A0A7M3QBT6--S275	11152.8666666667	224640	20.1419067145667	4.33212835605948	0.0322782144557198	yes	up	0.0829812627648394
A0A7M3QBT6--S281	27306.5	417936.666666667	15.3053912682573	3.93596802139612	0.155876101517994	no	up	0.241577928640608
A0A7M3QC05--S140	153439.5	294486.666666667	1.91923635482823	0.940532391023293	0.440784071331279	no	up	0.512912373912761
A0A7M3QCY5--S1318	1135526.66666667	435890	0.383865930053015	-1.38132557514208	0.159705905411818	no	down	0.243361379675151
A0A7M3QD00--S774	94057.6666666667	220983.333333333	2.34944519851297	1.23232011685346	0.10806077301026	no	up	0.175085809434345
A0A7M3QDB9--S20	41914	211273.333333333	5.04063876827154	2.33360656892841	0.0321433481362372	yes	up	0.0829812627648394
A0A7M3QDB9--S443	544553.333333333	691916.666666667	1.27061322429392	0.345524939617283	0.258472259888109	no	up	0.351962226230617
A0A7M3QDU5--S54	508273.333333333	1093776.66666667	2.15194580343909	1.10564174420762	0.0648349090898835	no	up	0.136047022352542
A0A7M3QE08--S484	159405	943983.333333333	5.92191796576854	2.56606450551063	0.292272650955622	no	up	0.381743870635914
A0A7M3QEN1--S281	118029	179890	1.52411695430784	0.607973613412583	0.616305486080559	no	up	0.668534764561962
A0A7M3QF48--S74	49206.5	797506.666666667	16.2073438807204	4.01857577093133	0.00866211466138995	yes	up	0.0482065511590397
A0A7M3QF61--S105	30523	251640	8.24427480916031	3.04339259551338	0.00123193227076158	yes	up	0.026281221776247
A0A7M3QRL1--S495	31105.5	286376.666666667	9.20662476625249	3.20267234790511	0.00702772935221024	yes	up	0.0449774678541455
A0A7M3QGT7--S514	46704.5	522113.333333333	11.1790798174337	3.48272953553174	0.0992097313849161	no	up	0.163394817882634
A0A7M3QMC3--S53	267833.333333333	440783.333333333	1.6457373988799	0.718734151338004	0.239174587695192	no	up	0.336421398076754
A0A7M3QI45--S33	91636.6666666667	54384	0.59347422792914	-0.75274271379208	0.362755372822889	no	down	0.450802793410969
A0A7M3QIF8--S127	72607.5	102642.666666667	1.41366479587738	0.499440073007662	0.372004162735346	no	up	0.457851277212734
A0A7M3QIP1--S199	216710.5	202720	0.935441522215121	-0.0962806266133816	0.932723886351784	no	no change	0.93809449683665
A0A7M3QKE8--S350	267760	442256.666666667	1.65169056866846	0.72394343442014	0.0533550443239319	no	up	0.117749063335574
A0A7M3QL65--S1129	74570	592950	7.95158911090251	2.99124320924189	0.0136898686791508	yes	up	0.0586997137646636
A0A7M3QLD7--S360	194426.666666667	487090	2.50526333836236	1.3249622589021	0.0216700041439989	yes	up	0.0736730337152229
A0A7M3QPF6--S304	424380	50200	0.118290211602809	-3.07959739784827	0.239069889269266	no	down	0.336421398076754
A0A7M3QPJ6--S4301	694826.666666667	266036.666666667	0.382882061713233	-1.38502802436653	0.0454942641533168	yes	down	0.105877560211355
A0A7M3QQ89--S536	26015.5	127698	4.90853529626569	2.29529258949731	0.0276656581866952	yes	up	0.0783421949766642
A0A7M3QQS1--S1115	17121	82388.5	4.81213130074178	2.26667600750666	0.0138058087360498	yes	up	0.0586997137646636
A0A7M3QRX0--S359	40037	513303.333333333	12.8207241634821	3.68040584807321	0.0147097312287195	yes	up	0.0586997137646636
A0A7M3QS06--S134	37641	79441.3333333333	2.11050007527253	1.07758488075038	0.0826547247831685	no	up	0.14901133482036
A0A7M3QS50--S4082	36332	86522.6666666667	2.3814451906492	1.25183734522155	0.0994816806429187	no	up	0.163394817882634
A0A7M3QS50--S1313	105674	92621	0.876478604008555	-0.190209221549455	0.823265392911966	no	no change	0.843023762341853
A0A7M3QT75--S134	40857.6666666667	129243	3.16324965530745	1.6614074231523	0.02680777723202	yes	up	0.0783421949766642
A0A7M3QTS4--S261	198555	226745	1.14197577497419	0.19153204676442	0.73870123029152	no	no change	0.781436012209211
A0A7M3QU74--S285	197286.666666667	865500	4.38701720001352	2.13324036268848	0.0160507029825252	yes	up	0.0586997137646636
A0A7M3QUY0--S2	14935	971366.666666667	65.039616114273	6.02324683705324	0.00528188306848932	yes	up	0.0422550645479146
A0A7M3QV85--S2521	115657.5	1552000	13.4189308950998	3.74619782948221	0.00346341904188099	yes	up	0.0369431364467306
A0A7M3QV85--S2524	83288	2705633.33333333	32.4852719879615	5.02171387930951	0.00272902511737666	yes	up	0.0317559286385648
A0A7M3QVU7--S46	86244.5	74565	0.864576871568622	-0.209933851898463	0.464255140106588	no	no change	0.531231856199223
A0A7M3QVU7--S272	369250	551973.333333333	1.49484992101106	0.580000648917258	0.0890387780623525	no	up	0.156122788931248
A0A7M3QVW4--S95	166650	321443.333333333	1.92885288528853	0.947743112408078	0.0337562014496777	yes	up	0.083092188183822
A0A7M3QVX4--S451	229983.333333333	220866.666666667	0.960359446336691	-0.0583536115649972	0.810423339190262	no	no change	0.843023762341853
A0A7M3QW53--S7	145435	2029466.66666667	13.9544584636894	3.80265423312802	0.0387576370832443	yes	up	0.0936033499368919
A0A7M3QWR0--S1041	40094	177630	4.43033870404549	2.14741699854723	0.00837145099754001	yes	up	0.0482065511590397
A0A7M3QWW0--S492	24196	154506.666666667	6.3856284785364	2.67482861808729	0.00641836826394174	yes	up	0.0449774678541455
A0A7M3QWW0--S3976	223753.333333333	84587.5	0.378039060870602	-1.40339278633287	0.179481661078599	no	down	0.264064972621387
A0A7M3RTH0--S501	48080.6666666667	145556	3.02732907197626	1.59804550526272	0.0712995063011545	no	up	0.137512206544866
A0A7M3RTH0--S473	240560	284030	1.1807033588294	0.239646546020288	0.518526821753234	no	no change	0.577142897255773
A0A7M3QX89--S309	92209.6666666667	646980	7.01640102809178	2.81073120854446	0.0256151719135204	yes	up	0.0783421949766642
A0A7M3QXT7--S136	86863.6666666667	790026.666666667	9.09501863072784	3.1850765931743	0.00014964267257817	yes	up	0.00638475403000192
A0A7M3QZ69--S136	79507.5	2072233.33333333	26.0633692838202	4.70395169202662	0.0159917250059945	yes	up	0.0586997137646636
A0A7M3R2C4--S57	310293.333333333	1221956.66666667	3.9380693537298	1.97748851890859	0.376005577261215	no	up	0.45836870370891
A0A7M3R080--S21	130590	31418	0.240585037139138	-2.05538117604932	0.07453326595334	no	down	0.140297912382758
A0A7M3R0K7--S694	854863.333333333	458163.333333333	0.535949216054028	-0.899831790506654	0.482910024533799	no	down	0.547013125135631
A0A7M3R0K7--S580	822530	1319693.33333333	1.60443185456255	0.682062514971868	0.19110296284683	no	up	0.277967945959025
A0A7M3R2B2--S1421	57039	84252	1.47709461947089	0.562762244971461	0.242720766194614	no	up	0.337698457314246
A0A7M3R2Y3--S7	110790.5	244155	2.2037539319707	1.13996314362581	0.421695234354234	no	up	0.495593139230338
A0A7M3R6N9--S147	23432	125275	5.34632127005804	2.41854653432494	0.0718512454350613	no	up	0.137512206544866
A0A7M3R6Y4--S84	45037.3333333333	48789	1.08330126117591	0.115434505702343	0.761329191491002	no	no change	0.798771610744658
A0A7M3R7H7--S207	238170.666666667	1946466.66666667	8.17257092952953	3.03078999315944	0.0295634520393469	yes	up	0.0805132310858809
A0A7M3R7H7--S279	688366.666666667	84515.6666666667	0.122777105224929	-3.02588653465082	0.00111830495707742	yes	down	0.026281221776247
A0A7M3R9B7--S186	82001.5	1172723.33333333	14.3012424569469	3.83806858515048	0.142090834155277	no	up	0.224538602121919
A0A7M3R9B7--S187	82001.5	1750966.66666667	21.3528614313966	4.41635750882078	0.0127497564245158	yes	up	0.0586997137646636
A0A7M3R9C7--S651	11710.55	43324	3.69957004581339	1.88735761430488	0.0995687171472299	no	up	0.163394817882634
A0A7M3R9U9--S73	350100	5637700	16.1031133961725	4.00926774266681	0.00674216728392606	yes	up	0.0449774678541455
A0A7M3RAB1--S1345	29554	34900.6666666667	1.18091177731159	0.23990118896093	0.698504823579964	no	no change	0.745071811818628
A0A7M3RAB6--S4321	415430	959823.333333333	2.31043336623097	1.20816348223573	0.00456948589714508	yes	up	0.0402145612306554
A0A7M3RAQ1--S81	27756	87940.3333333333	3.16833597540472	1.66372532921475	0.0271474870445272	yes	up	0.0783421949766642
A0A7M3RBW7--S108	829036.666666667	2803166.66666667	3.3812336406512	1.75754970879646	0.0218716818842068	yes	up	0.0736730337152229
A0A7M3RDX6--S1392	87040.6666666667	348600	4.00502447131992	2.0018110577511	0.166061177179209	no	up	0.250068596222809
A0A7M3REU6--S86	146753	658686.666666667	4.48840341707949	2.16620235100549	0.00144592260698943	yes	up	0.0264397276706639
A0A7M3RFX8--S324	250420	1239583.33333333	4.95001730426217	2.30743356857196	0.0281542263197387	yes	up	0.0783421949766642
A0A7M3RG08--S938	77493	490000	6.32315176854684	2.66064384755274	0.0026125263941579	yes	up	0.0317559286385648
A0A7M3RG20--S401	21426.6666666667	633863.333333333	29.5829184816428	4.8866924823918	2.53436615240973e-06	yes	up	0.000324398867508445
A0A7M3RJ52--S169	64280.5	25621	0.39858121825437	-1.32705436506584	0.255503976940972	no	down	0.351661387617682
A0A7M3RJ58--S429	233954.666666667	1247280	5.33128925261874	2.41448445858332	0.0236438560643083	yes	up	0.077600348108499
A0A7M3RJW6--S39	29999.5	73978.6666666667	2.46599665549981	1.30217084309148	0.156648188102894	no	up	0.241577928640608
A0A7M3RK49--S122	75579	249570	3.30210772833724	1.72338718766567	0.0113064243368498	yes	up	0.0556623967352606
A0A7M3RKQ2--S403	19407	554426.666666667	28.5683859775682	4.83634762580867	0.00947493761194107	yes	up	0.0501595862127008
A0A7M3RL84--S98	343483.333333333	356977.333333333	1.03928574894464	0.0555923740754513	0.93809449683665	no	no change	0.93809449683665
A0A7M3RM63--S43	492275	4682266.66666667	9.51148578876983	3.24967072201751	0.0168496634028541	yes	up	0.059909914321259
A0A7M3RUT5--S442	142218.5	201072.333333333	1.41382684624949	0.499605441679312	0.568210883237849	no	up	0.626991319434868
A0A7M3RV54--S1599	354940	1447646.66666667	4.07856726958547	2.02806244727741	0.422028532625835	no	up	0.495593139230338
A0A7M3RVB1--S168	321292.333333333	136446.666666667	0.424680742459878	-1.23554940505663	0.497261821032301	no	down	0.558329062211706
A0A7M3RVB1--S176	38946	92762.5	2.38182355055718	1.25206653991693	0.46482787417432	no	up	0.531231856199223
A0A7M3RXN7--S124	31880	224394	7.03870765370138	2.81531056625626	0.0700623034057535	no	up	0.137512206544866
K7XWZ0--S386	108482.333333333	413290	3.80974475106546	1.92969434188977	0.0569982039809484	no	up	0.122021012782971
A0A7M3Q6H3--T32	293329.5	161325	0.54997877813176	-0.862552144022355	0.659751195482863	no	down	0.709648344721063
A0A7M3Q764--T280	8249350	731516.666666667	0.088675673436897	-3.49531780819608	0.080073828164931	no	down	0.146420714358731
A0A7M3RPL9--T179	208505	510313.333333333	2.44748727048912	1.29130135631519	0.0719790456133282	no	up	0.137512206544866
A0A7M3QVU7--T39	1086023.33333333	2221500	2.04553616097874	1.03247904140761	0.00436566829141289	yes	up	0.0402145612306554
A0A7M3RTH0--T472	122360	100912.333333333	0.824716683011878	-0.278029503060383	0.288765846113727	no	down	0.381051838170691
A0A7M3R0K7--T480	466310	149426	0.32044348180395	-1.64185817084027	0.350021515728862	no	down	0.439242686404846
A0A7M3R0K7--T387	62635	47163.5	0.75298954258801	-0.409298265795179	0.0946272764017029	no	down	0.16149721839224
A0A7M3R2Y3--T5	333546.666666667	429970	1.28908498560921	0.366347379506593	0.608167428152715	no	up	0.665345562423483
A0A7M3RJW6--T37	36471	66814	1.83197609059253	0.873400674718325	0.340394296040849	no	up	0.435697555686741
A0A7M3RJW6--T54	153270	892253.333333333	5.82144798938692	2.54137804441933	0.041580110729827	yes	up	0.098560262470701
A0A7M3RG04--Y116	58215.3333333333	54115	0.929566093698109	-0.105370648074466	0.917371029489075	no	no change	0.9319324744016
A0A7M3PRD8--S1253	0	199966.666666667	130.079232228546	7.02324683705324	1e-24	yes	up	1e-24
A0A7M3PRF1--S1680	0	164530	130.079232228546	7.02324683705324	1e-24	yes	up	1e-24
A0A7M3PRF1--S1404	0	18495.5	130.079232228546	7.02324683705324	1e-24	yes	up	1e-24
A0A7M3PRF1--S1071	0	380176.666666667	130.079232228546	7.02324683705324	1e-24	yes	up	1e-24
A0A7M3PRF1--S362	0	211313.333333333	130.079232228546	7.02324683705324	1e-24	yes	up	1e-24
A0A7M3PRG1--S18	0	89663	130.079232228546	7.02324683705324	1e-24	yes	up	1e-24
A0A7M3PRG3--S595	0	70904.6666666667	130.079232228546	7.02324683705324	1e-24	yes	up	1e-24
A0A7M3PRK7--S1317	0	49138	130.079232228546	7.02324683705324	1e-24	yes	up	1e-24
A0A7M3PRQ5--S333	0	19379.5	130.079232228546	7.02324683705324	1e-24	yes	up	1e-24
A0A7M3PRQ6--S607	0	134445	130.079232228546	7.02324683705324	1e-24	yes	up	1e-24
A0A7M3PRQ6--S611	0	163145	130.079232228546	7.02324683705324	1e-24	yes	up	1e-24
A0A7M3PRV5--S776	0	178866.666666667	130.079232228546	7.02324683705324	1e-24	yes	up	1e-24
A0A7M3PRV5--S924	0	64413	130.079232228546	7.02324683705324	1e-24	yes	up	1e-24
A0A7M3PS07--S258	0	39405.6666666667	130.079232228546	7.02324683705324	1e-24	yes	up	1e-24
A0A7M3PS32--S281	0	44510.6666666667	130.079232228546	7.02324683705324	1e-24	yes	up	1e-24
A0A7M3PS43--S1048	0	30726.5	130.079232228546	7.02324683705324	1e-24	yes	up	1e-24
A0A7M3PS55--S227	0	86086	130.079232228546	7.02324683705324	1e-24	yes	up	1e-24
A0A7M3PS66--S35	0	104354.333333333	130.079232228546	7.02324683705324	1e-24	yes	up	1e-24
A0A7M3PS84--S343	0	21521	130.079232228546	7.02324683705324	1e-24	yes	up	1e-24
A0A7M3PSP7--S133	0	280606.666666667	130.079232228546	7.02324683705324	1e-24	yes	up	1e-24
A0A7M3PSR3--S11	0	235010	130.079232228546	7.02324683705324	1e-24	yes	up	1e-24
A0A7M3PSR3--S255	0	42370.5	130.079232228546	7.02324683705324	1e-24	yes	up	1e-24
A0A7M3PSY2--S7	0	41682.5	130.079232228546	7.02324683705324	1e-24	yes	up	1e-24
A0A7M3PT00--S40	0	90252	130.079232228546	7.02324683705324	1e-24	yes	up	1e-24
A0A7M3PT76--S581	0	198773.333333333	130.079232228546	7.02324683705324	1e-24	yes	up	1e-24
A0A7M3PT76--S358	0	132247.333333333	130.079232228546	7.02324683705324	1e-24	yes	up	1e-24
A0A7M3PT76--S866	0	353363.333333333	130.079232228546	7.02324683705324	1e-24	yes	up	1e-24
A0A7M3PT76--S520	0	48882	130.079232228546	7.02324683705324	1e-24	yes	up	1e-24
A0A7M3PT92--S355	0	83558.3333333333	130.079232228546	7.02324683705324	1e-24	yes	up	1e-24
A0A7M3PT92--S359	0	124320	130.079232228546	7.02324683705324	1e-24	yes	up	1e-24
A0A7M3PTD1--S594	0	44568	130.079232228546	7.02324683705324	1e-24	yes	up	1e-24
A0A7M3PTD6--S366	0	86805.5	130.079232228546	7.02324683705324	1e-24	yes	up	1e-24
A0A7M3PTE1--S199	0	7152.9	130.079232228546	7.02324683705324	1e-24	yes	up	1e-24
A0A7M3PTF7--S58	0	23835	130.079232228546	7.02324683705324	1e-24	yes	up	1e-24
A0A7M3PTG6--S1156	0	13042.65	130.079232228546	7.02324683705324	1e-24	yes	up	1e-24
A0A7M3PTP1--S101	0	54899.3333333333	130.079232228546	7.02324683705324	1e-24	yes	up	1e-24
A0A7M3PTT7--S896	0	217383.333333333	130.079232228546	7.02324683705324	1e-24	yes	up	1e-24
A0A7M3PTW5--S428	0	89039.5	130.079232228546	7.02324683705324	1e-24	yes	up	1e-24
A0A7M3PTX1--S75	0	109490	130.079232228546	7.02324683705324	1e-24	yes	up	1e-24
A0A7M3PTY2--S745	0	1964933.33333333	130.079232228546	7.02324683705324	1e-24	yes	up	1e-24
A0A7M3PTY2--S1120	0	75710.3333333333	130.079232228546	7.02324683705324	1e-24	yes	up	1e-24
A0A7M3PTY2--S1126	0	101032.666666667	130.079232228546	7.02324683705324	1e-24	yes	up	1e-24
A0A7M3PTY2--S840	0	48351	130.079232228546	7.02324683705324	1e-24	yes	up	1e-24
A0A7M3PTY2--S697	0	2271533.33333333	130.079232228546	7.02324683705324	1e-24	yes	up	1e-24
A0A7M3PTY2--S457	0	1704630	130.079232228546	7.02324683705324	1e-24	yes	up	1e-24
A0A7M3PTY2--S466	0	714461	130.079232228546	7.02324683705324	1e-24	yes	up	1e-24
A0A7M3PTY2--S342	0	56463.5	130.079232228546	7.02324683705324	1e-24	yes	up	1e-24
A0A7M3PTY2--S216	0	59570	130.079232228546	7.02324683705324	1e-24	yes	up	1e-24
A0A7M3QN49--S489	0	23657.5	130.079232228546	7.02324683705324	1e-24	yes	up	1e-24
A0A7M3PU10--S172	0	115293.333333333	130.079232228546	7.02324683705324	1e-24	yes	up	1e-24
A0A7M3PU10--S176	0	105044.333333333	130.079232228546	7.02324683705324	1e-24	yes	up	1e-24
A0A7M3PU34--S460	0	53798.3333333333	130.079232228546	7.02324683705324	1e-24	yes	up	1e-24
A0A7M3PU34--S437	0	50108.5	130.079232228546	7.02324683705324	1e-24	yes	up	1e-24
A0A7M3PUH4--S1352	0	43522	130.079232228546	7.02324683705324	1e-24	yes	up	1e-24
A0A7M3PUI1--S1294	0	27697.6666666667	130.079232228546	7.02324683705324	1e-24	yes	up	1e-24
A0A7M3PUT7--S199	0	119165	130.079232228546	7.02324683705324	1e-24	yes	up	1e-24
A0A7M3PUT7--S202	0	323273.333333333	130.079232228546	7.02324683705324	1e-24	yes	up	1e-24
A0A7M3PUT7--S203	0	341453.333333333	130.079232228546	7.02324683705324	1e-24	yes	up	1e-24
A0A7M3PUY0--S89	0	151590	130.079232228546	7.02324683705324	1e-24	yes	up	1e-24
A0A7M3PUY5--S27	0	558180	130.079232228546	7.02324683705324	1e-24	yes	up	1e-24
A0A7M3PUY7--S421	0	64444.3333333333	130.079232228546	7.02324683705324	1e-24	yes	up	1e-24
A0A7M3PV09--S313	0	20104.5	130.079232228546	7.02324683705324	1e-24	yes	up	1e-24
A0A7M3PV18--S511	0	247813.333333333	130.079232228546	7.02324683705324	1e-24	yes	up	1e-24
A0A7M3PV22--S2108	0	57986.6666666667	130.079232228546	7.02324683705324	1e-24	yes	up	1e-24
A0A7M3PV76--S105	0	2441833.33333333	130.079232228546	7.02324683705324	1e-24	yes	up	1e-24
A0A7M3PVA2--S21	0	135005	130.079232228546	7.02324683705324	1e-24	yes	up	1e-24
A0A7M3PVC3--S136	0	50033	130.079232228546	7.02324683705324	1e-24	yes	up	1e-24
A0A7M3PVC3--S14	0	88570.6666666667	130.079232228546	7.02324683705324	1e-24	yes	up	1e-24
A0A7M3PVG1--S1358	0	134626.666666667	130.079232228546	7.02324683705324	1e-24	yes	up	1e-24
A0A7M3PVG1--S1360	0	134626.666666667	130.079232228546	7.02324683705324	1e-24	yes	up	1e-24
A0A7M3PVK6--S345	0	59289.6666666667	130.079232228546	7.02324683705324	1e-24	yes	up	1e-24
A0A7M3PVQ4--S15	0	55561.3333333333	130.079232228546	7.02324683705324	1e-24	yes	up	1e-24
A0A7M3PVY7--S1988	0	87603	130.079232228546	7.02324683705324	1e-24	yes	up	1e-24
A0A7M3PVY7--S1193	0	173386.666666667	130.079232228546	7.02324683705324	1e-24	yes	up	1e-24
A0A7M3PW82--S51	0	2161166.66666667	130.079232228546	7.02324683705324	1e-24	yes	up	1e-24
A0A7M3PWA0--S307	0	19584.3333333333	130.079232228546	7.02324683705324	1e-24	yes	up	1e-24
A0A7M3PWK4--S705	0	50612.6666666667	130.079232228546	7.02324683705324	1e-24	yes	up	1e-24
A0A7M3PWK9--S133	0	84036	130.079232228546	7.02324683705324	1e-24	yes	up	1e-24
A0A7M3PWN4--S108	0	147713.333333333	130.079232228546	7.02324683705324	1e-24	yes	up	1e-24
A0A7M3PWP1--S176	0	1988533.33333333	130.079232228546	7.02324683705324	1e-24	yes	up	1e-24
A0A7M3PWP1--S184	0	971363.333333333	130.079232228546	7.02324683705324	1e-24	yes	up	1e-24
A0A7M3PWP6--S63	0	83738.6666666667	130.079232228546	7.02324683705324	1e-24	yes	up	1e-24
A0A7M3PWP6--S67	0	77301	130.079232228546	7.02324683705324	1e-24	yes	up	1e-24
A0A7M3PWT4--S524	0	99034	130.079232228546	7.02324683705324	1e-24	yes	up	1e-24
A0A7M3PWT4--S257	0	131904	130.079232228546	7.02324683705324	1e-24	yes	up	1e-24
A0A7M3PWY3--S71	0	61175.3333333333	130.079232228546	7.02324683705324	1e-24	yes	up	1e-24
A0A7M3PX17--S875	0	23262.6666666667	130.079232228546	7.02324683705324	1e-24	yes	up	1e-24
A0A7M3PX17--S1109	0	42358.5	130.079232228546	7.02324683705324	1e-24	yes	up	1e-24
A0A7M3PX17--S1113	0	42358.5	130.079232228546	7.02324683705324	1e-24	yes	up	1e-24
A0A7M3PX17--S1381	0	327795	130.079232228546	7.02324683705324	1e-24	yes	up	1e-24
A0A7M3PX24--S563	0	72639.5	130.079232228546	7.02324683705324	1e-24	yes	up	1e-24
A0A7M3PX24--S596	0	45504.3333333333	130.079232228546	7.02324683705324	1e-24	yes	up	1e-24
A0A7M3PX69--S84	0	103710	130.079232228546	7.02324683705324	1e-24	yes	up	1e-24
A0A7M3PX81--S352	0	52909.5	130.079232228546	7.02324683705324	1e-24	yes	up	1e-24
A0A7M3PXF5--S321	0	356080	130.079232228546	7.02324683705324	1e-24	yes	up	1e-24
A0A7M3PXF5--S161	0	87445.3333333333	130.079232228546	7.02324683705324	1e-24	yes	up	1e-24
A0A7M3PXI8--S56	0	172045	130.079232228546	7.02324683705324	1e-24	yes	up	1e-24
A0A7M3PXJ5--S430	0	293576.666666667	130.079232228546	7.02324683705324	1e-24	yes	up	1e-24
A0A7M3PXJ5--S544	0	637173.333333333	130.079232228546	7.02324683705324	1e-24	yes	up	1e-24
A0A7M3PXJ5--S545	0	1956966.66666667	130.079232228546	7.02324683705324	1e-24	yes	up	1e-24
A0A7M3PXJ5--S551	0	120042.666666667	130.079232228546	7.02324683705324	1e-24	yes	up	1e-24
A0A7M3PXJ5--S554	0	224710	130.079232228546	7.02324683705324	1e-24	yes	up	1e-24
A0A7M3PXQ2--S366	0	49392	130.079232228546	7.02324683705324	1e-24	yes	up	1e-24
A0A7M3PXQ2--S106	0	148313.333333333	130.079232228546	7.02324683705324	1e-24	yes	up	1e-24
A0A7M3PXV9--S3	0	20227	130.079232228546	7.02324683705324	1e-24	yes	up	1e-24
A0A7M3PXZ8--S52	0	153098	130.079232228546	7.02324683705324	1e-24	yes	up	1e-24
A0A7M3PY24--S328	0	43661	130.079232228546	7.02324683705324	1e-24	yes	up	1e-24
A0A7M3PY74--S328	0	223870	130.079232228546	7.02324683705324	1e-24	yes	up	1e-24
A0A7M3PY78--S511	0	741170	130.079232228546	7.02324683705324	1e-24	yes	up	1e-24
A0A7M3PY78--S378	0	37671	130.079232228546	7.02324683705324	1e-24	yes	up	1e-24
A0A7M3PYD6--S409	0	35191.6666666667	130.079232228546	7.02324683705324	1e-24	yes	up	1e-24
A0A7M3PYD6--S274	0	63648	130.079232228546	7.02324683705324	1e-24	yes	up	1e-24
A0A7M3PYK7--S452	0	183130	130.079232228546	7.02324683705324	1e-24	yes	up	1e-24
A0A7M3PYK7--S455	0	31200.5	130.079232228546	7.02324683705324	1e-24	yes	up	1e-24
A0A7M3PYK7--S54	0	88851	130.079232228546	7.02324683705324	1e-24	yes	up	1e-24
A0A7M3PYK7--S56	0	88851	130.079232228546	7.02324683705324	1e-24	yes	up	1e-24
A0A7M3PYL6--S951	0	88346.3333333333	130.079232228546	7.02324683705324	1e-24	yes	up	1e-24
A0A7M3PYL6--S1001	0	21393.5	130.079232228546	7.02324683705324	1e-24	yes	up	1e-24
A0A7M3PYM7--S432	0	56260.5	130.079232228546	7.02324683705324	1e-24	yes	up	1e-24
A0A7M3PYM7--S433	0	56260.5	130.079232228546	7.02324683705324	1e-24	yes	up	1e-24
A0A7M3PYM8--S577	0	90251	130.079232228546	7.02324683705324	1e-24	yes	up	1e-24
A0A7M3PYQ6--S2132	0	41732.5	130.079232228546	7.02324683705324	1e-24	yes	up	1e-24
A0A7M3PYU7--S137	0	322133.333333333	130.079232228546	7.02324683705324	1e-24	yes	up	1e-24
A0A7M3PYV4--S68	0	115443.333333333	130.079232228546	7.02324683705324	1e-24	yes	up	1e-24
A0A7M3PYY1--S614	0	20792.5	130.079232228546	7.02324683705324	1e-24	yes	up	1e-24
A0A7M3PYY1--S289	0	23545.6666666667	130.079232228546	7.02324683705324	1e-24	yes	up	1e-24
A0A7M3PZ22--S1139	0	29944.5	130.079232228546	7.02324683705324	1e-24	yes	up	1e-24
A0A7M3PZ22--S943	0	197845	130.079232228546	7.02324683705324	1e-24	yes	up	1e-24
A0A7M3PZC0--S25	0	85914	130.079232228546	7.02324683705324	1e-24	yes	up	1e-24
A0A7M3PZC0--S2	0	220536.666666667	130.079232228546	7.02324683705324	1e-24	yes	up	1e-24
A0A7M3PZC0--S5	0	220536.666666667	130.079232228546	7.02324683705324	1e-24	yes	up	1e-24
A0A7M3PZD4--S389	0	68296.3333333333	130.079232228546	7.02324683705324	1e-24	yes	up	1e-24
A0A7M3PZH6--S189	0	57236	130.079232228546	7.02324683705324	1e-24	yes	up	1e-24
A0A7M3PZI2--S126	0	591910	130.079232228546	7.02324683705324	1e-24	yes	up	1e-24
A0A7M3PZP8--S178	0	47989.3333333333	130.079232228546	7.02324683705324	1e-24	yes	up	1e-24
A0A7M3PZQ9--S1758	0	172715	130.079232228546	7.02324683705324	1e-24	yes	up	1e-24
A0A7M3PZR3--S212	0	12891.6	130.079232228546	7.02324683705324	1e-24	yes	up	1e-24
A0A7M3PZS1--S151	0	1356663.33333333	130.079232228546	7.02324683705324	1e-24	yes	up	1e-24
A0A7M3PZS1--S158	0	312796.666666667	130.079232228546	7.02324683705324	1e-24	yes	up	1e-24
A0A7M3PZS1--S324	0	133361.5	130.079232228546	7.02324683705324	1e-24	yes	up	1e-24
A0A7M3PZS1--S334	0	46500	130.079232228546	7.02324683705324	1e-24	yes	up	1e-24
A0A7M3Q057--S650	0	73449	130.079232228546	7.02324683705324	1e-24	yes	up	1e-24
A0A7M3Q077--S244	0	44927.6666666667	130.079232228546	7.02324683705324	1e-24	yes	up	1e-24
A0A7M3Q0D5--S412	0	71695.6666666667	130.079232228546	7.02324683705324	1e-24	yes	up	1e-24
A0A7M3Q0Q6--S570	0	42278.5	130.079232228546	7.02324683705324	1e-24	yes	up	1e-24
A0A7M3Q0Q6--S749	0	101864	130.079232228546	7.02324683705324	1e-24	yes	up	1e-24
A0A7M3Q0Q6--S466	0	98117.6666666667	130.079232228546	7.02324683705324	1e-24	yes	up	1e-24
A0A7M3Q0T4--S469	0	230730	130.079232228546	7.02324683705324	1e-24	yes	up	1e-24
A0A7M3Q0T8--S280	0	30502	130.079232228546	7.02324683705324	1e-24	yes	up	1e-24
A0A7M3Q0T8--S282	0	50748	130.079232228546	7.02324683705324	1e-24	yes	up	1e-24
A0A7M3Q0U5--S73	0	469406.666666667	130.079232228546	7.02324683705324	1e-24	yes	up	1e-24
A0A7M3Q0W6--S408	0	189940	130.079232228546	7.02324683705324	1e-24	yes	up	1e-24
A0A7M3Q0X6--S162	0	179873.333333333	130.079232228546	7.02324683705324	1e-24	yes	up	1e-24
A0A7M3Q0X6--S632	0	92215.3333333333	130.079232228546	7.02324683705324	1e-24	yes	up	1e-24
A0A7M3Q0X6--S636	0	1924800	130.079232228546	7.02324683705324	1e-24	yes	up	1e-24
A0A7M3Q0X6--S638	0	1624633.33333333	130.079232228546	7.02324683705324	1e-24	yes	up	1e-24
A0A7M3Q0X6--S640	0	2540066.66666667	130.079232228546	7.02324683705324	1e-24	yes	up	1e-24
A0A7M3RRT7--S1286	0	150110	130.079232228546	7.02324683705324	1e-24	yes	up	1e-24
A0A7M3RE99--S128	0	100539.333333333	130.079232228546	7.02324683705324	1e-24	yes	up	1e-24
A0A7M3Q1K6--S1562	0	2694900	130.079232228546	7.02324683705324	1e-24	yes	up	1e-24
A0A7M3Q1L0--S1591	0	39825	130.079232228546	7.02324683705324	1e-24	yes	up	1e-24
A0A7M3Q1Q3--S235	0	186720	130.079232228546	7.02324683705324	1e-24	yes	up	1e-24
A0A7M3Q1S6--S44	0	84036.3333333333	130.079232228546	7.02324683705324	1e-24	yes	up	1e-24
A0A7M3Q1V8--S16	0	15846.5	130.079232228546	7.02324683705324	1e-24	yes	up	1e-24
A0A7M3Q1V8--S169	0	148023.333333333	130.079232228546	7.02324683705324	1e-24	yes	up	1e-24
A0A7M3Q208--S158	0	38269.5	130.079232228546	7.02324683705324	1e-24	yes	up	1e-24
A0A7M3Q208--S120	0	245160	130.079232228546	7.02324683705324	1e-24	yes	up	1e-24
A0A7M3Q208--S122	0	592356.666666667	130.079232228546	7.02324683705324	1e-24	yes	up	1e-24
A0A7M3Q231--S257	0	32472	130.079232228546	7.02324683705324	1e-24	yes	up	1e-24
A0A7M3Q236--S271	0	84319.3333333333	130.079232228546	7.02324683705324	1e-24	yes	up	1e-24
A0A7M3Q2K0--S196	0	132523.333333333	130.079232228546	7.02324683705324	1e-24	yes	up	1e-24
A0A7M3Q2K0--S721	0	56063	130.079232228546	7.02324683705324	1e-24	yes	up	1e-24
A0A7M3Q2K0--S349	0	39803.6666666667	130.079232228546	7.02324683705324	1e-24	yes	up	1e-24
A0A7M3Q2S9--S539	0	245500	130.079232228546	7.02324683705324	1e-24	yes	up	1e-24
A0A7M3Q2W5--S934	0	331113.333333333	130.079232228546	7.02324683705324	1e-24	yes	up	1e-24
A0A7M3Q2W5--S913	0	51211.6666666667	130.079232228546	7.02324683705324	1e-24	yes	up	1e-24
A0A7M3Q2X2--S168	0	68707	130.079232228546	7.02324683705324	1e-24	yes	up	1e-24
A0A7M3Q2X3--S20	0	1653030	130.079232228546	7.02324683705324	1e-24	yes	up	1e-24
A0A7M3RSR9--S371	0	25222.5	130.079232228546	7.02324683705324	1e-24	yes	up	1e-24
A0A7M3RSR9--S339	0	103674	130.079232228546	7.02324683705324	1e-24	yes	up	1e-24
A0A7M3Q327--S382	0	16630	130.079232228546	7.02324683705324	1e-24	yes	up	1e-24
A0A7M3Q335--S40	0	55023	130.079232228546	7.02324683705324	1e-24	yes	up	1e-24
A0A7M3Q363--S610	0	163650	130.079232228546	7.02324683705324	1e-24	yes	up	1e-24
A0A7M3Q395--S442	0	141843.333333333	130.079232228546	7.02324683705324	1e-24	yes	up	1e-24
A0A7M3Q644--S338	0	35485	130.079232228546	7.02324683705324	1e-24	yes	up	1e-24
A0A7M3QAJ6--S129	0	115866.666666667	130.079232228546	7.02324683705324	1e-24	yes	up	1e-24
A0A7M3Q3R4--S97	0	56804.3333333333	130.079232228546	7.02324683705324	1e-24	yes	up	1e-24
A0A7M3Q3T5--S14	0	51292.6666666667	130.079232228546	7.02324683705324	1e-24	yes	up	1e-24
A0A7M3Q481--S248	0	676836.666666667	130.079232228546	7.02324683705324	1e-24	yes	up	1e-24
A0A7M3Q4J7--S645	0	23974	130.079232228546	7.02324683705324	1e-24	yes	up	1e-24
A0A7M3Q4K7--S363	0	32053	130.079232228546	7.02324683705324	1e-24	yes	up	1e-24
A0A7M3Q4P3--S96	0	577825	130.079232228546	7.02324683705324	1e-24	yes	up	1e-24
A0A7M3Q4R3--S238	0	113253	130.079232228546	7.02324683705324	1e-24	yes	up	1e-24
A0A7M3Q516--S540	0	64778.3333333333	130.079232228546	7.02324683705324	1e-24	yes	up	1e-24
A0A7M3Q517--S46	0	34706.6666666667	130.079232228546	7.02324683705324	1e-24	yes	up	1e-24
A0A7M3Q524--S78	0	490980	130.079232228546	7.02324683705324	1e-24	yes	up	1e-24
A0A7M3Q545--S704	0	33786.5	130.079232228546	7.02324683705324	1e-24	yes	up	1e-24
A0A7M3Q545--S719	0	46979.5	130.079232228546	7.02324683705324	1e-24	yes	up	1e-24
A0A7M3Q571--S344	0	220286.666666667	130.079232228546	7.02324683705324	1e-24	yes	up	1e-24
A0A7M3Q571--S190	0	157026.666666667	130.079232228546	7.02324683705324	1e-24	yes	up	1e-24
A0A7M3Q596--S296	0	158057	130.079232228546	7.02324683705324	1e-24	yes	up	1e-24
A0A7M3Q5F8--S556	0	61039.3333333333	130.079232228546	7.02324683705324	1e-24	yes	up	1e-24
A0A7M3Q5I6--S105	0	23822.3333333333	130.079232228546	7.02324683705324	1e-24	yes	up	1e-24
A0A7M3Q5N4--S34	0	289320	130.079232228546	7.02324683705324	1e-24	yes	up	1e-24
A0A7M3Q5Q9--S770	0	1043366.66666667	130.079232228546	7.02324683705324	1e-24	yes	up	1e-24
A0A7M3Q5Q9--S928	0	78944.5	130.079232228546	7.02324683705324	1e-24	yes	up	1e-24
A0A7M3Q5Y5--S2	0	64765	130.079232228546	7.02324683705324	1e-24	yes	up	1e-24
A0A7M3Q5Y6--S46	0	103912.666666667	130.079232228546	7.02324683705324	1e-24	yes	up	1e-24
A0A7M3Q600--S931	0	275896.666666667	130.079232228546	7.02324683705324	1e-24	yes	up	1e-24
A0A7M3Q600--S105	0	47990.6666666667	130.079232228546	7.02324683705324	1e-24	yes	up	1e-24
A0A7M3Q634--S47	0	18531.5	130.079232228546	7.02324683705324	1e-24	yes	up	1e-24
A0A7M3Q648--S219	0	34543.5	130.079232228546	7.02324683705324	1e-24	yes	up	1e-24
A0A7M3Q648--S69	0	61795.5	130.079232228546	7.02324683705324	1e-24	yes	up	1e-24
A0A7M3Q6C3--S228	0	206820	130.079232228546	7.02324683705324	1e-24	yes	up	1e-24
A0A7M3Q6C3--S235	0	156157.666666667	130.079232228546	7.02324683705324	1e-24	yes	up	1e-24
A0A7M3Q6H0--S435	0	127906	130.079232228546	7.02324683705324	1e-24	yes	up	1e-24
A0A7M3Q6I4--S1601	0	77546.5	130.079232228546	7.02324683705324	1e-24	yes	up	1e-24
A0A7M3Q6N3--S148	0	34992.6666666667	130.079232228546	7.02324683705324	1e-24	yes	up	1e-24
A0A7M3Q6R3--S254	0	32163	130.079232228546	7.02324683705324	1e-24	yes	up	1e-24
A0A7M3Q6T8--S6	0	127742.333333333	130.079232228546	7.02324683705324	1e-24	yes	up	1e-24
A0A7M3Q6U0--S341	0	57708	130.079232228546	7.02324683705324	1e-24	yes	up	1e-24
A0A7M3Q777--S614	0	189450	130.079232228546	7.02324683705324	1e-24	yes	up	1e-24
A0A7M3Q786--S766	0	28530.5	130.079232228546	7.02324683705324	1e-24	yes	up	1e-24
A0A7M3Q788--S45	0	70802	130.079232228546	7.02324683705324	1e-24	yes	up	1e-24
A0A7M3Q788--S51	0	167796.666666667	130.079232228546	7.02324683705324	1e-24	yes	up	1e-24
A0A7M3Q7B7--S112	0	236725	130.079232228546	7.02324683705324	1e-24	yes	up	1e-24
A0A7M3Q7I0--S151	0	330726.666666667	130.079232228546	7.02324683705324	1e-24	yes	up	1e-24
A0A7M3Q7M5--S8	0	30648	130.079232228546	7.02324683705324	1e-24	yes	up	1e-24
A0A7M3Q7M8--S289	0	108150.5	130.079232228546	7.02324683705324	1e-24	yes	up	1e-24
A0A7M3Q7M8--S38	0	78997.5	130.079232228546	7.02324683705324	1e-24	yes	up	1e-24
A0A7M3Q7P3--S291	0	26956	130.079232228546	7.02324683705324	1e-24	yes	up	1e-24
A0A7M3Q7P3--S305	0	41043	130.079232228546	7.02324683705324	1e-24	yes	up	1e-24
A0A7M3Q7P3--S569	0	29403	130.079232228546	7.02324683705324	1e-24	yes	up	1e-24
A0A7M3Q7P6--S54	0	75912.5	130.079232228546	7.02324683705324	1e-24	yes	up	1e-24
A0A7M3Q7R7--S191	0	113125.5	130.079232228546	7.02324683705324	1e-24	yes	up	1e-24
A0A7M3Q7S3--S166	0	96290	130.079232228546	7.02324683705324	1e-24	yes	up	1e-24
A0A7M3Q7S3--S168	0	76435.5	130.079232228546	7.02324683705324	1e-24	yes	up	1e-24
A0A7M3Q7Y6--S466	0	28331.6666666667	130.079232228546	7.02324683705324	1e-24	yes	up	1e-24
A0A7M3Q8P2--S96	0	488830	130.079232228546	7.02324683705324	1e-24	yes	up	1e-24
A0A7M3Q8P2--S98	0	52768.5	130.079232228546	7.02324683705324	1e-24	yes	up	1e-24
A0A7M3Q8V0--S80	0	77693.5	130.079232228546	7.02324683705324	1e-24	yes	up	1e-24
A0A7M3Q8Z5--S419	0	532336.666666667	130.079232228546	7.02324683705324	1e-24	yes	up	1e-24
A0A7M3Q909--S392	0	638983.333333333	130.079232228546	7.02324683705324	1e-24	yes	up	1e-24
A0A7M3Q909--S169	0	38321	130.079232228546	7.02324683705324	1e-24	yes	up	1e-24
A0A7M3Q909--S113	0	91788.5	130.079232228546	7.02324683705324	1e-24	yes	up	1e-24
A0A7M3Q909--S115	0	104032.666666667	130.079232228546	7.02324683705324	1e-24	yes	up	1e-24
A0A7M3R304--S568	0	54985.5	130.079232228546	7.02324683705324	1e-24	yes	up	1e-24
A0A7M3Q950--S31	0	87870.6666666667	130.079232228546	7.02324683705324	1e-24	yes	up	1e-24
A0A7M3Q966--S793	0	38221.6666666667	130.079232228546	7.02324683705324	1e-24	yes	up	1e-24
A0A7M3Q9K1--S3218	0	94785.3333333333	130.079232228546	7.02324683705324	1e-24	yes	up	1e-24
A0A7M3Q9K1--S4968	0	62632	130.079232228546	7.02324683705324	1e-24	yes	up	1e-24
A0A7M3Q9K1--S2966	0	43651.3333333333	130.079232228546	7.02324683705324	1e-24	yes	up	1e-24
A0A7M3Q9K1--S2970	0	139283.333333333	130.079232228546	7.02324683705324	1e-24	yes	up	1e-24
A0A7M3Q9K1--S4937	0	50336	130.079232228546	7.02324683705324	1e-24	yes	up	1e-24
A0A7M3Q9M5--S507	0	142972	130.079232228546	7.02324683705324	1e-24	yes	up	1e-24
A0A7M3Q9S5--S550	0	29005	130.079232228546	7.02324683705324	1e-24	yes	up	1e-24
A0A7M3QA17--S524	0	32467	130.079232228546	7.02324683705324	1e-24	yes	up	1e-24
A0A7M3QA17--S379	0	103463.5	130.079232228546	7.02324683705324	1e-24	yes	up	1e-24
A0A7M3QA17--S388	0	129130	130.079232228546	7.02324683705324	1e-24	yes	up	1e-24
A0A7M3QA67--S354	0	367293.5	130.079232228546	7.02324683705324	1e-24	yes	up	1e-24
A0A7M3QA67--S355	0	530150	130.079232228546	7.02324683705324	1e-24	yes	up	1e-24
A0A7M3QA67--S357	0	259525.666666667	130.079232228546	7.02324683705324	1e-24	yes	up	1e-24
A0A7M3QA68--S1245	0	21058	130.079232228546	7.02324683705324	1e-24	yes	up	1e-24
A0A7M3QAD3--S688	0	18585	130.079232228546	7.02324683705324	1e-24	yes	up	1e-24
A0A7M3QAE2--S77	0	50218	130.079232228546	7.02324683705324	1e-24	yes	up	1e-24
A0A7M3RT22--S119	0	34920	130.079232228546	7.02324683705324	1e-24	yes	up	1e-24
A0A7M3QAG5--S829	0	46825	130.079232228546	7.02324683705324	1e-24	yes	up	1e-24
A0A7M3QAK4--S197	0	29566	130.079232228546	7.02324683705324	1e-24	yes	up	1e-24
A0A7M3QAV8--S717	0	1021976.66666667	130.079232228546	7.02324683705324	1e-24	yes	up	1e-24
A0A7M3QB00--S1225	0	50659	130.079232228546	7.02324683705324	1e-24	yes	up	1e-24
A0A7M3QB37--S5	0	186176.666666667	130.079232228546	7.02324683705324	1e-24	yes	up	1e-24
A0A7M3QB50--S48	0	381430	130.079232228546	7.02324683705324	1e-24	yes	up	1e-24
A0A7M3QBB6--S209	0	95274.3333333333	130.079232228546	7.02324683705324	1e-24	yes	up	1e-24
A0A7M3QBH1--S167	0	272850	130.079232228546	7.02324683705324	1e-24	yes	up	1e-24
A0A7M3QBN6--S2060	0	26567	130.079232228546	7.02324683705324	1e-24	yes	up	1e-24
A0A7M3QBP1--S11	0	30151.5	130.079232228546	7.02324683705324	1e-24	yes	up	1e-24
A0A7M3QBT6--S283	0	77094.3333333333	130.079232228546	7.02324683705324	1e-24	yes	up	1e-24
A0A7M3QBU3--S718	0	44780	130.079232228546	7.02324683705324	1e-24	yes	up	1e-24
A0A7M3QBY1--S670	0	79525.5	130.079232228546	7.02324683705324	1e-24	yes	up	1e-24
A0A7M3QC05--S230	0	103995	130.079232228546	7.02324683705324	1e-24	yes	up	1e-24
A0A7M3QC05--S138	0	250565	130.079232228546	7.02324683705324	1e-24	yes	up	1e-24
A0A7M3QC14--S230	0	55217.6666666667	130.079232228546	7.02324683705324	1e-24	yes	up	1e-24
A0A7M3QC51--S59	0	65911.6666666667	130.079232228546	7.02324683705324	1e-24	yes	up	1e-24
A0A7M3QCS6--S2	0	201435	130.079232228546	7.02324683705324	1e-24	yes	up	1e-24
A0A7M3QCS6--S15	0	104010	130.079232228546	7.02324683705324	1e-24	yes	up	1e-24
A0A7M3QD00--S6	0	196950	130.079232228546	7.02324683705324	1e-24	yes	up	1e-24
A0A7M3QD01--S44	0	43479.6666666667	130.079232228546	7.02324683705324	1e-24	yes	up	1e-24
A0A7M3QDB8--S446	0	243030	130.079232228546	7.02324683705324	1e-24	yes	up	1e-24
A0A7M3QDB9--S56	0	2331800	130.079232228546	7.02324683705324	1e-24	yes	up	1e-24
A0A7M3QDB9--S58	0	166191.333333333	130.079232228546	7.02324683705324	1e-24	yes	up	1e-24
A0A7M3QDB9--S66	0	42060	130.079232228546	7.02324683705324	1e-24	yes	up	1e-24
A0A7M3RNE9--S10	0	27451	130.079232228546	7.02324683705324	1e-24	yes	up	1e-24
A0A7M3QDF9--S444	0	109007	130.079232228546	7.02324683705324	1e-24	yes	up	1e-24
A0A7M3RFA9--S53	0	473250	130.079232228546	7.02324683705324	1e-24	yes	up	1e-24
A0A7M3QE32--S51	0	54431	130.079232228546	7.02324683705324	1e-24	yes	up	1e-24
A0A7M3QDK6--S16	0	46917.5	130.079232228546	7.02324683705324	1e-24	yes	up	1e-24
A0A7M3QDQ4--S97	0	234526.666666667	130.079232228546	7.02324683705324	1e-24	yes	up	1e-24
A0A7M3QDV4--S27	0	33786	130.079232228546	7.02324683705324	1e-24	yes	up	1e-24
A0A7M3QE05--S256	0	67366.3333333333	130.079232228546	7.02324683705324	1e-24	yes	up	1e-24
A0A7M3QE08--S1951	0	166695	130.079232228546	7.02324683705324	1e-24	yes	up	1e-24
A0A7M3QE34--S178	0	57731	130.079232228546	7.02324683705324	1e-24	yes	up	1e-24
A0A7M3QE44--S520	0	218140	130.079232228546	7.02324683705324	1e-24	yes	up	1e-24
A0A7M3QE44--S528	0	92487.6666666667	130.079232228546	7.02324683705324	1e-24	yes	up	1e-24
A0A7M3QE67--S1061	0	228600	130.079232228546	7.02324683705324	1e-24	yes	up	1e-24
A0A7M3QE67--S1065	0	954326.666666667	130.079232228546	7.02324683705324	1e-24	yes	up	1e-24
A0A7M3QE79--S40	0	295330	130.079232228546	7.02324683705324	1e-24	yes	up	1e-24
A0A7M3QE96--S321	0	78548	130.079232228546	7.02324683705324	1e-24	yes	up	1e-24
A0A7M3QE96--S136	0	57951.6666666667	130.079232228546	7.02324683705324	1e-24	yes	up	1e-24
A0A7M3QEB6--S89	0	466980	130.079232228546	7.02324683705324	1e-24	yes	up	1e-24
A0A7M3QEB6--S91	0	439313.333333333	130.079232228546	7.02324683705324	1e-24	yes	up	1e-24
A0A7M3QEC3--S1866	0	99280.3333333333	130.079232228546	7.02324683705324	1e-24	yes	up	1e-24
A0A7M3QEK7--S867	0	85010.3333333333	130.079232228546	7.02324683705324	1e-24	yes	up	1e-24
A0A7M3QEK7--S568	0	79189.6666666667	130.079232228546	7.02324683705324	1e-24	yes	up	1e-24
A0A7M3QEL7--S343	0	53564.6666666667	130.079232228546	7.02324683705324	1e-24	yes	up	1e-24
A0A7M3QEN9--S1149	0	328260	130.079232228546	7.02324683705324	1e-24	yes	up	1e-24
A0A7M3QEV0--S1275	0	70786.3333333333	130.079232228546	7.02324683705324	1e-24	yes	up	1e-24
A0A7M3QEV3--S83	0	71072.3333333333	130.079232228546	7.02324683705324	1e-24	yes	up	1e-24
A0A7M3QEY6--S708	0	41698.5	130.079232228546	7.02324683705324	1e-24	yes	up	1e-24
A0A7M3QEY6--S711	0	41698.5	130.079232228546	7.02324683705324	1e-24	yes	up	1e-24
A0A7M3QEY6--S805	0	73870.5	130.079232228546	7.02324683705324	1e-24	yes	up	1e-24
A0A7M3QEY6--S491	0	60191	130.079232228546	7.02324683705324	1e-24	yes	up	1e-24
A0A7M3QF25--S50	0	104225	130.079232228546	7.02324683705324	1e-24	yes	up	1e-24
A0A7M3R4F3--S1339	0	58040.5	130.079232228546	7.02324683705324	1e-24	yes	up	1e-24
A0A7M3QF88--S15	0	781900	130.079232228546	7.02324683705324	1e-24	yes	up	1e-24
A0A7M3QFD0--S219	0	48320.5	130.079232228546	7.02324683705324	1e-24	yes	up	1e-24
A0A7M3QFD0--S385	0	18295	130.079232228546	7.02324683705324	1e-24	yes	up	1e-24
A0A7M3QFD0--S389	0	43344.5	130.079232228546	7.02324683705324	1e-24	yes	up	1e-24
A0A7M3QFD0--S752	0	33669.5	130.079232228546	7.02324683705324	1e-24	yes	up	1e-24
A0A7M3QFD0--S175	0	680735	130.079232228546	7.02324683705324	1e-24	yes	up	1e-24
A0A7M3QFD0--S180	0	1010756.66666667	130.079232228546	7.02324683705324	1e-24	yes	up	1e-24
A0A7M3QFQ4--S638	0	899740	130.079232228546	7.02324683705324	1e-24	yes	up	1e-24
A0A7M3QFQ7--S30	0	326640	130.079232228546	7.02324683705324	1e-24	yes	up	1e-24
A0A7M3QFR5--S657	0	99709	130.079232228546	7.02324683705324	1e-24	yes	up	1e-24
A0A7M3QFR6--S362	0	44955	130.079232228546	7.02324683705324	1e-24	yes	up	1e-24
A0A7M3QFR7--S687	0	1096850	130.079232228546	7.02324683705324	1e-24	yes	up	1e-24
A0A7M3QFR7--S242	0	52655	130.079232228546	7.02324683705324	1e-24	yes	up	1e-24
A0A7M3QFV9--S623	0	96860	130.079232228546	7.02324683705324	1e-24	yes	up	1e-24
A0A7M3QG71--S1555	0	86310	130.079232228546	7.02324683705324	1e-24	yes	up	1e-24
A0A7M3QG79--S287	0	86771.5	130.079232228546	7.02324683705324	1e-24	yes	up	1e-24
A0A7M3QIG8--S169	0	221700	130.079232228546	7.02324683705324	1e-24	yes	up	1e-24
A0A7M3QGF6--S655	0	30772.5	130.079232228546	7.02324683705324	1e-24	yes	up	1e-24
A0A7M3QGG3--S943	0	44749.3333333333	130.079232228546	7.02324683705324	1e-24	yes	up	1e-24
A0A7M3QGG9--S1166	0	15621.35	130.079232228546	7.02324683705324	1e-24	yes	up	1e-24
A0A7M3QR72--S138	0	75450.3333333333	130.079232228546	7.02324683705324	1e-24	yes	up	1e-24
A0A7M3QR72--S15	0	79830.6666666667	130.079232228546	7.02324683705324	1e-24	yes	up	1e-24
A0A7M3QGK5--S401	0	25981	130.079232228546	7.02324683705324	1e-24	yes	up	1e-24
A0A7M3QGP7--S988	0	279986.666666667	130.079232228546	7.02324683705324	1e-24	yes	up	1e-24
A0A7M3QGV5--S393	0	23564.5	130.079232228546	7.02324683705324	1e-24	yes	up	1e-24
A0A7M3QR61--S113	0	127157	130.079232228546	7.02324683705324	1e-24	yes	up	1e-24
A0A7M3QGZ0--S372	0	140947.333333333	130.079232228546	7.02324683705324	1e-24	yes	up	1e-24
A0A7M3QH67--S233	0	79235	130.079232228546	7.02324683705324	1e-24	yes	up	1e-24
A0A7M3QH96--S299	0	28507.6666666667	130.079232228546	7.02324683705324	1e-24	yes	up	1e-24
A0A7M3QHB6--S75	0	246296.666666667	130.079232228546	7.02324683705324	1e-24	yes	up	1e-24
A0A7M3QHF8--S909	0	157308.666666667	130.079232228546	7.02324683705324	1e-24	yes	up	1e-24
A0A7M3QHN3--S139	0	32997.5	130.079232228546	7.02324683705324	1e-24	yes	up	1e-24
A0A7M3QHT8--S1505	0	61127	130.079232228546	7.02324683705324	1e-24	yes	up	1e-24
A0A7M3QHU4--S131	0	74770	130.079232228546	7.02324683705324	1e-24	yes	up	1e-24
A0A7M3QHV0--S37	0	851313.333333333	130.079232228546	7.02324683705324	1e-24	yes	up	1e-24
A0A7M3QHV0--S44	0	220457	130.079232228546	7.02324683705324	1e-24	yes	up	1e-24
A0A7M3QHV0--S66	0	69782.3333333333	130.079232228546	7.02324683705324	1e-24	yes	up	1e-24
A0A7M3QHY8--S414	0	97392.3333333333	130.079232228546	7.02324683705324	1e-24	yes	up	1e-24
A0A7M3QI07--S1019	0	77854	130.079232228546	7.02324683705324	1e-24	yes	up	1e-24
A0A7M3QI07--S932	0	68165	130.079232228546	7.02324683705324	1e-24	yes	up	1e-24
A0A7M3QI07--S933	0	85147.3333333333	130.079232228546	7.02324683705324	1e-24	yes	up	1e-24
A0A7M3QI07--S760	0	78367.6666666667	130.079232228546	7.02324683705324	1e-24	yes	up	1e-24
A0A7M3QI33--S1041	0	104329.666666667	130.079232228546	7.02324683705324	1e-24	yes	up	1e-24
A0A7M3QI39--S226	0	92601	130.079232228546	7.02324683705324	1e-24	yes	up	1e-24
A0A7M3QI39--S269	0	280020	130.079232228546	7.02324683705324	1e-24	yes	up	1e-24
A0A7M3QI52--S553	0	486536.666666667	130.079232228546	7.02324683705324	1e-24	yes	up	1e-24
A0A7M3QI56--S1952	0	14237.3333333333	130.079232228546	7.02324683705324	1e-24	yes	up	1e-24
A0A7M3QI98--S285	0	25468.6666666667	130.079232228546	7.02324683705324	1e-24	yes	up	1e-24
A0A7M3QI98--S197	0	113290	130.079232228546	7.02324683705324	1e-24	yes	up	1e-24
A0A7M3QIB5--S52	0	372346.666666667	130.079232228546	7.02324683705324	1e-24	yes	up	1e-24
A0A7M3QIC0--S866	0	30236	130.079232228546	7.02324683705324	1e-24	yes	up	1e-24
A0A7M3QIC3--S444	0	142020	130.079232228546	7.02324683705324	1e-24	yes	up	1e-24
A0A7M3QIC3--S446	0	182456.666666667	130.079232228546	7.02324683705324	1e-24	yes	up	1e-24
A0A7M3QIC3--S452	0	28496.6666666667	130.079232228546	7.02324683705324	1e-24	yes	up	1e-24
A0A7M3QIC3--S458	0	80733.6666666667	130.079232228546	7.02324683705324	1e-24	yes	up	1e-24
A0A7M3QIN7--S75	0	276186.666666667	130.079232228546	7.02324683705324	1e-24	yes	up	1e-24
A0A7M3QIW6--S337	0	39540.5	130.079232228546	7.02324683705324	1e-24	yes	up	1e-24
A0A7M3QIW6--S339	0	17508.5	130.079232228546	7.02324683705324	1e-24	yes	up	1e-24
A0A7M3QJ39--S1560	0	93318	130.079232228546	7.02324683705324	1e-24	yes	up	1e-24
A0A7M3QJ41--S304	0	1470950	130.079232228546	7.02324683705324	1e-24	yes	up	1e-24
A0A7M3QJ46--S462	0	36681	130.079232228546	7.02324683705324	1e-24	yes	up	1e-24
A0A7M3QJ60--S185	0	110163.5	130.079232228546	7.02324683705324	1e-24	yes	up	1e-24
A0A7M3QJ71--S350	0	244230	130.079232228546	7.02324683705324	1e-24	yes	up	1e-24
A0A7M3QJ71--S352	0	244230	130.079232228546	7.02324683705324	1e-24	yes	up	1e-24
A0A7M3QJ71--S372	0	136032	130.079232228546	7.02324683705324	1e-24	yes	up	1e-24
A0A7M3QJ71--S373	0	91506.6666666667	130.079232228546	7.02324683705324	1e-24	yes	up	1e-24
A0A7M3QJ77--S1986	0	567570	130.079232228546	7.02324683705324	1e-24	yes	up	1e-24
A0A7M3QJ83--S705	0	54435.5	130.079232228546	7.02324683705324	1e-24	yes	up	1e-24
A0A7M3QJ85--S701	0	33991.5	130.079232228546	7.02324683705324	1e-24	yes	up	1e-24
A0A7M3QJF2--S1504	0	104769.333333333	130.079232228546	7.02324683705324	1e-24	yes	up	1e-24
A0A7M3QJM4--S1000	0	39493.5	130.079232228546	7.02324683705324	1e-24	yes	up	1e-24
A0A7M3QJQ1--S933	0	94958.3333333333	130.079232228546	7.02324683705324	1e-24	yes	up	1e-24
A0A7M3QJR8--S233	0	41143.5	130.079232228546	7.02324683705324	1e-24	yes	up	1e-24
A0A7M3QJR8--S394	0	352600	130.079232228546	7.02324683705324	1e-24	yes	up	1e-24
A0A7M3QJR8--S395	0	310216.666666667	130.079232228546	7.02324683705324	1e-24	yes	up	1e-24
A0A7M3QJR8--S402	0	168273.333333333	130.079232228546	7.02324683705324	1e-24	yes	up	1e-24
A0A7M3QJV1--S394	0	88063.5	130.079232228546	7.02324683705324	1e-24	yes	up	1e-24
A0A7M3QJW2--S632	0	213085	130.079232228546	7.02324683705324	1e-24	yes	up	1e-24
A0A7M3QK05--S322	0	54826.5	130.079232228546	7.02324683705324	1e-24	yes	up	1e-24
A0A7M3QK06--S194	0	80167	130.079232228546	7.02324683705324	1e-24	yes	up	1e-24
A0A7M3QK44--S316	0	333955	130.079232228546	7.02324683705324	1e-24	yes	up	1e-24
A0A7M3QK45--S124	0	144993.333333333	130.079232228546	7.02324683705324	1e-24	yes	up	1e-24
A0A7M3QK45--S128	0	31411.5	130.079232228546	7.02324683705324	1e-24	yes	up	1e-24
A0A7M3QK45--S2615	0	33549.5	130.079232228546	7.02324683705324	1e-24	yes	up	1e-24
A0A7M3QKA6--S213	0	152866.666666667	130.079232228546	7.02324683705324	1e-24	yes	up	1e-24
A0A7M3QW78--S183	0	116322	130.079232228546	7.02324683705324	1e-24	yes	up	1e-24
A0A7M3QKP0--S357	0	103010	130.079232228546	7.02324683705324	1e-24	yes	up	1e-24
A0A7M3QKQ0--S474	0	162855	130.079232228546	7.02324683705324	1e-24	yes	up	1e-24
A0A7M3QKR1--S272	0	27637.5	130.079232228546	7.02324683705324	1e-24	yes	up	1e-24
A0A7M3QKR1--S276	0	26744	130.079232228546	7.02324683705324	1e-24	yes	up	1e-24
A0A7M3QKS7--S129	0	81580	130.079232228546	7.02324683705324	1e-24	yes	up	1e-24
A0A7M3QKS9--S120	0	76717	130.079232228546	7.02324683705324	1e-24	yes	up	1e-24
A0A7M3QKY0--S426	0	37118.5	130.079232228546	7.02324683705324	1e-24	yes	up	1e-24
A0A7M3QKZ0--S467	0	135873.333333333	130.079232228546	7.02324683705324	1e-24	yes	up	1e-24
A0A7M3QKZ8--S1058	0	63138.5	130.079232228546	7.02324683705324	1e-24	yes	up	1e-24
A0A7M3QL28--S434	0	39225.6666666667	130.079232228546	7.02324683705324	1e-24	yes	up	1e-24
A0A7M3QL65--S3212	0	421996.666666667	130.079232228546	7.02324683705324	1e-24	yes	up	1e-24
A0A7M3QL65--S3216	0	80681.5	130.079232228546	7.02324683705324	1e-24	yes	up	1e-24
A0A7M3QL65--S2601	0	55996	130.079232228546	7.02324683705324	1e-24	yes	up	1e-24
A0A7M3QL66--S543	0	67427.5	130.079232228546	7.02324683705324	1e-24	yes	up	1e-24
A0A7M3QL88--S8	0	13793	130.079232228546	7.02324683705324	1e-24	yes	up	1e-24
A0A7M3QLA3--S317	0	80457.6666666667	130.079232228546	7.02324683705324	1e-24	yes	up	1e-24
A0A7M3QLM0--S3	0	1169905	130.079232228546	7.02324683705324	1e-24	yes	up	1e-24
A0A7M3QLS0--S135	0	58368.3333333333	130.079232228546	7.02324683705324	1e-24	yes	up	1e-24
A0A7M3QLT2--S963	0	21996	130.079232228546	7.02324683705324	1e-24	yes	up	1e-24
A0A7M3QLU0--S201	0	43516	130.079232228546	7.02324683705324	1e-24	yes	up	1e-24
A0A7M3QLW4--S1238	0	76318	130.079232228546	7.02324683705324	1e-24	yes	up	1e-24
A0A7M3QLW7--S458	0	457113.333333333	130.079232228546	7.02324683705324	1e-24	yes	up	1e-24
A0A7M3QLW8--S221	0	60729	130.079232228546	7.02324683705324	1e-24	yes	up	1e-24
A0A7M3QLZ5--S200	0	50573	130.079232228546	7.02324683705324	1e-24	yes	up	1e-24
A0A7M3QM10--S457	0	34249.5	130.079232228546	7.02324683705324	1e-24	yes	up	1e-24
A0A7M3QMA5--S162	0	35681.5	130.079232228546	7.02324683705324	1e-24	yes	up	1e-24
A0A7M3QMB6--S165	0	60217.5	130.079232228546	7.02324683705324	1e-24	yes	up	1e-24
A0A7M3QMD8--S480	0	108661	130.079232228546	7.02324683705324	1e-24	yes	up	1e-24
A0A7M3QMD8--S302	0	455740	130.079232228546	7.02324683705324	1e-24	yes	up	1e-24
A0A7M3QMD8--S319	0	465236.666666667	130.079232228546	7.02324683705324	1e-24	yes	up	1e-24
A0A7M3QMD8--S323	0	118739.333333333	130.079232228546	7.02324683705324	1e-24	yes	up	1e-24
A0A7M3RE38--S431	0	551723.333333333	130.079232228546	7.02324683705324	1e-24	yes	up	1e-24
A0A7M3RE38--S413	0	225230.666666667	130.079232228546	7.02324683705324	1e-24	yes	up	1e-24
A0A7M3RE38--S421	0	40250	130.079232228546	7.02324683705324	1e-24	yes	up	1e-24
A0A7M3QMG0--S596	0	27553.5	130.079232228546	7.02324683705324	1e-24	yes	up	1e-24
A0A7M3QMI1--S90	0	108695	130.079232228546	7.02324683705324	1e-24	yes	up	1e-24
A0A7M3QMI9--S1029	0	138770	130.079232228546	7.02324683705324	1e-24	yes	up	1e-24
A0A7M3QMQ8--S140	0	25937.6666666667	130.079232228546	7.02324683705324	1e-24	yes	up	1e-24
A0A7M3QMS5--S754	0	101229	130.079232228546	7.02324683705324	1e-24	yes	up	1e-24
A0A7M3QMS5--S767	0	720573.333333333	130.079232228546	7.02324683705324	1e-24	yes	up	1e-24
A0A7M3QMS5--S769	0	663320	130.079232228546	7.02324683705324	1e-24	yes	up	1e-24
A0A7M3QN56--S299	0	30258.5	130.079232228546	7.02324683705324	1e-24	yes	up	1e-24
A0A7M3QNH1--S56	0	296016.666666667	130.079232228546	7.02324683705324	1e-24	yes	up	1e-24
A0A7M3QNH1--S80	0	60269.5	130.079232228546	7.02324683705324	1e-24	yes	up	1e-24
A0A7M3QNH1--S87	0	34363.6666666667	130.079232228546	7.02324683705324	1e-24	yes	up	1e-24
A0A7M3QNH1--S101	0	149606.333333333	130.079232228546	7.02324683705324	1e-24	yes	up	1e-24
A0A7M3QNH8--S668	0	1575703.33333333	130.079232228546	7.02324683705324	1e-24	yes	up	1e-24
A0A7M3QNH8--S446	0	4369466.66666667	130.079232228546	7.02324683705324	1e-24	yes	up	1e-24
A0A7M3QNH8--S453	0	2430300	130.079232228546	7.02324683705324	1e-24	yes	up	1e-24
A0A7M3QNL4--S903	0	34276.5	130.079232228546	7.02324683705324	1e-24	yes	up	1e-24
A0A7M3QNS7--S20	0	91576.5	130.079232228546	7.02324683705324	1e-24	yes	up	1e-24
A0A7M3R449--S374	0	19003.5	130.079232228546	7.02324683705324	1e-24	yes	up	1e-24
A0A7M3QNV8--S984	0	44920.5	130.079232228546	7.02324683705324	1e-24	yes	up	1e-24
A0A7M3QP24--S1291	0	56977	130.079232228546	7.02324683705324	1e-24	yes	up	1e-24
A0A7M3QP51--S126	0	90684	130.079232228546	7.02324683705324	1e-24	yes	up	1e-24
A0A7M3QP68--S31	0	83757	130.079232228546	7.02324683705324	1e-24	yes	up	1e-24
A0A7M3QP68--S35	0	83757	130.079232228546	7.02324683705324	1e-24	yes	up	1e-24
A0A7M3QPF5--S518	0	122046.333333333	130.079232228546	7.02324683705324	1e-24	yes	up	1e-24
A0A7M3QPF7--S60	0	13011.5	130.079232228546	7.02324683705324	1e-24	yes	up	1e-24
A0A7M3QPG7--S32	0	879550	130.079232228546	7.02324683705324	1e-24	yes	up	1e-24
A0A7M3QPG7--S34	0	1138500	130.079232228546	7.02324683705324	1e-24	yes	up	1e-24
A0A7M3QPG7--S36	0	1564433.33333333	130.079232228546	7.02324683705324	1e-24	yes	up	1e-24
A0A7M3QPG7--S58	0	281226.666666667	130.079232228546	7.02324683705324	1e-24	yes	up	1e-24
A0A7M3QPM6--S344	0	209366.666666667	130.079232228546	7.02324683705324	1e-24	yes	up	1e-24
A0A7M3QPX2--S254	0	24706.3333333333	130.079232228546	7.02324683705324	1e-24	yes	up	1e-24
A0A7M3QPX2--S256	0	24706.3333333333	130.079232228546	7.02324683705324	1e-24	yes	up	1e-24
A0A7M3QPX2--S289	0	124210	130.079232228546	7.02324683705324	1e-24	yes	up	1e-24
A0A7M3QQ46--S875	0	62851.5	130.079232228546	7.02324683705324	1e-24	yes	up	1e-24
A0A7M3QQ70--S12	0	22332	130.079232228546	7.02324683705324	1e-24	yes	up	1e-24
A0A7M3QQ89--S84	0	190015	130.079232228546	7.02324683705324	1e-24	yes	up	1e-24
A0A7M3QQ89--S534	0	60002	130.079232228546	7.02324683705324	1e-24	yes	up	1e-24
A0A7M3QQ89--S474	0	87546.5	130.079232228546	7.02324683705324	1e-24	yes	up	1e-24
A0A7M3QQH0--S118	0	232050	130.079232228546	7.02324683705324	1e-24	yes	up	1e-24
A0A7M3QQM3--S105	0	343490	130.079232228546	7.02324683705324	1e-24	yes	up	1e-24
A0A7M3QQN3--S111	0	91598	130.079232228546	7.02324683705324	1e-24	yes	up	1e-24
A0A7M3QQR6--S479	0	157749.333333333	130.079232228546	7.02324683705324	1e-24	yes	up	1e-24
A0A7M3QQR6--S282	0	33386.6666666667	130.079232228546	7.02324683705324	1e-24	yes	up	1e-24
A0A7M3QR10--S1002	0	391920	130.079232228546	7.02324683705324	1e-24	yes	up	1e-24
A0A7M3QR10--S730	0	44612.3333333333	130.079232228546	7.02324683705324	1e-24	yes	up	1e-24
A0A7M3QR10--S898	0	32485	130.079232228546	7.02324683705324	1e-24	yes	up	1e-24
A0A7M3QRA9--S949	0	164043	130.079232228546	7.02324683705324	1e-24	yes	up	1e-24
A0A7M3QRA9--S979	0	148660	130.079232228546	7.02324683705324	1e-24	yes	up	1e-24
A0A7M3QRB7--S129	0	77671	130.079232228546	7.02324683705324	1e-24	yes	up	1e-24
A0A7M3QRB7--S173	0	7446633.33333333	130.079232228546	7.02324683705324	1e-24	yes	up	1e-24
A0A7M3QRD3--S440	0	31940.3333333333	130.079232228546	7.02324683705324	1e-24	yes	up	1e-24
A0A7M3QRE8--S142	0	30341.5	130.079232228546	7.02324683705324	1e-24	yes	up	1e-24
A0A7M3QRH8--S369	0	1325366.66666667	130.079232228546	7.02324683705324	1e-24	yes	up	1e-24
A0A7M3QRK4--S211	0	67824.5	130.079232228546	7.02324683705324	1e-24	yes	up	1e-24
A0A7M3QRK4--S213	0	67824.5	130.079232228546	7.02324683705324	1e-24	yes	up	1e-24
A0A7M3QRM0--S248	0	42754	130.079232228546	7.02324683705324	1e-24	yes	up	1e-24
A0A7M3QRP0--S546	0	232880	130.079232228546	7.02324683705324	1e-24	yes	up	1e-24
A0A7M3QRP0--S551	0	42879.5	130.079232228546	7.02324683705324	1e-24	yes	up	1e-24
A0A7M3QRP0--S263	0	232870	130.079232228546	7.02324683705324	1e-24	yes	up	1e-24
A0A7M3QRQ9--S59	0	118313.666666667	130.079232228546	7.02324683705324	1e-24	yes	up	1e-24
A0A7M3QRS4--S109	0	31381	130.079232228546	7.02324683705324	1e-24	yes	up	1e-24
A0A7M3QRX0--S314	0	94835.5	130.079232228546	7.02324683705324	1e-24	yes	up	1e-24
A0A7M3QRX0--S238	0	1094943.33333333	130.079232228546	7.02324683705324	1e-24	yes	up	1e-24
A0A7M3QRX0--S240	0	834746.666666667	130.079232228546	7.02324683705324	1e-24	yes	up	1e-24
A0A7M3QRX0--S243	0	862320	130.079232228546	7.02324683705324	1e-24	yes	up	1e-24
A0A7M3QRX0--S173	0	177166.666666667	130.079232228546	7.02324683705324	1e-24	yes	up	1e-24
A0A7M3QRZ3--S219	0	66053.6666666667	130.079232228546	7.02324683705324	1e-24	yes	up	1e-24
A0A7M3QS06--S2	0	266485	130.079232228546	7.02324683705324	1e-24	yes	up	1e-24
A0A7M3QS30--S905	0	27088.3333333333	130.079232228546	7.02324683705324	1e-24	yes	up	1e-24
A0A7M3QS50--S2368	0	59874.3333333333	130.079232228546	7.02324683705324	1e-24	yes	up	1e-24
A0A7M3QS50--S445	0	197136.666666667	130.079232228546	7.02324683705324	1e-24	yes	up	1e-24
A0A7M3QS50--S2681	0	48168.6666666667	130.079232228546	7.02324683705324	1e-24	yes	up	1e-24
A0A7M3QS50--S3854	0	27275.3333333333	130.079232228546	7.02324683705324	1e-24	yes	up	1e-24
A0A7M3QS50--S799	0	45153	130.079232228546	7.02324683705324	1e-24	yes	up	1e-24
A0A7M3QS55--S327	0	36194.6666666667	130.079232228546	7.02324683705324	1e-24	yes	up	1e-24
A0A7M3QSA5--S688	0	54424.6666666667	130.079232228546	7.02324683705324	1e-24	yes	up	1e-24
A0A7M3QSE9--S331	0	32590	130.079232228546	7.02324683705324	1e-24	yes	up	1e-24
A0A7M3QSG6--S620	0	40164.3333333333	130.079232228546	7.02324683705324	1e-24	yes	up	1e-24
A0A7M3QSG6--S308	0	48056.5	130.079232228546	7.02324683705324	1e-24	yes	up	1e-24
A0A7M3QSG6--S663	0	91164.5	130.079232228546	7.02324683705324	1e-24	yes	up	1e-24
A0A7M3QSN7--S446	0	40731.6666666667	130.079232228546	7.02324683705324	1e-24	yes	up	1e-24
A0A7M3QSP8--S102	0	52781.5	130.079232228546	7.02324683705324	1e-24	yes	up	1e-24
A0A7M3QSS8--S109	0	217516.666666667	130.079232228546	7.02324683705324	1e-24	yes	up	1e-24
A0A7M3QSS8--S190	0	36217.5	130.079232228546	7.02324683705324	1e-24	yes	up	1e-24
A0A7M3QSS8--S201	0	536026.666666667	130.079232228546	7.02324683705324	1e-24	yes	up	1e-24
A0A7M3QSU0--S258	0	70445.5	130.079232228546	7.02324683705324	1e-24	yes	up	1e-24
A0A7M3QSW9--S3	0	60150.5	130.079232228546	7.02324683705324	1e-24	yes	up	1e-24
A0A7M3QSW9--S5	0	64653	130.079232228546	7.02324683705324	1e-24	yes	up	1e-24
A0A7M3R1X5--S4	0	49621	130.079232228546	7.02324683705324	1e-24	yes	up	1e-24
A0A7M3QSY8--S10	0	65360	130.079232228546	7.02324683705324	1e-24	yes	up	1e-24
A0A7M3QT94--S1147	0	23963.5	130.079232228546	7.02324683705324	1e-24	yes	up	1e-24
A0A7M3QT94--S301	0	83655.6666666667	130.079232228546	7.02324683705324	1e-24	yes	up	1e-24
A0A7M3QT94--S823	0	1046005	130.079232228546	7.02324683705324	1e-24	yes	up	1e-24
A0A7M3QT99--S203	0	197536.666666667	130.079232228546	7.02324683705324	1e-24	yes	up	1e-24
A0A7M3QTC9--S727	0	131359	130.079232228546	7.02324683705324	1e-24	yes	up	1e-24
A0A7M3QTC9--S756	0	443056.666666667	130.079232228546	7.02324683705324	1e-24	yes	up	1e-24
A0A7M3QTE0--S908	0	114343	130.079232228546	7.02324683705324	1e-24	yes	up	1e-24
A0A7M3QTE4--S147	0	473725	130.079232228546	7.02324683705324	1e-24	yes	up	1e-24
A0A7M3QTE4--S158	0	473725	130.079232228546	7.02324683705324	1e-24	yes	up	1e-24
A0A7M3QXA7--S174	0	125750	130.079232228546	7.02324683705324	1e-24	yes	up	1e-24
A0A7M3QUL8--S1844	0	119195	130.079232228546	7.02324683705324	1e-24	yes	up	1e-24
A0A7M3QUL8--S1848	0	160097	130.079232228546	7.02324683705324	1e-24	yes	up	1e-24
A0A7M3QUQ7--S728	0	135630	130.079232228546	7.02324683705324	1e-24	yes	up	1e-24
A0A7M3QUQ7--S730	0	158275	130.079232228546	7.02324683705324	1e-24	yes	up	1e-24
A0A7M3QUQ7--S732	0	192205	130.079232228546	7.02324683705324	1e-24	yes	up	1e-24
A0A7M3QUY0--S74	0	180025	130.079232228546	7.02324683705324	1e-24	yes	up	1e-24
A0A7M3QV17--S3	0	14479	130.079232228546	7.02324683705324	1e-24	yes	up	1e-24
A0A7M3QV20--S230	0	1058565	130.079232228546	7.02324683705324	1e-24	yes	up	1e-24
A0A7M3QV39--S468	0	88907	130.079232228546	7.02324683705324	1e-24	yes	up	1e-24
A0A7M3QV73--S13	0	16933.5	130.079232228546	7.02324683705324	1e-24	yes	up	1e-24
A0A7M3QV85--S1292	0	90430	130.079232228546	7.02324683705324	1e-24	yes	up	1e-24
A0A7M3QV85--S1294	0	71225	130.079232228546	7.02324683705324	1e-24	yes	up	1e-24
A0A7M3QV85--S2517	0	196470	130.079232228546	7.02324683705324	1e-24	yes	up	1e-24
A0A7M3QVB8--S148	0	55484.5	130.079232228546	7.02324683705324	1e-24	yes	up	1e-24
A0A7M3QVB8--S171	0	62560	130.079232228546	7.02324683705324	1e-24	yes	up	1e-24
A0A7M3QVG2--S926	0	64200	130.079232228546	7.02324683705324	1e-24	yes	up	1e-24
A0A7M3QVG2--S943	0	64200	130.079232228546	7.02324683705324	1e-24	yes	up	1e-24
A0A7M3QVG3--S424	0	11322.5	130.079232228546	7.02324683705324	1e-24	yes	up	1e-24
A0A7M3QVS9--S584	0	79146.5	130.079232228546	7.02324683705324	1e-24	yes	up	1e-24
A0A7M3QVW4--S28	0	197356.666666667	130.079232228546	7.02324683705324	1e-24	yes	up	1e-24
A0A7M3QVW4--S31	0	444586.666666667	130.079232228546	7.02324683705324	1e-24	yes	up	1e-24
A0A7M3QWL1--S6	0	46766.6666666667	130.079232228546	7.02324683705324	1e-24	yes	up	1e-24
A0A7M3QW10--S68	0	21664.5	130.079232228546	7.02324683705324	1e-24	yes	up	1e-24
A0A7M3QW17--S16	0	201166.666666667	130.079232228546	7.02324683705324	1e-24	yes	up	1e-24
A0A7M3QW53--S11	0	2132750	130.079232228546	7.02324683705324	1e-24	yes	up	1e-24
A0A7M3QW89--S1211	0	31850.6666666667	130.079232228546	7.02324683705324	1e-24	yes	up	1e-24
A0A7M3QW97--S834	0	173358	130.079232228546	7.02324683705324	1e-24	yes	up	1e-24
A0A7M3QW97--S836	0	220352.5	130.079232228546	7.02324683705324	1e-24	yes	up	1e-24
A0A7M3QW97--S816	0	2469100	130.079232228546	7.02324683705324	1e-24	yes	up	1e-24
A0A7M3QW97--S818	0	311370	130.079232228546	7.02324683705324	1e-24	yes	up	1e-24
A0A7M3QW97--S783	0	696863.333333333	130.079232228546	7.02324683705324	1e-24	yes	up	1e-24
A0A7M3QW97--S785	0	307586.666666667	130.079232228546	7.02324683705324	1e-24	yes	up	1e-24
A0A7M3QW97--S790	0	697806.666666667	130.079232228546	7.02324683705324	1e-24	yes	up	1e-24
A0A7M3QWA6--S44	0	150860	130.079232228546	7.02324683705324	1e-24	yes	up	1e-24
A0A7M3QWA6--S98	0	175555	130.079232228546	7.02324683705324	1e-24	yes	up	1e-24
A0A7M3QWW0--S485	0	86004	130.079232228546	7.02324683705324	1e-24	yes	up	1e-24
A0A7M3QWW0--S740	0	49171	130.079232228546	7.02324683705324	1e-24	yes	up	1e-24
A0A7M3QWZ3--S390	0	40336.5	130.079232228546	7.02324683705324	1e-24	yes	up	1e-24
A0A7M3QX34--S287	0	24058.5	130.079232228546	7.02324683705324	1e-24	yes	up	1e-24
A0A7M3QX89--S314	0	132182.333333333	130.079232228546	7.02324683705324	1e-24	yes	up	1e-24
A0A7M3QX89--S142	0	377653.333333333	130.079232228546	7.02324683705324	1e-24	yes	up	1e-24
A0A7M3QXA0--S783	0	40403.5	130.079232228546	7.02324683705324	1e-24	yes	up	1e-24
A0A7M3QXV6--S256	0	1342766.66666667	130.079232228546	7.02324683705324	1e-24	yes	up	1e-24
A0A7M3QXX7--S235	0	22166	130.079232228546	7.02324683705324	1e-24	yes	up	1e-24
A0A7M3QY32--S839	0	29891	130.079232228546	7.02324683705324	1e-24	yes	up	1e-24
A0A7M3QYE9--S186	0	75823.6666666667	130.079232228546	7.02324683705324	1e-24	yes	up	1e-24
A0A7M3QYK5--S71	0	79263.6666666667	130.079232228546	7.02324683705324	1e-24	yes	up	1e-24
A0A7M3QYS7--S136	0	71872.6666666667	130.079232228546	7.02324683705324	1e-24	yes	up	1e-24
A0A7M3QYS7--S1075	0	33566	130.079232228546	7.02324683705324	1e-24	yes	up	1e-24
A0A7M3QYT7--S2025	0	34616.6666666667	130.079232228546	7.02324683705324	1e-24	yes	up	1e-24
A0A7M3QYT7--S2027	0	26685.3333333333	130.079232228546	7.02324683705324	1e-24	yes	up	1e-24
A0A7M3QYT7--S2030	0	65549.3333333333	130.079232228546	7.02324683705324	1e-24	yes	up	1e-24
A0A7M3QYT7--S2036	0	82965	130.079232228546	7.02324683705324	1e-24	yes	up	1e-24
A0A7M3QYW3--S325	0	286096.666666667	130.079232228546	7.02324683705324	1e-24	yes	up	1e-24
A0A7M3QZ48--S249	0	358860	130.079232228546	7.02324683705324	1e-24	yes	up	1e-24
A0A7M3QZ56--S52	0	35804.5	130.079232228546	7.02324683705324	1e-24	yes	up	1e-24
A0A7M3QZC5--S173	0	105497	130.079232228546	7.02324683705324	1e-24	yes	up	1e-24
A0A7M3QZI2--S513	0	142625	130.079232228546	7.02324683705324	1e-24	yes	up	1e-24
A0A7M3QZQ8--S2	0	87307.6666666667	130.079232228546	7.02324683705324	1e-24	yes	up	1e-24
A0A7M3QZT2--S304	0	51031.6666666667	130.079232228546	7.02324683705324	1e-24	yes	up	1e-24
A0A7M3R0A3--S80	0	353375	130.079232228546	7.02324683705324	1e-24	yes	up	1e-24
A0A7M3R0A3--S82	0	294983.333333333	130.079232228546	7.02324683705324	1e-24	yes	up	1e-24
A0A7M3R0B7--S466	0	441545	130.079232228546	7.02324683705324	1e-24	yes	up	1e-24
A0A7M3R0K7--S268	0	86336	130.079232228546	7.02324683705324	1e-24	yes	up	1e-24
A0A7M3R0K7--S548	0	86409.5	130.079232228546	7.02324683705324	1e-24	yes	up	1e-24
A0A7M3R0K8--S306	0	75758	130.079232228546	7.02324683705324	1e-24	yes	up	1e-24
A0A7M3R0Q2--S320	0	40401.3333333333	130.079232228546	7.02324683705324	1e-24	yes	up	1e-24
A0A7M3R0R6--S1211	0	83698.6666666667	130.079232228546	7.02324683705324	1e-24	yes	up	1e-24
A0A7M3R0T6--S773	0	28570	130.079232228546	7.02324683705324	1e-24	yes	up	1e-24
A0A7M3R1E8--S402	0	49872	130.079232228546	7.02324683705324	1e-24	yes	up	1e-24
A0A7M3R1G7--S255	0	1516466.66666667	130.079232228546	7.02324683705324	1e-24	yes	up	1e-24
A0A7M3R1G7--S257	0	1393500	130.079232228546	7.02324683705324	1e-24	yes	up	1e-24
A0A7M3R1Q4--S1463	0	596650	130.079232228546	7.02324683705324	1e-24	yes	up	1e-24
A0A7M3R1Q6--S362	0	42628.5	130.079232228546	7.02324683705324	1e-24	yes	up	1e-24
A0A7M3R1W8--S137	0	347063.333333333	130.079232228546	7.02324683705324	1e-24	yes	up	1e-24
A0A7M3R248--S1412	0	38311.6666666667	130.079232228546	7.02324683705324	1e-24	yes	up	1e-24
A0A7M3R251--S83	0	823470	130.079232228546	7.02324683705324	1e-24	yes	up	1e-24
A0A7M3R251--S87	0	458410	130.079232228546	7.02324683705324	1e-24	yes	up	1e-24
A0A7M3R286--S460	0	169243.333333333	130.079232228546	7.02324683705324	1e-24	yes	up	1e-24
A0A7M3R286--S1358	0	128370	130.079232228546	7.02324683705324	1e-24	yes	up	1e-24
A0A7M3R2B0--S299	0	207670	130.079232228546	7.02324683705324	1e-24	yes	up	1e-24
A0A7M3R2C4--S92	0	854826.666666667	130.079232228546	7.02324683705324	1e-24	yes	up	1e-24
A0A7M3R2G3--S210	0	91327.3333333333	130.079232228546	7.02324683705324	1e-24	yes	up	1e-24
A0A7M3R2H3--S5860	0	46494.3333333333	130.079232228546	7.02324683705324	1e-24	yes	up	1e-24
A0A7M3R2M1--S78	0	28988	130.079232228546	7.02324683705324	1e-24	yes	up	1e-24
A0A7M3R2P5--S215	0	92836	130.079232228546	7.02324683705324	1e-24	yes	up	1e-24
A0A7M3R2P5--S860	0	86834.6666666667	130.079232228546	7.02324683705324	1e-24	yes	up	1e-24
A0A7M3R2P5--S735	0	262850	130.079232228546	7.02324683705324	1e-24	yes	up	1e-24
A0A7M3R2Y3--S9	0	228796.666666667	130.079232228546	7.02324683705324	1e-24	yes	up	1e-24
A0A7M3R2Y3--S535	0	228580	130.079232228546	7.02324683705324	1e-24	yes	up	1e-24
A0A7M3R2Y3--S538	0	58689.5	130.079232228546	7.02324683705324	1e-24	yes	up	1e-24
A0A7M3R442--S1093	0	101341.5	130.079232228546	7.02324683705324	1e-24	yes	up	1e-24
A0A7M3R442--S1099	0	97740	130.079232228546	7.02324683705324	1e-24	yes	up	1e-24
A0A7M3R456--S945	0	27305.6666666667	130.079232228546	7.02324683705324	1e-24	yes	up	1e-24
A0A7M3R473--S62	0	327446.666666667	130.079232228546	7.02324683705324	1e-24	yes	up	1e-24
A0A7M3R8T9--S79	0	55580.5	130.079232228546	7.02324683705324	1e-24	yes	up	1e-24
A0A7M3R4J2--S327	0	255226.666666667	130.079232228546	7.02324683705324	1e-24	yes	up	1e-24
A0A7M3R4S9--S1560	0	74114.6666666667	130.079232228546	7.02324683705324	1e-24	yes	up	1e-24
A0A7M3RP83--S43	0	159383.333333333	130.079232228546	7.02324683705324	1e-24	yes	up	1e-24
A0A7M3R5E2--S106	0	907173.333333333	130.079232228546	7.02324683705324	1e-24	yes	up	1e-24
A0A7M3R5E9--S91	0	1846933.33333333	130.079232228546	7.02324683705324	1e-24	yes	up	1e-24
A0A7M3R5E9--S93	0	1846933.33333333	130.079232228546	7.02324683705324	1e-24	yes	up	1e-24
A0A7M3R5G1--S147	0	84185	130.079232228546	7.02324683705324	1e-24	yes	up	1e-24
A0A7M3R5G3--S568	0	160196.666666667	130.079232228546	7.02324683705324	1e-24	yes	up	1e-24
A0A7M3R5G3--S664	0	34397.5	130.079232228546	7.02324683705324	1e-24	yes	up	1e-24
A0A7M3R5K3--S474	0	305855	130.079232228546	7.02324683705324	1e-24	yes	up	1e-24
A0A7M3R5N8--S283	0	49341.6666666667	130.079232228546	7.02324683705324	1e-24	yes	up	1e-24
A0A7M3R5Q0--S443	0	50420	130.079232228546	7.02324683705324	1e-24	yes	up	1e-24
A0A7M3R5S0--S309	0	100402.666666667	130.079232228546	7.02324683705324	1e-24	yes	up	1e-24
A0A7M3R5Z2--S756	0	21137.45	130.079232228546	7.02324683705324	1e-24	yes	up	1e-24
A0A7M3RWH1--S505	0	172250	130.079232228546	7.02324683705324	1e-24	yes	up	1e-24
A0A7M3R611--S475	0	107297.333333333	130.079232228546	7.02324683705324	1e-24	yes	up	1e-24
A0A7M3R650--S646	0	18983	130.079232228546	7.02324683705324	1e-24	yes	up	1e-24
A0A7M3RKG2--S521	0	41247.5	130.079232228546	7.02324683705324	1e-24	yes	up	1e-24
A0A7M3R6B3--S24	0	4336266.66666667	130.079232228546	7.02324683705324	1e-24	yes	up	1e-24
A0A7M3R6B3--S26	0	4966333.33333333	130.079232228546	7.02324683705324	1e-24	yes	up	1e-24
A0A7M3R6B3--S141	0	728593.333333333	130.079232228546	7.02324683705324	1e-24	yes	up	1e-24
A0A7M3R6B7--S478	0	30750.5	130.079232228546	7.02324683705324	1e-24	yes	up	1e-24
A0A7M3R6B7--S515	0	35325	130.079232228546	7.02324683705324	1e-24	yes	up	1e-24
A0A7M3R6D4--S160	0	33110	130.079232228546	7.02324683705324	1e-24	yes	up	1e-24
A0A7M3RHB1--S11	0	92935	130.079232228546	7.02324683705324	1e-24	yes	up	1e-24
A0A7M3RHB1--S15	0	92935	130.079232228546	7.02324683705324	1e-24	yes	up	1e-24
A0A7M3R6K6--S248	0	94862.3333333333	130.079232228546	7.02324683705324	1e-24	yes	up	1e-24
A0A7M3R6P9--S421	0	48830	130.079232228546	7.02324683705324	1e-24	yes	up	1e-24
A0A7M3R6Q3--S78	0	458066.666666667	130.079232228546	7.02324683705324	1e-24	yes	up	1e-24
A0A7M3R6W0--S262	0	23000.3333333333	130.079232228546	7.02324683705324	1e-24	yes	up	1e-24
A0A7M3R6Y1--S11	0	856506.666666667	130.079232228546	7.02324683705324	1e-24	yes	up	1e-24
A0A7M3R6Y1--S132	0	143365	130.079232228546	7.02324683705324	1e-24	yes	up	1e-24
A0A7M3R773--S112	0	43918	130.079232228546	7.02324683705324	1e-24	yes	up	1e-24
A0A7M3R7D0--S397	0	103557	130.079232228546	7.02324683705324	1e-24	yes	up	1e-24
A0A7M3R7I5--S304	0	391600	130.079232228546	7.02324683705324	1e-24	yes	up	1e-24
A0A7M3R7I5--S306	0	391600	130.079232228546	7.02324683705324	1e-24	yes	up	1e-24
A0A7M3R7I5--S250	0	19074	130.079232228546	7.02324683705324	1e-24	yes	up	1e-24
A0A7M3R7I5--S251	0	19074	130.079232228546	7.02324683705324	1e-24	yes	up	1e-24
A0A7M3R7I5--S256	0	19074	130.079232228546	7.02324683705324	1e-24	yes	up	1e-24
A0A7M3R7I5--S300	0	359585	130.079232228546	7.02324683705324	1e-24	yes	up	1e-24
A0A7M3R7W7--S80	0	35255	130.079232228546	7.02324683705324	1e-24	yes	up	1e-24
A0A7M3R827--S210	0	16730	130.079232228546	7.02324683705324	1e-24	yes	up	1e-24
A0A7M3R835--S1652	0	313353.333333333	130.079232228546	7.02324683705324	1e-24	yes	up	1e-24
A0A7M3R865--S262	0	170485	130.079232228546	7.02324683705324	1e-24	yes	up	1e-24
A0A7M3R865--S275	0	170485	130.079232228546	7.02324683705324	1e-24	yes	up	1e-24
A0A7M3R8D9--S462	0	98549.5	130.079232228546	7.02324683705324	1e-24	yes	up	1e-24
A0A7M3R8D9--S103	0	586760	130.079232228546	7.02324683705324	1e-24	yes	up	1e-24
A0A7M3R8I3--S416	0	267327.333333333	130.079232228546	7.02324683705324	1e-24	yes	up	1e-24
A0A7M3R8I3--S417	0	165180	130.079232228546	7.02324683705324	1e-24	yes	up	1e-24
A0A7M3R8Q5--S290	0	54756	130.079232228546	7.02324683705324	1e-24	yes	up	1e-24
A0A7M3R8W5--S110	0	591050	130.079232228546	7.02324683705324	1e-24	yes	up	1e-24
A0A7M3R8W5--S116	0	355346.666666667	130.079232228546	7.02324683705324	1e-24	yes	up	1e-24
A0A7M3R8Y3--S742	0	66927	130.079232228546	7.02324683705324	1e-24	yes	up	1e-24
A0A7M3R989--S164	0	93977.3333333333	130.079232228546	7.02324683705324	1e-24	yes	up	1e-24
A0A7M3R999--S8	0	92678	130.079232228546	7.02324683705324	1e-24	yes	up	1e-24
A0A7M3R9A7--S322	0	22989.5	130.079232228546	7.02324683705324	1e-24	yes	up	1e-24
A0A7M3R9B7--S69	0	447323.333333333	130.079232228546	7.02324683705324	1e-24	yes	up	1e-24
A0A7M3R9B7--S191	0	376046.666666667	130.079232228546	7.02324683705324	1e-24	yes	up	1e-24
A0A7M3R9C0--S121	0	24297	130.079232228546	7.02324683705324	1e-24	yes	up	1e-24
A0A7M3R9C7--S699	0	1706250	130.079232228546	7.02324683705324	1e-24	yes	up	1e-24
A0A7M3R9H4--S16	0	37771.6666666667	130.079232228546	7.02324683705324	1e-24	yes	up	1e-24
A0A7M3R9U9--S22	0	19639	130.079232228546	7.02324683705324	1e-24	yes	up	1e-24
A0A7M3RA25--S549	0	100191.333333333	130.079232228546	7.02324683705324	1e-24	yes	up	1e-24
A0A7M3RA32--S528	0	147426.666666667	130.079232228546	7.02324683705324	1e-24	yes	up	1e-24
A0A7M3RAB5--S1107	0	108340.333333333	130.079232228546	7.02324683705324	1e-24	yes	up	1e-24
A0A7M3RAB6--S2374	0	165313.333333333	130.079232228546	7.02324683705324	1e-24	yes	up	1e-24
A0A7M3RJG5--S221	0	113275	130.079232228546	7.02324683705324	1e-24	yes	up	1e-24
A0A7M3RAG2--S386	0	137710	130.079232228546	7.02324683705324	1e-24	yes	up	1e-24
A0A7M3RAJ3--S665	0	374350	130.079232228546	7.02324683705324	1e-24	yes	up	1e-24
A0A7M3RAJ3--S641	0	107202.5	130.079232228546	7.02324683705324	1e-24	yes	up	1e-24
A0A7M3RAJ3--S650	0	20320	130.079232228546	7.02324683705324	1e-24	yes	up	1e-24
A0A7M3RAJ3--S653	0	20320	130.079232228546	7.02324683705324	1e-24	yes	up	1e-24
A0A7M3RAJ3--S681	0	393383.333333333	130.079232228546	7.02324683705324	1e-24	yes	up	1e-24
A0A7M3RAJ3--S684	0	766623.333333333	130.079232228546	7.02324683705324	1e-24	yes	up	1e-24
A0A7M3RAK9--S938	0	24758.3333333333	130.079232228546	7.02324683705324	1e-24	yes	up	1e-24
A0A7M3RAQ3--S526	0	1300146.66666667	130.079232228546	7.02324683705324	1e-24	yes	up	1e-24
A0A7M3RAS7--S62	0	224503.333333333	130.079232228546	7.02324683705324	1e-24	yes	up	1e-24
A0A7M3RAS7--S289	0	93275.5	130.079232228546	7.02324683705324	1e-24	yes	up	1e-24
A0A7M3RF29--S43	0	97791.3333333333	130.079232228546	7.02324683705324	1e-24	yes	up	1e-24
A0A7M3RB15--S3164	0	430776.666666667	130.079232228546	7.02324683705324	1e-24	yes	up	1e-24
A0A7M3RB15--S2199	0	86942.5	130.079232228546	7.02324683705324	1e-24	yes	up	1e-24
A0A7M3RB15--S5208	0	1588550	130.079232228546	7.02324683705324	1e-24	yes	up	1e-24
A0A7M3RB15--S4610	0	2437366.66666667	130.079232228546	7.02324683705324	1e-24	yes	up	1e-24
A0A7M3RB15--S4860	0	88183	130.079232228546	7.02324683705324	1e-24	yes	up	1e-24
A0A7M3RB15--S4785	0	2250333.33333333	130.079232228546	7.02324683705324	1e-24	yes	up	1e-24
A0A7M3RB15--S3391	0	492780	130.079232228546	7.02324683705324	1e-24	yes	up	1e-24
A0A7M3RB15--S4405	0	237326.666666667	130.079232228546	7.02324683705324	1e-24	yes	up	1e-24
A0A7M3RB15--S2900	0	406735	130.079232228546	7.02324683705324	1e-24	yes	up	1e-24
A0A7M3RB15--S2902	0	753505	130.079232228546	7.02324683705324	1e-24	yes	up	1e-24
A0A7M3RB15--S2908	0	441465	130.079232228546	7.02324683705324	1e-24	yes	up	1e-24
A0A7M3RB15--S3974	0	2782950	130.079232228546	7.02324683705324	1e-24	yes	up	1e-24
A0A7M3RB15--S4666	0	140113.5	130.079232228546	7.02324683705324	1e-24	yes	up	1e-24
A0A7M3RB15--S4472	0	37411.5	130.079232228546	7.02324683705324	1e-24	yes	up	1e-24
A0A7M3RB15--S5008	0	118362.666666667	130.079232228546	7.02324683705324	1e-24	yes	up	1e-24
A0A7M3RB15--S5274	0	162352	130.079232228546	7.02324683705324	1e-24	yes	up	1e-24
A0A7M3RB15--S2119	0	52328	130.079232228546	7.02324683705324	1e-24	yes	up	1e-24
A0A7M3RB57--S451	0	102455.5	130.079232228546	7.02324683705324	1e-24	yes	up	1e-24
A0A7M3RBD8--S965	0	310853.333333333	130.079232228546	7.02324683705324	1e-24	yes	up	1e-24
A0A7M3RBD8--S969	0	218726.666666667	130.079232228546	7.02324683705324	1e-24	yes	up	1e-24
A0A7M3RBD8--S1001	0	153086.666666667	130.079232228546	7.02324683705324	1e-24	yes	up	1e-24
A0A7M3RBD8--S35	0	90786.5	130.079232228546	7.02324683705324	1e-24	yes	up	1e-24
A0A7M3RBF8--S148	0	73521.6666666667	130.079232228546	7.02324683705324	1e-24	yes	up	1e-24
A0A7M3RBF8--S391	0	65948	130.079232228546	7.02324683705324	1e-24	yes	up	1e-24
A0A7M3RBF8--S380	0	49796	130.079232228546	7.02324683705324	1e-24	yes	up	1e-24
A0A7M3RBF8--S411	0	368816	130.079232228546	7.02324683705324	1e-24	yes	up	1e-24
A0A7M3RBF8--S412	0	300693.333333333	130.079232228546	7.02324683705324	1e-24	yes	up	1e-24
A0A7M3RBJ7--S1021	0	186936.666666667	130.079232228546	7.02324683705324	1e-24	yes	up	1e-24
A0A7M3RT35--S253	0	52910	130.079232228546	7.02324683705324	1e-24	yes	up	1e-24
A0A7M3RBU9--S3755	0	290920	130.079232228546	7.02324683705324	1e-24	yes	up	1e-24
A0A7M3RBU9--S3763	0	42614	130.079232228546	7.02324683705324	1e-24	yes	up	1e-24
A0A7M3RBW2--S1920	0	1625450	130.079232228546	7.02324683705324	1e-24	yes	up	1e-24
A0A7M3RBW7--S115	0	58639.5	130.079232228546	7.02324683705324	1e-24	yes	up	1e-24
A0A7M3RBY7--S756	0	49680	130.079232228546	7.02324683705324	1e-24	yes	up	1e-24
A0A7M3RBY9--S203	0	1332956.66666667	130.079232228546	7.02324683705324	1e-24	yes	up	1e-24
A0A7M3RC28--S125	0	137443	130.079232228546	7.02324683705324	1e-24	yes	up	1e-24
A0A7M3RC28--S99	0	85591.3333333333	130.079232228546	7.02324683705324	1e-24	yes	up	1e-24
A0A7M3RCB6--S103	0	28321	130.079232228546	7.02324683705324	1e-24	yes	up	1e-24
A0A7M3RCH1--S482	0	114030.666666667	130.079232228546	7.02324683705324	1e-24	yes	up	1e-24
A0A7M3RF32--S222	0	617455	130.079232228546	7.02324683705324	1e-24	yes	up	1e-24
A0A7M3RCV1--S2272	0	81889.6666666667	130.079232228546	7.02324683705324	1e-24	yes	up	1e-24
A0A7M3RCY2--S160	0	102883.666666667	130.079232228546	7.02324683705324	1e-24	yes	up	1e-24
A0A7M3RD55--S575	0	115023.333333333	130.079232228546	7.02324683705324	1e-24	yes	up	1e-24
A0A7M3RD65--S180	0	75223.5	130.079232228546	7.02324683705324	1e-24	yes	up	1e-24
A0A7M3RD99--S357	0	870905	130.079232228546	7.02324683705324	1e-24	yes	up	1e-24
A0A7M3RDF1--S106	0	174856.666666667	130.079232228546	7.02324683705324	1e-24	yes	up	1e-24
A0A7M3RDH9--S526	0	114691	130.079232228546	7.02324683705324	1e-24	yes	up	1e-24
A0A7M3RDI4--S249	0	97618.6666666667	130.079232228546	7.02324683705324	1e-24	yes	up	1e-24
A0A7M3RDI6--S680	0	61470	130.079232228546	7.02324683705324	1e-24	yes	up	1e-24
A0A7M3RDX6--S1394	0	256380	130.079232228546	7.02324683705324	1e-24	yes	up	1e-24
A0A7M3RDY6--S508	0	392930	130.079232228546	7.02324683705324	1e-24	yes	up	1e-24
A0A7M3RDY6--S492	0	1969833.33333333	130.079232228546	7.02324683705324	1e-24	yes	up	1e-24
A0A7M3RE69--S2448	0	524973.333333333	130.079232228546	7.02324683705324	1e-24	yes	up	1e-24
A0A7M3RE69--S2451	0	1258096.66666667	130.079232228546	7.02324683705324	1e-24	yes	up	1e-24
A0A7M3RE69--S2416	0	281675	130.079232228546	7.02324683705324	1e-24	yes	up	1e-24
A0A7M3RE77--S312	0	35375.5	130.079232228546	7.02324683705324	1e-24	yes	up	1e-24
A0A7M3REA1--S398	0	86782.5	130.079232228546	7.02324683705324	1e-24	yes	up	1e-24
A0A7M3RET9--S406	0	68652	130.079232228546	7.02324683705324	1e-24	yes	up	1e-24
A0A7M3REU3--S210	0	28644	130.079232228546	7.02324683705324	1e-24	yes	up	1e-24
A0A7M3REZ2--S121	0	1991400	130.079232228546	7.02324683705324	1e-24	yes	up	1e-24
A0A7M3REZ2--S158	0	24137	130.079232228546	7.02324683705324	1e-24	yes	up	1e-24
A0A7M3RF65--S238	0	146984.333333333	130.079232228546	7.02324683705324	1e-24	yes	up	1e-24
A0A7M3RF65--S240	0	158480	130.079232228546	7.02324683705324	1e-24	yes	up	1e-24
A0A7M3RF65--S244	0	285523.333333333	130.079232228546	7.02324683705324	1e-24	yes	up	1e-24
A0A7M3RF65--S721	0	12938.4	130.079232228546	7.02324683705324	1e-24	yes	up	1e-24
A0A7M3RF65--S443	0	12945.5	130.079232228546	7.02324683705324	1e-24	yes	up	1e-24
A0A7M3RF97--S303	0	12164.3	130.079232228546	7.02324683705324	1e-24	yes	up	1e-24
A0A7M3RFN2--S6	0	133235	130.079232228546	7.02324683705324	1e-24	yes	up	1e-24
A0A7M3RFR6--S498	0	31751.6666666667	130.079232228546	7.02324683705324	1e-24	yes	up	1e-24
A0A7M3RFR6--S519	0	16283.6666666667	130.079232228546	7.02324683705324	1e-24	yes	up	1e-24
A0A7M3RFY0--S382	0	613043.333333333	130.079232228546	7.02324683705324	1e-24	yes	up	1e-24
A0A7M3RFY0--S385	0	606253.333333333	130.079232228546	7.02324683705324	1e-24	yes	up	1e-24
A0A7M3RFY0--S334	0	35188.6666666667	130.079232228546	7.02324683705324	1e-24	yes	up	1e-24
A0A7M3RFZ3--S226	0	416570	130.079232228546	7.02324683705324	1e-24	yes	up	1e-24
A0A7M3RG07--S235	0	60063	130.079232228546	7.02324683705324	1e-24	yes	up	1e-24
A0A7M3RG08--S301	0	90776.6666666667	130.079232228546	7.02324683705324	1e-24	yes	up	1e-24
A0A7M3RG19--S337	0	72504	130.079232228546	7.02324683705324	1e-24	yes	up	1e-24
A0A7M3RG19--S1176	0	78754	130.079232228546	7.02324683705324	1e-24	yes	up	1e-24
A0A7M3RGE6--S953	0	31222	130.079232228546	7.02324683705324	1e-24	yes	up	1e-24
A0A7M3RGI5--S11	0	34826	130.079232228546	7.02324683705324	1e-24	yes	up	1e-24
A0A7M3RGN3--S268	0	329576.666666667	130.079232228546	7.02324683705324	1e-24	yes	up	1e-24
A0A7M3RGS7--S373	0	251930	130.079232228546	7.02324683705324	1e-24	yes	up	1e-24
A0A7M3RGW2--S82	0	435060	130.079232228546	7.02324683705324	1e-24	yes	up	1e-24
A0A7M3RGX6--S866	0	434760	130.079232228546	7.02324683705324	1e-24	yes	up	1e-24
A0A7M3RGX6--S1034	0	264223.333333333	130.079232228546	7.02324683705324	1e-24	yes	up	1e-24
A0A7M3RGX9--S73	0	168680	130.079232228546	7.02324683705324	1e-24	yes	up	1e-24
A0A7M3RH19--S307	0	177096.666666667	130.079232228546	7.02324683705324	1e-24	yes	up	1e-24
A0A7M3RH19--S313	0	426906.666666667	130.079232228546	7.02324683705324	1e-24	yes	up	1e-24
A0A7M3RHC3--S258	0	2402033.33333333	130.079232228546	7.02324683705324	1e-24	yes	up	1e-24
A0A7M3RHS4--S25	0	49486	130.079232228546	7.02324683705324	1e-24	yes	up	1e-24
A0A7M3RI11--S171	0	3093600	130.079232228546	7.02324683705324	1e-24	yes	up	1e-24
A0A7M3RI74--S2	0	232675	130.079232228546	7.02324683705324	1e-24	yes	up	1e-24
A0A7M3RIL1--S1971	0	264355	130.079232228546	7.02324683705324	1e-24	yes	up	1e-24
A0A7M3RJ52--S2	0	225693.333333333	130.079232228546	7.02324683705324	1e-24	yes	up	1e-24
A0A7M3RJ55--S12	0	113270	130.079232228546	7.02324683705324	1e-24	yes	up	1e-24
A0A7M3RJ55--S525	0	30658	130.079232228546	7.02324683705324	1e-24	yes	up	1e-24
A0A7M3RJC7--S11	0	55388.3333333333	130.079232228546	7.02324683705324	1e-24	yes	up	1e-24
A0A7M3RJQ1--S1190	0	82002	130.079232228546	7.02324683705324	1e-24	yes	up	1e-24
A0A7M3RJQ1--S808	0	205930	130.079232228546	7.02324683705324	1e-24	yes	up	1e-24
A0A7M3RJR4--S341	0	61361.5	130.079232228546	7.02324683705324	1e-24	yes	up	1e-24
A0A7M3RJR4--S345	0	77158.3333333333	130.079232228546	7.02324683705324	1e-24	yes	up	1e-24
A0A7M3RJV2--S191	0	41881.3333333333	130.079232228546	7.02324683705324	1e-24	yes	up	1e-24
A0A7M3RJV2--S113	0	69886.3333333333	130.079232228546	7.02324683705324	1e-24	yes	up	1e-24
A0A7M3RJV2--S296	0	609670	130.079232228546	7.02324683705324	1e-24	yes	up	1e-24
A0A7M3RJW7--S300	0	1387833.33333333	130.079232228546	7.02324683705324	1e-24	yes	up	1e-24
A0A7M3RK10--S139	0	59567.5	130.079232228546	7.02324683705324	1e-24	yes	up	1e-24
A0A7M3RKH0--S565	0	41691.3333333333	130.079232228546	7.02324683705324	1e-24	yes	up	1e-24
A0A7M3RKH6--S116	0	39500.5	130.079232228546	7.02324683705324	1e-24	yes	up	1e-24
A0A7M3RKK4--S1705	0	59571	130.079232228546	7.02324683705324	1e-24	yes	up	1e-24
A0A7M3RKN8--S72	0	799196.666666667	130.079232228546	7.02324683705324	1e-24	yes	up	1e-24
A0A7M3RKQ2--S404	0	121129.333333333	130.079232228546	7.02324683705324	1e-24	yes	up	1e-24
A0A7M3RKQ2--S435	0	161450	130.079232228546	7.02324683705324	1e-24	yes	up	1e-24
A0A7M3RKQ2--S536	0	73281	130.079232228546	7.02324683705324	1e-24	yes	up	1e-24
A0A7M3RKZ5--S33	0	22872.5	130.079232228546	7.02324683705324	1e-24	yes	up	1e-24
A0A7M3RL82--S236	0	88142.5	130.079232228546	7.02324683705324	1e-24	yes	up	1e-24
A0A7M3RL82--S240	0	149020	130.079232228546	7.02324683705324	1e-24	yes	up	1e-24
A0A7M3RLJ4--S64	0	55915.3333333333	130.079232228546	7.02324683705324	1e-24	yes	up	1e-24
A0A7M3RLJ4--S175	0	176926.666666667	130.079232228546	7.02324683705324	1e-24	yes	up	1e-24
A0A7M3RLJ4--S155	0	49480.6666666667	130.079232228546	7.02324683705324	1e-24	yes	up	1e-24
A0A7M3RLJ4--S159	0	109036.333333333	130.079232228546	7.02324683705324	1e-24	yes	up	1e-24
A0A7M3RLT8--S229	0	75908.6666666667	130.079232228546	7.02324683705324	1e-24	yes	up	1e-24
A0A7M3RST2--S28	0	76447	130.079232228546	7.02324683705324	1e-24	yes	up	1e-24
A0A7M3RST2--S32	0	97922.6666666667	130.079232228546	7.02324683705324	1e-24	yes	up	1e-24
A0A7M3RM00--S407	0	4904050	130.079232228546	7.02324683705324	1e-24	yes	up	1e-24
A0A7M3RM00--S458	0	311673.333333333	130.079232228546	7.02324683705324	1e-24	yes	up	1e-24
A0A7M3RM00--S463	0	451746.666666667	130.079232228546	7.02324683705324	1e-24	yes	up	1e-24
A0A7M3RM62--S2018	0	1252926.66666667	130.079232228546	7.02324683705324	1e-24	yes	up	1e-24
A0A7M3RM62--S2102	0	831753.333333333	130.079232228546	7.02324683705324	1e-24	yes	up	1e-24
A0A7M3RM62--S2104	0	407895	130.079232228546	7.02324683705324	1e-24	yes	up	1e-24
A0A7M3RM63--S531	0	69634	130.079232228546	7.02324683705324	1e-24	yes	up	1e-24
A0A7M3RM95--S402	0	48062	130.079232228546	7.02324683705324	1e-24	yes	up	1e-24
A0A7M3RMH0--S1318	0	29988.3333333333	130.079232228546	7.02324683705324	1e-24	yes	up	1e-24
A0A7M3RMH3--S603	0	79912.6666666667	130.079232228546	7.02324683705324	1e-24	yes	up	1e-24
A0A7M3RMH3--S209	0	758010	130.079232228546	7.02324683705324	1e-24	yes	up	1e-24
A0A7M3RML7--S2193	0	22879	130.079232228546	7.02324683705324	1e-24	yes	up	1e-24
A0A7M3RMX2--S352	0	72533.5	130.079232228546	7.02324683705324	1e-24	yes	up	1e-24
A0A7M3RMX2--S354	0	72533.5	130.079232228546	7.02324683705324	1e-24	yes	up	1e-24
A0A7M3RMZ2--S334	0	174231	130.079232228546	7.02324683705324	1e-24	yes	up	1e-24
A0A7M3RMZ2--S132	0	130100.333333333	130.079232228546	7.02324683705324	1e-24	yes	up	1e-24
A0A7M3RMZ2--S134	0	125009	130.079232228546	7.02324683705324	1e-24	yes	up	1e-24
A0A7M3RNJ8--S208	0	83412	130.079232228546	7.02324683705324	1e-24	yes	up	1e-24
A0A7M3RNS5--S3451	0	70361	130.079232228546	7.02324683705324	1e-24	yes	up	1e-24
A0A7M3RPA2--S240	0	53756	130.079232228546	7.02324683705324	1e-24	yes	up	1e-24
A0A7M3RPJ5--S160	0	77900.5	130.079232228546	7.02324683705324	1e-24	yes	up	1e-24
A0A7M3RPN2--S312	0	32263	130.079232228546	7.02324683705324	1e-24	yes	up	1e-24
A0A7M3RPN2--S319	0	65846.3333333333	130.079232228546	7.02324683705324	1e-24	yes	up	1e-24
A0A7M3RPN2--S121	0	67607	130.079232228546	7.02324683705324	1e-24	yes	up	1e-24
A0A7M3RPN2--S69	0	34426.4	130.079232228546	7.02324683705324	1e-24	yes	up	1e-24
A0A7M3RPN2--S72	0	32643	130.079232228546	7.02324683705324	1e-24	yes	up	1e-24
A0A7M3RPN2--S73	0	48575.7333333333	130.079232228546	7.02324683705324	1e-24	yes	up	1e-24
A0A7M3RPP4--S4	0	30180.6666666667	130.079232228546	7.02324683705324	1e-24	yes	up	1e-24
A0A7M3RQA7--S85	0	406715	130.079232228546	7.02324683705324	1e-24	yes	up	1e-24
A0A7M3RQQ6--S294	0	62708	130.079232228546	7.02324683705324	1e-24	yes	up	1e-24
A0A7M3RQS2--S1158	0	123523.333333333	130.079232228546	7.02324683705324	1e-24	yes	up	1e-24
A0A7M3RR62--S258	0	36325.6666666667	130.079232228546	7.02324683705324	1e-24	yes	up	1e-24
A0A7M3RR94--S848	0	126635.666666667	130.079232228546	7.02324683705324	1e-24	yes	up	1e-24
A0A7M3RRR0--S409	0	53276.5	130.079232228546	7.02324683705324	1e-24	yes	up	1e-24
A0A7M3RRR6--S671	0	1578266.66666667	130.079232228546	7.02324683705324	1e-24	yes	up	1e-24
A0A7M3RRS6--S150	0	76636.5	130.079232228546	7.02324683705324	1e-24	yes	up	1e-24
A0A7M3RTF3--S10	0	30779	130.079232228546	7.02324683705324	1e-24	yes	up	1e-24
A0A7M3RTN5--S171	0	27216	130.079232228546	7.02324683705324	1e-24	yes	up	1e-24
A0A7M3RTQ7--S1199	0	587923.333333333	130.079232228546	7.02324683705324	1e-24	yes	up	1e-24
A0A7M3RTW2--S248	0	122010	130.079232228546	7.02324683705324	1e-24	yes	up	1e-24
A0A7M3RZJ1--S5	0	149820	130.079232228546	7.02324683705324	1e-24	yes	up	1e-24
A0A7M3RUX3--S45	0	28373.5	130.079232228546	7.02324683705324	1e-24	yes	up	1e-24
A0A7M3RUY2--S323	0	386823.333333333	130.079232228546	7.02324683705324	1e-24	yes	up	1e-24
A0A7M3RV54--S1378	0	61937	130.079232228546	7.02324683705324	1e-24	yes	up	1e-24
A0A7M3RV84--S246	0	33714.5	130.079232228546	7.02324683705324	1e-24	yes	up	1e-24
A0A7M3RV84--S547	0	62192.3333333333	130.079232228546	7.02324683705324	1e-24	yes	up	1e-24
A0A7M3RV92--S3452	0	156995	130.079232228546	7.02324683705324	1e-24	yes	up	1e-24
A0A7M3RVB1--S216	0	25375.5	130.079232228546	7.02324683705324	1e-24	yes	up	1e-24
A0A7M3RVC1--S443	0	296746.666666667	130.079232228546	7.02324683705324	1e-24	yes	up	1e-24
A0A7M3RVE3--S216	0	902605	130.079232228546	7.02324683705324	1e-24	yes	up	1e-24
A0A7M3RVI8--S232	0	114468.5	130.079232228546	7.02324683705324	1e-24	yes	up	1e-24
A0A7M3RVT4--S36	0	123493.5	130.079232228546	7.02324683705324	1e-24	yes	up	1e-24
A0A7M3RW17--S106	0	392245	130.079232228546	7.02324683705324	1e-24	yes	up	1e-24
A0A7M3RW60--S104	0	47161	130.079232228546	7.02324683705324	1e-24	yes	up	1e-24
A0A7M3RWF5--S589	0	45823.5	130.079232228546	7.02324683705324	1e-24	yes	up	1e-24
A0A7M3RWF5--S591	0	47941.5	130.079232228546	7.02324683705324	1e-24	yes	up	1e-24
A0A7M3RWL8--S320	0	105831.5	130.079232228546	7.02324683705324	1e-24	yes	up	1e-24
A0A7M3RWL8--S152	0	68893.6666666667	130.079232228546	7.02324683705324	1e-24	yes	up	1e-24
A0A7M3RWM3--S35	0	675170	130.079232228546	7.02324683705324	1e-24	yes	up	1e-24
A0A7M3RWM3--S17	0	55626	130.079232228546	7.02324683705324	1e-24	yes	up	1e-24
A0A7M3RWZ8--S242	0	91958.5	130.079232228546	7.02324683705324	1e-24	yes	up	1e-24
A0A7M3RXE7--S134	0	150890	130.079232228546	7.02324683705324	1e-24	yes	up	1e-24
A0A7M3RYP0--S379	0	161400	130.079232228546	7.02324683705324	1e-24	yes	up	1e-24
A0A7M3RZ12--S69	0	51188.5	130.079232228546	7.02324683705324	1e-24	yes	up	1e-24
A0A7M3RZ19--S510	0	42508.5	130.079232228546	7.02324683705324	1e-24	yes	up	1e-24
A0A7M3RZF3--S171	0	112095	130.079232228546	7.02324683705324	1e-24	yes	up	1e-24
A0A7M3RZN4--S322	0	136320	130.079232228546	7.02324683705324	1e-24	yes	up	1e-24
A0A7M3S008--S1021	0	808960	130.079232228546	7.02324683705324	1e-24	yes	up	1e-24
A0A7M3S0H6--S156	0	83814.6666666667	130.079232228546	7.02324683705324	1e-24	yes	up	1e-24
A0A7M3VJ67--S370	0	57327.6666666667	130.079232228546	7.02324683705324	1e-24	yes	up	1e-24
A0A7M3VJA6--S475	0	141275	130.079232228546	7.02324683705324	1e-24	yes	up	1e-24
A0A7M3VJC5--S74	0	655306.666666667	130.079232228546	7.02324683705324	1e-24	yes	up	1e-24
A0A7M3VJR4--S789	0	295020	130.079232228546	7.02324683705324	1e-24	yes	up	1e-24
A0A7M3VJR4--S63	0	13759.6	130.079232228546	7.02324683705324	1e-24	yes	up	1e-24
A0A7M3VK09--S661	0	60697.5	130.079232228546	7.02324683705324	1e-24	yes	up	1e-24
A0A7M3VK09--S703	0	73373.3333333333	130.079232228546	7.02324683705324	1e-24	yes	up	1e-24
A0A7M3VKB9--S311	0	59556.5	130.079232228546	7.02324683705324	1e-24	yes	up	1e-24
A0A7M3VKF8--S121	0	75819	130.079232228546	7.02324683705324	1e-24	yes	up	1e-24
A0A7M3VKF8--S126	0	75819	130.079232228546	7.02324683705324	1e-24	yes	up	1e-24
I6SPE7--S48	0	152410	130.079232228546	7.02324683705324	1e-24	yes	up	1e-24
A0A7M3PS15--T578	0	66239.3333333333	130.079232228546	7.02324683705324	1e-24	yes	up	1e-24
A0A7M3PS19--T414	0	1870085	130.079232228546	7.02324683705324	1e-24	yes	up	1e-24
A0A7M3PSD4--T76	0	91480.5	130.079232228546	7.02324683705324	1e-24	yes	up	1e-24
A0A7M3PT76--T308	0	53003.3333333333	130.079232228546	7.02324683705324	1e-24	yes	up	1e-24
A0A7M3PT76--T456	0	102482	130.079232228546	7.02324683705324	1e-24	yes	up	1e-24
A0A7M3PT76--T463	0	668776.666666667	130.079232228546	7.02324683705324	1e-24	yes	up	1e-24
A0A7M3PTD6--T188	0	17659	130.079232228546	7.02324683705324	1e-24	yes	up	1e-24
A0A7M3PTY2--T891	0	38099.6666666667	130.079232228546	7.02324683705324	1e-24	yes	up	1e-24
A0A7M3PTY2--T858	0	227170.333333333	130.079232228546	7.02324683705324	1e-24	yes	up	1e-24
A0A7M3PTY2--T871	0	153241.333333333	130.079232228546	7.02324683705324	1e-24	yes	up	1e-24
A0A7M3PUC1--T924	0	51222.5	130.079232228546	7.02324683705324	1e-24	yes	up	1e-24
A0A7M3PV25--T2288	0	117050	130.079232228546	7.02324683705324	1e-24	yes	up	1e-24
A0A7M3PX02--T383	0	113150.333333333	130.079232228546	7.02324683705324	1e-24	yes	up	1e-24
A0A7M3PXY1--T14	0	118983.666666667	130.079232228546	7.02324683705324	1e-24	yes	up	1e-24
A0A7M3Q1Q2--T136	0	134655	130.079232228546	7.02324683705324	1e-24	yes	up	1e-24
A0A7M3PZK5--T475	0	317385.333333333	130.079232228546	7.02324683705324	1e-24	yes	up	1e-24
A0A7M3PZS1--T209	0	118477.5	130.079232228546	7.02324683705324	1e-24	yes	up	1e-24
A0A7M3Q0L0--T940	0	25413.5	130.079232228546	7.02324683705324	1e-24	yes	up	1e-24
A0A7M3Q1Q3--T189	0	68258.5	130.079232228546	7.02324683705324	1e-24	yes	up	1e-24
A0A7M3Q1S6--T277	0	438690	130.079232228546	7.02324683705324	1e-24	yes	up	1e-24
A0A7M3Q231--T526	0	242540	130.079232228546	7.02324683705324	1e-24	yes	up	1e-24
A0A7M3Q231--T255	0	18706.5	130.079232228546	7.02324683705324	1e-24	yes	up	1e-24
A0A7M3Q231--T81	0	139720	130.079232228546	7.02324683705324	1e-24	yes	up	1e-24
A0A7M3RC33--T345	0	73356	130.079232228546	7.02324683705324	1e-24	yes	up	1e-24
A0A7M3Q287--T221	0	99214	130.079232228546	7.02324683705324	1e-24	yes	up	1e-24
A0A7M3Q287--T225	0	61807	130.079232228546	7.02324683705324	1e-24	yes	up	1e-24
A0A7M3Q2J6--T24	0	959576.666666667	130.079232228546	7.02324683705324	1e-24	yes	up	1e-24
A0A7M3Q2J6--T29	0	959576.666666667	130.079232228546	7.02324683705324	1e-24	yes	up	1e-24
A0A7M3Q3U5--T22	0	75064	130.079232228546	7.02324683705324	1e-24	yes	up	1e-24
A0A7M3Q495--T689	0	538010	130.079232228546	7.02324683705324	1e-24	yes	up	1e-24
A0A7M3Q571--T321	0	12847.5666666667	130.079232228546	7.02324683705324	1e-24	yes	up	1e-24
A0A7M3RDE4--T359	0	25073.5	130.079232228546	7.02324683705324	1e-24	yes	up	1e-24
A0A7M3Q5V1--T174	0	926620	130.079232228546	7.02324683705324	1e-24	yes	up	1e-24
A0A7M3Q5V3--T438	0	239675	130.079232228546	7.02324683705324	1e-24	yes	up	1e-24
A0A7M3Q648--T10	0	93532	130.079232228546	7.02324683705324	1e-24	yes	up	1e-24
A0A7M3Q6E5--T312	0	674520	130.079232228546	7.02324683705324	1e-24	yes	up	1e-24
A0A7M3Q6P0--T816	0	89750.3333333333	130.079232228546	7.02324683705324	1e-24	yes	up	1e-24
A0A7M3Q6P0--T167	0	286883.333333333	130.079232228546	7.02324683705324	1e-24	yes	up	1e-24
A0A7M3Q764--T203	0	52331	130.079232228546	7.02324683705324	1e-24	yes	up	1e-24
A0A7M3Q781--T45	0	47147.5	130.079232228546	7.02324683705324	1e-24	yes	up	1e-24
A0A7M3Q7M8--T298	0	108150.5	130.079232228546	7.02324683705324	1e-24	yes	up	1e-24
A0A7M3Q8Z5--T606	0	90649.3333333333	130.079232228546	7.02324683705324	1e-24	yes	up	1e-24
A0A7M3Q927--T437	0	3141500	130.079232228546	7.02324683705324	1e-24	yes	up	1e-24
A0A7M3Q9R1--T1104	0	223483.333333333	130.079232228546	7.02324683705324	1e-24	yes	up	1e-24
A0A7M3QA67--T360	0	44873.3333333333	130.079232228546	7.02324683705324	1e-24	yes	up	1e-24
A0A7M3QAB5--T3174	0	32166	130.079232228546	7.02324683705324	1e-24	yes	up	1e-24
A0A7M3QAG7--T419	0	74653.5	130.079232228546	7.02324683705324	1e-24	yes	up	1e-24
A0A7M3QAK4--T335	0	281060	130.079232228546	7.02324683705324	1e-24	yes	up	1e-24
A0A7M3QB74--T54	0	36050	130.079232228546	7.02324683705324	1e-24	yes	up	1e-24
A0A7M3QBH1--T169	0	187986.5	130.079232228546	7.02324683705324	1e-24	yes	up	1e-24
A0A7M3QCY5--T731	0	86799.3333333333	130.079232228546	7.02324683705324	1e-24	yes	up	1e-24
A0A7M3QCY5--T367	0	105887	130.079232228546	7.02324683705324	1e-24	yes	up	1e-24
A0A7M3QD00--T10	0	584986.666666667	130.079232228546	7.02324683705324	1e-24	yes	up	1e-24
A0A7M3QD00--T12	0	99439	130.079232228546	7.02324683705324	1e-24	yes	up	1e-24
A0A7M3RKR6--T32	0	47639.3333333333	130.079232228546	7.02324683705324	1e-24	yes	up	1e-24
A0A7M3QDW6--T964	0	127273.333333333	130.079232228546	7.02324683705324	1e-24	yes	up	1e-24
A0A7M3QE88--T310	0	443833.333333333	130.079232228546	7.02324683705324	1e-24	yes	up	1e-24
A0A7M3QEJ6--T379	0	36473	130.079232228546	7.02324683705324	1e-24	yes	up	1e-24
A0A7M3QFD0--T173	0	544110	130.079232228546	7.02324683705324	1e-24	yes	up	1e-24
A0A7M3QFD0--T179	0	176430	130.079232228546	7.02324683705324	1e-24	yes	up	1e-24
A0A7M3QFR5--T682	0	65287.6666666667	130.079232228546	7.02324683705324	1e-24	yes	up	1e-24
A0A7M3QFT3--T377	0	26648.5	130.079232228546	7.02324683705324	1e-24	yes	up	1e-24
A0A7M3QG79--T785	0	51280	130.079232228546	7.02324683705324	1e-24	yes	up	1e-24
A0A7M3QGF6--T620	0	55399.6666666667	130.079232228546	7.02324683705324	1e-24	yes	up	1e-24
A0A7M3QGT7--T524	0	135942.333333333	130.079232228546	7.02324683705324	1e-24	yes	up	1e-24
A0A7M3QGZ0--T368	0	252050	130.079232228546	7.02324683705324	1e-24	yes	up	1e-24
A0A7M3QHF2--T308	0	499313.333333333	130.079232228546	7.02324683705324	1e-24	yes	up	1e-24
A0A7M3QHF2--T507	0	55187.5	130.079232228546	7.02324683705324	1e-24	yes	up	1e-24
A0A7M3QIN7--T45	0	207566.666666667	130.079232228546	7.02324683705324	1e-24	yes	up	1e-24
A0A7M3QIR8--T584	0	354953.333333333	130.079232228546	7.02324683705324	1e-24	yes	up	1e-24
A0A7M3RQ67--T170	0	121720	130.079232228546	7.02324683705324	1e-24	yes	up	1e-24
A0A7M3QL28--T437	0	39225.6666666667	130.079232228546	7.02324683705324	1e-24	yes	up	1e-24
A0A7M3QMI9--T1198	0	71882	130.079232228546	7.02324683705324	1e-24	yes	up	1e-24
A0A7M3QNE6--T1084	0	101803	130.079232228546	7.02324683705324	1e-24	yes	up	1e-24
A0A7M3QP72--T768	0	1211200	130.079232228546	7.02324683705324	1e-24	yes	up	1e-24
A0A7M3QPB2--T177	0	102697.333333333	130.079232228546	7.02324683705324	1e-24	yes	up	1e-24
A0A7M3QPE3--T420	0	5117666.66666667	130.079232228546	7.02324683705324	1e-24	yes	up	1e-24
A0A7M3QPJ6--T12	0	344330	130.079232228546	7.02324683705324	1e-24	yes	up	1e-24
A0A7M3QQC2--T1011	0	95175	130.079232228546	7.02324683705324	1e-24	yes	up	1e-24
A0A7M3QQN3--T191	0	138387.666666667	130.079232228546	7.02324683705324	1e-24	yes	up	1e-24
A0A7M3QR10--T736	0	596846.666666667	130.079232228546	7.02324683705324	1e-24	yes	up	1e-24
A0A7M3QR10--T738	0	2373700	130.079232228546	7.02324683705324	1e-24	yes	up	1e-24
A0A7M3QR10--T739	0	3005766.66666667	130.079232228546	7.02324683705324	1e-24	yes	up	1e-24
A0A7M3QR64--T205	0	50530.3333333333	130.079232228546	7.02324683705324	1e-24	yes	up	1e-24
A0A7M3QRV8--T9	0	645050	130.079232228546	7.02324683705324	1e-24	yes	up	1e-24
A0A7M3QRX0--T321	0	82318	130.079232228546	7.02324683705324	1e-24	yes	up	1e-24
A0A7M3QRX0--T329	0	162230.5	130.079232228546	7.02324683705324	1e-24	yes	up	1e-24
A0A7M3QS50--T3886	0	506146.666666667	130.079232228546	7.02324683705324	1e-24	yes	up	1e-24
A0A7M3QS55--T528	0	74167	130.079232228546	7.02324683705324	1e-24	yes	up	1e-24
A0A7M3QS95--T745	0	195368.333333333	130.079232228546	7.02324683705324	1e-24	yes	up	1e-24
A0A7M3QSU0--T241	0	67635.6666666667	130.079232228546	7.02324683705324	1e-24	yes	up	1e-24
A0A7M3QU79--T127	0	55754	130.079232228546	7.02324683705324	1e-24	yes	up	1e-24
A0A7M3QT94--T1297	0	16137	130.079232228546	7.02324683705324	1e-24	yes	up	1e-24
A0A7M3QT94--T1169	0	2025466.66666667	130.079232228546	7.02324683705324	1e-24	yes	up	1e-24
A0A7M3QTE0--T895	0	276270	130.079232228546	7.02324683705324	1e-24	yes	up	1e-24
A0A7M3QTG7--T223	0	87087.6666666667	130.079232228546	7.02324683705324	1e-24	yes	up	1e-24
A0A7M3QTU0--T701	0	363296.666666667	130.079232228546	7.02324683705324	1e-24	yes	up	1e-24
A0A7M3QUL8--T2473	0	147540	130.079232228546	7.02324683705324	1e-24	yes	up	1e-24
A0A7M3QUN2--T472	0	89933.3333333333	130.079232228546	7.02324683705324	1e-24	yes	up	1e-24
A0A7M3QV17--T5	0	22813.6666666667	130.079232228546	7.02324683705324	1e-24	yes	up	1e-24
A0A7M3QW97--T788	0	128535	130.079232228546	7.02324683705324	1e-24	yes	up	1e-24
A0A7M3QWW0--T1995	0	423540	130.079232228546	7.02324683705324	1e-24	yes	up	1e-24
A0A7M3QXA0--T778	0	40403.5	130.079232228546	7.02324683705324	1e-24	yes	up	1e-24
A0A7M3QXV8--T697	0	38166	130.079232228546	7.02324683705324	1e-24	yes	up	1e-24
A0A7M3RQU2--T1019	0	10804.55	130.079232228546	7.02324683705324	1e-24	yes	up	1e-24
A0A7M3QZ69--T138	0	38091	130.079232228546	7.02324683705324	1e-24	yes	up	1e-24
A0A7M3R1Q0--T3	0	45938	130.079232228546	7.02324683705324	1e-24	yes	up	1e-24
A0A7M3R3J1--T615	0	11831	130.079232228546	7.02324683705324	1e-24	yes	up	1e-24
A0A7M3R3W1--T17	0	51013.6666666667	130.079232228546	7.02324683705324	1e-24	yes	up	1e-24
A0A7M3R3Y3--T556	0	107712	130.079232228546	7.02324683705324	1e-24	yes	up	1e-24
A0A7M3R3Y3--T559	0	465870	130.079232228546	7.02324683705324	1e-24	yes	up	1e-24
A0A7M3R4N9--T189	0	50630	130.079232228546	7.02324683705324	1e-24	yes	up	1e-24
A0A7M3R5G7--T397	0	27338	130.079232228546	7.02324683705324	1e-24	yes	up	1e-24
A0A7M3R611--T61	0	373616.666666667	130.079232228546	7.02324683705324	1e-24	yes	up	1e-24
A0A7M3RHB1--T21	0	92935	130.079232228546	7.02324683705324	1e-24	yes	up	1e-24
A0A7M3R6K6--T160	0	103495	130.079232228546	7.02324683705324	1e-24	yes	up	1e-24
A0A7M3R827--T169	0	407263.333333333	130.079232228546	7.02324683705324	1e-24	yes	up	1e-24
A0A7M3R835--T1254	0	637013.333333333	130.079232228546	7.02324683705324	1e-24	yes	up	1e-24
A0A7M3R9L0--T471	0	73244.3333333333	130.079232228546	7.02324683705324	1e-24	yes	up	1e-24
A0A7M3RAB6--T7176	0	118847.5	130.079232228546	7.02324683705324	1e-24	yes	up	1e-24
A0A7M3RD28--T176	0	29117.6666666667	130.079232228546	7.02324683705324	1e-24	yes	up	1e-24
A0A7M3RAJ3--T682	0	2190900	130.079232228546	7.02324683705324	1e-24	yes	up	1e-24
A0A7M3RAZ0--T899	0	150728.5	130.079232228546	7.02324683705324	1e-24	yes	up	1e-24
A0A7M3RB15--T2984	0	683860	130.079232228546	7.02324683705324	1e-24	yes	up	1e-24
A0A7M3RB15--T5451	0	218581	130.079232228546	7.02324683705324	1e-24	yes	up	1e-24
A0A7M3RBB7--T160	0	36756	130.079232228546	7.02324683705324	1e-24	yes	up	1e-24
A0A7M3RBD8--T975	0	164806.666666667	130.079232228546	7.02324683705324	1e-24	yes	up	1e-24
A0A7M3RDY6--T490	0	1494766.66666667	130.079232228546	7.02324683705324	1e-24	yes	up	1e-24
A0A7M3RF65--T241	0	65305	130.079232228546	7.02324683705324	1e-24	yes	up	1e-24
A0A7M3RFZ3--T181	0	775763.333333333	130.079232228546	7.02324683705324	1e-24	yes	up	1e-24
A0A7M3RG41--T393	0	86373.6666666667	130.079232228546	7.02324683705324	1e-24	yes	up	1e-24
A0A7M3RGS5--T386	0	69027	130.079232228546	7.02324683705324	1e-24	yes	up	1e-24
A0A7M3RHA9--T30	0	273305	130.079232228546	7.02324683705324	1e-24	yes	up	1e-24
A0A7M3RI11--T12	0	47546	130.079232228546	7.02324683705324	1e-24	yes	up	1e-24
A0A7M3RI11--T193	0	184163.333333333	130.079232228546	7.02324683705324	1e-24	yes	up	1e-24
A0A7M3RV54--T966	0	30764.5	130.079232228546	7.02324683705324	1e-24	yes	up	1e-24
A0A7M3RV54--T996	0	83937	130.079232228546	7.02324683705324	1e-24	yes	up	1e-24
A0A7M3RK49--T120	0	417100	130.079232228546	7.02324683705324	1e-24	yes	up	1e-24
A0A7M3RKG2--T861	0	136485	130.079232228546	7.02324683705324	1e-24	yes	up	1e-24
A0A7M3RKN8--T78	0	1264996.66666667	130.079232228546	7.02324683705324	1e-24	yes	up	1e-24
A0A7M3RST2--T107	0	354390	130.079232228546	7.02324683705324	1e-24	yes	up	1e-24
A0A7M3RM00--T821	0	84136.3333333333	130.079232228546	7.02324683705324	1e-24	yes	up	1e-24
A0A7M3RMZ2--T96	0	27004.5	130.079232228546	7.02324683705324	1e-24	yes	up	1e-24
A0A7M3RMZ2--T102	0	46736	130.079232228546	7.02324683705324	1e-24	yes	up	1e-24
A0A7M3RND9--T990	0	549995	130.079232228546	7.02324683705324	1e-24	yes	up	1e-24
A0A7M3RPP6--T364	0	242150	130.079232228546	7.02324683705324	1e-24	yes	up	1e-24
A0A7M3RRG5--T3	0	709130	130.079232228546	7.02324683705324	1e-24	yes	up	1e-24
A0A7M3RSQ3--T346	0	58290	130.079232228546	7.02324683705324	1e-24	yes	up	1e-24
A0A7M3RT30--T211	0	23731.5	130.079232228546	7.02324683705324	1e-24	yes	up	1e-24
A0A7M3RU40--T75	0	31899	130.079232228546	7.02324683705324	1e-24	yes	up	1e-24
A0A7M3RV54--T1601	0	28134.3333333333	130.079232228546	7.02324683705324	1e-24	yes	up	1e-24
A0A7M3RVB1--T159	0	179735	130.079232228546	7.02324683705324	1e-24	yes	up	1e-24
A0A7M3RVE3--T159	0	54051.5	130.079232228546	7.02324683705324	1e-24	yes	up	1e-24
A0A7M3RWF5--T578	0	293360	130.079232228546	7.02324683705324	1e-24	yes	up	1e-24
A0A7M3RWM3--T30	0	259273.333333333	130.079232228546	7.02324683705324	1e-24	yes	up	1e-24
A0A7M3RZF3--T73	0	39702	130.079232228546	7.02324683705324	1e-24	yes	up	1e-24
A0A7M3Q495--Y691	0	538010	130.079232228546	7.02324683705324	1e-24	yes	up	1e-24
A0A7M3Q7F7--Y348	0	44595	130.079232228546	7.02324683705324	1e-24	yes	up	1e-24
A0A7M3QPB2--Y179	0	345480	130.079232228546	7.02324683705324	1e-24	yes	up	1e-24
A0A7M3QTK1--Y633	0	89342.5	130.079232228546	7.02324683705324	1e-24	yes	up	1e-24
A0A7M3QTT9--Y54	0	271115	130.079232228546	7.02324683705324	1e-24	yes	up	1e-24
A0A7M3QWZ0--Y22	0	67838	130.079232228546	7.02324683705324	1e-24	yes	up	1e-24
A0A7M3R787--Y187	0	24420.5	130.079232228546	7.02324683705324	1e-24	yes	up	1e-24
A0A7M3PRC4--S35	58264	0	1e-05	-16.61	1e-24	yes	down	1e-24
A0A7M3PS84--S295	92528.6666666667	0	1e-05	-16.61	1e-24	yes	down	1e-24
A0A7M3PSD4--S229	406510	0	1e-05	-16.61	1e-24	yes	down	1e-24
A0A7M3PSD4--S409	101841	0	1e-05	-16.61	1e-24	yes	down	1e-24
A0A7M3PUC8--S17	71735	0	1e-05	-16.61	1e-24	yes	down	1e-24
A0A7M3PUZ7--S510	68355	0	1e-05	-16.61	1e-24	yes	down	1e-24
A0A7M3PXT0--S589	62333.5	0	1e-05	-16.61	1e-24	yes	down	1e-24
A0A7M3PXU5--S628	196341.333333333	0	1e-05	-16.61	1e-24	yes	down	1e-24
A0A7M3PY09--S3	81773	0	1e-05	-16.61	1e-24	yes	down	1e-24
A0A7M3QHD6--S120	103581.5	0	1e-05	-16.61	1e-24	yes	down	1e-24
A0A7M3PZM3--S1072	95312.5	0	1e-05	-16.61	1e-24	yes	down	1e-24
A0A7M3PZM3--S1082	95312.5	0	1e-05	-16.61	1e-24	yes	down	1e-24
A0A7M3Q3B3--S885	25257	0	1e-05	-16.61	1e-24	yes	down	1e-24
A0A7M3Q423--S639	62178.5	0	1e-05	-16.61	1e-24	yes	down	1e-24
A0A7M3Q4P3--S94	106507	0	1e-05	-16.61	1e-24	yes	down	1e-24
A0A7M3Q648--S483	48224	0	1e-05	-16.61	1e-24	yes	down	1e-24
A0A7M3Q6N3--S207	119850	0	1e-05	-16.61	1e-24	yes	down	1e-24
A0A7M3Q8M1--S606	39782	0	1e-05	-16.61	1e-24	yes	down	1e-24
A0A7M3Q8P7--S196	284160	0	1e-05	-16.61	1e-24	yes	down	1e-24
A0A7M3Q9K1--S3881	151560	0	1e-05	-16.61	1e-24	yes	down	1e-24
A0A7M3Q9S7--S121	28512.5	0	1e-05	-16.61	1e-24	yes	down	1e-24
A0A7M3QAJ6--S513	70629	0	1e-05	-16.61	1e-24	yes	down	1e-24
A0A7M3QB76--S6	35997.6666666667	0	1e-05	-16.61	1e-24	yes	down	1e-24
A0A7M3QC05--S312	130435	0	1e-05	-16.61	1e-24	yes	down	1e-24
A0A7M3QCY5--S1373	50778.5	0	1e-05	-16.61	1e-24	yes	down	1e-24
A0A7M3RFA9--S240	19954.4	0	1e-05	-16.61	1e-24	yes	down	1e-24
A0A7M3QEW9--S1779	88968	0	1e-05	-16.61	1e-24	yes	down	1e-24
A0A7M3QGR3--S272	186469.333333333	0	1e-05	-16.61	1e-24	yes	down	1e-24
A0A7M3QLG3--S186	30781.6666666667	0	1e-05	-16.61	1e-24	yes	down	1e-24
A0A7M3QNN8--S323	83634	0	1e-05	-16.61	1e-24	yes	down	1e-24
A0A7M3QNN8--S333	83634	0	1e-05	-16.61	1e-24	yes	down	1e-24
A0A7M3QNN8--S334	83634	0	1e-05	-16.61	1e-24	yes	down	1e-24
A0A7M3QS50--S3779	21477	0	1e-05	-16.61	1e-24	yes	down	1e-24
A0A7M3QVA0--S245	152834	0	1e-05	-16.61	1e-24	yes	down	1e-24
A0A7M3QVU7--S36	653660	0	1e-05	-16.61	1e-24	yes	down	1e-24
A0A7M3QW53--S14	145435	0	1e-05	-16.61	1e-24	yes	down	1e-24
A0A7M3QZS9--S199	20344	0	1e-05	-16.61	1e-24	yes	down	1e-24
A0A7M3R0K7--S241	31993	0	1e-05	-16.61	1e-24	yes	down	1e-24
A0A7M3R0K7--S133	65774	0	1e-05	-16.61	1e-24	yes	down	1e-24
A0A7M3R0N3--S880	200940	0	1e-05	-16.61	1e-24	yes	down	1e-24
A0A7M3R120--S581	112225.5	0	1e-05	-16.61	1e-24	yes	down	1e-24
A0A7M3R198--S73	628740	0	1e-05	-16.61	1e-24	yes	down	1e-24
A0A7M3R1Y1--S15	62700.5	0	1e-05	-16.61	1e-24	yes	down	1e-24
A0A7M3R2A1--S347	46247.6666666667	0	1e-05	-16.61	1e-24	yes	down	1e-24
A0A7M3R2Y3--S81	317430.333333333	0	1e-05	-16.61	1e-24	yes	down	1e-24
A0A7M3R3V9--S727	85750.5	0	1e-05	-16.61	1e-24	yes	down	1e-24
A0A7M3R476--S119	13122.5	0	1e-05	-16.61	1e-24	yes	down	1e-24
A0A7M3R4Z5--S23	65205	0	1e-05	-16.61	1e-24	yes	down	1e-24
A0A7M3R5G7--S855	165743.333333333	0	1e-05	-16.61	1e-24	yes	down	1e-24
A0A7M3R5K2--S342	14893.5	0	1e-05	-16.61	1e-24	yes	down	1e-24
A0A7M3R8M2--S74	157670	0	1e-05	-16.61	1e-24	yes	down	1e-24
A0A7M3R8T5--S103	80698.6666666667	0	1e-05	-16.61	1e-24	yes	down	1e-24
A0A7M3RD28--S121	27288.5	0	1e-05	-16.61	1e-24	yes	down	1e-24
A0A7M3RAJ3--S430	178554.666666667	0	1e-05	-16.61	1e-24	yes	down	1e-24
A0A7M3RB15--S3590	1292823.33333333	0	1e-05	-16.61	1e-24	yes	down	1e-24
A0A7M3RC27--S265	104330	0	1e-05	-16.61	1e-24	yes	down	1e-24
A0A7M3RD51--S26	50446	0	1e-05	-16.61	1e-24	yes	down	1e-24
A0A7M3RDC8--S785	111727.333333333	0	1e-05	-16.61	1e-24	yes	down	1e-24
A0A7M3RDP7--S61	61746	0	1e-05	-16.61	1e-24	yes	down	1e-24
A0A7M3RDP7--S65	43399.5	0	1e-05	-16.61	1e-24	yes	down	1e-24
A0A7M3RDP7--S27	424816.666666667	0	1e-05	-16.61	1e-24	yes	down	1e-24
A0A7M3RFY0--S400	39568	0	1e-05	-16.61	1e-24	yes	down	1e-24
A0A7M3RHH0--S143	20284.5	0	1e-05	-16.61	1e-24	yes	down	1e-24
A0A7M3RJ52--S523	41446	0	1e-05	-16.61	1e-24	yes	down	1e-24
A0A7M3RJ52--S170	44471.5	0	1e-05	-16.61	1e-24	yes	down	1e-24
A0A7M3RK93--S419	44213.5	0	1e-05	-16.61	1e-24	yes	down	1e-24
A0A7M3RKN8--S104	711070	0	1e-05	-16.61	1e-24	yes	down	1e-24
A0A7M3RL84--S61	154180	0	1e-05	-16.61	1e-24	yes	down	1e-24
A0A7M3RVH1--S60	41534.5	0	1e-05	-16.61	1e-24	yes	down	1e-24
A0A7M3RPN2--S392	189736.5	0	1e-05	-16.61	1e-24	yes	down	1e-24
A0A7M3RQU2--S18	77267	0	1e-05	-16.61	1e-24	yes	down	1e-24
A0A7M3RR29--S422	20003.6666666667	0	1e-05	-16.61	1e-24	yes	down	1e-24
A0A7M3RV54--S801	43110.5	0	1e-05	-16.61	1e-24	yes	down	1e-24
A0A7M3RV92--S2004	68775	0	1e-05	-16.61	1e-24	yes	down	1e-24
A0A7M3RYK1--S334	21574	0	1e-05	-16.61	1e-24	yes	down	1e-24
A0A7M3VJL7--S142	53071	0	1e-05	-16.61	1e-24	yes	down	1e-24
A0A7M3VJX1--S98	399750	0	1e-05	-16.61	1e-24	yes	down	1e-24
K7XWZ0--S14	43627	0	1e-05	-16.61	1e-24	yes	down	1e-24
A0A7M3Q863--T88	123246.5	0	1e-05	-16.61	1e-24	yes	down	1e-24
A0A7M3QAB2--T82	73578.5	0	1e-05	-16.61	1e-24	yes	down	1e-24
A0A7M3QCJ3--T81	78509	0	1e-05	-16.61	1e-24	yes	down	1e-24
A0A7M3QGP7--T244	291150	0	1e-05	-16.61	1e-24	yes	down	1e-24
A0A7M3QNN8--T325	83634	0	1e-05	-16.61	1e-24	yes	down	1e-24
A0A7M3QPC8--T703	164015.333333333	0	1e-05	-16.61	1e-24	yes	down	1e-24
A0A7M3QRP4--T185	373421	0	1e-05	-16.61	1e-24	yes	down	1e-24
A0A7M3QWW0--T1202	84325	0	1e-05	-16.61	1e-24	yes	down	1e-24
A0A7M3QZR1--T201	788733.333333333	0	1e-05	-16.61	1e-24	yes	down	1e-24
A0A7M3R2Q1--T223	30474.5	0	1e-05	-16.61	1e-24	yes	down	1e-24
A0A7M3RDI4--T359	361603.333333333	0	1e-05	-16.61	1e-24	yes	down	1e-24
A0A7M3RX23--T27	96886.3333333333	0	1e-05	-16.61	1e-24	yes	down	1e-24
A0A7M3VJX1--T99	399750	0	1e-05	-16.61	1e-24	yes	down	1e-24
A0A7M3PR87--Y67	36546.5	0	1e-05	-16.61	1e-24	yes	down	1e-24
A0A7M3Q863--Y98	123246.5	0	1e-05	-16.61	1e-24	yes	down	1e-24
A0A7M3QAB2--Y196	26145.5	0	1e-05	-16.61	1e-24	yes	down	1e-24
