# Supplementary material for: Comparative analysis of phosphorylated proteomes between plerocercoid and adult Spirometra mansoni reveals phosphoproteomic profiles of the medical tapeworm
Source: Parasit Vectors. 2024 Aug 31;17:371. doi: 10.1186/s13071-024-06454-8 (PMC11366163; doi:10.1186/s13071-024-06454-8)
Supplement: Supplementary file 4 — Supplementary Material 4. Table S4. Protein-protein interaction network analysis. [file 13071_2024_6454_MOESM4_ESM.xls]

protein1	protein2	protein1.1	protein2.1	neighborhood	fusion	cooccurence	homology	coexpression	experiments	database	textmining	combined_score
A0A7M3REU6	A0A7M3Q5Y5	3656.XP_008437642.1	3656.XP_008448792.1	0	0	0	0	0	0	0	0	242
A0A7M3REU6	A0A7M3Q5Y5	3656.XP_008437642.1	3656.XP_008465881.1	0	0	0	0	0	0	0	0	242
A0A7M3Q5Y5	A0A7M3REU6	3656.XP_008448792.1	3656.XP_008437642.1	0	0	0	0	0	0	0	0	242
A0A7M3Q5Y5	A0A7M3REU6	3656.XP_008465881.1	3656.XP_008437642.1	0	0	0	0	0	0	0	0	242
A0A7M3Q5Y5	A0A7M3REU6	3659.XP_004147230.1	3659.XP_004160392.1	0	0	0	0	0	0	0	0	220
A0A7M3REU6	A0A7M3Q5Y5	3659.XP_004160392.1	3659.XP_004162409.1	0	0	0	0	0	0	0	0	220
A0A7M3REU6	A0A7M3Q5Y5	3659.XP_004160392.1	3659.XP_004165813.1	0	0	0	0	0	0	0	0	220
A0A7M3REU6	A0A7M3Q5Y5	3659.XP_004160392.1	3659.XP_004147230.1	0	0	0	0	0	0	0	0	220
A0A7M3Q5Y5	A0A7M3REU6	3659.XP_004162409.1	3659.XP_004160392.1	0	0	0	0	0	0	0	0	220
A0A7M3Q5Y5	A0A7M3REU6	3659.XP_004165813.1	3659.XP_004160392.1	0	0	0	0	0	0	0	0	220
A0A7M3PS66	A0A7M3RDE4	4565.Traes_3B_BD1F09DAC.2	4565.Traes_5DL_643823248.1	0	0	0	0	0	0	0	0	304
A0A7M3PS66	A0A7M3RDE4	4565.Traes_3B_BD1F09DAC.2	4565.Traes_5BL_798C774E2.1	0	0	0	0	0	0	0	0	304
A0A7M3PS66	A0A7M3RDE4	4565.Traes_3DL_FB0A5E02C.2	4565.Traes_5DL_643823248.1	0	0	0	0	0	0	0	0	304
A0A7M3PS66	A0A7M3RDE4	4565.Traes_3DL_FB0A5E02C.2	4565.Traes_5BL_798C774E2.1	0	0	0	0	0	0	0	0	304
A0A7M3RDE4	A0A7M3PS66	4565.Traes_5BL_798C774E2.1	4565.Traes_3DL_FB0A5E02C.2	0	0	0	0	0	0	0	0	304
A0A7M3RDE4	A0A7M3PS66	4565.Traes_5BL_798C774E2.1	4565.Traes_3B_BD1F09DAC.2	0	0	0	0	0	0	0	0	304
A0A7M3RDE4	A0A7M3PS66	4565.Traes_5DL_643823248.1	4565.Traes_3DL_FB0A5E02C.2	0	0	0	0	0	0	0	0	304
A0A7M3RDE4	A0A7M3PS66	4565.Traes_5DL_643823248.1	4565.Traes_3B_BD1F09DAC.2	0	0	0	0	0	0	0	0	304
A0A7M3RL84	A0A7M3RPA2	5811.TGME49_006560	5811.TGME49_040640	0	0	0	0	0	0	0	0	160
A0A7M3RPA2	A0A7M3RL84	5811.TGME49_040640	5811.TGME49_006560	0	0	0	0	0	0	0	0	160
A0A7M3QV73	A0A7M3PX69	6087.XP_002154565.1	6087.XP_002157477.1	0	0	0	0	0	0	0	0	686
A0A7M3QV73	A0A7M3R1G7	6087.XP_002154565.1	6087.XP_004207773.1	0	0	0	0	0	0	0	0	166
A0A7M3QV73	A0A7M3R1G7	6087.XP_002154565.1	6087.XP_002166312.1	0	0	0	0	0	0	0	0	166
A0A7M3QV73	A0A7M3R1G7	6087.XP_002154565.1	6087.XP_002166415.1	0	0	0	0	0	0	0	0	166
A0A7M3QV73	A0A7M3R1G7	6087.XP_002154565.1	6087.XP_002166471.1	0	0	0	0	0	0	0	0	166
A0A7M3QV73	A0A7M3Q0T4	6087.XP_002154565.1	6087.XP_002154902.2	0	0	0	0	0	0	0	0	307
A0A7M3QIW6	A0A7M3QFQ7	6087.XP_002154610.2	6087.XP_002155889.1	0	0	0	0	0	0	0	0	368
A0A7M3QIW6	A0A7M3PTP1	6087.XP_002154610.2	6087.XP_002161388.1	0	0	0	0	0	0	0	0	970
A0A7M3QIW6	A0A7M3RFR6	6087.XP_002154610.2	6087.XP_002155156.2	0	0	0	0	0	0	0	0	999
A0A7M3QIW6	A0A7M3QBU3	6087.XP_002154610.2	6087.XP_004208104.1	0	0	0	0	0	0	0	0	195
A0A7M3QIW6	A0A7M3RPN2	6087.XP_002154610.2	6087.XP_002164071.1	0	0	0	0	0	0	0	0	330
A0A7M3QIW6	A0A7M3PXV9	6087.XP_002154610.2	6087.XP_002170249.1	0	0	0	0	0	0	0	0	445
A0A7M3QIW6	A0A7M3Q335	6087.XP_002154610.2	6087.XP_002165595.2	0	0	0	0	0	0	0	0	157
A0A7M3QIW6	A0A7M3QCS6	6087.XP_002154610.2	6087.XP_002164458.1	0	0	0	0	0	0	0	0	999
A0A7M3QIW6	A0A7M3R3J1	6087.XP_002154610.2	6087.XP_002164939.2	0	169	0	0	0	0	0	0	623
A0A7M3R0T6	A0A7M3R3J1	6087.XP_002154868.2	6087.XP_002164939.2	0	0	0	0	0	0	0	0	331
A0A7M3Q0T4	A0A7M3QRP0	6087.XP_002154902.2	6087.XP_002160619.2	0	0	0	0	0	0	0	0	204
A0A7M3Q0T4	A0A7M3QV73	6087.XP_002154902.2	6087.XP_002154565.1	0	0	0	0	0	0	0	0	307
A0A7M3Q0T4	A0A7M3RHS4	6087.XP_002154902.2	6087.XP_004205816.1	0	0	0	0	0	0	0	0	264
A0A7M3Q0T4	A0A7M3R5S0	6087.XP_002154902.2	6087.XP_002159304.2	0	0	0	0	0	0	0	0	239
A0A7M3PS66	A0A7M3RFZ3	6087.XP_002155137.2	6087.XP_002157956.1	0	0	0	0	0	0	0	0	165
A0A7M3PVQ4	A0A7M3RFZ3	6087.XP_002155137.2	6087.XP_002157956.1	0	0	0	0	0	0	0	0	165
A0A7M3RFR6	A0A7M3QIW6	6087.XP_002155156.2	6087.XP_002154610.2	0	0	0	0	0	0	0	0	999
A0A7M3RFR6	A0A7M3R1G7	6087.XP_002155156.2	6087.XP_002166312.1	0	0	0	0	0	0	0	0	179
A0A7M3RFR6	A0A7M3R1G7	6087.XP_002155156.2	6087.XP_002166415.1	0	0	0	0	0	0	0	0	179
A0A7M3RFR6	A0A7M3PTP1	6087.XP_002155156.2	6087.XP_002161388.1	0	0	0	0	0	0	0	0	990
A0A7M3RFR6	A0A7M3Q950	6087.XP_002155156.2	6087.XP_004210806.1	0	0	0	0	0	0	0	0	162
A0A7M3RFR6	A0A7M3R1G7	6087.XP_002155156.2	6087.XP_002166471.1	0	0	0	0	0	0	0	0	179
A0A7M3RFR6	A0A7M3QBU3	6087.XP_002155156.2	6087.XP_004208104.1	0	0	0	0	0	0	0	0	226
A0A7M3RFR6	A0A7M3RCB6	6087.XP_002155156.2	6087.XP_002162369.1	0	0	0	0	0	0	0	0	203
A0A7M3RFR6	A0A7M3Q950	6087.XP_002155156.2	6087.XP_004206186.1	0	0	0	0	0	0	0	0	162
A0A7M3RFR6	A0A7M3RPN2	6087.XP_002155156.2	6087.XP_002164071.1	0	0	0	0	0	0	0	0	663
A0A7M3RFR6	A0A7M3PXV9	6087.XP_002155156.2	6087.XP_002170249.1	0	0	0	0	0	0	0	0	388
A0A7M3RFR6	A0A7M3PX69	6087.XP_002155156.2	6087.XP_002157477.1	0	0	0	0	0	0	0	0	163
A0A7M3RFR6	A0A7M3R1G7	6087.XP_002155156.2	6087.XP_004207773.1	0	0	0	0	0	0	0	0	179
A0A7M3RFR6	A0A7M3Q335	6087.XP_002155156.2	6087.XP_002165595.2	0	0	0	0	0	0	0	0	341
A0A7M3RFR6	A0A7M3QCS6	6087.XP_002155156.2	6087.XP_002164458.1	0	0	370	0	0	0	0	0	999
A0A7M3RFR6	A0A7M3R3J1	6087.XP_002155156.2	6087.XP_002164939.2	0	0	0	0	0	0	0	0	248
A0A7M3RFR6	A0A7M3PSY2	6087.XP_002155156.2	6087.XP_002158042.1	0	0	0	0	0	0	0	0	156
A0A7M3RFR6	A0A7M3PZI2	6087.XP_002155156.2	6087.XP_002156180.1	0	0	0	0	0	0	0	0	219
A0A7M3RFR6	A0A7M3QHF2	6087.XP_002155156.2	6087.XP_002156013.2	0	0	0	0	0	0	0	0	151
A0A7M3RFR6	A0A7M3RVB1	6087.XP_002155156.2	6087.XP_002157113.2	0	0	0	0	0	0	0	0	192
A0A7M3QKZ8	A0A7M3PY74	6087.XP_002155832.2	6087.XP_002161861.1	0	0	0	0	0	0	0	0	677
A0A7M3QKZ8	A0A7M3RUX3	6087.XP_002155832.2	6087.XP_002158921.1	0	0	0	0	0	0	0	0	161
A0A7M3QKZ8	A0A7M3PXZ8	6087.XP_002155832.2	6087.XP_002170260.2	0	0	0	0	0	0	0	0	162
A0A7M3QKZ8	A0A7M3QMI9	6087.XP_002155832.2	6087.XP_002164081.1	0	0	0	0	0	0	0	0	323
A0A7M3QFQ7	A0A7M3QIW6	6087.XP_002155889.1	6087.XP_002154610.2	0	0	0	0	0	0	0	0	368
A0A7M3QFQ7	A0A7M3R3J1	6087.XP_002155889.1	6087.XP_002164939.2	0	0	0	0	0	0	0	0	306
A0A7M3QHF2	A0A7M3QC51	6087.XP_002156013.2	6087.XP_002156406.2	0	0	0	0	0	0	0	0	256
A0A7M3QHF2	A0A7M3Q0D5	6087.XP_002156013.2	6087.XP_004213014.1	0	0	0	0	0	0	0	0	296
A0A7M3QHF2	A0A7M3RFR6	6087.XP_002156013.2	6087.XP_002155156.2	0	0	0	0	0	0	0	0	151
A0A7M3QHF2	A0A7M3QMI9	6087.XP_002156013.2	6087.XP_002164081.1	0	0	0	0	0	0	0	0	329
A0A7M3PZI2	A0A7M3PXV9	6087.XP_002156180.1	6087.XP_002170249.1	0	0	0	0	0	0	0	0	154
A0A7M3PZI2	A0A7M3QCS6	6087.XP_002156180.1	6087.XP_002164458.1	0	0	0	0	0	0	0	0	693
A0A7M3PZI2	A0A7M3R3J1	6087.XP_002156180.1	6087.XP_002164939.2	0	0	0	0	0	0	0	0	275
A0A7M3PZI2	A0A7M3Q950	6087.XP_002156180.1	6087.XP_004210806.1	0	0	0	0	0	0	0	0	530
A0A7M3PZI2	A0A7M3PSY2	6087.XP_002156180.1	6087.XP_002158042.1	0	0	0	0	0	0	0	0	187
A0A7M3PZI2	A0A7M3RFR6	6087.XP_002156180.1	6087.XP_002155156.2	0	0	0	0	0	0	0	0	219
A0A7M3PZI2	A0A7M3RCB6	6087.XP_002156180.1	6087.XP_002162369.1	0	0	0	915	0	0	0	0	880
A0A7M3PZI2	A0A7M3QMI9	6087.XP_002156180.1	6087.XP_002164081.1	0	0	0	0	0	0	0	0	155
A0A7M3PZI2	A0A7M3RVB1	6087.XP_002156180.1	6087.XP_002157113.2	0	0	0	0	0	0	0	0	315
A0A7M3PZI2	A0A7M3Q950	6087.XP_002156180.1	6087.XP_004206186.1	0	0	0	0	0	0	0	0	530
A0A7M3PZI2	A0A7M3RPN2	6087.XP_002156180.1	6087.XP_002164071.1	0	0	0	0	0	0	0	0	720
A0A7M3QC51	A0A7M3PX69	6087.XP_002156406.2	6087.XP_002157477.1	0	0	0	0	0	0	0	0	175
A0A7M3QC51	A0A7M3R5S0	6087.XP_002156406.2	6087.XP_002159304.2	0	0	0	0	0	0	0	0	161
A0A7M3QC51	A0A7M3Q0D5	6087.XP_002156406.2	6087.XP_004213014.1	0	0	0	0	0	0	0	0	158
A0A7M3QC51	A0A7M3PUI1	6087.XP_002156406.2	6087.XP_002166884.1	0	0	0	0	0	0	0	0	179
A0A7M3QC51	A0A7M3QHF2	6087.XP_002156406.2	6087.XP_002156013.2	0	0	0	0	0	0	0	0	256
A0A7M3QC51	A0A7M3QMI9	6087.XP_002156406.2	6087.XP_002164081.1	0	0	0	0	0	0	0	0	247
A0A7M3RVB1	A0A7M3QCS6	6087.XP_002157113.2	6087.XP_002164458.1	0	0	0	0	0	0	0	0	203
A0A7M3RVB1	A0A7M3RUX3	6087.XP_002157113.2	6087.XP_002158921.1	0	0	0	0	0	0	0	0	160
A0A7M3RVB1	A0A7M3R3J1	6087.XP_002157113.2	6087.XP_002164939.2	0	0	0	0	0	0	0	0	309
A0A7M3RVB1	A0A7M3Q950	6087.XP_002157113.2	6087.XP_004210806.1	0	0	0	0	0	0	0	0	672
A0A7M3RVB1	A0A7M3RFR6	6087.XP_002157113.2	6087.XP_002155156.2	0	0	0	0	0	0	0	0	192
A0A7M3RVB1	A0A7M3PZI2	6087.XP_002157113.2	6087.XP_002156180.1	0	0	0	0	0	0	0	0	315
A0A7M3RVB1	A0A7M3RCB6	6087.XP_002157113.2	6087.XP_002162369.1	0	0	0	0	0	0	0	0	708
A0A7M3RVB1	A0A7M3Q950	6087.XP_002157113.2	6087.XP_004206186.1	0	0	0	0	0	0	0	0	672
A0A7M3RVB1	A0A7M3RPN2	6087.XP_002157113.2	6087.XP_002164071.1	0	0	0	0	0	0	0	0	747
A0A7M3PX69	A0A7M3PXV9	6087.XP_002157477.1	6087.XP_002170249.1	0	0	0	0	0	0	0	0	473
A0A7M3PX69	A0A7M3QRP0	6087.XP_002157477.1	6087.XP_002160619.2	0	0	0	0	0	0	0	0	282
A0A7M3PX69	A0A7M3QV73	6087.XP_002157477.1	6087.XP_002154565.1	0	0	0	0	0	0	0	0	686
A0A7M3PX69	A0A7M3Q335	6087.XP_002157477.1	6087.XP_002165595.2	0	0	0	0	0	0	0	0	424
A0A7M3PX69	A0A7M3QC51	6087.XP_002157477.1	6087.XP_002156406.2	0	0	0	0	0	0	0	0	175
A0A7M3PX69	A0A7M3RFR6	6087.XP_002157477.1	6087.XP_002155156.2	0	0	0	0	0	0	0	0	163
A0A7M3PX69	A0A7M3PUI1	6087.XP_002157477.1	6087.XP_002166884.1	0	0	0	0	0	0	0	0	169
A0A7M3PX69	A0A7M3QMI9	6087.XP_002157477.1	6087.XP_002164081.1	0	0	0	0	0	0	0	0	240
A0A7M3RFZ3	A0A7M3PS66	6087.XP_002157956.1	6087.XP_002155137.2	0	0	0	0	0	0	0	0	165
A0A7M3RFZ3	A0A7M3PVQ4	6087.XP_002157956.1	6087.XP_002155137.2	0	0	0	0	0	0	0	0	165
A0A7M3PSY2	A0A7M3Q950	6087.XP_002158042.1	6087.XP_004210806.1	0	0	0	0	0	0	0	0	157
A0A7M3PSY2	A0A7M3RFR6	6087.XP_002158042.1	6087.XP_002155156.2	0	0	0	0	0	0	0	0	156
A0A7M3PSY2	A0A7M3Q950	6087.XP_002158042.1	6087.XP_004206186.1	0	0	0	0	0	0	0	0	157
A0A7M3PSY2	A0A7M3RPN2	6087.XP_002158042.1	6087.XP_002164071.1	0	0	0	0	0	0	0	0	188
A0A7M3PSY2	A0A7M3PXV9	6087.XP_002158042.1	6087.XP_002170249.1	0	0	0	0	0	0	0	0	185
A0A7M3PSY2	A0A7M3QCS6	6087.XP_002158042.1	6087.XP_002164458.1	0	0	0	0	0	0	0	0	229
A0A7M3PSY2	A0A7M3RUX3	6087.XP_002158042.1	6087.XP_002158921.1	0	0	0	0	0	0	0	0	990
A0A7M3PSY2	A0A7M3PZI2	6087.XP_002158042.1	6087.XP_002156180.1	0	0	0	0	0	0	0	0	187
A0A7M3QJ46	A0A7M3PTP1	6087.XP_002158192.2	6087.XP_002161388.1	0	0	0	0	0	0	0	0	259
A0A7M3QJ46	A0A7M3Q0D5	6087.XP_002158192.2	6087.XP_004213014.1	0	0	0	0	0	0	0	0	186
A0A7M3QJ46	A0A7M3PXZ8	6087.XP_002158192.2	6087.XP_002170260.2	0	0	0	0	0	0	0	0	208
A0A7M3QK06	A0A7M3PXZ8	6087.XP_002158344.2	6087.XP_002170260.2	0	0	411	642	0	0	0	0	181
A0A7M3RUX3	A0A7M3PY74	6087.XP_002158921.1	6087.XP_002161861.1	0	0	0	0	0	0	0	0	302
A0A7M3RUX3	A0A7M3QB74	6087.XP_002158921.1	6087.XP_002165469.1	0	0	0	0	0	0	0	0	154
A0A7M3RUX3	A0A7M3QKZ8	6087.XP_002158921.1	6087.XP_002155832.2	0	0	0	0	0	0	0	0	161
A0A7M3RUX3	A0A7M3PSY2	6087.XP_002158921.1	6087.XP_002158042.1	0	0	0	0	0	0	0	0	990
A0A7M3RUX3	A0A7M3RVB1	6087.XP_002158921.1	6087.XP_002157113.2	0	0	0	0	0	0	0	0	160
A0A7M3R5S0	A0A7M3QB74	6087.XP_002159304.2	6087.XP_002165469.1	0	0	0	0	0	0	0	0	218
A0A7M3R5S0	A0A7M3QC51	6087.XP_002159304.2	6087.XP_002156406.2	0	0	0	0	0	0	0	0	161
A0A7M3R5S0	A0A7M3Q0T4	6087.XP_002159304.2	6087.XP_002154902.2	0	0	0	0	0	0	0	0	239
A0A7M3QRP0	A0A7M3PX69	6087.XP_002160619.2	6087.XP_002157477.1	0	0	0	0	0	0	0	0	282
A0A7M3QRP0	A0A7M3R1G7	6087.XP_002160619.2	6087.XP_004207773.1	0	0	0	0	0	0	0	0	247
A0A7M3QRP0	A0A7M3Q335	6087.XP_002160619.2	6087.XP_002165595.2	0	0	0	0	0	0	0	0	186
A0A7M3QRP0	A0A7M3R1G7	6087.XP_002160619.2	6087.XP_002166312.1	0	0	0	0	0	0	0	0	247
A0A7M3QRP0	A0A7M3R1G7	6087.XP_002160619.2	6087.XP_002166415.1	0	0	0	0	0	0	0	0	247
A0A7M3QRP0	A0A7M3R1G7	6087.XP_002160619.2	6087.XP_002166471.1	0	0	0	0	0	0	0	0	247
A0A7M3QRP0	A0A7M3Q0T4	6087.XP_002160619.2	6087.XP_002154902.2	0	0	0	0	0	0	0	0	204
A0A7M3PTP1	A0A7M3PXV9	6087.XP_002161388.1	6087.XP_002170249.1	0	0	0	0	0	0	0	0	150
A0A7M3PTP1	A0A7M3Q335	6087.XP_002161388.1	6087.XP_002165595.2	0	0	0	0	0	0	0	0	150
A0A7M3PTP1	A0A7M3QIW6	6087.XP_002161388.1	6087.XP_002154610.2	0	0	0	0	0	0	0	0	970
A0A7M3PTP1	A0A7M3QCS6	6087.XP_002161388.1	6087.XP_002164458.1	0	0	0	0	0	0	0	0	917
A0A7M3PTP1	A0A7M3QJ46	6087.XP_002161388.1	6087.XP_002158192.2	0	0	0	0	0	0	0	0	259
A0A7M3PTP1	A0A7M3Q950	6087.XP_002161388.1	6087.XP_004210806.1	0	0	0	0	0	0	0	0	179
A0A7M3PTP1	A0A7M3RFR6	6087.XP_002161388.1	6087.XP_002155156.2	0	0	0	0	0	0	0	0	990
A0A7M3PTP1	A0A7M3Q950	6087.XP_002161388.1	6087.XP_004206186.1	0	0	0	0	0	0	0	0	179
A0A7M3PTP1	A0A7M3QF61	6087.XP_002161388.1	6087.XP_002166121.1	0	0	0	0	0	0	0	0	291
A0A7M3PTP1	A0A7M3RPN2	6087.XP_002161388.1	6087.XP_002164071.1	0	0	0	0	0	0	0	0	305
A0A7M3PY74	A0A7M3PXV9	6087.XP_002161861.1	6087.XP_002170249.1	0	0	0	0	0	0	0	0	170
A0A7M3PY74	A0A7M3RUX3	6087.XP_002161861.1	6087.XP_002158921.1	0	0	0	0	0	0	0	0	302
A0A7M3PY74	A0A7M3QKZ8	6087.XP_002161861.1	6087.XP_002155832.2	0	0	0	0	0	0	0	0	677
A0A7M3PY74	A0A7M3QF61	6087.XP_002161861.1	6087.XP_002166121.1	0	0	0	0	0	0	0	0	420
A0A7M3RCB6	A0A7M3PXV9	6087.XP_002162369.1	6087.XP_002170249.1	0	0	0	0	0	0	0	0	199
A0A7M3RCB6	A0A7M3QCS6	6087.XP_002162369.1	6087.XP_002164458.1	0	0	0	0	0	0	0	0	268
A0A7M3RCB6	A0A7M3R3J1	6087.XP_002162369.1	6087.XP_002164939.2	0	0	0	0	0	0	0	0	275
A0A7M3RCB6	A0A7M3Q950	6087.XP_002162369.1	6087.XP_004210806.1	0	0	0	0	0	0	0	0	728
A0A7M3RCB6	A0A7M3RFR6	6087.XP_002162369.1	6087.XP_002155156.2	0	0	0	0	0	0	0	0	203
A0A7M3RCB6	A0A7M3PZI2	6087.XP_002162369.1	6087.XP_002156180.1	0	0	0	915	0	0	0	0	880
A0A7M3RCB6	A0A7M3QBU3	6087.XP_002162369.1	6087.XP_004208104.1	0	0	0	0	0	0	0	0	310
A0A7M3RCB6	A0A7M3Q5Y6	6087.XP_002162369.1	6087.XP_002168035.2	0	0	0	0	0	0	0	0	167
A0A7M3RCB6	A0A7M3RVB1	6087.XP_002162369.1	6087.XP_002157113.2	0	0	0	0	0	0	0	0	708
A0A7M3RCB6	A0A7M3Q950	6087.XP_002162369.1	6087.XP_004206186.1	0	0	0	0	0	0	0	0	728
A0A7M3RCB6	A0A7M3RPN2	6087.XP_002162369.1	6087.XP_002164071.1	0	0	0	0	0	0	0	0	902
A0A7M3RPN2	A0A7M3PXV9	6087.XP_002164071.1	6087.XP_002170249.1	0	0	0	0	0	0	0	0	281
A0A7M3RPN2	A0A7M3QIW6	6087.XP_002164071.1	6087.XP_002154610.2	0	0	0	0	0	0	0	0	330
A0A7M3RPN2	A0A7M3QCS6	6087.XP_002164071.1	6087.XP_002164458.1	0	0	0	0	0	0	0	0	524
A0A7M3RPN2	A0A7M3PTP1	6087.XP_002164071.1	6087.XP_002161388.1	0	0	0	0	0	0	0	0	305
A0A7M3RPN2	A0A7M3R3J1	6087.XP_002164071.1	6087.XP_002164939.2	0	0	0	0	0	0	0	0	187
A0A7M3RPN2	A0A7M3Q950	6087.XP_002164071.1	6087.XP_004210806.1	0	0	0	0	0	0	0	0	956
A0A7M3RPN2	A0A7M3PSY2	6087.XP_002164071.1	6087.XP_002158042.1	0	0	0	0	0	0	0	0	188
A0A7M3RPN2	A0A7M3RFR6	6087.XP_002164071.1	6087.XP_002155156.2	0	0	0	0	0	0	0	0	663
A0A7M3RPN2	A0A7M3PZI2	6087.XP_002164071.1	6087.XP_002156180.1	0	0	0	0	0	0	0	0	720
A0A7M3RPN2	A0A7M3RCB6	6087.XP_002164071.1	6087.XP_002162369.1	0	0	0	0	0	0	0	0	902
A0A7M3RPN2	A0A7M3RVB1	6087.XP_002164071.1	6087.XP_002157113.2	0	0	0	0	0	0	0	0	747
A0A7M3RPN2	A0A7M3Q950	6087.XP_002164071.1	6087.XP_004206186.1	0	0	0	0	0	0	0	0	956
A0A7M3QMI9	A0A7M3PX69	6087.XP_002164081.1	6087.XP_002157477.1	0	0	0	0	0	0	0	0	240
A0A7M3QMI9	A0A7M3QC51	6087.XP_002164081.1	6087.XP_002156406.2	0	0	0	0	0	0	0	0	247
A0A7M3QMI9	A0A7M3QKZ8	6087.XP_002164081.1	6087.XP_002155832.2	0	0	0	0	0	0	0	0	323
A0A7M3QMI9	A0A7M3PZI2	6087.XP_002164081.1	6087.XP_002156180.1	0	0	0	0	0	0	0	0	155
A0A7M3QMI9	A0A7M3QBU3	6087.XP_002164081.1	6087.XP_004208104.1	0	0	0	0	0	0	0	0	156
A0A7M3QMI9	A0A7M3QHF2	6087.XP_002164081.1	6087.XP_002156013.2	0	0	0	0	0	0	0	0	329
A0A7M3QCS6	A0A7M3QIW6	6087.XP_002164458.1	6087.XP_002154610.2	0	0	0	0	0	0	0	0	999
A0A7M3QCS6	A0A7M3PTP1	6087.XP_002164458.1	6087.XP_002161388.1	0	0	0	0	0	0	0	0	917
A0A7M3QCS6	A0A7M3Q950	6087.XP_002164458.1	6087.XP_004210806.1	0	0	0	0	0	0	0	0	486
A0A7M3QCS6	A0A7M3RFR6	6087.XP_002164458.1	6087.XP_002155156.2	0	0	370	0	0	0	0	0	999
A0A7M3QCS6	A0A7M3QBU3	6087.XP_002164458.1	6087.XP_004208104.1	0	0	0	0	0	0	0	0	281
A0A7M3QCS6	A0A7M3RCB6	6087.XP_002164458.1	6087.XP_002162369.1	0	0	0	0	0	0	0	0	268
A0A7M3QCS6	A0A7M3Q5Y6	6087.XP_002164458.1	6087.XP_002168035.2	0	0	0	0	0	0	0	0	164
A0A7M3QCS6	A0A7M3Q950	6087.XP_002164458.1	6087.XP_004206186.1	0	0	0	0	0	0	0	0	486
A0A7M3QCS6	A0A7M3RPN2	6087.XP_002164458.1	6087.XP_002164071.1	0	0	0	0	0	0	0	0	524
A0A7M3QCS6	A0A7M3R3J1	6087.XP_002164458.1	6087.XP_002164939.2	0	0	0	0	0	0	0	0	244
A0A7M3QCS6	A0A7M3PSY2	6087.XP_002164458.1	6087.XP_002158042.1	0	0	0	0	0	0	0	0	229
A0A7M3QCS6	A0A7M3PZI2	6087.XP_002164458.1	6087.XP_002156180.1	0	0	0	0	0	0	0	0	693
A0A7M3QCS6	A0A7M3RVB1	6087.XP_002164458.1	6087.XP_002157113.2	0	0	0	0	0	0	0	0	203
A0A7M3R3J1	A0A7M3QFQ7	6087.XP_002164939.2	6087.XP_002155889.1	0	0	0	0	0	0	0	0	306
A0A7M3R3J1	A0A7M3QIW6	6087.XP_002164939.2	6087.XP_002154610.2	0	169	0	0	0	0	0	0	623
A0A7M3R3J1	A0A7M3RFR6	6087.XP_002164939.2	6087.XP_002155156.2	0	0	0	0	0	0	0	0	248
A0A7M3R3J1	A0A7M3QBU3	6087.XP_002164939.2	6087.XP_004208104.1	0	0	0	0	0	0	0	0	194
A0A7M3R3J1	A0A7M3RCB6	6087.XP_002164939.2	6087.XP_002162369.1	0	0	0	0	0	0	0	0	275
A0A7M3R3J1	A0A7M3Q5Y6	6087.XP_002164939.2	6087.XP_002168035.2	0	0	0	0	0	0	0	0	164
A0A7M3R3J1	A0A7M3RPN2	6087.XP_002164939.2	6087.XP_002164071.1	0	0	0	0	0	0	0	0	187
A0A7M3R3J1	A0A7M3PXV9	6087.XP_002164939.2	6087.XP_002170249.1	0	0	0	0	0	0	0	0	158
A0A7M3R3J1	A0A7M3R0T6	6087.XP_002164939.2	6087.XP_002154868.2	0	0	0	0	0	0	0	0	331
A0A7M3R3J1	A0A7M3QB74	6087.XP_002164939.2	6087.XP_002165469.1	0	181	0	0	0	0	0	0	181
A0A7M3R3J1	A0A7M3QCS6	6087.XP_002164939.2	6087.XP_002164458.1	0	0	0	0	0	0	0	0	244
A0A7M3R3J1	A0A7M3PZI2	6087.XP_002164939.2	6087.XP_002156180.1	0	0	0	0	0	0	0	0	275
A0A7M3R3J1	A0A7M3RVB1	6087.XP_002164939.2	6087.XP_002157113.2	0	0	0	0	0	0	0	0	309
A0A7M3QB74	A0A7M3RUX3	6087.XP_002165469.1	6087.XP_002158921.1	0	0	0	0	0	0	0	0	154
A0A7M3QB74	A0A7M3R3J1	6087.XP_002165469.1	6087.XP_002164939.2	0	181	0	0	0	0	0	0	181
A0A7M3QB74	A0A7M3RHS4	6087.XP_002165469.1	6087.XP_004205816.1	0	0	0	0	0	0	0	0	159
A0A7M3QB74	A0A7M3R5S0	6087.XP_002165469.1	6087.XP_002159304.2	0	0	0	0	0	0	0	0	218
A0A7M3QB74	A0A7M3PXZ8	6087.XP_002165469.1	6087.XP_002170260.2	0	0	0	0	0	0	0	0	728
A0A7M3Q335	A0A7M3PX69	6087.XP_002165595.2	6087.XP_002157477.1	0	0	0	0	0	0	0	0	424
A0A7M3Q335	A0A7M3QRP0	6087.XP_002165595.2	6087.XP_002160619.2	0	0	0	0	0	0	0	0	186
A0A7M3Q335	A0A7M3QIW6	6087.XP_002165595.2	6087.XP_002154610.2	0	0	0	0	0	0	0	0	157
A0A7M3Q335	A0A7M3RFR6	6087.XP_002165595.2	6087.XP_002155156.2	0	0	0	0	0	0	0	0	341
A0A7M3Q335	A0A7M3PTP1	6087.XP_002165595.2	6087.XP_002161388.1	0	0	0	0	0	0	0	0	150
A0A7M3QF61	A0A7M3PTP1	6087.XP_002166121.1	6087.XP_002161388.1	0	0	0	0	0	0	0	0	291
A0A7M3QF61	A0A7M3PY74	6087.XP_002166121.1	6087.XP_002161861.1	0	0	0	0	0	0	0	0	420
A0A7M3R1G7	A0A7M3QRP0	6087.XP_002166312.1	6087.XP_002160619.2	0	0	0	0	0	0	0	0	247
A0A7M3R1G7	A0A7M3QV73	6087.XP_002166312.1	6087.XP_002154565.1	0	0	0	0	0	0	0	0	166
A0A7M3R1G7	A0A7M3RFR6	6087.XP_002166312.1	6087.XP_002155156.2	0	0	0	0	0	0	0	0	179
A0A7M3R1G7	A0A7M3QRP0	6087.XP_002166415.1	6087.XP_002160619.2	0	0	0	0	0	0	0	0	247
A0A7M3R1G7	A0A7M3QV73	6087.XP_002166415.1	6087.XP_002154565.1	0	0	0	0	0	0	0	0	166
A0A7M3R1G7	A0A7M3RFR6	6087.XP_002166415.1	6087.XP_002155156.2	0	0	0	0	0	0	0	0	179
A0A7M3R1G7	A0A7M3QRP0	6087.XP_002166471.1	6087.XP_002160619.2	0	0	0	0	0	0	0	0	247
A0A7M3R1G7	A0A7M3QV73	6087.XP_002166471.1	6087.XP_002154565.1	0	0	0	0	0	0	0	0	166
A0A7M3R1G7	A0A7M3RFR6	6087.XP_002166471.1	6087.XP_002155156.2	0	0	0	0	0	0	0	0	179
A0A7M3PUI1	A0A7M3PX69	6087.XP_002166884.1	6087.XP_002157477.1	0	0	0	0	0	0	0	0	169
A0A7M3PUI1	A0A7M3QC51	6087.XP_002166884.1	6087.XP_002156406.2	0	0	0	0	0	0	0	0	179
A0A7M3Q5Y6	A0A7M3RCB6	6087.XP_002168035.2	6087.XP_002162369.1	0	0	0	0	0	0	0	0	167
A0A7M3Q5Y6	A0A7M3QCS6	6087.XP_002168035.2	6087.XP_002164458.1	0	0	0	0	0	0	0	0	164
A0A7M3Q5Y6	A0A7M3R3J1	6087.XP_002168035.2	6087.XP_002164939.2	0	0	0	0	0	0	0	0	164
A0A7M3PXV9	A0A7M3QIW6	6087.XP_002170249.1	6087.XP_002154610.2	0	0	0	0	0	0	0	0	445
A0A7M3PXV9	A0A7M3PTP1	6087.XP_002170249.1	6087.XP_002161388.1	0	0	0	0	0	0	0	0	150
A0A7M3PXV9	A0A7M3RFR6	6087.XP_002170249.1	6087.XP_002155156.2	0	0	0	0	0	0	0	0	388
A0A7M3PXV9	A0A7M3RCB6	6087.XP_002170249.1	6087.XP_002162369.1	0	0	0	0	0	0	0	0	199
A0A7M3PXV9	A0A7M3PY74	6087.XP_002170249.1	6087.XP_002161861.1	0	0	0	0	0	0	0	0	170
A0A7M3PXV9	A0A7M3RPN2	6087.XP_002170249.1	6087.XP_002164071.1	0	0	0	0	0	0	0	0	281
A0A7M3PXV9	A0A7M3PX69	6087.XP_002170249.1	6087.XP_002157477.1	0	0	0	0	0	0	0	0	473
A0A7M3PXV9	A0A7M3R3J1	6087.XP_002170249.1	6087.XP_002164939.2	0	0	0	0	0	0	0	0	158
A0A7M3PXV9	A0A7M3PSY2	6087.XP_002170249.1	6087.XP_002158042.1	0	0	0	0	0	0	0	0	185
A0A7M3PXV9	A0A7M3PZI2	6087.XP_002170249.1	6087.XP_002156180.1	0	0	0	0	0	0	0	0	154
A0A7M3PXZ8	A0A7M3PV09	6087.XP_002170260.2	6087.XP_004212591.1	0	0	0	0	0	0	0	0	219
A0A7M3PXZ8	A0A7M3QJ46	6087.XP_002170260.2	6087.XP_002158192.2	0	0	0	0	0	0	0	0	208
A0A7M3PXZ8	A0A7M3RHS4	6087.XP_002170260.2	6087.XP_004205816.1	0	0	0	0	0	0	0	0	227
A0A7M3PXZ8	A0A7M3QB74	6087.XP_002170260.2	6087.XP_002165469.1	0	0	0	0	0	0	0	0	728
A0A7M3PXZ8	A0A7M3QK06	6087.XP_002170260.2	6087.XP_002158344.2	0	0	411	642	0	0	0	0	181
A0A7M3PXZ8	A0A7M3QKZ8	6087.XP_002170260.2	6087.XP_002155832.2	0	0	0	0	0	0	0	0	162
A0A7M3RHS4	A0A7M3Q0T4	6087.XP_004205816.1	6087.XP_002154902.2	0	0	0	0	0	0	0	0	264
A0A7M3RHS4	A0A7M3QB74	6087.XP_004205816.1	6087.XP_002165469.1	0	0	0	0	0	0	0	0	159
A0A7M3RHS4	A0A7M3PXZ8	6087.XP_004205816.1	6087.XP_002170260.2	0	0	0	0	0	0	0	0	227
A0A7M3Q950	A0A7M3PSY2	6087.XP_004206186.1	6087.XP_002158042.1	0	0	0	0	0	0	0	0	157
A0A7M3Q950	A0A7M3RFR6	6087.XP_004206186.1	6087.XP_002155156.2	0	0	0	0	0	0	0	0	162
A0A7M3Q950	A0A7M3PZI2	6087.XP_004206186.1	6087.XP_002156180.1	0	0	0	0	0	0	0	0	530
A0A7M3Q950	A0A7M3QCS6	6087.XP_004206186.1	6087.XP_002164458.1	0	0	0	0	0	0	0	0	486
A0A7M3Q950	A0A7M3PTP1	6087.XP_004206186.1	6087.XP_002161388.1	0	0	0	0	0	0	0	0	179
A0A7M3Q950	A0A7M3RCB6	6087.XP_004206186.1	6087.XP_002162369.1	0	0	0	0	0	0	0	0	728
A0A7M3Q950	A0A7M3RVB1	6087.XP_004206186.1	6087.XP_002157113.2	0	0	0	0	0	0	0	0	672
A0A7M3Q950	A0A7M3RPN2	6087.XP_004206186.1	6087.XP_002164071.1	0	0	0	0	0	0	0	0	956
A0A7M3RT35	A0A7M3QBU3	6087.XP_004207444.1	6087.XP_004208104.1	0	0	0	0	0	0	0	0	167
A0A7M3R1G7	A0A7M3QRP0	6087.XP_004207773.1	6087.XP_002160619.2	0	0	0	0	0	0	0	0	247
A0A7M3R1G7	A0A7M3QV73	6087.XP_004207773.1	6087.XP_002154565.1	0	0	0	0	0	0	0	0	166
A0A7M3R1G7	A0A7M3RFR6	6087.XP_004207773.1	6087.XP_002155156.2	0	0	0	0	0	0	0	0	179
A0A7M3QBU3	A0A7M3QIW6	6087.XP_004208104.1	6087.XP_002154610.2	0	0	0	0	0	0	0	0	195
A0A7M3QBU3	A0A7M3RT35	6087.XP_004208104.1	6087.XP_004207444.1	0	0	0	0	0	0	0	0	167
A0A7M3QBU3	A0A7M3RFR6	6087.XP_004208104.1	6087.XP_002155156.2	0	0	0	0	0	0	0	0	226
A0A7M3QBU3	A0A7M3RCB6	6087.XP_004208104.1	6087.XP_002162369.1	0	0	0	0	0	0	0	0	310
A0A7M3QBU3	A0A7M3QCS6	6087.XP_004208104.1	6087.XP_002164458.1	0	0	0	0	0	0	0	0	281
A0A7M3QBU3	A0A7M3R3J1	6087.XP_004208104.1	6087.XP_002164939.2	0	0	0	0	0	0	0	0	194
A0A7M3QBU3	A0A7M3QMI9	6087.XP_004208104.1	6087.XP_002164081.1	0	0	0	0	0	0	0	0	156
A0A7M3Q950	A0A7M3PSY2	6087.XP_004210806.1	6087.XP_002158042.1	0	0	0	0	0	0	0	0	157
A0A7M3Q950	A0A7M3RFR6	6087.XP_004210806.1	6087.XP_002155156.2	0	0	0	0	0	0	0	0	162
A0A7M3Q950	A0A7M3PZI2	6087.XP_004210806.1	6087.XP_002156180.1	0	0	0	0	0	0	0	0	530
A0A7M3Q950	A0A7M3QCS6	6087.XP_004210806.1	6087.XP_002164458.1	0	0	0	0	0	0	0	0	486
A0A7M3Q950	A0A7M3PTP1	6087.XP_004210806.1	6087.XP_002161388.1	0	0	0	0	0	0	0	0	179
A0A7M3Q950	A0A7M3RCB6	6087.XP_004210806.1	6087.XP_002162369.1	0	0	0	0	0	0	0	0	728
A0A7M3Q950	A0A7M3RVB1	6087.XP_004210806.1	6087.XP_002157113.2	0	0	0	0	0	0	0	0	672
A0A7M3Q950	A0A7M3RPN2	6087.XP_004210806.1	6087.XP_002164071.1	0	0	0	0	0	0	0	0	956
A0A7M3PV09	A0A7M3PXZ8	6087.XP_004212591.1	6087.XP_002170260.2	0	0	0	0	0	0	0	0	219
A0A7M3Q0D5	A0A7M3QJ46	6087.XP_004213014.1	6087.XP_002158192.2	0	0	0	0	0	0	0	0	186
A0A7M3Q0D5	A0A7M3QC51	6087.XP_004213014.1	6087.XP_002156406.2	0	0	0	0	0	0	0	0	158
A0A7M3Q0D5	A0A7M3QHF2	6087.XP_004213014.1	6087.XP_002156013.2	0	0	0	0	0	0	0	0	296
A0A7M3QCY5	A0A7M3RD51	6183.Smp_000100.1	6183.Smp_143840.1	0	0	0	0	150	0	0	0	176
A0A7M3RML7	A0A7M3RD51	6183.Smp_000100.1	6183.Smp_143840.1	0	0	0	0	150	0	0	0	176
A0A7M3RR29	A0A7M3RD51	6183.Smp_000100.1	6183.Smp_143840.1	0	0	0	0	150	0	0	0	176
A0A7M3QCY5	A0A7M3RDE4	6183.Smp_000100.1	6183.Smp_005350.1	0	0	0	0	123	0	0	0	211
A0A7M3RML7	A0A7M3RDE4	6183.Smp_000100.1	6183.Smp_005350.1	0	0	0	0	123	0	0	0	211
A0A7M3RR29	A0A7M3RDE4	6183.Smp_000100.1	6183.Smp_005350.1	0	0	0	0	123	0	0	0	211
A0A7M3QCY5	A0A7M3QBB6	6183.Smp_000100.1	6183.Smp_130810.1	0	0	0	0	81	0	0	0	190
A0A7M3QCY5	A0A7M3QV17	6183.Smp_000100.1	6183.Smp_130810.1	0	0	0	0	81	0	0	0	190
A0A7M3RML7	A0A7M3QBB6	6183.Smp_000100.1	6183.Smp_130810.1	0	0	0	0	81	0	0	0	190
A0A7M3RML7	A0A7M3QV17	6183.Smp_000100.1	6183.Smp_130810.1	0	0	0	0	81	0	0	0	190
A0A7M3RR29	A0A7M3QBB6	6183.Smp_000100.1	6183.Smp_130810.1	0	0	0	0	81	0	0	0	190
A0A7M3RR29	A0A7M3QV17	6183.Smp_000100.1	6183.Smp_130810.1	0	0	0	0	81	0	0	0	190
A0A7M3QCY5	A0A7M3PUD0	6183.Smp_000100.1	6183.Smp_168370.1	0	0	0	0	179	0	0	0	179
A0A7M3RML7	A0A7M3PUD0	6183.Smp_000100.1	6183.Smp_168370.1	0	0	0	0	179	0	0	0	179
A0A7M3RR29	A0A7M3PUD0	6183.Smp_000100.1	6183.Smp_168370.1	0	0	0	0	179	0	0	0	179
A0A7M3QCY5	A0A7M3PZI2	6183.Smp_000100.1	6183.Smp_003970.1	0	0	0	0	0	0	0	0	292
A0A7M3RML7	A0A7M3PZI2	6183.Smp_000100.1	6183.Smp_003970.1	0	0	0	0	0	0	0	0	292
A0A7M3RR29	A0A7M3PZI2	6183.Smp_000100.1	6183.Smp_003970.1	0	0	0	0	0	0	0	0	292
A0A7M3QCY5	A0A7M3QT75	6183.Smp_000100.1	6183.Smp_086330.1	0	0	0	0	64	0	0	0	197
A0A7M3RML7	A0A7M3QT75	6183.Smp_000100.1	6183.Smp_086330.1	0	0	0	0	64	0	0	0	197
A0A7M3RR29	A0A7M3QT75	6183.Smp_000100.1	6183.Smp_086330.1	0	0	0	0	64	0	0	0	197
A0A7M3QCY5	A0A7M3QV85	6183.Smp_000100.1	6183.Smp_143470.2	0	0	0	0	263	0	0	0	292
A0A7M3RML7	A0A7M3QV85	6183.Smp_000100.1	6183.Smp_143470.2	0	0	0	0	263	0	0	0	292
A0A7M3RR29	A0A7M3QV85	6183.Smp_000100.1	6183.Smp_143470.2	0	0	0	0	263	0	0	0	292
A0A7M3QCY5	A0A7M3QVS9	6183.Smp_000100.1	6183.Smp_039870.2	0	0	0	0	0	0	0	0	275
A0A7M3RML7	A0A7M3QVS9	6183.Smp_000100.1	6183.Smp_039870.2	0	0	0	0	0	0	0	0	275
A0A7M3RR29	A0A7M3QVS9	6183.Smp_000100.1	6183.Smp_039870.2	0	0	0	0	0	0	0	0	275
A0A7M3QCY5	A0A7M3QPJ6	6183.Smp_000100.1	6183.Smp_157410.1	0	0	0	0	261	0	0	0	455
A0A7M3RML7	A0A7M3QPJ6	6183.Smp_000100.1	6183.Smp_157410.1	0	0	0	0	261	0	0	0	455
A0A7M3RR29	A0A7M3QPJ6	6183.Smp_000100.1	6183.Smp_157410.1	0	0	0	0	261	0	0	0	455
A0A7M3QCY5	A0A7M3S008	6183.Smp_000100.1	6183.Smp_029990.1	0	0	0	0	0	0	0	0	178
A0A7M3RML7	A0A7M3S008	6183.Smp_000100.1	6183.Smp_029990.1	0	0	0	0	0	0	0	0	178
A0A7M3RR29	A0A7M3S008	6183.Smp_000100.1	6183.Smp_029990.1	0	0	0	0	0	0	0	0	178
A0A7M3QCY5	A0A7M3QD00	6183.Smp_000100.1	6183.Smp_014780.2	0	0	0	0	66	0	0	0	202
A0A7M3RML7	A0A7M3QD00	6183.Smp_000100.1	6183.Smp_014780.2	0	0	0	0	66	0	0	0	202
A0A7M3RR29	A0A7M3QD00	6183.Smp_000100.1	6183.Smp_014780.2	0	0	0	0	66	0	0	0	202
A0A7M3QCY5	A0A7M3RMH3	6183.Smp_000100.1	6183.Smp_048560.1	0	0	0	0	221	0	0	0	385
A0A7M3RML7	A0A7M3RMH3	6183.Smp_000100.1	6183.Smp_048560.1	0	0	0	0	221	0	0	0	385
A0A7M3RR29	A0A7M3RMH3	6183.Smp_000100.1	6183.Smp_048560.1	0	0	0	0	221	0	0	0	385
A0A7M3QCY5	A0A7M3QSY8	6183.Smp_000100.1	6183.Smp_163610.1	0	0	0	0	0	0	0	610	610
A0A7M3RML7	A0A7M3QSY8	6183.Smp_000100.1	6183.Smp_163610.1	0	0	0	0	0	0	0	610	610
A0A7M3RR29	A0A7M3QSY8	6183.Smp_000100.1	6183.Smp_163610.1	0	0	0	0	0	0	0	610	610
A0A7M3QCY5	A0A7M3R3V9	6183.Smp_000100.1	6183.Smp_127450.1	0	0	0	0	0	0	0	0	251
A0A7M3RML7	A0A7M3R3V9	6183.Smp_000100.1	6183.Smp_127450.1	0	0	0	0	0	0	0	0	251
A0A7M3RR29	A0A7M3R3V9	6183.Smp_000100.1	6183.Smp_127450.1	0	0	0	0	0	0	0	0	251
A0A7M3QCY5	A0A7M3QK05	6183.Smp_000100.1	6183.Smp_141010.1	0	0	0	0	122	0	0	0	151
A0A7M3RML7	A0A7M3QK05	6183.Smp_000100.1	6183.Smp_141010.1	0	0	0	0	122	0	0	0	151
A0A7M3RR29	A0A7M3QK05	6183.Smp_000100.1	6183.Smp_141010.1	0	0	0	0	122	0	0	0	151
A0A7M3QCY5	A0A7M3QRS4	6183.Smp_000100.1	6183.Smp_042160.2	0	0	0	0	62	0	0	185	279
A0A7M3QCY5	A0A7M3QVU7	6183.Smp_000100.1	6183.Smp_042160.2	0	0	0	0	62	0	0	185	279
A0A7M3RML7	A0A7M3QRS4	6183.Smp_000100.1	6183.Smp_042160.2	0	0	0	0	62	0	0	185	279
A0A7M3RML7	A0A7M3QVU7	6183.Smp_000100.1	6183.Smp_042160.2	0	0	0	0	62	0	0	185	279
A0A7M3RR29	A0A7M3QRS4	6183.Smp_000100.1	6183.Smp_042160.2	0	0	0	0	62	0	0	185	279
A0A7M3RR29	A0A7M3QVU7	6183.Smp_000100.1	6183.Smp_042160.2	0	0	0	0	62	0	0	185	279
A0A7M3QCY5	A0A7M3QZ69	6183.Smp_000100.1	6183.Smp_136930.1	0	0	0	0	0	0	0	0	172
A0A7M3RML7	A0A7M3QZ69	6183.Smp_000100.1	6183.Smp_136930.1	0	0	0	0	0	0	0	0	172
A0A7M3RR29	A0A7M3QZ69	6183.Smp_000100.1	6183.Smp_136930.1	0	0	0	0	0	0	0	0	172
A0A7M3QCY5	A0A7M3Q057	6183.Smp_000100.1	6183.Smp_034920.1	0	0	0	0	0	0	0	0	154
A0A7M3RML7	A0A7M3Q057	6183.Smp_000100.1	6183.Smp_034920.1	0	0	0	0	0	0	0	0	154
A0A7M3RR29	A0A7M3Q057	6183.Smp_000100.1	6183.Smp_034920.1	0	0	0	0	0	0	0	0	154
A0A7M3QCY5	A0A7M3PYV4	6183.Smp_000100.1	6183.Smp_044010.2	0	0	0	0	123	0	0	0	347
A0A7M3QCY5	A0A7M3QX89	6183.Smp_000100.1	6183.Smp_044010.2	0	0	0	0	123	0	0	0	347
A0A7M3RML7	A0A7M3PYV4	6183.Smp_000100.1	6183.Smp_044010.2	0	0	0	0	123	0	0	0	347
A0A7M3RML7	A0A7M3QX89	6183.Smp_000100.1	6183.Smp_044010.2	0	0	0	0	123	0	0	0	347
A0A7M3RR29	A0A7M3PYV4	6183.Smp_000100.1	6183.Smp_044010.2	0	0	0	0	123	0	0	0	347
A0A7M3RR29	A0A7M3QX89	6183.Smp_000100.1	6183.Smp_044010.2	0	0	0	0	123	0	0	0	347
A0A7M3QCY5	A0A7M3RIL1	6183.Smp_000100.1	6183.Smp_085540.6	0	0	0	0	123	0	0	0	381
A0A7M3QCY5	A0A7M3RV54	6183.Smp_000100.1	6183.Smp_085540.6	0	0	0	0	123	0	0	0	381
A0A7M3RML7	A0A7M3RIL1	6183.Smp_000100.1	6183.Smp_085540.6	0	0	0	0	123	0	0	0	381
A0A7M3RML7	A0A7M3RV54	6183.Smp_000100.1	6183.Smp_085540.6	0	0	0	0	123	0	0	0	381
A0A7M3RR29	A0A7M3RIL1	6183.Smp_000100.1	6183.Smp_085540.6	0	0	0	0	123	0	0	0	381
A0A7M3RR29	A0A7M3RV54	6183.Smp_000100.1	6183.Smp_085540.6	0	0	0	0	123	0	0	0	381
A0A7M3QCY5	A0A7M3PUZ7	6183.Smp_000100.1	6183.Smp_049300.3	0	0	0	0	0	0	0	186	298
A0A7M3QCY5	A0A7M3PVK6	6183.Smp_000100.1	6183.Smp_049300.3	0	0	0	0	0	0	0	186	298
A0A7M3QCY5	A0A7M3QZ69	6183.Smp_000100.1	6183.Smp_049300.3	0	0	0	0	0	0	0	186	298
A0A7M3QCY5	A0A7M3RAS7	6183.Smp_000100.1	6183.Smp_049300.3	0	0	0	0	0	0	0	186	298
A0A7M3RML7	A0A7M3PUZ7	6183.Smp_000100.1	6183.Smp_049300.3	0	0	0	0	0	0	0	186	298
A0A7M3RML7	A0A7M3PVK6	6183.Smp_000100.1	6183.Smp_049300.3	0	0	0	0	0	0	0	186	298
A0A7M3RML7	A0A7M3QZ69	6183.Smp_000100.1	6183.Smp_049300.3	0	0	0	0	0	0	0	186	298
A0A7M3RML7	A0A7M3RAS7	6183.Smp_000100.1	6183.Smp_049300.3	0	0	0	0	0	0	0	186	298
A0A7M3RR29	A0A7M3PUZ7	6183.Smp_000100.1	6183.Smp_049300.3	0	0	0	0	0	0	0	186	298
A0A7M3RR29	A0A7M3PVK6	6183.Smp_000100.1	6183.Smp_049300.3	0	0	0	0	0	0	0	186	298
A0A7M3RR29	A0A7M3QZ69	6183.Smp_000100.1	6183.Smp_049300.3	0	0	0	0	0	0	0	186	298
A0A7M3RR29	A0A7M3RAS7	6183.Smp_000100.1	6183.Smp_049300.3	0	0	0	0	0	0	0	186	298
A0A7M3QCY5	A0A7M3QG79	6183.Smp_000100.1	6183.Smp_139810.1	0	0	0	0	111	0	0	0	204
A0A7M3RML7	A0A7M3QG79	6183.Smp_000100.1	6183.Smp_139810.1	0	0	0	0	111	0	0	0	204
A0A7M3RR29	A0A7M3QG79	6183.Smp_000100.1	6183.Smp_139810.1	0	0	0	0	111	0	0	0	204
A0A7M3QCY5	A0A7M3Q7R7	6183.Smp_000100.1	6183.Smp_054540.1	0	0	0	0	0	0	0	0	286
A0A7M3RML7	A0A7M3Q7R7	6183.Smp_000100.1	6183.Smp_054540.1	0	0	0	0	0	0	0	0	286
A0A7M3RR29	A0A7M3Q7R7	6183.Smp_000100.1	6183.Smp_054540.1	0	0	0	0	0	0	0	0	286
A0A7M3QCY5	A0A7M3PUZ7	6183.Smp_000100.1	6183.Smp_049230.1	0	0	0	0	0	0	0	0	214
A0A7M3QCY5	A0A7M3PVK6	6183.Smp_000100.1	6183.Smp_049230.1	0	0	0	0	0	0	0	0	214
A0A7M3QCY5	A0A7M3QZ69	6183.Smp_000100.1	6183.Smp_049230.1	0	0	0	0	0	0	0	0	214
A0A7M3QCY5	A0A7M3RAS7	6183.Smp_000100.1	6183.Smp_049230.1	0	0	0	0	0	0	0	0	214
A0A7M3RML7	A0A7M3PUZ7	6183.Smp_000100.1	6183.Smp_049230.1	0	0	0	0	0	0	0	0	214
A0A7M3RML7	A0A7M3PVK6	6183.Smp_000100.1	6183.Smp_049230.1	0	0	0	0	0	0	0	0	214
A0A7M3RML7	A0A7M3QZ69	6183.Smp_000100.1	6183.Smp_049230.1	0	0	0	0	0	0	0	0	214
A0A7M3RML7	A0A7M3RAS7	6183.Smp_000100.1	6183.Smp_049230.1	0	0	0	0	0	0	0	0	214
A0A7M3RR29	A0A7M3PUZ7	6183.Smp_000100.1	6183.Smp_049230.1	0	0	0	0	0	0	0	0	214
A0A7M3RR29	A0A7M3PVK6	6183.Smp_000100.1	6183.Smp_049230.1	0	0	0	0	0	0	0	0	214
A0A7M3RR29	A0A7M3QZ69	6183.Smp_000100.1	6183.Smp_049230.1	0	0	0	0	0	0	0	0	214
A0A7M3RR29	A0A7M3RAS7	6183.Smp_000100.1	6183.Smp_049230.1	0	0	0	0	0	0	0	0	214
A0A7M3QCY5	A0A7M3Q6E5	6183.Smp_000100.1	6183.Smp_171040.1	0	0	0	0	0	0	0	0	209
A0A7M3RML7	A0A7M3Q6E5	6183.Smp_000100.1	6183.Smp_171040.1	0	0	0	0	0	0	0	0	209
A0A7M3RR29	A0A7M3Q6E5	6183.Smp_000100.1	6183.Smp_171040.1	0	0	0	0	0	0	0	0	209
A0A7M3QCY5	A0A7M3PY09	6183.Smp_000100.1	6183.Smp_120700.1	0	0	0	0	103	0	0	0	267
A0A7M3RML7	A0A7M3PY09	6183.Smp_000100.1	6183.Smp_120700.1	0	0	0	0	103	0	0	0	267
A0A7M3RR29	A0A7M3PY09	6183.Smp_000100.1	6183.Smp_120700.1	0	0	0	0	103	0	0	0	267
A0A7M3QCY5	A0A7M3QYS7	6183.Smp_000100.1	6183.Smp_139110.1	0	0	0	0	0	0	0	0	203
A0A7M3QCY5	A0A7M3R2Y3	6183.Smp_000100.1	6183.Smp_139110.1	0	0	0	0	0	0	0	0	203
A0A7M3QCY5	A0A7M3RBD8	6183.Smp_000100.1	6183.Smp_139110.1	0	0	0	0	0	0	0	0	203
A0A7M3QCY5	A0A7M3RQU2	6183.Smp_000100.1	6183.Smp_139110.1	0	0	0	0	0	0	0	0	203
A0A7M3RML7	A0A7M3QYS7	6183.Smp_000100.1	6183.Smp_139110.1	0	0	0	0	0	0	0	0	203
A0A7M3RML7	A0A7M3R2Y3	6183.Smp_000100.1	6183.Smp_139110.1	0	0	0	0	0	0	0	0	203
A0A7M3RML7	A0A7M3RBD8	6183.Smp_000100.1	6183.Smp_139110.1	0	0	0	0	0	0	0	0	203
A0A7M3RML7	A0A7M3RQU2	6183.Smp_000100.1	6183.Smp_139110.1	0	0	0	0	0	0	0	0	203
A0A7M3RR29	A0A7M3QYS7	6183.Smp_000100.1	6183.Smp_139110.1	0	0	0	0	0	0	0	0	203
A0A7M3RR29	A0A7M3R2Y3	6183.Smp_000100.1	6183.Smp_139110.1	0	0	0	0	0	0	0	0	203
A0A7M3RR29	A0A7M3RBD8	6183.Smp_000100.1	6183.Smp_139110.1	0	0	0	0	0	0	0	0	203
A0A7M3RR29	A0A7M3RQU2	6183.Smp_000100.1	6183.Smp_139110.1	0	0	0	0	0	0	0	0	203
A0A7M3QCY5	A0A7M3RTQ7	6183.Smp_000100.1	6183.Smp_167290.1	0	0	0	0	0	0	0	0	288
A0A7M3RML7	A0A7M3RTQ7	6183.Smp_000100.1	6183.Smp_167290.1	0	0	0	0	0	0	0	0	288
A0A7M3RR29	A0A7M3RTQ7	6183.Smp_000100.1	6183.Smp_167290.1	0	0	0	0	0	0	0	0	288
A0A7M3QCY5	A0A7M3QI33	6183.Smp_000100.1	6183.Smp_073450.1	0	0	0	0	99	0	0	0	159
A0A7M3RML7	A0A7M3QI33	6183.Smp_000100.1	6183.Smp_073450.1	0	0	0	0	99	0	0	0	159
A0A7M3RR29	A0A7M3QI33	6183.Smp_000100.1	6183.Smp_073450.1	0	0	0	0	99	0	0	0	159
A0A7M3QCY5	A0A7M3PYL6	6183.Smp_000100.1	6183.Smp_142630.1	0	0	0	0	0	0	0	0	355
A0A7M3QCY5	A0A7M3VJA6	6183.Smp_000100.1	6183.Smp_142630.1	0	0	0	0	0	0	0	0	355
A0A7M3RML7	A0A7M3PYL6	6183.Smp_000100.1	6183.Smp_142630.1	0	0	0	0	0	0	0	0	355
A0A7M3RML7	A0A7M3VJA6	6183.Smp_000100.1	6183.Smp_142630.1	0	0	0	0	0	0	0	0	355
A0A7M3RR29	A0A7M3PYL6	6183.Smp_000100.1	6183.Smp_142630.1	0	0	0	0	0	0	0	0	355
A0A7M3RR29	A0A7M3VJA6	6183.Smp_000100.1	6183.Smp_142630.1	0	0	0	0	0	0	0	0	355
A0A7M3QCY5	A0A7M3QGG9	6183.Smp_000100.1	6183.Smp_135280.1	0	0	0	0	0	0	0	0	228
A0A7M3RML7	A0A7M3QGG9	6183.Smp_000100.1	6183.Smp_135280.1	0	0	0	0	0	0	0	0	228
A0A7M3RR29	A0A7M3QGG9	6183.Smp_000100.1	6183.Smp_135280.1	0	0	0	0	0	0	0	0	228
A0A7M3QCY5	A0A7M3QI07	6183.Smp_000100.1	6183.Smp_171740.1	0	0	0	0	231	0	0	0	623
A0A7M3RML7	A0A7M3QI07	6183.Smp_000100.1	6183.Smp_171740.1	0	0	0	0	231	0	0	0	623
A0A7M3RR29	A0A7M3QI07	6183.Smp_000100.1	6183.Smp_171740.1	0	0	0	0	231	0	0	0	623
A0A7M3QCY5	A0A7M3RKH0	6183.Smp_000100.1	6183.Smp_084090.1	0	0	0	0	265	0	0	0	294
A0A7M3RML7	A0A7M3RKH0	6183.Smp_000100.1	6183.Smp_084090.1	0	0	0	0	265	0	0	0	294
A0A7M3RR29	A0A7M3RKH0	6183.Smp_000100.1	6183.Smp_084090.1	0	0	0	0	265	0	0	0	294
A0A7M3QCY5	A0A7M3PTU9	6183.Smp_000100.1	6183.Smp_141390.1	0	0	0	0	151	0	0	0	150
A0A7M3QCY5	A0A7M3QBT6	6183.Smp_000100.1	6183.Smp_141390.1	0	0	0	0	151	0	0	0	150
A0A7M3RML7	A0A7M3PTU9	6183.Smp_000100.1	6183.Smp_141390.1	0	0	0	0	151	0	0	0	150
A0A7M3RML7	A0A7M3QBT6	6183.Smp_000100.1	6183.Smp_141390.1	0	0	0	0	151	0	0	0	150
A0A7M3RR29	A0A7M3PTU9	6183.Smp_000100.1	6183.Smp_141390.1	0	0	0	0	151	0	0	0	150
A0A7M3RR29	A0A7M3QBT6	6183.Smp_000100.1	6183.Smp_141390.1	0	0	0	0	151	0	0	0	150
A0A7M3QCY5	A0A7M3QC14	6183.Smp_000100.1	6183.Smp_126840.1	0	0	0	0	67	0	0	0	255
A0A7M3RML7	A0A7M3QC14	6183.Smp_000100.1	6183.Smp_126840.1	0	0	0	0	67	0	0	0	255
A0A7M3RR29	A0A7M3QC14	6183.Smp_000100.1	6183.Smp_126840.1	0	0	0	0	67	0	0	0	255
A0A7M3QCY5	A0A7M3RAQ1	6183.Smp_000100.1	6183.Smp_108050.1	0	0	0	0	0	0	0	0	171
A0A7M3QCY5	A0A7M3RB15	6183.Smp_000100.1	6183.Smp_108050.1	0	0	0	0	0	0	0	0	171
A0A7M3RML7	A0A7M3RAQ1	6183.Smp_000100.1	6183.Smp_108050.1	0	0	0	0	0	0	0	0	171
A0A7M3RML7	A0A7M3RB15	6183.Smp_000100.1	6183.Smp_108050.1	0	0	0	0	0	0	0	0	171
A0A7M3RR29	A0A7M3RAQ1	6183.Smp_000100.1	6183.Smp_108050.1	0	0	0	0	0	0	0	0	171
A0A7M3RR29	A0A7M3RB15	6183.Smp_000100.1	6183.Smp_108050.1	0	0	0	0	0	0	0	0	171
A0A7M3QCY5	A0A7M3QPE3	6183.Smp_000100.1	6183.Smp_012720.1	0	0	0	0	0	0	0	0	265
A0A7M3QCY5	A0A7M3RE38	6183.Smp_000100.1	6183.Smp_012720.1	0	0	0	0	0	0	0	0	265
A0A7M3RML7	A0A7M3QPE3	6183.Smp_000100.1	6183.Smp_012720.1	0	0	0	0	0	0	0	0	265
A0A7M3RML7	A0A7M3RE38	6183.Smp_000100.1	6183.Smp_012720.1	0	0	0	0	0	0	0	0	265
A0A7M3RR29	A0A7M3QPE3	6183.Smp_000100.1	6183.Smp_012720.1	0	0	0	0	0	0	0	0	265
A0A7M3RR29	A0A7M3RE38	6183.Smp_000100.1	6183.Smp_012720.1	0	0	0	0	0	0	0	0	265
A0A7M3QCY5	A0A7M3R9C0	6183.Smp_000100.1	6183.Smp_147110.1	0	0	0	0	98	0	0	0	193
A0A7M3RML7	A0A7M3R9C0	6183.Smp_000100.1	6183.Smp_147110.1	0	0	0	0	98	0	0	0	193
A0A7M3RR29	A0A7M3R9C0	6183.Smp_000100.1	6183.Smp_147110.1	0	0	0	0	98	0	0	0	193
A0A7M3QCY5	A0A7M3QX89	6183.Smp_000100.1	6183.Smp_031770.1	0	0	0	0	96	0	0	409	585
A0A7M3RML7	A0A7M3QX89	6183.Smp_000100.1	6183.Smp_031770.1	0	0	0	0	96	0	0	409	585
A0A7M3RR29	A0A7M3QX89	6183.Smp_000100.1	6183.Smp_031770.1	0	0	0	0	96	0	0	409	585
A0A7M3QCY5	A0A7M3QB50	6183.Smp_000100.1	6183.Smp_071140.1	0	0	0	0	105	0	0	610	654
A0A7M3QCY5	A0A7M3QM10	6183.Smp_000100.1	6183.Smp_071140.1	0	0	0	0	105	0	0	610	654
A0A7M3QCY5	A0A7M3RQA7	6183.Smp_000100.1	6183.Smp_071140.1	0	0	0	0	105	0	0	610	654
A0A7M3RML7	A0A7M3QB50	6183.Smp_000100.1	6183.Smp_071140.1	0	0	0	0	105	0	0	610	654
A0A7M3RML7	A0A7M3QM10	6183.Smp_000100.1	6183.Smp_071140.1	0	0	0	0	105	0	0	610	654
A0A7M3RML7	A0A7M3RQA7	6183.Smp_000100.1	6183.Smp_071140.1	0	0	0	0	105	0	0	610	654
A0A7M3RR29	A0A7M3QB50	6183.Smp_000100.1	6183.Smp_071140.1	0	0	0	0	105	0	0	610	654
A0A7M3RR29	A0A7M3QM10	6183.Smp_000100.1	6183.Smp_071140.1	0	0	0	0	105	0	0	610	654
A0A7M3RR29	A0A7M3RQA7	6183.Smp_000100.1	6183.Smp_071140.1	0	0	0	0	105	0	0	610	654
A0A7M3QCY5	A0A7M3PVK6	6183.Smp_000100.1	6183.Smp_048050.1	0	0	0	0	0	0	0	0	214
A0A7M3QCY5	A0A7M3QZ69	6183.Smp_000100.1	6183.Smp_048050.1	0	0	0	0	0	0	0	0	214
A0A7M3QCY5	A0A7M3RAS7	6183.Smp_000100.1	6183.Smp_048050.1	0	0	0	0	0	0	0	0	214
A0A7M3RML7	A0A7M3PVK6	6183.Smp_000100.1	6183.Smp_048050.1	0	0	0	0	0	0	0	0	214
A0A7M3RML7	A0A7M3QZ69	6183.Smp_000100.1	6183.Smp_048050.1	0	0	0	0	0	0	0	0	214
A0A7M3RML7	A0A7M3RAS7	6183.Smp_000100.1	6183.Smp_048050.1	0	0	0	0	0	0	0	0	214
A0A7M3RR29	A0A7M3PVK6	6183.Smp_000100.1	6183.Smp_048050.1	0	0	0	0	0	0	0	0	214
A0A7M3RR29	A0A7M3QZ69	6183.Smp_000100.1	6183.Smp_048050.1	0	0	0	0	0	0	0	0	214
A0A7M3RR29	A0A7M3RAS7	6183.Smp_000100.1	6183.Smp_048050.1	0	0	0	0	0	0	0	0	214
A0A7M3QCY5	A0A7M3R286	6183.Smp_000100.1	6183.Smp_151140.1	0	0	0	0	146	0	0	0	204
A0A7M3RML7	A0A7M3R286	6183.Smp_000100.1	6183.Smp_151140.1	0	0	0	0	146	0	0	0	204
A0A7M3RR29	A0A7M3R286	6183.Smp_000100.1	6183.Smp_151140.1	0	0	0	0	146	0	0	0	204
A0A7M3QCY5	A0A7M3RNS5	6183.Smp_000100.1	6183.Smp_168650.1	0	0	0	0	0	0	0	0	159
A0A7M3RML7	A0A7M3RNS5	6183.Smp_000100.1	6183.Smp_168650.1	0	0	0	0	0	0	0	0	159
A0A7M3RR29	A0A7M3RNS5	6183.Smp_000100.1	6183.Smp_168650.1	0	0	0	0	0	0	0	0	159
A0A7M3QCY5	A0A7M3QE44	6183.Smp_000100.1	6183.Smp_041370.1	0	0	0	0	179	0	0	0	179
A0A7M3RML7	A0A7M3QE44	6183.Smp_000100.1	6183.Smp_041370.1	0	0	0	0	179	0	0	0	179
A0A7M3RR29	A0A7M3QE44	6183.Smp_000100.1	6183.Smp_041370.1	0	0	0	0	179	0	0	0	179
A0A7M3QCY5	A0A7M3QG79	6183.Smp_000100.1	6183.Smp_149990.1	0	0	0	0	0	0	0	0	198
A0A7M3RML7	A0A7M3QG79	6183.Smp_000100.1	6183.Smp_149990.1	0	0	0	0	0	0	0	0	198
A0A7M3RR29	A0A7M3QG79	6183.Smp_000100.1	6183.Smp_149990.1	0	0	0	0	0	0	0	0	198
A0A7M3QCY5	A0A7M3QAB2	6183.Smp_000100.1	6183.Smp_022400.1	0	0	0	0	179	0	0	0	179
A0A7M3RML7	A0A7M3QAB2	6183.Smp_000100.1	6183.Smp_022400.1	0	0	0	0	179	0	0	0	179
A0A7M3RR29	A0A7M3QAB2	6183.Smp_000100.1	6183.Smp_022400.1	0	0	0	0	179	0	0	0	179
A0A7M3QCY5	A0A7M3QWR0	6183.Smp_000100.1	6183.Smp_161680.1	0	0	0	0	264	0	0	0	264
A0A7M3RML7	A0A7M3QWR0	6183.Smp_000100.1	6183.Smp_161680.1	0	0	0	0	264	0	0	0	264
A0A7M3RR29	A0A7M3QWR0	6183.Smp_000100.1	6183.Smp_161680.1	0	0	0	0	264	0	0	0	264
A0A7M3QCY5	A0A7M3PRF1	6183.Smp_000100.1	6183.Smp_196570.1	0	0	0	0	67	0	0	0	241
A0A7M3RML7	A0A7M3PRF1	6183.Smp_000100.1	6183.Smp_196570.1	0	0	0	0	67	0	0	0	241
A0A7M3RR29	A0A7M3PRF1	6183.Smp_000100.1	6183.Smp_196570.1	0	0	0	0	67	0	0	0	241
A0A7M3QCY5	A0A7M3PXZ8	6183.Smp_000100.1	6183.Smp_064040.1	0	0	0	0	0	0	0	0	220
A0A7M3RML7	A0A7M3PXZ8	6183.Smp_000100.1	6183.Smp_064040.1	0	0	0	0	0	0	0	0	220
A0A7M3RR29	A0A7M3PXZ8	6183.Smp_000100.1	6183.Smp_064040.1	0	0	0	0	0	0	0	0	220
A0A7M3QCY5	A0A7M3QF61	6183.Smp_000100.1	6183.Smp_039300.1	0	0	0	0	113	0	0	0	152
A0A7M3RML7	A0A7M3QF61	6183.Smp_000100.1	6183.Smp_039300.1	0	0	0	0	113	0	0	0	152
A0A7M3RR29	A0A7M3QF61	6183.Smp_000100.1	6183.Smp_039300.1	0	0	0	0	113	0	0	0	152
A0A7M3QCY5	A0A7M3R2Y3	6183.Smp_000100.1	6183.Smp_145700.1	0	0	0	0	118	0	0	0	267
A0A7M3QCY5	A0A7M3RBD8	6183.Smp_000100.1	6183.Smp_145700.1	0	0	0	0	118	0	0	0	267
A0A7M3RML7	A0A7M3R2Y3	6183.Smp_000100.1	6183.Smp_145700.1	0	0	0	0	118	0	0	0	267
A0A7M3RML7	A0A7M3RBD8	6183.Smp_000100.1	6183.Smp_145700.1	0	0	0	0	118	0	0	0	267
A0A7M3RR29	A0A7M3R2Y3	6183.Smp_000100.1	6183.Smp_145700.1	0	0	0	0	118	0	0	0	267
A0A7M3RR29	A0A7M3RBD8	6183.Smp_000100.1	6183.Smp_145700.1	0	0	0	0	118	0	0	0	267
A0A7M3QCY5	A0A7M3PUZ7	6183.Smp_000100.1	6183.Smp_049250.1	0	0	0	0	0	0	0	0	172
A0A7M3QCY5	A0A7M3PVK6	6183.Smp_000100.1	6183.Smp_049250.1	0	0	0	0	0	0	0	0	172
A0A7M3QCY5	A0A7M3QZ69	6183.Smp_000100.1	6183.Smp_049250.1	0	0	0	0	0	0	0	0	172
A0A7M3QCY5	A0A7M3RAS7	6183.Smp_000100.1	6183.Smp_049250.1	0	0	0	0	0	0	0	0	172
A0A7M3RML7	A0A7M3PUZ7	6183.Smp_000100.1	6183.Smp_049250.1	0	0	0	0	0	0	0	0	172
A0A7M3RML7	A0A7M3PVK6	6183.Smp_000100.1	6183.Smp_049250.1	0	0	0	0	0	0	0	0	172
A0A7M3RML7	A0A7M3QZ69	6183.Smp_000100.1	6183.Smp_049250.1	0	0	0	0	0	0	0	0	172
A0A7M3RML7	A0A7M3RAS7	6183.Smp_000100.1	6183.Smp_049250.1	0	0	0	0	0	0	0	0	172
A0A7M3RR29	A0A7M3PUZ7	6183.Smp_000100.1	6183.Smp_049250.1	0	0	0	0	0	0	0	0	172
A0A7M3RR29	A0A7M3PVK6	6183.Smp_000100.1	6183.Smp_049250.1	0	0	0	0	0	0	0	0	172
A0A7M3RR29	A0A7M3QZ69	6183.Smp_000100.1	6183.Smp_049250.1	0	0	0	0	0	0	0	0	172
A0A7M3RR29	A0A7M3RAS7	6183.Smp_000100.1	6183.Smp_049250.1	0	0	0	0	0	0	0	0	172
A0A7M3QCY5	A0A7M3QPF5	6183.Smp_000100.1	6183.Smp_173060.1	0	0	0	0	150	0	0	0	173
A0A7M3RML7	A0A7M3QPF5	6183.Smp_000100.1	6183.Smp_173060.1	0	0	0	0	150	0	0	0	173
A0A7M3RR29	A0A7M3QPF5	6183.Smp_000100.1	6183.Smp_173060.1	0	0	0	0	150	0	0	0	173
A0A7M3QCY5	A0A7M3PS66	6183.Smp_000100.1	6183.Smp_197860.1	0	0	0	0	0	0	0	0	295
A0A7M3QCY5	A0A7M3PVQ4	6183.Smp_000100.1	6183.Smp_197860.1	0	0	0	0	0	0	0	0	295
A0A7M3RML7	A0A7M3PS66	6183.Smp_000100.1	6183.Smp_197860.1	0	0	0	0	0	0	0	0	295
A0A7M3RML7	A0A7M3PVQ4	6183.Smp_000100.1	6183.Smp_197860.1	0	0	0	0	0	0	0	0	295
A0A7M3RR29	A0A7M3PS66	6183.Smp_000100.1	6183.Smp_197860.1	0	0	0	0	0	0	0	0	295
A0A7M3RR29	A0A7M3PVQ4	6183.Smp_000100.1	6183.Smp_197860.1	0	0	0	0	0	0	0	0	295
A0A7M3QCY5	A0A7M3VJL7	6183.Smp_000100.1	6183.Smp_087250.1	0	0	0	0	0	0	0	0	189
A0A7M3RML7	A0A7M3VJL7	6183.Smp_000100.1	6183.Smp_087250.1	0	0	0	0	0	0	0	0	189
A0A7M3RR29	A0A7M3VJL7	6183.Smp_000100.1	6183.Smp_087250.1	0	0	0	0	0	0	0	0	189
A0A7M3QCY5	A0A7M3RQS2	6183.Smp_000100.1	6183.Smp_175430.1	0	0	0	0	0	0	0	0	284
A0A7M3RML7	A0A7M3RQS2	6183.Smp_000100.1	6183.Smp_175430.1	0	0	0	0	0	0	0	0	284
A0A7M3RR29	A0A7M3RQS2	6183.Smp_000100.1	6183.Smp_175430.1	0	0	0	0	0	0	0	0	284
A0A7M3QCY5	A0A7M3QV39	6183.Smp_000100.1	6183.Smp_157020.1	0	0	0	0	0	0	0	0	171
A0A7M3QCY5	A0A7M3QWW0	6183.Smp_000100.1	6183.Smp_157020.1	0	0	0	0	0	0	0	0	171
A0A7M3RML7	A0A7M3QV39	6183.Smp_000100.1	6183.Smp_157020.1	0	0	0	0	0	0	0	0	171
A0A7M3RML7	A0A7M3QWW0	6183.Smp_000100.1	6183.Smp_157020.1	0	0	0	0	0	0	0	0	171
A0A7M3RR29	A0A7M3QV39	6183.Smp_000100.1	6183.Smp_157020.1	0	0	0	0	0	0	0	0	171
A0A7M3RR29	A0A7M3QWW0	6183.Smp_000100.1	6183.Smp_157020.1	0	0	0	0	0	0	0	0	171
A0A7M3QCY5	A0A7M3PTX1	6183.Smp_000100.1	6183.Smp_045220.1	0	0	0	0	69	0	0	0	205
A0A7M3RML7	A0A7M3PTX1	6183.Smp_000100.1	6183.Smp_045220.1	0	0	0	0	69	0	0	0	205
A0A7M3RR29	A0A7M3PTX1	6183.Smp_000100.1	6183.Smp_045220.1	0	0	0	0	69	0	0	0	205
A0A7M3QCY5	A0A7M3QMS5	6183.Smp_000100.1	6183.Smp_129520.1	0	0	0	0	160	0	0	0	159
A0A7M3RML7	A0A7M3QMS5	6183.Smp_000100.1	6183.Smp_129520.1	0	0	0	0	160	0	0	0	159
A0A7M3RR29	A0A7M3QMS5	6183.Smp_000100.1	6183.Smp_129520.1	0	0	0	0	160	0	0	0	159
A0A7M3QCY5	A0A7M3QS50	6183.Smp_000100.1	6183.Smp_126240.1	0	0	0	0	0	0	0	0	273
A0A7M3QCY5	A0A7M3RAQ1	6183.Smp_000100.1	6183.Smp_126240.1	0	0	0	0	0	0	0	0	273
A0A7M3QCY5	A0A7M3RV92	6183.Smp_000100.1	6183.Smp_126240.1	0	0	0	0	0	0	0	0	273
A0A7M3RML7	A0A7M3QS50	6183.Smp_000100.1	6183.Smp_126240.1	0	0	0	0	0	0	0	0	273
A0A7M3RML7	A0A7M3RAQ1	6183.Smp_000100.1	6183.Smp_126240.1	0	0	0	0	0	0	0	0	273
A0A7M3RML7	A0A7M3RV92	6183.Smp_000100.1	6183.Smp_126240.1	0	0	0	0	0	0	0	0	273
A0A7M3RR29	A0A7M3QS50	6183.Smp_000100.1	6183.Smp_126240.1	0	0	0	0	0	0	0	0	273
A0A7M3RR29	A0A7M3RAQ1	6183.Smp_000100.1	6183.Smp_126240.1	0	0	0	0	0	0	0	0	273
A0A7M3RR29	A0A7M3RV92	6183.Smp_000100.1	6183.Smp_126240.1	0	0	0	0	0	0	0	0	273
A0A7M3QCY5	A0A7M3PS66	6183.Smp_000100.1	6183.Smp_008660.1	0	0	0	0	0	0	0	0	295
A0A7M3QCY5	A0A7M3PVQ4	6183.Smp_000100.1	6183.Smp_008660.1	0	0	0	0	0	0	0	0	295
A0A7M3RML7	A0A7M3PS66	6183.Smp_000100.1	6183.Smp_008660.1	0	0	0	0	0	0	0	0	295
A0A7M3RML7	A0A7M3PVQ4	6183.Smp_000100.1	6183.Smp_008660.1	0	0	0	0	0	0	0	0	295
A0A7M3RR29	A0A7M3PS66	6183.Smp_000100.1	6183.Smp_008660.1	0	0	0	0	0	0	0	0	295
A0A7M3RR29	A0A7M3PVQ4	6183.Smp_000100.1	6183.Smp_008660.1	0	0	0	0	0	0	0	0	295
A0A7M3QCY5	A0A7M3RBD8	6183.Smp_000100.1	6183.Smp_154020.1	0	0	0	0	0	0	0	0	188
A0A7M3QCY5	A0A7M3RQU2	6183.Smp_000100.1	6183.Smp_154020.1	0	0	0	0	0	0	0	0	188
A0A7M3RML7	A0A7M3RBD8	6183.Smp_000100.1	6183.Smp_154020.1	0	0	0	0	0	0	0	0	188
A0A7M3RML7	A0A7M3RQU2	6183.Smp_000100.1	6183.Smp_154020.1	0	0	0	0	0	0	0	0	188
A0A7M3RR29	A0A7M3RBD8	6183.Smp_000100.1	6183.Smp_154020.1	0	0	0	0	0	0	0	0	188
A0A7M3RR29	A0A7M3RQU2	6183.Smp_000100.1	6183.Smp_154020.1	0	0	0	0	0	0	0	0	188
A0A7M3QCY5	A0A7M3PZI2	6183.Smp_000100.1	6183.Smp_030690.1	0	0	0	0	0	0	0	0	254
A0A7M3RML7	A0A7M3PZI2	6183.Smp_000100.1	6183.Smp_030690.1	0	0	0	0	0	0	0	0	254
A0A7M3RR29	A0A7M3PZI2	6183.Smp_000100.1	6183.Smp_030690.1	0	0	0	0	0	0	0	0	254
A0A7M3QCY5	A0A7M3R5K2	6183.Smp_000100.1	6183.Smp_037230.1	0	0	0	0	121	0	0	0	190
A0A7M3RML7	A0A7M3R5K2	6183.Smp_000100.1	6183.Smp_037230.1	0	0	0	0	121	0	0	0	190
A0A7M3RR29	A0A7M3R5K2	6183.Smp_000100.1	6183.Smp_037230.1	0	0	0	0	121	0	0	0	190
A0A7M3QCY5	A0A7M3QN49	6183.Smp_000100.1	6183.Smp_078900.1	0	0	0	0	0	0	0	0	163
A0A7M3RML7	A0A7M3QN49	6183.Smp_000100.1	6183.Smp_078900.1	0	0	0	0	0	0	0	0	163
A0A7M3RR29	A0A7M3QN49	6183.Smp_000100.1	6183.Smp_078900.1	0	0	0	0	0	0	0	0	163
A0A7M3QCY5	A0A7M3R1E8	6183.Smp_000100.1	6183.Smp_164880.1	0	0	0	0	68	0	0	0	189
A0A7M3RML7	A0A7M3R1E8	6183.Smp_000100.1	6183.Smp_164880.1	0	0	0	0	68	0	0	0	189
A0A7M3RR29	A0A7M3R1E8	6183.Smp_000100.1	6183.Smp_164880.1	0	0	0	0	68	0	0	0	189
A0A7M3QCY5	A0A7M3QG79	6183.Smp_000100.1	6183.Smp_051990.1	0	0	0	0	264	0	0	0	341
A0A7M3RML7	A0A7M3QG79	6183.Smp_000100.1	6183.Smp_051990.1	0	0	0	0	264	0	0	0	341
A0A7M3RR29	A0A7M3QG79	6183.Smp_000100.1	6183.Smp_051990.1	0	0	0	0	264	0	0	0	341
A0A7M3QCY5	A0A7M3Q9K1	6183.Smp_000100.1	6183.Smp_153170.1	0	0	0	0	64	0	0	0	202
A0A7M3RML7	A0A7M3Q9K1	6183.Smp_000100.1	6183.Smp_153170.1	0	0	0	0	64	0	0	0	202
A0A7M3RR29	A0A7M3Q9K1	6183.Smp_000100.1	6183.Smp_153170.1	0	0	0	0	64	0	0	0	202
A0A7M3QCY5	A0A7M3PVK6	6183.Smp_000100.1	6183.Smp_186020.1	0	0	0	0	0	0	0	0	214
A0A7M3QCY5	A0A7M3QZ69	6183.Smp_000100.1	6183.Smp_186020.1	0	0	0	0	0	0	0	0	214
A0A7M3QCY5	A0A7M3RAS7	6183.Smp_000100.1	6183.Smp_186020.1	0	0	0	0	0	0	0	0	214
A0A7M3RML7	A0A7M3PVK6	6183.Smp_000100.1	6183.Smp_186020.1	0	0	0	0	0	0	0	0	214
A0A7M3RML7	A0A7M3QZ69	6183.Smp_000100.1	6183.Smp_186020.1	0	0	0	0	0	0	0	0	214
A0A7M3RML7	A0A7M3RAS7	6183.Smp_000100.1	6183.Smp_186020.1	0	0	0	0	0	0	0	0	214
A0A7M3RR29	A0A7M3PVK6	6183.Smp_000100.1	6183.Smp_186020.1	0	0	0	0	0	0	0	0	214
A0A7M3RR29	A0A7M3QZ69	6183.Smp_000100.1	6183.Smp_186020.1	0	0	0	0	0	0	0	0	214
A0A7M3RR29	A0A7M3RAS7	6183.Smp_000100.1	6183.Smp_186020.1	0	0	0	0	0	0	0	0	214
A0A7M3QCY5	A0A7M3PUZ7	6183.Smp_000100.1	6183.Smp_049270.1	0	0	0	0	0	0	0	0	235
A0A7M3QCY5	A0A7M3PVK6	6183.Smp_000100.1	6183.Smp_049270.1	0	0	0	0	0	0	0	0	235
A0A7M3QCY5	A0A7M3QZ69	6183.Smp_000100.1	6183.Smp_049270.1	0	0	0	0	0	0	0	0	235
A0A7M3QCY5	A0A7M3RAS7	6183.Smp_000100.1	6183.Smp_049270.1	0	0	0	0	0	0	0	0	235
A0A7M3RML7	A0A7M3PUZ7	6183.Smp_000100.1	6183.Smp_049270.1	0	0	0	0	0	0	0	0	235
A0A7M3RML7	A0A7M3PVK6	6183.Smp_000100.1	6183.Smp_049270.1	0	0	0	0	0	0	0	0	235
A0A7M3RML7	A0A7M3QZ69	6183.Smp_000100.1	6183.Smp_049270.1	0	0	0	0	0	0	0	0	235
A0A7M3RML7	A0A7M3RAS7	6183.Smp_000100.1	6183.Smp_049270.1	0	0	0	0	0	0	0	0	235
A0A7M3RR29	A0A7M3PUZ7	6183.Smp_000100.1	6183.Smp_049270.1	0	0	0	0	0	0	0	0	235
A0A7M3RR29	A0A7M3PVK6	6183.Smp_000100.1	6183.Smp_049270.1	0	0	0	0	0	0	0	0	235
A0A7M3RR29	A0A7M3QZ69	6183.Smp_000100.1	6183.Smp_049270.1	0	0	0	0	0	0	0	0	235
A0A7M3RR29	A0A7M3RAS7	6183.Smp_000100.1	6183.Smp_049270.1	0	0	0	0	0	0	0	0	235
A0A7M3QCY5	A0A7M3RAQ1	6183.Smp_000100.1	6183.Smp_157010.1	0	0	0	0	165	0	0	0	278
A0A7M3QCY5	A0A7M3RB15	6183.Smp_000100.1	6183.Smp_157010.1	0	0	0	0	165	0	0	0	278
A0A7M3RML7	A0A7M3RAQ1	6183.Smp_000100.1	6183.Smp_157010.1	0	0	0	0	165	0	0	0	278
A0A7M3RML7	A0A7M3RB15	6183.Smp_000100.1	6183.Smp_157010.1	0	0	0	0	165	0	0	0	278
A0A7M3RR29	A0A7M3RAQ1	6183.Smp_000100.1	6183.Smp_157010.1	0	0	0	0	165	0	0	0	278
A0A7M3RR29	A0A7M3RB15	6183.Smp_000100.1	6183.Smp_157010.1	0	0	0	0	165	0	0	0	278
A0A7M3QCY5	A0A7M3Q648	6183.Smp_000100.1	6183.Smp_021920.3	0	0	0	0	0	0	0	186	365
A0A7M3RML7	A0A7M3Q648	6183.Smp_000100.1	6183.Smp_021920.3	0	0	0	0	0	0	0	186	365
A0A7M3RR29	A0A7M3Q648	6183.Smp_000100.1	6183.Smp_021920.3	0	0	0	0	0	0	0	186	365
A0A7M3QCY5	A0A7M3QYT7	6183.Smp_000100.1	6183.Smp_167010.1	0	0	0	0	0	0	0	0	355
A0A7M3RML7	A0A7M3QYT7	6183.Smp_000100.1	6183.Smp_167010.1	0	0	0	0	0	0	0	0	355
A0A7M3RR29	A0A7M3QYT7	6183.Smp_000100.1	6183.Smp_167010.1	0	0	0	0	0	0	0	0	355
A0A7M3QCY5	A0A7M3QC05	6183.Smp_000100.1	6183.Smp_139100.2	0	0	0	0	265	0	0	0	265
A0A7M3RML7	A0A7M3QC05	6183.Smp_000100.1	6183.Smp_139100.2	0	0	0	0	265	0	0	0	265
A0A7M3RR29	A0A7M3QC05	6183.Smp_000100.1	6183.Smp_139100.2	0	0	0	0	265	0	0	0	265
A0A7M3QCY5	A0A7M3PRD8	6183.Smp_000100.1	6183.Smp_126140.1	0	0	0	0	0	0	0	0	695
A0A7M3RML7	A0A7M3PRD8	6183.Smp_000100.1	6183.Smp_126140.1	0	0	0	0	0	0	0	0	695
A0A7M3RR29	A0A7M3PRD8	6183.Smp_000100.1	6183.Smp_126140.1	0	0	0	0	0	0	0	0	695
A0A7M3QCY5	A0A7M3QB50	6183.Smp_000100.1	6183.Smp_014670.2	0	0	0	0	264	0	0	610	715
A0A7M3QCY5	A0A7M3QM10	6183.Smp_000100.1	6183.Smp_014670.2	0	0	0	0	264	0	0	610	715
A0A7M3QCY5	A0A7M3RQA7	6183.Smp_000100.1	6183.Smp_014670.2	0	0	0	0	264	0	0	610	715
A0A7M3RML7	A0A7M3QB50	6183.Smp_000100.1	6183.Smp_014670.2	0	0	0	0	264	0	0	610	715
A0A7M3RML7	A0A7M3QM10	6183.Smp_000100.1	6183.Smp_014670.2	0	0	0	0	264	0	0	610	715
A0A7M3RML7	A0A7M3RQA7	6183.Smp_000100.1	6183.Smp_014670.2	0	0	0	0	264	0	0	610	715
A0A7M3RR29	A0A7M3QB50	6183.Smp_000100.1	6183.Smp_014670.2	0	0	0	0	264	0	0	610	715
A0A7M3RR29	A0A7M3QM10	6183.Smp_000100.1	6183.Smp_014670.2	0	0	0	0	264	0	0	610	715
A0A7M3RR29	A0A7M3RQA7	6183.Smp_000100.1	6183.Smp_014670.2	0	0	0	0	264	0	0	610	715
A0A7M3QCY5	A0A7M3R2A1	6183.Smp_000100.1	6183.Smp_019010.1	0	0	0	0	0	0	0	0	159
A0A7M3RML7	A0A7M3R2A1	6183.Smp_000100.1	6183.Smp_019010.1	0	0	0	0	0	0	0	0	159
A0A7M3RR29	A0A7M3R2A1	6183.Smp_000100.1	6183.Smp_019010.1	0	0	0	0	0	0	0	0	159
A0A7M3QCY5	A0A7M3QW53	6183.Smp_000100.1	6183.Smp_124240.1	0	0	0	0	225	0	0	0	245
A0A7M3RML7	A0A7M3QW53	6183.Smp_000100.1	6183.Smp_124240.1	0	0	0	0	225	0	0	0	245
A0A7M3RR29	A0A7M3QW53	6183.Smp_000100.1	6183.Smp_124240.1	0	0	0	0	225	0	0	0	245
A0A7M3QCY5	A0A7M3RG08	6183.Smp_000100.1	6183.Smp_159790.1	0	0	0	0	151	0	0	0	175
A0A7M3RML7	A0A7M3RG08	6183.Smp_000100.1	6183.Smp_159790.1	0	0	0	0	151	0	0	0	175
A0A7M3RR29	A0A7M3RG08	6183.Smp_000100.1	6183.Smp_159790.1	0	0	0	0	151	0	0	0	175
A0A7M3RJW7	A0A7M3QNH8	6183.Smp_000460.1	6183.Smp_143050.1	0	0	0	0	179	0	0	0	179
A0A7M3RJW7	A0A7M3QFQ4	6183.Smp_000460.1	6183.Smp_055720.3	0	0	0	0	262	0	0	0	262
A0A7M3RJW7	A0A7M3QJM4	6183.Smp_000460.1	6183.Smp_122800.1	0	0	0	0	265	0	0	0	265
A0A7M3RJW7	A0A7M3QJ71	6183.Smp_000460.1	6183.Smp_059210.4	0	0	0	0	179	0	0	0	179
A0A7M3RJW7	A0A7M3QUQ7	6183.Smp_000460.1	6183.Smp_133120.2	0	0	0	0	206	0	0	0	206
A0A7M3RJW7	A0A7M3PRG3	6183.Smp_000460.1	6183.Smp_160850.1	0	0	0	0	159	0	0	0	158
A0A7M3RJW7	A0A7M3QSN7	6183.Smp_000460.1	6183.Smp_033710.1	0	0	0	0	262	0	0	0	262
A0A7M3RJW7	A0A7M3R2P5	6183.Smp_000460.1	6183.Smp_170570.1	0	0	0	0	158	0	0	0	157
A0A7M3RJW7	A0A7M3PRV5	6183.Smp_000460.1	6183.Smp_142100.1	0	0	0	0	219	0	0	0	219
A0A7M3RJW7	A0A7M3RHC3	6183.Smp_000460.1	6183.Smp_035310.1	0	0	0	0	153	0	0	0	152
A0A7M3RJW7	A0A7M3R9C7	6183.Smp_000460.1	6183.Smp_007180.1	0	0	0	0	218	0	0	0	218
A0A7M3RJW7	A0A7M3R2B0	6183.Smp_000460.1	6183.Smp_125770.2	0	0	0	0	265	0	0	0	265
A0A7M3RJW7	A0A7M3PTY2	6183.Smp_000460.1	6183.Smp_069160.1	0	0	0	0	263	0	0	0	263
A0A7M3RJW7	A0A7M3PT76	6183.Smp_000460.1	6183.Smp_056360.8	0	0	0	0	262	0	0	0	262
A0A7M3RJW7	A0A7M3QA67	6183.Smp_000460.1	6183.Smp_056360.8	0	0	0	0	262	0	0	0	262
A0A7M3RJW7	A0A7M3PWP1	6183.Smp_000460.1	6183.Smp_105860.1	0	0	0	0	179	0	0	0	179
A0A7M3QEB6	A0A7M3R3Y3	6183.Smp_000480.1	6183.Smp_085300.1	0	0	0	0	0	0	0	0	156
A0A7M3QEB6	A0A7M3QJM4	6183.Smp_000480.1	6183.Smp_122800.1	0	0	0	0	0	0	0	0	228
A0A7M3QEB6	A0A7M3PV76	6183.Smp_000480.1	6183.Smp_041980.1	0	0	0	0	0	0	0	0	232
A0A7M3QEB6	A0A7M3QPC8	6183.Smp_000480.1	6183.Smp_093740.3	0	0	0	0	0	0	0	0	369
A0A7M3QEB6	A0A7M3Q5N4	6183.Smp_000480.1	6183.Smp_152840.1	0	0	0	0	0	0	0	0	416
A0A7M3QEB6	A0A7M3RQS2	6183.Smp_000480.1	6183.Smp_175430.1	0	0	0	0	149	0	0	0	161
A0A7M3QEB6	A0A7M3QPF7	6183.Smp_000480.1	6183.Smp_061950.1	0	0	0	0	0	0	0	0	310
A0A7M3QEB6	A0A7M3PZI2	6183.Smp_000480.1	6183.Smp_003970.1	0	0	0	0	0	0	0	0	733
A0A7M3QEB6	A0A7M3QKS9	6183.Smp_000480.1	6183.Smp_073620.1	0	0	0	0	0	0	0	0	197
A0A7M3QEB6	A0A7M3R6Y1	6183.Smp_000480.1	6183.Smp_054340.2	0	0	0	0	67	0	0	0	250
A0A7M3QEB6	A0A7M3RTF3	6183.Smp_000480.1	6183.Smp_060090.1	0	0	0	0	0	0	0	0	660
A0A7M3QEB6	A0A7M3QBH1	6183.Smp_000480.1	6183.Smp_045950.2	0	0	0	0	0	0	0	0	171
A0A7M3QEB6	A0A7M3Q1Q3	6183.Smp_000480.1	6183.Smp_030830.2	0	0	0	0	0	0	0	0	242
A0A7M3QEB6	A0A7M3PY78	6183.Smp_000480.1	6183.Smp_129630.1	0	0	0	0	67	0	0	0	277
A0A7M3QEB6	A0A7M3PYY1	6183.Smp_000480.1	6183.Smp_079390.1	0	0	0	0	68	0	0	0	324
A0A7M3QEB6	A0A7M3R1E8	6183.Smp_000480.1	6183.Smp_163110.1	0	0	0	0	96	0	0	0	224
A0A7M3QEB6	A0A7M3QJR8	6183.Smp_000480.1	6183.Smp_122840.1	0	0	0	0	0	0	600	0	962
A0A7M3QEB6	A0A7M3QUQ7	6183.Smp_000480.1	6183.Smp_133120.2	0	0	0	0	0	0	0	0	451
A0A7M3QEB6	A0A7M3R3V9	6183.Smp_000480.1	6183.Smp_127450.1	0	0	0	0	0	0	0	0	151
A0A7M3QEB6	A0A7M3Q0X6	6183.Smp_000480.1	6183.Smp_017010.4	0	0	0	0	69	0	0	0	875
A0A7M3QEB6	A0A7M3PXF5	6183.Smp_000480.1	6183.Smp_136290.1	0	0	0	0	104	0	800	0	999
A0A7M3QEB6	A0A7M3QAV8	6183.Smp_000480.1	6183.Smp_035030.1	0	0	0	0	63	0	0	0	153
A0A7M3QEB6	A0A7M3QBU3	6183.Smp_000480.1	6183.Smp_155480.1	0	0	0	0	0	0	0	0	163
A0A7M3QEB6	A0A7M3QSN7	6183.Smp_000480.1	6183.Smp_033710.1	0	0	0	0	0	0	0	0	306
A0A7M3QEB6	A0A7M3QJM4	6183.Smp_000480.1	6183.Smp_101820.1	0	0	0	0	0	0	0	0	228
A0A7M3QEB6	A0A7M3RKQ2	6183.Smp_000480.1	6183.Smp_101820.1	0	0	0	0	0	0	0	0	228
A0A7M3QEB6	A0A7M3R449	6183.Smp_000480.1	6183.Smp_003630.1	0	0	0	0	87	0	0	0	173
A0A7M3QEB6	A0A7M3PZI2	6183.Smp_000480.1	6183.Smp_030690.1	0	0	0	0	0	0	0	0	594
A0A7M3QEB6	A0A7M3QSA5	6183.Smp_000480.1	6183.Smp_212000.1	0	0	0	0	0	0	0	0	199
A0A7M3QEB6	A0A7M3RFR6	6183.Smp_000480.1	6183.Smp_048660.1	0	0	0	0	0	0	0	0	628
A0A7M3QEB6	A0A7M3Q1R5	6183.Smp_000480.1	6183.Smp_073880.1	0	0	0	0	0	0	0	0	814
A0A7M3QEB6	A0A7M3QJF2	6183.Smp_000480.1	6183.Smp_169330.1	0	0	0	0	100	0	0	0	183
A0A7M3QEB6	A0A7M3R1E8	6183.Smp_000480.1	6183.Smp_194800.1	0	0	0	0	0	0	0	0	177
A0A7M3QEB6	A0A7M3R1E8	6183.Smp_000480.1	6183.Smp_164880.1	0	0	0	0	0	0	0	0	179
A0A7M3QEB6	A0A7M3PSY2	6183.Smp_000480.1	6183.Smp_072340.1	0	0	0	0	62	0	0	0	226
A0A7M3QEB6	A0A7M3R5G1	6183.Smp_000480.1	6183.Smp_053130.1	0	0	0	0	0	0	0	0	916
A0A7M3QEB6	A0A7M3RIL1	6183.Smp_000480.1	6183.Smp_085540.6	0	0	0	0	0	0	0	0	151
A0A7M3QEB6	A0A7M3RV54	6183.Smp_000480.1	6183.Smp_085540.6	0	0	0	0	0	0	0	0	151
A0A7M3QEB6	A0A7M3QZI2	6183.Smp_000480.1	6183.Smp_045070.1	0	0	0	0	84	0	0	0	657
A0A7M3QEB6	A0A7M3RLT8	6183.Smp_000480.1	6183.Smp_027610.1	0	0	0	0	0	0	0	0	819
A0A7M3QEB6	A0A7M3QDQ4	6183.Smp_000480.1	6183.Smp_074780.1	0	0	0	0	0	0	0	0	829
A0A7M3QEB6	A0A7M3RBJ7	6183.Smp_000480.1	6183.Smp_144930.1	0	0	0	0	261	0	0	0	331
A0A7M3QEB6	A0A7M3PVY7	6183.Smp_000480.1	6183.Smp_016410.1	0	0	0	0	0	0	0	0	186
A0A7M3QEB6	A0A7M3PRQ6	6183.Smp_000480.1	6183.Smp_178850.1	0	0	0	0	84	0	0	0	174
A0A7M3QEB6	A0A7M3PS32	6183.Smp_000480.1	6183.Smp_061920.1	0	0	0	0	0	0	0	0	303
A0A7M3QEB6	A0A7M3QNL4	6183.Smp_000480.1	6183.Smp_186640.1	0	0	0	0	67	0	0	0	625
A0A7M3QEB6	A0A7M3RB57	6183.Smp_000480.1	6183.Smp_132590.1	0	0	0	0	69	0	0	0	219
A0A7M3QEB6	A0A7M3Q6T8	6183.Smp_000480.1	6183.Smp_097660.1	0	0	0	0	84	0	0	0	653
A0A7M3QEB6	A0A7M3RTQ7	6183.Smp_000480.1	6183.Smp_167290.1	0	0	0	0	151	0	0	0	221
A0A7M3QEB6	A0A7M3QT94	6183.Smp_000480.1	6183.Smp_170110.1	0	0	0	0	0	0	0	0	169
A0A7M3QEB6	A0A7M3PXV9	6183.Smp_000480.1	6183.Smp_038080.1	0	0	0	0	87	0	0	0	247
A0A7M3QEB6	A0A7M3QKQ0	6183.Smp_000480.1	6183.Smp_147150.1	0	0	0	0	0	0	0	0	178
A0A7M3QEB6	A0A7M3QKY0	6183.Smp_000480.1	6183.Smp_147150.1	0	0	0	0	0	0	0	0	178
A0A7M3QEB6	A0A7M3Q5V1	6183.Smp_000480.1	6183.Smp_161160.1	0	0	0	0	0	0	0	0	163
A0A7M3QEB6	A0A7M3VJ67	6183.Smp_000480.1	6183.Smp_023360.1	0	0	0	0	86	0	0	0	265
A0A7M3QEB6	A0A7M3Q0Q6	6183.Smp_000480.1	6183.Smp_031360.1	0	0	0	0	0	0	0	0	189
A0A7M3QEB6	A0A7M3RGI5	6183.Smp_000480.1	6183.Smp_026630.1	0	0	0	0	69	0	0	0	618
A0A7M3QEB6	A0A7M3R4S9	6183.Smp_000480.1	6183.Smp_156670.1	0	0	0	0	0	0	0	0	474
A0A7M3QEB6	A0A7M3PS55	6183.Smp_000480.1	6183.Smp_210570.1	0	0	0	0	0	0	800	0	999
A0A7M3QEB6	A0A7M3RJC7	6183.Smp_000480.1	6183.Smp_045510.1	0	0	0	0	0	0	0	0	246
A0A7M3QEB6	A0A7M3R7I5	6183.Smp_000480.1	6183.Smp_032320.6	0	0	0	0	0	0	0	0	171
A0A7M3QEB6	A0A7M3PYM8	6183.Smp_000480.1	6183.Smp_019380.1	0	0	0	0	0	0	0	0	644
A0A7M3QEB6	A0A7M3Q648	6183.Smp_000480.1	6183.Smp_021920.3	0	0	0	0	0	0	0	0	151
A0A7M3QEB6	A0A7M3RPJ5	6183.Smp_000480.1	6183.Smp_180000.1	0	0	0	0	0	0	0	0	490
A0A7M3QEB6	A0A7M3PRG1	6183.Smp_000480.1	6183.Smp_019440.1	0	0	0	0	0	0	600	0	982
A0A7M3QEB6	A0A7M3QCS6	6183.Smp_000480.1	6183.Smp_098330.1	0	0	0	0	0	0	0	0	380
A0A7M3QEB6	A0A7M3QAB2	6183.Smp_000480.1	6183.Smp_022400.1	0	0	0	0	0	0	0	0	208
A0A7M3QEB6	A0A7M3PYD6	6183.Smp_000480.1	6183.Smp_070070.1	0	0	0	0	0	0	0	0	190
A0A7M3QEB6	A0A7M3RPN2	6183.Smp_000480.1	6183.Smp_038510.1	0	0	0	0	0	0	0	0	351
A0A7M3QEB6	A0A7M3R5Z2	6183.Smp_000480.1	6183.Smp_001170.1	0	0	0	0	179	0	800	0	999
A0A7M3QEB6	A0A7M3Q7M8	6183.Smp_000480.1	6183.Smp_010930.1	0	0	0	0	109	0	0	0	255
A0A7M3QEB6	A0A7M3RFN2	6183.Smp_000480.1	6183.Smp_160420.1	0	0	0	0	68	0	0	0	227
A0A7M3QEB6	A0A7M3RVB1	6183.Smp_000480.1	6183.Smp_018530.2	0	0	0	0	0	0	0	0	157
A0A7M3QEB6	A0A7M3R251	6183.Smp_000480.1	6183.Smp_166040.1	0	0	0	0	0	0	0	0	226
A0A7M3PV25	A0A7M3QB37	6183.Smp_000530.1	6183.Smp_207070.1	0	0	0	0	0	0	0	0	199
A0A7M3PV25	A0A7M3RDE4	6183.Smp_000530.1	6183.Smp_005350.1	0	0	0	0	0	0	0	0	189
A0A7M3PV25	A0A7M3QA68	6183.Smp_000530.1	6183.Smp_153500.1	0	0	0	0	0	0	0	0	442
A0A7M3PV25	A0A7M3QBY1	6183.Smp_000530.1	6183.Smp_196800.1	0	0	0	0	0	0	0	0	174
A0A7M3PV25	A0A7M3PUD0	6183.Smp_000530.1	6183.Smp_168370.1	0	0	0	0	98	0	0	0	165
A0A7M3PV25	A0A7M3RL82	6183.Smp_000530.1	6183.Smp_170530.1	0	0	0	0	174	0	0	610	856
A0A7M3PV25	A0A7M3QBH1	6183.Smp_000530.1	6183.Smp_045950.2	0	0	0	0	0	0	0	414	454
A0A7M3PV25	A0A7M3QE79	6183.Smp_000530.1	6183.Smp_199470.1	0	0	0	0	0	0	0	0	271
A0A7M3PV25	A0A7M3QH67	6183.Smp_000530.1	6183.Smp_199470.1	0	0	0	0	0	0	0	0	271
A0A7M3PV25	A0A7M3REZ2	6183.Smp_000530.1	6183.Smp_199470.1	0	0	0	0	0	0	0	0	271
A0A7M3PV25	A0A7M3RKZ5	6183.Smp_000530.1	6183.Smp_199470.1	0	0	0	0	0	0	0	0	271
A0A7M3PV25	A0A7M3QJ77	6183.Smp_000530.1	6183.Smp_167680.1	0	0	0	0	0	0	0	0	162
A0A7M3PV25	A0A7M3RV84	6183.Smp_000530.1	6183.Smp_128120.1	0	0	0	0	0	0	0	0	397
A0A7M3PV25	A0A7M3RE77	6183.Smp_000530.1	6183.Smp_165400.3	0	0	0	0	0	0	0	0	279
A0A7M3PV25	A0A7M3RMH3	6183.Smp_000530.1	6183.Smp_048560.1	0	0	0	0	0	0	0	0	198
A0A7M3PV25	A0A7M3QW17	6183.Smp_000530.1	6183.Smp_093830.1	0	0	0	0	0	0	0	0	173
A0A7M3PV25	A0A7M3RBU9	6183.Smp_000530.1	6183.Smp_130470.1	0	0	0	0	0	0	0	0	210
A0A7M3PV25	A0A7M3QE88	6183.Smp_000530.1	6183.Smp_127920.1	0	0	0	0	264	0	0	0	479
A0A7M3PV25	A0A7M3R6B7	6183.Smp_000530.1	6183.Smp_068270.4	0	0	0	0	0	0	0	0	448
A0A7M3PV25	A0A7M3QNN8	6183.Smp_000530.1	6183.Smp_007510.1	0	0	0	0	0	0	0	0	174
A0A7M3PV25	A0A7M3RT30	6183.Smp_000530.1	6183.Smp_007510.1	0	0	0	0	0	0	0	0	174
A0A7M3PV25	A0A7M3RYK1	6183.Smp_000530.1	6183.Smp_132570.1	0	0	0	0	0	0	0	0	176
A0A7M3PV25	A0A7M3Q423	6183.Smp_000530.1	6183.Smp_176940.1	0	0	0	0	0	0	0	0	191
A0A7M3PV25	A0A7M3QJ77	6183.Smp_000530.1	6183.Smp_167690.1	0	0	0	0	0	0	0	0	162
A0A7M3PV25	A0A7M3RRR0	6183.Smp_000530.1	6183.Smp_161110.1	0	0	0	0	264	0	0	0	264
A0A7M3PV25	A0A7M3R456	6183.Smp_000530.1	6183.Smp_161010.1	0	0	0	0	0	0	0	0	424
A0A7M3PV25	A0A7M3Q0Q7	6183.Smp_000530.1	6183.Smp_102340.1	0	0	0	0	262	0	0	0	290
A0A7M3PV25	A0A7M3RAJ3	6183.Smp_000530.1	6183.Smp_018260.1	0	0	0	0	0	0	0	0	200
A0A7M3PV25	A0A7M3QE96	6183.Smp_000530.1	6183.Smp_047720.1	0	0	0	0	0	0	0	0	507
A0A7M3PV25	A0A7M3PS32	6183.Smp_000530.1	6183.Smp_061920.1	0	0	0	0	0	0	0	0	230
A0A7M3PV25	A0A7M3QJQ1	6183.Smp_000530.1	6183.Smp_152650.1	0	0	0	0	0	0	0	0	285
A0A7M3PV25	A0A7M3QYS7	6183.Smp_000530.1	6183.Smp_139110.1	0	0	0	0	68	0	0	0	184
A0A7M3PV25	A0A7M3R2Y3	6183.Smp_000530.1	6183.Smp_139110.1	0	0	0	0	68	0	0	0	184
A0A7M3PV25	A0A7M3RBD8	6183.Smp_000530.1	6183.Smp_139110.1	0	0	0	0	68	0	0	0	184
A0A7M3PV25	A0A7M3RQU2	6183.Smp_000530.1	6183.Smp_139110.1	0	0	0	0	68	0	0	0	184
A0A7M3PV25	A0A7M3Q7M5	6183.Smp_000530.1	6183.Smp_015710.1	0	0	0	0	0	0	0	0	187
A0A7M3PV25	A0A7M3QAJ6	6183.Smp_000530.1	6183.Smp_005880.1	0	0	0	0	0	0	0	0	373
A0A7M3PV25	A0A7M3Q481	6183.Smp_000530.1	6183.Smp_093310.1	0	0	0	0	0	0	0	0	316
A0A7M3PV25	A0A7M3RD51	6183.Smp_000530.1	6183.Smp_143840.1	0	0	0	0	0	0	0	0	198
A0A7M3PV25	A0A7M3QDB8	6183.Smp_000530.1	6183.Smp_161250.1	0	0	0	0	262	0	0	0	685
A0A7M3PV25	A0A7M3S0H6	6183.Smp_000530.1	6183.Smp_018610.1	0	0	0	0	0	0	0	0	159
A0A7M3PV25	A0A7M3QRA9	6183.Smp_000530.1	6183.Smp_039640.2	0	0	0	0	0	0	0	0	291
A0A7M3PV25	A0A7M3Q9K1	6183.Smp_000530.1	6183.Smp_153170.1	0	0	0	0	0	0	0	0	225
A0A7M3PV25	A0A7M3QGT7	6183.Smp_000530.1	6183.Smp_043150.1	0	0	0	0	0	0	0	0	186
A0A7M3PV25	A0A7M3RWM3	6183.Smp_000530.1	6183.Smp_095580.1	0	0	0	0	0	0	0	0	197
A0A7M3PV25	A0A7M3Q423	6183.Smp_000530.1	6183.Smp_004190.1	0	0	0	0	0	0	0	0	191
A0A7M3PV25	A0A7M3QDB8	6183.Smp_000530.1	6183.Smp_160710.1	0	0	0	0	0	0	0	610	833
A0A7M3PV25	A0A7M3QNV8	6183.Smp_000530.1	6183.Smp_150360.1	0	0	0	0	0	0	0	0	363
A0A7M3PV25	A0A7M3Q7P6	6183.Smp_000530.1	6183.Smp_170930.1	0	0	0	0	0	0	0	0	163
A0A7M3PV25	A0A7M3PV22	6183.Smp_000530.1	6183.Smp_156290.1	0	0	0	0	69	0	0	0	358
A0A7M3PV25	A0A7M3PSD4	6183.Smp_000530.1	6183.Smp_024110.1	0	0	0	0	0	0	0	0	299
A0A7M3PV25	A0A7M3QB50	6183.Smp_000530.1	6183.Smp_014670.2	0	0	0	0	0	0	0	0	177
A0A7M3PV25	A0A7M3QM10	6183.Smp_000530.1	6183.Smp_014670.2	0	0	0	0	0	0	0	0	177
A0A7M3PV25	A0A7M3RQA7	6183.Smp_000530.1	6183.Smp_014670.2	0	0	0	0	0	0	0	0	177
A0A7M3PV25	A0A7M3RCV1	6183.Smp_000530.1	6183.Smp_166840.1	0	0	0	0	0	0	0	0	164
A0A7M3PV25	A0A7M3QJ85	6183.Smp_000530.1	6183.Smp_194900.1	0	0	0	0	0	0	0	0	150
A0A7M3PV25	A0A7M3QEN9	6183.Smp_000530.1	6183.Smp_125050.1	0	0	0	0	0	0	0	0	283
A0A7M3PV25	A0A7M3QHF2	6183.Smp_000530.1	6183.Smp_125050.1	0	0	0	0	0	0	0	0	283
A0A7M3PV25	A0A7M3QP24	6183.Smp_000530.1	6183.Smp_169750.1	0	0	0	0	0	0	0	0	174
A0A7M3PV25	A0A7M3REU6	6183.Smp_000530.1	6183.Smp_066010.2	0	0	0	0	0	0	0	0	150
A0A7M3PV25	A0A7M3R6P9	6183.Smp_000530.1	6183.Smp_086270.1	0	0	0	0	0	0	0	0	355
A0A7M3PV25	A0A7M3PXV9	6183.Smp_000530.1	6183.Smp_038080.1	0	0	0	0	0	0	0	0	741
A0A7M3PV25	A0A7M3QC14	6183.Smp_000530.1	6183.Smp_126840.1	0	0	0	0	63	0	0	0	216
A0A7M3PV25	A0A7M3R9C0	6183.Smp_000530.1	6183.Smp_147110.1	0	0	0	0	0	0	0	0	167
A0A7M3PV25	A0A7M3R4S9	6183.Smp_000530.1	6183.Smp_156670.1	0	0	0	0	0	0	0	0	214
A0A7M3PV25	A0A7M3RJC7	6183.Smp_000530.1	6183.Smp_045510.1	0	0	0	0	0	0	0	0	586
A0A7M3PV25	A0A7M3PX17	6183.Smp_000530.1	6183.Smp_137060.1	0	0	0	0	0	0	0	0	177
A0A7M3PV25	A0A7M3QK45	6183.Smp_000530.1	6183.Smp_158820.1	0	0	0	0	262	0	0	0	262
A0A7M3PV25	A0A7M3QB50	6183.Smp_000530.1	6183.Smp_071140.1	0	0	0	0	0	0	0	0	177
A0A7M3PV25	A0A7M3QM10	6183.Smp_000530.1	6183.Smp_071140.1	0	0	0	0	0	0	0	0	177
A0A7M3PV25	A0A7M3RQA7	6183.Smp_000530.1	6183.Smp_071140.1	0	0	0	0	0	0	0	0	177
A0A7M3PV25	A0A7M3QR64	6183.Smp_000530.1	6183.Smp_069380.1	0	0	0	0	98	0	0	0	310
A0A7M3PV25	A0A7M3R286	6183.Smp_000530.1	6183.Smp_151140.1	0	0	0	0	84	0	0	0	214
A0A7M3PV25	A0A7M3QEN9	6183.Smp_000530.1	6183.Smp_125340.1	0	0	0	0	0	0	0	0	283
A0A7M3PV25	A0A7M3QHF2	6183.Smp_000530.1	6183.Smp_125340.1	0	0	0	0	0	0	0	0	283
A0A7M3PV25	A0A7M3QG79	6183.Smp_000530.1	6183.Smp_149990.1	0	0	0	0	265	0	0	0	265
A0A7M3PV25	A0A7M3RFX8	6183.Smp_000530.1	6183.Smp_049390.1	0	0	0	0	0	0	0	0	183
A0A7M3PV25	A0A7M3QVA0	6183.Smp_000530.1	6183.Smp_043030.1	0	0	0	0	0	0	0	0	453
A0A7M3PV25	A0A7M3PSR3	6183.Smp_000530.1	6183.Smp_127280.1	0	0	0	0	0	0	0	0	189
A0A7M3PV25	A0A7M3RPA2	6183.Smp_000530.1	6183.Smp_067810.1	0	0	0	0	0	0	0	0	589
A0A7M3PV25	A0A7M3Q6I4	6183.Smp_000530.1	6183.Smp_171820.2	0	0	0	0	87	0	0	0	186
A0A7M3PV25	A0A7M3Q395	6183.Smp_000530.1	6183.Smp_166150.1	0	0	0	0	0	0	0	0	726
A0A7M3PV25	A0A7M3PW82	6183.Smp_000530.1	6183.Smp_174910.1	0	0	0	0	0	0	0	0	154
A0A7M3PV25	A0A7M3QF61	6183.Smp_000530.1	6183.Smp_039300.1	0	0	0	0	0	0	0	0	153
A0A7M3PV25	A0A7M3R2Y3	6183.Smp_000530.1	6183.Smp_145700.1	0	0	0	0	149	0	0	0	255
A0A7M3PV25	A0A7M3RBD8	6183.Smp_000530.1	6183.Smp_145700.1	0	0	0	0	149	0	0	0	255
A0A7M3PV25	A0A7M3R3Y3	6183.Smp_000530.1	6183.Smp_085300.1	0	0	0	0	0	0	0	0	155
A0A7M3PV25	A0A7M3QTE0	6183.Smp_000530.1	6183.Smp_131700.1	0	0	0	0	152	0	0	0	236
A0A7M3PV25	A0A7M3RF65	6183.Smp_000530.1	6183.Smp_147950.1	0	0	0	0	0	0	0	0	316
A0A7M3PV25	A0A7M3RQS2	6183.Smp_000530.1	6183.Smp_175430.1	0	0	0	0	0	0	0	0	174
A0A7M3PV25	A0A7M3QAB5	6183.Smp_000530.1	6183.Smp_152730.1	0	0	0	0	0	0	0	0	177
A0A7M3PV25	A0A7M3PTX1	6183.Smp_000530.1	6183.Smp_045220.1	0	0	0	0	0	0	0	0	187
A0A7M3PV25	A0A7M3RVC1	6183.Smp_000530.1	6183.Smp_084610.1	0	0	0	0	0	0	0	0	462
A0A7M3PV25	A0A7M3Q6N3	6183.Smp_000530.1	6183.Smp_194720.1	0	0	0	0	0	0	0	0	207
A0A7M3PV25	A0A7M3RBF8	6183.Smp_000530.1	6183.Smp_159900.1	0	0	0	0	0	0	0	0	163
A0A7M3PV25	A0A7M3PWK4	6183.Smp_000530.1	6183.Smp_165350.1	0	0	0	0	265	0	0	0	274
A0A7M3PV25	A0A7M3QS50	6183.Smp_000530.1	6183.Smp_126240.1	0	0	0	0	179	0	0	0	226
A0A7M3PV25	A0A7M3RAQ1	6183.Smp_000530.1	6183.Smp_126240.1	0	0	0	0	179	0	0	0	226
A0A7M3PV25	A0A7M3RV92	6183.Smp_000530.1	6183.Smp_126240.1	0	0	0	0	179	0	0	0	226
A0A7M3PV25	A0A7M3QLM0	6183.Smp_000530.1	6183.Smp_156360.1	0	0	0	0	0	0	0	0	717
A0A7M3PV25	A0A7M3R2M1	6183.Smp_000530.1	6183.Smp_089180.1	0	0	0	0	0	0	0	0	637
A0A7M3PV25	A0A7M3RJQ1	6183.Smp_000530.1	6183.Smp_089180.1	0	0	0	0	0	0	0	0	637
A0A7M3PV25	A0A7M3Q8Z5	6183.Smp_000530.1	6183.Smp_079650.1	0	0	0	0	0	0	0	0	271
A0A7M3PV25	A0A7M3RBD8	6183.Smp_000530.1	6183.Smp_154020.1	0	0	0	0	0	0	0	0	160
A0A7M3PV25	A0A7M3RQU2	6183.Smp_000530.1	6183.Smp_154020.1	0	0	0	0	0	0	0	0	160
A0A7M3PV25	A0A7M3PS15	6183.Smp_000530.1	6183.Smp_096310.1	0	0	0	0	0	0	0	0	177
A0A7M3PV25	A0A7M3QPB2	6183.Smp_000530.1	6183.Smp_047900.1	0	0	0	0	0	0	0	0	361
A0A7M3PV25	A0A7M3PRK7	6183.Smp_000530.1	6183.Smp_171160.1	0	0	0	0	0	0	0	0	366
A0A7M3PV25	A0A7M3QA68	6183.Smp_000530.1	6183.Smp_019790.1	0	0	0	0	0	0	0	0	442
A0A7M3PV25	A0A7M3QN49	6183.Smp_000530.1	6183.Smp_078900.1	0	0	0	0	0	0	0	0	538
A0A7M3PV25	A0A7M3R1E8	6183.Smp_000530.1	6183.Smp_194800.1	0	0	0	0	159	0	0	0	234
A0A7M3PV25	A0A7M3R1E8	6183.Smp_000530.1	6183.Smp_164880.1	0	0	0	0	84	0	0	0	168
A0A7M3PV25	A0A7M3QCJ3	6183.Smp_000530.1	6183.Smp_082240.1	0	0	0	0	0	0	0	0	162
A0A7M3PV25	A0A7M3QEY6	6183.Smp_000530.1	6183.Smp_070640.1	0	0	0	0	227	0	0	0	245
A0A7M3PV25	A0A7M3Q0T8	6183.Smp_000530.1	6183.Smp_161170.1	0	0	0	0	0	0	0	0	392
A0A7M3PV25	A0A7M3RUX3	6183.Smp_000530.1	6183.Smp_064320.1	0	0	0	0	0	0	0	0	152
A0A7M3PV25	A0A7M3QL66	6183.Smp_000530.1	6183.Smp_169180.1	0	0	0	0	69	0	0	0	165
A0A7M3PV25	A0A7M3RK49	6183.Smp_000530.1	6183.Smp_048230.1	0	0	0	0	0	0	0	0	206
A0A7M3PV25	A0A7M3QE34	6183.Smp_000530.1	6183.Smp_131220.1	0	0	0	0	0	0	0	0	159
A0A7M3PV25	A0A7M3PWP6	6183.Smp_000530.1	6183.Smp_006830.1	0	0	0	0	0	0	0	0	276
A0A7M3QWZ0	A0A7M3RD51	6183.Smp_000660.1	6183.Smp_143840.1	0	0	0	0	0	0	0	0	369
A0A7M3QWZ0	A0A7M3QB37	6183.Smp_000660.1	6183.Smp_207070.1	0	0	0	0	0	0	0	0	171
A0A7M3QWZ0	A0A7M3RA32	6183.Smp_000660.1	6183.Smp_121990.1	0	0	0	0	0	0	0	0	209
A0A7M3QWZ0	A0A7M3Q2K0	6183.Smp_000660.1	6183.Smp_018240.3	0	0	0	0	0	0	0	0	211
A0A7M3QWZ0	A0A7M3RVC1	6183.Smp_000660.1	6183.Smp_084610.1	0	0	0	0	0	0	0	0	151
A0A7M3QWZ0	A0A7M3Q634	6183.Smp_000660.1	6183.Smp_150700.1	0	0	0	0	0	0	0	0	171
A0A7M3QWZ0	A0A7M3PTY2	6183.Smp_000660.1	6183.Smp_069160.1	0	0	0	0	0	0	0	0	218
A0A7M3QWZ0	A0A7M3QLM0	6183.Smp_000660.1	6183.Smp_156360.1	0	0	0	0	0	0	0	0	193
A0A7M3QWZ0	A0A7M3PY78	6183.Smp_000660.1	6183.Smp_129630.1	0	0	0	0	0	0	0	0	165
A0A7M3QWZ0	A0A7M3RE77	6183.Smp_000660.1	6183.Smp_165400.3	0	0	0	0	0	0	0	0	599
A0A7M3QWZ0	A0A7M3QW17	6183.Smp_000660.1	6183.Smp_093830.1	0	0	0	0	0	0	0	0	171
A0A7M3QWZ0	A0A7M3PRK7	6183.Smp_000660.1	6183.Smp_171160.1	0	0	0	0	0	0	0	0	234
A0A7M3QWZ0	A0A7M3QS55	6183.Smp_000660.1	6183.Smp_078780.1	0	0	0	0	0	0	0	0	193
A0A7M3QWZ0	A0A7M3Q644	6183.Smp_000660.1	6183.Smp_211260.1	0	0	0	0	0	0	0	0	194
A0A7M3QWZ0	A0A7M3Q423	6183.Smp_000660.1	6183.Smp_176940.1	0	0	0	0	0	0	0	0	223
A0A7M3QWZ0	A0A7M3R0T6	6183.Smp_000660.1	6183.Smp_006740.1	0	0	0	0	0	0	0	0	187
A0A7M3QWZ0	A0A7M3Q7F7	6183.Smp_000660.1	6183.Smp_061230.1	0	0	0	0	0	0	0	0	433
A0A7M3QWZ0	A0A7M3QFQ7	6183.Smp_000660.1	6183.Smp_164200.1	0	0	0	0	0	0	0	0	252
A0A7M3QWZ0	A0A7M3R827	6183.Smp_000660.1	6183.Smp_170080.1	0	0	0	0	0	0	0	0	329
A0A7M3QWZ0	A0A7M3Q634	6183.Smp_000660.1	6183.Smp_053220.1	0	0	0	0	0	0	0	0	171
A0A7M3QWZ0	A0A7M3QZ56	6183.Smp_000660.1	6183.Smp_094880.1	0	0	0	0	68	0	0	0	215
A0A7M3QWZ0	A0A7M3R4S9	6183.Smp_000660.1	6183.Smp_156670.1	0	0	0	0	0	0	0	0	239
A0A7M3QWZ0	A0A7M3Q423	6183.Smp_000660.1	6183.Smp_004190.1	0	0	0	0	0	0	0	0	223
A0A7M3QWZ0	A0A7M3PWT4	6183.Smp_000660.1	6183.Smp_136260.2	0	0	0	0	0	0	0	0	370
A0A7M3QWZ0	A0A7M3QB50	6183.Smp_000660.1	6183.Smp_071140.1	0	0	0	0	0	0	0	0	173
A0A7M3QWZ0	A0A7M3QM10	6183.Smp_000660.1	6183.Smp_071140.1	0	0	0	0	0	0	0	0	173
A0A7M3QWZ0	A0A7M3RQA7	6183.Smp_000660.1	6183.Smp_071140.1	0	0	0	0	0	0	0	0	173
A0A7M3QWZ0	A0A7M3QAB2	6183.Smp_000660.1	6183.Smp_022400.1	0	0	0	0	0	0	0	0	603
A0A7M3QWZ0	A0A7M3RFX8	6183.Smp_000660.1	6183.Smp_049390.1	0	0	0	0	67	0	0	0	904
A0A7M3QWZ0	A0A7M3VKB9	6183.Smp_000660.1	6183.Smp_091460.1	0	0	0	0	0	0	0	0	645
A0A7M3QWZ0	A0A7M3PSD4	6183.Smp_000660.1	6183.Smp_024110.1	0	0	0	0	0	0	0	0	554
A0A7M3QWZ0	A0A7M3QB50	6183.Smp_000660.1	6183.Smp_014670.2	0	0	0	0	0	0	0	0	173
A0A7M3QWZ0	A0A7M3QM10	6183.Smp_000660.1	6183.Smp_014670.2	0	0	0	0	0	0	0	0	173
A0A7M3QWZ0	A0A7M3RQA7	6183.Smp_000660.1	6183.Smp_014670.2	0	0	0	0	0	0	0	0	173
A0A7M3QWZ0	A0A7M3QTE4	6183.Smp_000660.1	6183.Smp_006550.1	0	0	0	0	0	0	0	0	273
A0A7M3QWZ0	A0A7M3RZF3	6183.Smp_000660.1	6183.Smp_052060.1	0	0	0	0	0	0	0	0	274
A0A7M3RAQ3	A0A7M3R442	6183.Smp_000910.1	6183.Smp_078920.1	0	0	0	0	0	0	0	0	192
A0A7M3RAQ3	A0A7M3PWK9	6183.Smp_000910.1	6183.Smp_144950.1	0	0	0	0	226	0	0	0	225
A0A7M3RAQ3	A0A7M3QJ85	6183.Smp_000910.1	6183.Smp_194900.1	0	0	0	0	245	0	0	0	244
A0A7M3RAQ3	A0A7M3R2G3	6183.Smp_000910.1	6183.Smp_136210.1	0	0	0	0	68	0	0	0	580
A0A7M3RAQ3	A0A7M3QFR6	6183.Smp_000910.1	6183.Smp_126990.1	0	0	0	0	153	0	0	0	152
A0A7M3RAQ3	A0A7M3RT22	6183.Smp_000910.1	6183.Smp_134660.1	0	0	0	0	265	0	0	0	389
A0A7M3RAQ3	A0A7M3R9C0	6183.Smp_000910.1	6183.Smp_147110.1	0	0	0	0	265	0	0	0	265
A0A7M3RAQ3	A0A7M3RKH0	6183.Smp_000910.1	6183.Smp_168630.1	0	0	0	0	152	0	0	0	151
A0A7M3RAQ3	A0A7M3QFQ7	6183.Smp_000910.1	6183.Smp_164200.1	0	0	0	0	0	0	0	0	485
A0A7M3RAQ3	A0A7M3REU6	6183.Smp_000910.1	6183.Smp_066010.2	0	0	0	0	0	0	0	0	202
A0A7M3RAQ3	A0A7M3Q1L0	6183.Smp_000910.1	6183.Smp_168870.1	0	0	0	0	173	0	0	0	173
A0A7M3RAQ3	A0A7M3QG79	6183.Smp_000910.1	6183.Smp_139810.1	0	0	0	0	200	0	0	0	200
A0A7M3RAQ3	A0A7M3Q781	6183.Smp_000910.1	6183.Smp_144660.1	0	0	0	0	225	0	0	0	224
A0A7M3RAQ3	A0A7M3RE99	6183.Smp_000910.1	6183.Smp_155280.1	0	0	0	0	264	0	0	0	264
A0A7M3RAQ3	A0A7M3R5N8	6183.Smp_000910.1	6183.Smp_162670.1	0	0	0	0	263	0	0	0	263
A0A7M3RAQ3	A0A7M3QYW3	6183.Smp_000910.1	6183.Smp_123430.1	0	0	0	0	265	0	0	0	265
A0A7M3R999	A0A7M3R442	6183.Smp_001095.1	6183.Smp_078920.1	0	0	0	0	0	0	0	0	171
A0A7M3R999	A0A7M3QUN2	6183.Smp_001095.1	6183.Smp_172620.1	0	0	0	0	0	0	0	0	510
A0A7M3R999	A0A7M3RAB6	6183.Smp_001095.1	6183.Smp_076660.1	0	0	0	0	0	0	0	0	460
A0A7M3R999	A0A7M3PSD4	6183.Smp_001095.1	6183.Smp_024110.1	0	0	0	0	265	0	0	0	265
A0A7M3R999	A0A7M3PRV5	6183.Smp_001095.1	6183.Smp_142100.1	0	0	0	0	0	0	0	0	172
A0A7M3R999	A0A7M3PYM8	6183.Smp_001095.1	6183.Smp_019380.1	0	0	0	0	265	0	0	0	265
A0A7M3R999	A0A7M3QYE9	6183.Smp_001095.1	6183.Smp_148630.1	0	0	0	0	265	0	0	0	265
A0A7M3R999	A0A7M3RGE6	6183.Smp_001095.1	6183.Smp_134850.1	0	0	0	0	0	0	0	0	254
A0A7M3R999	A0A7M3RWM3	6183.Smp_001095.1	6183.Smp_095580.1	0	0	0	0	265	0	0	0	272
A0A7M3R999	A0A7M3QG71	6183.Smp_001095.1	6183.Smp_178260.1	0	0	0	0	0	0	0	0	215
A0A7M3R999	A0A7M3PZ22	6183.Smp_001095.1	6183.Smp_212500.1	0	0	0	0	211	0	0	0	211
A0A7M3R999	A0A7M3RD55	6183.Smp_001095.1	6183.Smp_175200.1	0	0	0	0	265	0	0	0	265
A0A7M3R999	A0A7M3QHB6	6183.Smp_001095.1	6183.Smp_157290.1	0	0	0	0	0	0	0	0	191
A0A7M3R999	A0A7M3R5G1	6183.Smp_001095.1	6183.Smp_053130.1	0	0	0	0	0	0	0	0	160
A0A7M3R999	A0A7M3QQR6	6183.Smp_001095.1	6183.Smp_099630.1	0	0	0	0	0	0	0	0	745
A0A7M3R999	A0A7M3QN49	6183.Smp_001095.1	6183.Smp_078900.1	0	0	0	0	265	0	0	0	282
A0A7M3R999	A0A7M3QJF2	6183.Smp_001095.1	6183.Smp_169330.1	0	0	0	0	0	0	0	0	198
A0A7M3R999	A0A7M3RBU9	6183.Smp_001095.1	6183.Smp_130470.1	0	0	0	0	0	0	0	0	289
A0A7M3R999	A0A7M3Q8Z5	6183.Smp_001095.1	6183.Smp_079650.1	0	0	0	0	0	0	0	0	182
A0A7M3R999	A0A7M3Q6C3	6183.Smp_001095.1	6183.Smp_091390.2	0	0	0	0	265	0	0	0	265
A0A7M3R999	A0A7M3Q5N4	6183.Smp_001095.1	6183.Smp_152840.1	0	0	0	0	0	0	0	0	330
A0A7M3R999	A0A7M3QZC5	6183.Smp_001095.1	6183.Smp_172530.1	0	0	0	0	0	0	0	0	165
A0A7M3R999	A0A7M3QBP1	6183.Smp_001095.1	6183.Smp_152760.1	0	0	0	0	265	0	0	0	271
A0A7M3R5Z2	A0A7M3QCS6	6183.Smp_001170.1	6183.Smp_098330.1	0	0	0	0	0	0	0	0	335
A0A7M3R5Z2	A0A7M3RPN2	6183.Smp_001170.1	6183.Smp_038510.1	0	0	0	0	0	0	0	0	304
A0A7M3R5Z2	A0A7M3PRV5	6183.Smp_001170.1	6183.Smp_142100.1	0	0	0	0	0	0	0	0	212
A0A7M3R5Z2	A0A7M3QUQ7	6183.Smp_001170.1	6183.Smp_133120.2	0	0	0	0	0	0	0	0	275
A0A7M3R5Z2	A0A7M3QJR8	6183.Smp_001170.1	6183.Smp_122840.1	0	0	0	0	0	0	600	0	955
A0A7M3R5Z2	A0A7M3Q208	6183.Smp_001170.1	6183.Smp_072900.1	0	0	0	0	0	0	0	0	219
A0A7M3R5Z2	A0A7M3R1E8	6183.Smp_001170.1	6183.Smp_163110.1	0	0	0	0	68	0	0	0	224
A0A7M3R5Z2	A0A7M3PYY1	6183.Smp_001170.1	6183.Smp_079390.1	0	0	0	0	0	0	0	0	596
A0A7M3R5Z2	A0A7M3PY78	6183.Smp_001170.1	6183.Smp_129630.1	0	0	0	0	0	0	0	0	251
A0A7M3R5Z2	A0A7M3RV84	6183.Smp_001170.1	6183.Smp_128120.1	0	0	0	0	0	0	0	0	248
A0A7M3R5Z2	A0A7M3Q1Q3	6183.Smp_001170.1	6183.Smp_030830.2	0	0	0	0	0	0	0	0	471
A0A7M3R5Z2	A0A7M3QBH1	6183.Smp_001170.1	6183.Smp_045950.2	0	0	0	0	0	0	0	0	237
A0A7M3R5Z2	A0A7M3RTF3	6183.Smp_001170.1	6183.Smp_060090.1	0	0	0	0	0	0	0	0	662
A0A7M3R5Z2	A0A7M3R6Y1	6183.Smp_001170.1	6183.Smp_054340.2	0	0	0	0	0	0	0	0	224
A0A7M3R5Z2	A0A7M3QKS9	6183.Smp_001170.1	6183.Smp_073620.1	0	0	0	0	0	0	0	0	162
A0A7M3R5Z2	A0A7M3PZI2	6183.Smp_001170.1	6183.Smp_003970.1	0	0	0	0	0	0	0	0	720
A0A7M3R5Z2	A0A7M3QXV6	6183.Smp_001170.1	6183.Smp_068960.2	0	0	0	0	0	0	0	0	198
A0A7M3R5Z2	A0A7M3Q5N4	6183.Smp_001170.1	6183.Smp_152840.1	0	0	0	0	0	0	0	0	272
A0A7M3R5Z2	A0A7M3QW97	6183.Smp_001170.1	6183.Smp_171070.1	0	0	0	0	84	0	0	0	153
A0A7M3R5Z2	A0A7M3PV76	6183.Smp_001170.1	6183.Smp_041980.1	0	0	0	0	0	0	0	0	214
A0A7M3R5Z2	A0A7M3QJM4	6183.Smp_001170.1	6183.Smp_122800.1	0	0	0	0	0	0	0	0	223
A0A7M3R5Z2	A0A7M3QZC5	6183.Smp_001170.1	6183.Smp_172530.1	0	0	0	0	66	0	0	0	166
A0A7M3R5Z2	A0A7M3Q7M8	6183.Smp_001170.1	6183.Smp_010930.1	0	0	0	0	0	0	0	0	203
A0A7M3R5Z2	A0A7M3RFN2	6183.Smp_001170.1	6183.Smp_160420.1	0	0	0	0	69	0	0	0	229
A0A7M3R5Z2	A0A7M3QJ85	6183.Smp_001170.1	6183.Smp_194900.1	0	0	0	0	0	0	0	0	463
A0A7M3R5Z2	A0A7M3RVB1	6183.Smp_001170.1	6183.Smp_018530.2	0	0	0	0	0	0	0	0	178
A0A7M3R5Z2	A0A7M3R251	6183.Smp_001170.1	6183.Smp_166040.1	0	0	0	0	0	0	0	0	321
A0A7M3R5Z2	A0A7M3R3Y3	6183.Smp_001170.1	6183.Smp_085300.1	0	0	0	0	0	0	0	0	150
A0A7M3R5Z2	A0A7M3Q0X6	6183.Smp_001170.1	6183.Smp_017010.4	0	0	0	0	152	0	0	0	886
A0A7M3R5Z2	A0A7M3PXF5	6183.Smp_001170.1	6183.Smp_136290.1	0	0	0	0	69	0	800	0	998
A0A7M3R5Z2	A0A7M3QSN7	6183.Smp_001170.1	6183.Smp_033710.1	0	0	0	0	0	0	0	0	263
A0A7M3R5Z2	A0A7M3QJM4	6183.Smp_001170.1	6183.Smp_101820.1	0	0	0	0	84	0	0	0	258
A0A7M3R5Z2	A0A7M3RKQ2	6183.Smp_001170.1	6183.Smp_101820.1	0	0	0	0	84	0	0	0	258
A0A7M3R5Z2	A0A7M3PZI2	6183.Smp_001170.1	6183.Smp_030690.1	0	0	0	0	0	0	0	0	610
A0A7M3R5Z2	A0A7M3QSA5	6183.Smp_001170.1	6183.Smp_212000.1	0	0	0	0	0	0	0	0	206
A0A7M3R5Z2	A0A7M3RFR6	6183.Smp_001170.1	6183.Smp_048660.1	0	0	0	0	97	0	0	0	631
A0A7M3R5Z2	A0A7M3Q1R5	6183.Smp_001170.1	6183.Smp_073880.1	0	0	0	0	0	0	0	0	832
A0A7M3R5Z2	A0A7M3R1E8	6183.Smp_001170.1	6183.Smp_194800.1	0	0	0	0	0	0	0	0	201
A0A7M3R5Z2	A0A7M3PX24	6183.Smp_001170.1	6183.Smp_015090.1	0	0	0	0	154	0	0	0	191
A0A7M3R5Z2	A0A7M3R1E8	6183.Smp_001170.1	6183.Smp_164880.1	0	0	0	0	0	0	0	0	202
A0A7M3R5Z2	A0A7M3PSY2	6183.Smp_001170.1	6183.Smp_072340.1	0	0	0	0	0	0	0	0	167
A0A7M3R5Z2	A0A7M3R5G1	6183.Smp_001170.1	6183.Smp_053130.1	0	0	0	0	0	0	0	0	793
A0A7M3R5Z2	A0A7M3QZI2	6183.Smp_001170.1	6183.Smp_045070.1	0	0	0	0	122	0	0	0	262
A0A7M3R5Z2	A0A7M3RLT8	6183.Smp_001170.1	6183.Smp_027610.1	0	0	0	0	0	0	0	0	900
A0A7M3R5Z2	A0A7M3QDQ4	6183.Smp_001170.1	6183.Smp_074780.1	0	0	0	0	0	0	0	0	776
A0A7M3R5Z2	A0A7M3RBJ7	6183.Smp_001170.1	6183.Smp_144930.1	0	0	0	0	121	0	0	0	229
A0A7M3R5Z2	A0A7M3PVY7	6183.Smp_001170.1	6183.Smp_016410.1	0	0	0	0	0	0	0	0	152
A0A7M3R5Z2	A0A7M3QL66	6183.Smp_001170.1	6183.Smp_169180.1	0	0	0	0	0	0	0	0	218
A0A7M3R5Z2	A0A7M3PS32	6183.Smp_001170.1	6183.Smp_061920.1	0	0	0	0	0	0	0	0	301
A0A7M3R5Z2	A0A7M3QNL4	6183.Smp_001170.1	6183.Smp_186640.1	0	0	0	0	68	0	0	0	226
A0A7M3R5Z2	A0A7M3RB57	6183.Smp_001170.1	6183.Smp_132590.1	0	0	0	0	84	0	0	0	258
A0A7M3R5Z2	A0A7M3PRG3	6183.Smp_001170.1	6183.Smp_160850.1	0	0	0	0	68	0	0	0	219
A0A7M3R5Z2	A0A7M3Q6T8	6183.Smp_001170.1	6183.Smp_097660.1	0	0	0	0	0	0	0	0	652
A0A7M3R5Z2	A0A7M3R0R6	6183.Smp_001170.1	6183.Smp_175250.1	0	0	0	0	0	0	0	0	186
A0A7M3R5Z2	A0A7M3QT94	6183.Smp_001170.1	6183.Smp_170110.1	0	0	0	0	0	0	0	0	227
A0A7M3R5Z2	A0A7M3PXV9	6183.Smp_001170.1	6183.Smp_038080.1	0	0	0	0	69	0	0	0	361
A0A7M3R5Z2	A0A7M3S0H6	6183.Smp_001170.1	6183.Smp_018610.1	0	0	0	0	0	0	0	0	258
A0A7M3R5Z2	A0A7M3PY74	6183.Smp_001170.1	6183.Smp_035090.2	0	0	0	0	107	0	0	0	168
A0A7M3R5Z2	A0A7M3QKQ0	6183.Smp_001170.1	6183.Smp_147150.1	0	0	0	0	0	0	0	0	237
A0A7M3R5Z2	A0A7M3QKY0	6183.Smp_001170.1	6183.Smp_147150.1	0	0	0	0	0	0	0	0	237
A0A7M3R5Z2	A0A7M3RRR6	6183.Smp_001170.1	6183.Smp_015690.1	0	0	0	0	155	0	0	0	154
A0A7M3R5Z2	A0A7M3Q5V1	6183.Smp_001170.1	6183.Smp_161160.1	0	0	0	0	0	0	0	0	157
A0A7M3R5Z2	A0A7M3QRB7	6183.Smp_001170.1	6183.Smp_179270.3	0	0	0	0	0	0	0	0	185
A0A7M3R5Z2	A0A7M3RGE6	6183.Smp_001170.1	6183.Smp_134850.1	0	0	0	0	0	0	0	0	151
A0A7M3R5Z2	A0A7M3VJ67	6183.Smp_001170.1	6183.Smp_023360.1	0	0	0	0	0	0	0	0	215
A0A7M3R5Z2	A0A7M3Q950	6183.Smp_001170.1	6183.Smp_066940.1	0	0	0	0	0	0	0	0	186
A0A7M3R5Z2	A0A7M3Q0Q6	6183.Smp_001170.1	6183.Smp_031360.1	0	0	0	0	0	0	0	0	161
A0A7M3R5Z2	A0A7M3RGI5	6183.Smp_001170.1	6183.Smp_026630.1	0	0	0	0	0	0	0	0	496
A0A7M3R5Z2	A0A7M3QEB6	6183.Smp_001170.1	6183.Smp_000480.1	0	0	0	0	179	0	800	0	999
A0A7M3R5Z2	A0A7M3PS55	6183.Smp_001170.1	6183.Smp_210570.1	0	0	0	0	0	0	800	0	997
A0A7M3R5Z2	A0A7M3R7I5	6183.Smp_001170.1	6183.Smp_032320.6	0	0	0	0	0	0	0	0	237
A0A7M3R5Z2	A0A7M3PX69	6183.Smp_001170.1	6183.Smp_078610.1	0	0	0	0	0	0	0	0	202
A0A7M3R5Z2	A0A7M3RPJ5	6183.Smp_001170.1	6183.Smp_180000.1	0	0	0	0	0	0	0	0	660
A0A7M3R5Z2	A0A7M3PRG1	6183.Smp_001170.1	6183.Smp_019440.1	0	0	0	0	0	0	600	0	975
A0A7M3R3W1	A0A7M3QBP1	6183.Smp_002550.1	6183.Smp_152760.1	0	0	0	0	0	0	0	0	186
A0A7M3R3W1	A0A7M3Q3R4	6183.Smp_002550.1	6183.Smp_078270.1	0	0	0	0	0	0	0	0	254
A0A7M3R3W1	A0A7M3PV76	6183.Smp_002550.1	6183.Smp_041980.1	0	0	0	0	0	0	0	0	290
A0A7M3R3W1	A0A7M3QW97	6183.Smp_002550.1	6183.Smp_171070.1	0	0	0	0	0	0	0	0	878
A0A7M3R3W1	A0A7M3Q5N4	6183.Smp_002550.1	6183.Smp_152840.1	0	0	0	0	0	0	0	0	304
A0A7M3R3W1	A0A7M3RF65	6183.Smp_002550.1	6183.Smp_147950.1	0	0	0	0	0	0	0	0	407
A0A7M3R3W1	A0A7M3QKS9	6183.Smp_002550.1	6183.Smp_073620.1	0	0	0	0	146	0	0	0	190
A0A7M3R3W1	A0A7M3RTF3	6183.Smp_002550.1	6183.Smp_060090.1	0	0	0	0	63	0	0	0	200
A0A7M3R3W1	A0A7M3PTY2	6183.Smp_002550.1	6183.Smp_069160.1	0	0	0	0	0	0	0	0	314
A0A7M3R3W1	A0A7M3QBH1	6183.Smp_002550.1	6183.Smp_045950.2	0	0	415	654	0	0	0	0	399
A0A7M3R3W1	A0A7M3PY78	6183.Smp_002550.1	6183.Smp_129630.1	0	0	0	0	0	0	0	0	150
A0A7M3R3W1	A0A7M3R1E8	6183.Smp_002550.1	6183.Smp_163110.1	0	0	0	0	0	0	0	0	308
A0A7M3R3W1	A0A7M3QUQ7	6183.Smp_002550.1	6183.Smp_133120.2	0	0	0	0	0	0	0	0	319
A0A7M3R3W1	A0A7M3PXF5	6183.Smp_002550.1	6183.Smp_136290.1	0	0	0	0	0	0	0	0	383
A0A7M3R3W1	A0A7M3QAV8	6183.Smp_002550.1	6183.Smp_035030.1	0	0	0	0	0	0	0	0	393
A0A7M3R3W1	A0A7M3QSN7	6183.Smp_002550.1	6183.Smp_033710.1	0	0	0	0	0	0	0	0	346
A0A7M3R3W1	A0A7M3QB00	6183.Smp_002550.1	6183.Smp_156450.2	0	0	0	0	0	0	0	0	964
A0A7M3R3W1	A0A7M3R449	6183.Smp_002550.1	6183.Smp_003630.1	0	0	0	0	0	0	0	0	214
A0A7M3R3W1	A0A7M3QCS6	6183.Smp_002550.1	6183.Smp_098330.1	0	0	0	0	78	0	0	0	243
A0A7M3R3W1	A0A7M3QP24	6183.Smp_002550.1	6183.Smp_169750.1	0	0	0	0	0	0	0	0	693
A0A7M3R3W1	A0A7M3RHC3	6183.Smp_002550.1	6183.Smp_035310.1	0	0	0	0	0	0	0	0	189
A0A7M3R3W1	A0A7M3PRD8	6183.Smp_002550.1	6183.Smp_126140.1	0	0	0	0	0	0	0	0	193
A0A7M3R3W1	A0A7M3RF29	6183.Smp_002550.1	6183.Smp_152440.1	0	0	0	0	0	0	0	0	249
A0A7M3R3W1	A0A7M3RPP4	6183.Smp_002550.1	6183.Smp_005260.1	0	0	0	0	0	0	0	0	858
A0A7M3R3W1	A0A7M3Q1R5	6183.Smp_002550.1	6183.Smp_073880.1	0	0	0	0	0	0	0	0	327
A0A7M3R3W1	A0A7M3R1E8	6183.Smp_002550.1	6183.Smp_194800.1	0	0	0	0	0	0	0	0	308
A0A7M3R3W1	A0A7M3R1E8	6183.Smp_002550.1	6183.Smp_164880.1	0	0	0	0	0	0	0	0	308
A0A7M3R3W1	A0A7M3R5G1	6183.Smp_002550.1	6183.Smp_053130.1	0	0	0	0	0	0	0	0	183
A0A7M3R3W1	A0A7M3QXA7	6183.Smp_002550.1	6183.Smp_082560.1	0	0	0	0	0	0	0	0	187
A0A7M3R3W1	A0A7M3PWP1	6183.Smp_002550.1	6183.Smp_105860.1	0	0	0	0	0	0	0	0	853
A0A7M3R3W1	A0A7M3QDQ4	6183.Smp_002550.1	6183.Smp_074780.1	0	0	0	0	66	0	0	0	168
A0A7M3R3W1	A0A7M3PY24	6183.Smp_002550.1	6183.Smp_147620.1	0	0	0	0	0	0	0	0	806
A0A7M3R3W1	A0A7M3QI39	6183.Smp_002550.1	6183.Smp_170250.1	0	0	0	0	0	0	0	0	206
A0A7M3R3W1	A0A7M3PS32	6183.Smp_002550.1	6183.Smp_061920.1	0	0	0	0	0	0	0	0	183
A0A7M3R3W1	A0A7M3R6D4	6183.Smp_002550.1	6183.Smp_062720.1	0	0	0	0	0	0	0	0	218
A0A7M3R3W1	A0A7M3Q6T8	6183.Smp_002550.1	6183.Smp_097660.1	0	0	0	0	0	0	0	0	646
A0A7M3R3W1	A0A7M3R1Y1	6183.Smp_002550.1	6183.Smp_210830.1	0	0	0	0	0	0	0	0	225
A0A7M3R3W1	A0A7M3Q0U5	6183.Smp_002550.1	6183.Smp_007630.1	0	0	300	0	0	0	0	0	802
A0A7M3R3W1	A0A7M3RWL8	6183.Smp_002550.1	6183.Smp_091360.1	0	0	0	0	0	0	800	0	988
A0A7M3R3W1	A0A7M3QKQ0	6183.Smp_002550.1	6183.Smp_147150.1	0	0	0	0	0	0	0	0	353
A0A7M3R3W1	A0A7M3QKY0	6183.Smp_002550.1	6183.Smp_147150.1	0	0	0	0	0	0	0	0	353
A0A7M3R3W1	A0A7M3Q5V1	6183.Smp_002550.1	6183.Smp_161160.1	0	0	0	0	0	0	0	0	559
A0A7M3R3W1	A0A7M3Q3T5	6183.Smp_002550.1	6183.Smp_061560.1	0	0	0	0	69	0	0	0	221
A0A7M3R3W1	A0A7M3R1G7	6183.Smp_002550.1	6183.Smp_071640.1	0	0	0	0	0	0	0	0	705
A0A7M3R3W1	A0A7M3RJC7	6183.Smp_002550.1	6183.Smp_045510.1	0	0	0	0	68	0	0	0	203
A0A7M3R3W1	A0A7M3RST2	6183.Smp_002550.1	6183.Smp_051080.1	0	0	0	0	0	0	0	0	159
A0A7M3R3W1	A0A7M3RDY6	6183.Smp_002550.1	6183.Smp_207060.1	0	0	0	0	0	0	0	0	533
A0A7M3R3W1	A0A7M3R7D0	6183.Smp_002550.1	6183.Smp_130980.1	0	0	0	0	0	0	0	0	186
A0A7M3R3W1	A0A7M3R7I5	6183.Smp_002550.1	6183.Smp_032320.6	0	0	421	694	0	0	0	0	278
A0A7M3R449	A0A7M3QEN9	6183.Smp_003630.1	6183.Smp_125340.1	0	0	0	0	0	0	0	0	179
A0A7M3R449	A0A7M3QHF2	6183.Smp_003630.1	6183.Smp_125340.1	0	0	0	0	0	0	0	0	179
A0A7M3R449	A0A7M3QCS6	6183.Smp_003630.1	6183.Smp_098330.1	0	0	0	0	0	0	0	0	203
A0A7M3R449	A0A7M3QA67	6183.Smp_003630.1	6183.Smp_193440.1	0	0	0	0	152	0	0	0	222
A0A7M3R449	A0A7M3PRV5	6183.Smp_003630.1	6183.Smp_142100.1	0	0	0	0	0	0	0	0	865
A0A7M3R449	A0A7M3RHC3	6183.Smp_003630.1	6183.Smp_035310.1	0	0	0	0	127	0	0	0	253
A0A7M3R449	A0A7M3RPA2	6183.Smp_003630.1	6183.Smp_067810.1	0	0	0	0	263	0	0	0	263
A0A7M3R449	A0A7M3QF25	6183.Smp_003630.1	6183.Smp_055340.1	0	0	0	0	172	0	0	0	171
A0A7M3R449	A0A7M3Q7M8	6183.Smp_003630.1	6183.Smp_010930.1	0	0	0	0	150	0	0	0	163
A0A7M3R449	A0A7M3Q524	6183.Smp_003630.1	6183.Smp_064870.1	0	0	0	0	149	0	0	0	154
A0A7M3R449	A0A7M3PT76	6183.Smp_003630.1	6183.Smp_056360.8	0	0	0	0	112	0	0	0	186
A0A7M3R449	A0A7M3QA67	6183.Smp_003630.1	6183.Smp_056360.8	0	0	0	0	112	0	0	0	186
A0A7M3R449	A0A7M3R2Y3	6183.Smp_003630.1	6183.Smp_145700.1	0	0	0	0	0	0	0	0	163
A0A7M3R449	A0A7M3RBD8	6183.Smp_003630.1	6183.Smp_145700.1	0	0	0	0	0	0	0	0	163
A0A7M3R449	A0A7M3RF29	6183.Smp_003630.1	6183.Smp_152440.1	0	0	0	0	113	0	0	0	622
A0A7M3R449	A0A7M3RM00	6183.Smp_003630.1	6183.Smp_150320.1	0	0	0	0	154	0	0	0	153
A0A7M3R449	A0A7M3R9L0	6183.Smp_003630.1	6183.Smp_023620.1	0	0	0	0	0	0	0	0	156
A0A7M3R449	A0A7M3Q481	6183.Smp_003630.1	6183.Smp_093310.1	0	0	0	0	96	0	0	0	155
A0A7M3R449	A0A7M3QZC5	6183.Smp_003630.1	6183.Smp_172530.1	0	0	0	0	0	0	0	0	219
A0A7M3R449	A0A7M3QW97	6183.Smp_003630.1	6183.Smp_171070.1	0	0	0	0	179	0	0	0	793
A0A7M3R449	A0A7M3Q5N4	6183.Smp_003630.1	6183.Smp_152840.1	0	0	0	0	77	0	0	0	257
A0A7M3R449	A0A7M3RF65	6183.Smp_003630.1	6183.Smp_147950.1	0	0	0	0	153	0	0	0	163
A0A7M3R449	A0A7M3QVG2	6183.Smp_003630.1	6183.Smp_041770.1	0	0	0	0	0	0	0	0	464
A0A7M3R449	A0A7M3RQS2	6183.Smp_003630.1	6183.Smp_175430.1	0	0	0	0	104	0	0	0	239
A0A7M3R449	A0A7M3QXV6	6183.Smp_003630.1	6183.Smp_068960.2	0	0	0	0	75	0	0	0	168
A0A7M3R449	A0A7M3R2P5	6183.Smp_003630.1	6183.Smp_170570.1	0	0	0	0	131	0	0	0	255
A0A7M3R449	A0A7M3R5E9	6183.Smp_003630.1	6183.Smp_021540.1	0	0	0	0	69	0	0	0	712
A0A7M3R449	A0A7M3PZI2	6183.Smp_003630.1	6183.Smp_003970.1	0	0	0	0	0	0	0	0	156
A0A7M3R449	A0A7M3R6Y1	6183.Smp_003630.1	6183.Smp_054340.2	0	0	0	0	67	0	0	0	386
A0A7M3R449	A0A7M3RF32	6183.Smp_003630.1	6183.Smp_164990.1	0	0	0	0	179	0	0	0	179
A0A7M3R449	A0A7M3RCY2	6183.Smp_003630.1	6183.Smp_172160.1	0	0	0	0	262	0	0	0	305
A0A7M3R449	A0A7M3RTF3	6183.Smp_003630.1	6183.Smp_060090.1	0	0	0	0	0	0	0	0	202
A0A7M3R449	A0A7M3QBH1	6183.Smp_003630.1	6183.Smp_045950.2	0	0	0	0	0	0	0	0	332
A0A7M3R449	A0A7M3R9L0	6183.Smp_003630.1	6183.Smp_095620.2	0	0	0	0	0	0	0	0	156
A0A7M3R449	A0A7M3Q8Z5	6183.Smp_003630.1	6183.Smp_079650.1	0	0	0	0	149	0	0	0	165
A0A7M3R449	A0A7M3RBD8	6183.Smp_003630.1	6183.Smp_154020.1	0	0	0	0	0	0	0	0	163
A0A7M3R449	A0A7M3RQU2	6183.Smp_003630.1	6183.Smp_154020.1	0	0	0	0	0	0	0	0	163
A0A7M3R449	A0A7M3R1E8	6183.Smp_003630.1	6183.Smp_163110.1	0	0	0	0	264	0	0	0	308
A0A7M3R449	A0A7M3R9L0	6183.Smp_003630.1	6183.Smp_125440.1	0	0	0	0	0	0	0	0	274
A0A7M3R449	A0A7M3QJR8	6183.Smp_003630.1	6183.Smp_122840.1	0	0	0	0	0	0	0	0	176
A0A7M3R449	A0A7M3REA1	6183.Smp_003630.1	6183.Smp_068100.1	0	0	0	0	123	0	0	0	888
A0A7M3R449	A0A7M3PXF5	6183.Smp_003630.1	6183.Smp_136290.1	0	0	0	0	265	0	0	0	346
A0A7M3R449	A0A7M3QAV8	6183.Smp_003630.1	6183.Smp_035030.1	0	0	0	0	97	0	0	0	303
A0A7M3R449	A0A7M3QBU3	6183.Smp_003630.1	6183.Smp_155480.1	0	0	0	0	0	0	0	0	194
A0A7M3R449	A0A7M3QSN7	6183.Smp_003630.1	6183.Smp_033710.1	0	0	0	0	153	0	0	0	191
A0A7M3R449	A0A7M3QWA6	6183.Smp_003630.1	6183.Smp_137380.1	0	0	0	0	86	0	0	0	537
A0A7M3R449	A0A7M3RFR6	6183.Smp_003630.1	6183.Smp_048660.1	0	0	0	0	0	0	0	0	352
A0A7M3R449	A0A7M3QRP0	6183.Smp_003630.1	6183.Smp_039490.1	0	0	0	0	265	0	0	0	274
A0A7M3R449	A0A7M3R1E8	6183.Smp_003630.1	6183.Smp_164880.1	0	0	0	0	0	0	0	0	292
A0A7M3R449	A0A7M3PSY2	6183.Smp_003630.1	6183.Smp_072340.1	0	0	0	0	153	0	0	0	166
A0A7M3R449	A0A7M3QXA7	6183.Smp_003630.1	6183.Smp_082560.1	0	0	0	0	177	0	0	0	195
A0A7M3R449	A0A7M3PWP1	6183.Smp_003630.1	6183.Smp_105860.1	0	0	0	0	114	0	0	0	580
A0A7M3R449	A0A7M3QZI2	6183.Smp_003630.1	6183.Smp_045070.1	0	0	0	0	110	0	0	0	312
A0A7M3R449	A0A7M3Q600	6183.Smp_003630.1	6183.Smp_176620.1	0	0	0	0	157	0	0	0	170
A0A7M3R449	A0A7M3RZ12	6183.Smp_003630.1	6183.Smp_176620.1	0	0	0	0	157	0	0	0	170
A0A7M3R449	A0A7M3PVY7	6183.Smp_003630.1	6183.Smp_016410.1	0	0	0	0	0	0	0	0	174
A0A7M3R449	A0A7M3PRQ6	6183.Smp_003630.1	6183.Smp_178850.1	0	0	0	0	123	0	0	0	283
A0A7M3R449	A0A7M3Q335	6183.Smp_003630.1	6183.Smp_100130.1	0	0	0	0	179	0	0	0	258
A0A7M3R449	A0A7M3Q4R3	6183.Smp_003630.1	6183.Smp_044810.1	0	0	0	0	261	0	0	0	417
A0A7M3R449	A0A7M3Q0T8	6183.Smp_003630.1	6183.Smp_161170.1	0	0	0	0	264	0	0	0	335
A0A7M3R449	A0A7M3Q5Q9	6183.Smp_003630.1	6183.Smp_030860.1	0	0	0	0	152	0	0	0	296
A0A7M3R449	A0A7M3QJQ1	6183.Smp_003630.1	6183.Smp_152650.1	0	0	0	0	123	0	0	0	165
A0A7M3R449	A0A7M3PZ22	6183.Smp_003630.1	6183.Smp_212500.1	0	0	0	0	0	0	0	0	570
A0A7M3R449	A0A7M3RB57	6183.Smp_003630.1	6183.Smp_132590.1	0	0	0	0	77	0	0	0	277
A0A7M3R449	A0A7M3QYS7	6183.Smp_003630.1	6183.Smp_139110.1	0	0	0	0	0	0	0	0	163
A0A7M3R449	A0A7M3R2Y3	6183.Smp_003630.1	6183.Smp_139110.1	0	0	0	0	0	0	0	0	163
A0A7M3R449	A0A7M3RBD8	6183.Smp_003630.1	6183.Smp_139110.1	0	0	0	0	0	0	0	0	163
A0A7M3R449	A0A7M3RQU2	6183.Smp_003630.1	6183.Smp_139110.1	0	0	0	0	0	0	0	0	163
A0A7M3R449	A0A7M3PRG3	6183.Smp_003630.1	6183.Smp_160850.1	0	0	0	0	153	0	0	0	231
A0A7M3R449	A0A7M3Q6T8	6183.Smp_003630.1	6183.Smp_097660.1	0	0	0	0	99	0	0	0	187
A0A7M3R449	A0A7M3RTQ7	6183.Smp_003630.1	6183.Smp_167290.1	0	0	0	0	69	0	0	0	170
A0A7M3R449	A0A7M3QV73	6183.Smp_003630.1	6183.Smp_133110.1	0	0	0	0	99	0	0	0	180
A0A7M3R449	A0A7M3PXV9	6183.Smp_003630.1	6183.Smp_038080.1	0	0	0	0	262	0	0	0	274
A0A7M3R449	A0A7M3PWP6	6183.Smp_003630.1	6183.Smp_006830.1	0	0	0	0	110	0	0	0	158
A0A7M3R449	A0A7M3R1Y1	6183.Smp_003630.1	6183.Smp_210830.1	0	0	0	0	0	0	0	0	615
A0A7M3R449	A0A7M3R9C7	6183.Smp_003630.1	6183.Smp_007180.1	0	0	0	0	148	0	0	0	984
A0A7M3R449	A0A7M3Q5Q9	6183.Smp_003630.1	6183.Smp_162310.1	0	0	0	0	214	0	0	0	348
A0A7M3R449	A0A7M3R865	6183.Smp_003630.1	6183.Smp_162310.1	0	0	0	0	214	0	0	0	348
A0A7M3R449	A0A7M3QRA9	6183.Smp_003630.1	6183.Smp_039640.2	0	0	0	0	229	0	0	0	228
A0A7M3R449	A0A7M3QKQ0	6183.Smp_003630.1	6183.Smp_147150.1	0	0	0	0	69	0	0	0	339
A0A7M3R449	A0A7M3QKY0	6183.Smp_003630.1	6183.Smp_147150.1	0	0	0	0	69	0	0	0	339
A0A7M3R449	A0A7M3QJW2	6183.Smp_003630.1	6183.Smp_169320.1	0	0	0	0	259	0	0	0	613
A0A7M3R449	A0A7M3QRB7	6183.Smp_003630.1	6183.Smp_179270.3	0	0	0	0	261	0	0	0	371
A0A7M3R449	A0A7M3R3W1	6183.Smp_003630.1	6183.Smp_002550.1	0	0	0	0	0	0	0	0	214
A0A7M3R449	A0A7M3R9C0	6183.Smp_003630.1	6183.Smp_147110.1	0	0	0	0	0	0	0	0	209
A0A7M3R449	A0A7M3Q0Q6	6183.Smp_003630.1	6183.Smp_031360.1	0	0	0	0	63	0	0	0	874
A0A7M3R449	A0A7M3QEB6	6183.Smp_003630.1	6183.Smp_000480.1	0	0	0	0	87	0	0	0	173
A0A7M3R449	A0A7M3RDY6	6183.Smp_003630.1	6183.Smp_207060.1	0	0	0	0	64	0	0	0	270
A0A7M3R449	A0A7M3R7I5	6183.Smp_003630.1	6183.Smp_032320.6	0	0	0	0	0	0	0	0	391
A0A7M3R449	A0A7M3PVG1	6183.Smp_003630.1	6183.Smp_163260.1	0	0	0	0	120	0	0	0	204
A0A7M3R449	A0A7M3PX69	6183.Smp_003630.1	6183.Smp_078610.1	0	0	0	0	261	0	0	0	385
A0A7M3QZQ8	A0A7M3QPC8	6183.Smp_003770.1	6183.Smp_093740.3	0	0	0	0	0	0	0	0	188
A0A7M3QZQ8	A0A7M3QTE0	6183.Smp_003770.1	6183.Smp_131700.1	0	0	0	0	0	0	0	0	254
A0A7M3QZQ8	A0A7M3QW97	6183.Smp_003770.1	6183.Smp_171070.1	0	0	0	0	0	0	0	0	234
A0A7M3QZQ8	A0A7M3QBY1	6183.Smp_003770.1	6183.Smp_196800.1	0	0	0	0	0	0	0	0	270
A0A7M3QZQ8	A0A7M3RF65	6183.Smp_003770.1	6183.Smp_147950.1	0	0	0	0	0	0	0	0	340
A0A7M3QZQ8	A0A7M3QBH1	6183.Smp_003770.1	6183.Smp_045950.2	0	0	0	0	0	0	0	0	244
A0A7M3QZQ8	A0A7M3RV84	6183.Smp_003770.1	6183.Smp_128120.1	0	0	0	0	0	0	0	0	301
A0A7M3QZQ8	A0A7M3QW17	6183.Smp_003770.1	6183.Smp_093830.1	0	0	0	0	0	0	0	0	170
A0A7M3QZQ8	A0A7M3RBU9	6183.Smp_003770.1	6183.Smp_130470.1	0	0	0	0	0	0	0	0	400
A0A7M3QZQ8	A0A7M3QIR8	6183.Smp_003770.1	6183.Smp_152620.1	0	0	0	0	0	0	0	0	286
A0A7M3QZQ8	A0A7M3Q1R5	6183.Smp_003770.1	6183.Smp_073880.1	0	0	0	0	0	0	0	0	203
A0A7M3QZQ8	A0A7M3Q600	6183.Smp_003770.1	6183.Smp_176620.1	0	0	0	0	0	0	0	0	364
A0A7M3QZQ8	A0A7M3RZ12	6183.Smp_003770.1	6183.Smp_176620.1	0	0	0	0	0	0	0	0	364
A0A7M3QZQ8	A0A7M3QNH8	6183.Smp_003770.1	6183.Smp_088610.1	0	0	0	0	0	0	0	0	254
A0A7M3QZQ8	A0A7M3PS32	6183.Smp_003770.1	6183.Smp_061920.1	0	0	0	0	0	0	0	0	297
A0A7M3QZQ8	A0A7M3QRA9	6183.Smp_003770.1	6183.Smp_039640.2	0	0	0	0	0	0	0	0	340
A0A7M3QZQ8	A0A7M3QKQ0	6183.Smp_003770.1	6183.Smp_147150.1	0	0	0	0	0	0	0	0	209
A0A7M3QZQ8	A0A7M3QKY0	6183.Smp_003770.1	6183.Smp_147150.1	0	0	0	0	0	0	0	0	209
A0A7M3QZQ8	A0A7M3R7I5	6183.Smp_003770.1	6183.Smp_032320.6	0	0	0	0	0	0	0	0	208
A0A7M3QZQ8	A0A7M3Q8P2	6183.Smp_003770.1	6183.Smp_031720.1	0	0	0	0	0	0	0	0	545
A0A7M3QZQ8	A0A7M3PW82	6183.Smp_003770.1	6183.Smp_174910.1	0	0	0	0	0	0	0	0	163
A0A7M3QZQ8	A0A7M3RCV1	6183.Smp_003770.1	6183.Smp_166840.1	0	0	0	0	0	0	0	0	552
A0A7M3QZQ8	A0A7M3QF61	6183.Smp_003770.1	6183.Smp_039300.1	0	0	0	0	0	0	0	0	222
A0A7M3QZQ8	A0A7M3QN49	6183.Smp_003770.1	6183.Smp_078900.1	0	0	0	0	0	0	0	0	429
A0A7M3QZQ8	A0A7M3QCJ3	6183.Smp_003770.1	6183.Smp_082240.1	0	0	0	0	0	0	0	0	466
A0A7M3PZI2	A0A7M3RW17	6183.Smp_003970.1	6183.Smp_169400.1	0	0	0	0	0	0	0	0	269
A0A7M3PZI2	A0A7M3PV76	6183.Smp_003970.1	6183.Smp_041980.1	0	0	0	0	0	0	0	0	666
A0A7M3PZI2	A0A7M3QMI9	6183.Smp_003970.1	6183.Smp_090450.1	0	0	0	0	0	0	0	0	150
A0A7M3PZI2	A0A7M3QKS9	6183.Smp_003970.1	6183.Smp_073620.1	0	0	0	0	69	0	0	0	218
A0A7M3PZI2	A0A7M3R6Y1	6183.Smp_003970.1	6183.Smp_054340.2	0	0	0	0	0	0	0	0	274
A0A7M3PZI2	A0A7M3RR29	6183.Smp_003970.1	6183.Smp_156590.1	0	0	0	0	0	0	0	0	292
A0A7M3PZI2	A0A7M3RTF3	6183.Smp_003970.1	6183.Smp_060090.1	0	0	0	0	117	0	0	0	676
A0A7M3PZI2	A0A7M3PTY2	6183.Smp_003970.1	6183.Smp_069160.1	0	0	0	0	0	0	0	0	181
A0A7M3PZI2	A0A7M3QLM0	6183.Smp_003970.1	6183.Smp_156360.1	0	0	0	0	0	0	0	0	233
A0A7M3PZI2	A0A7M3QRD3	6183.Smp_003970.1	6183.Smp_149130.1	0	0	0	0	0	0	0	0	160
A0A7M3PZI2	A0A7M3PY78	6183.Smp_003970.1	6183.Smp_129630.1	0	0	0	0	0	0	0	0	250
A0A7M3PZI2	A0A7M3RE77	6183.Smp_003970.1	6183.Smp_165400.3	0	0	0	0	0	0	0	0	230
A0A7M3PZI2	A0A7M3Q208	6183.Smp_003970.1	6183.Smp_072900.1	0	0	0	0	0	0	0	0	388
A0A7M3PZI2	A0A7M3QJR8	6183.Smp_003970.1	6183.Smp_122840.1	0	0	0	0	0	0	0	0	199
A0A7M3PZI2	A0A7M3PXF5	6183.Smp_003970.1	6183.Smp_136290.1	0	0	0	0	0	0	0	0	338
A0A7M3PZI2	A0A7M3R449	6183.Smp_003970.1	6183.Smp_003630.1	0	0	0	0	0	0	0	0	156
A0A7M3PZI2	A0A7M3QMA5	6183.Smp_003970.1	6183.Smp_038730.5	0	0	0	0	0	0	0	0	284
A0A7M3PZI2	A0A7M3RFR6	6183.Smp_003970.1	6183.Smp_048660.1	0	0	0	0	166	0	0	0	276
A0A7M3PZI2	A0A7M3Q1R5	6183.Smp_003970.1	6183.Smp_073880.1	0	0	0	0	265	0	0	0	733
A0A7M3PZI2	A0A7M3R5K2	6183.Smp_003970.1	6183.Smp_037230.1	0	0	0	0	0	0	0	0	160
A0A7M3PZI2	A0A7M3PSY2	6183.Smp_003970.1	6183.Smp_072340.1	0	0	0	0	0	0	0	0	188
A0A7M3PZI2	A0A7M3R5G1	6183.Smp_003970.1	6183.Smp_053130.1	0	0	0	0	265	0	0	0	735
A0A7M3PZI2	A0A7M3RLT8	6183.Smp_003970.1	6183.Smp_027610.1	0	0	0	0	144	0	0	0	690
A0A7M3PZI2	A0A7M3QDQ4	6183.Smp_003970.1	6183.Smp_074780.1	0	0	0	0	97	0	0	0	665
A0A7M3PZI2	A0A7M3PS32	6183.Smp_003970.1	6183.Smp_061920.1	0	0	0	0	0	0	0	0	188
A0A7M3PZI2	A0A7M3Q5Q9	6183.Smp_003970.1	6183.Smp_030860.1	0	0	0	0	0	0	0	0	157
A0A7M3PZI2	A0A7M3Q7F7	6183.Smp_003970.1	6183.Smp_061230.1	0	0	0	0	0	0	0	0	183
A0A7M3PZI2	A0A7M3PTE1	6183.Smp_003970.1	6183.Smp_096760.1	0	0	0	0	0	0	0	0	345
A0A7M3PZI2	A0A7M3PRG3	6183.Smp_003970.1	6183.Smp_160850.1	0	0	0	0	0	0	0	0	154
A0A7M3PZI2	A0A7M3Q6T8	6183.Smp_003970.1	6183.Smp_097660.1	0	0	0	0	69	0	0	0	487
A0A7M3PZI2	A0A7M3R0R6	6183.Smp_003970.1	6183.Smp_175250.1	0	0	0	0	0	0	0	0	178
A0A7M3PZI2	A0A7M3QLA3	6183.Smp_003970.1	6183.Smp_175660.1	0	0	0	0	0	0	0	0	190
A0A7M3PZI2	A0A7M3Q5Q9	6183.Smp_003970.1	6183.Smp_162310.1	0	0	0	0	0	0	0	0	157
A0A7M3PZI2	A0A7M3R865	6183.Smp_003970.1	6183.Smp_162310.1	0	0	0	0	0	0	0	0	157
A0A7M3PZI2	A0A7M3QQ70	6183.Smp_003970.1	6183.Smp_058150.1	0	0	0	0	0	0	0	0	171
A0A7M3PZI2	A0A7M3VJ67	6183.Smp_003970.1	6183.Smp_023360.1	0	0	0	0	0	0	0	0	162
A0A7M3PZI2	A0A7M3Q950	6183.Smp_003970.1	6183.Smp_066940.1	0	0	0	0	0	0	0	0	622
A0A7M3PZI2	A0A7M3QEB6	6183.Smp_003970.1	6183.Smp_000480.1	0	0	0	0	0	0	0	0	733
A0A7M3PZI2	A0A7M3PS55	6183.Smp_003970.1	6183.Smp_210570.1	0	0	0	0	0	0	0	0	282
A0A7M3PZI2	A0A7M3RJC7	6183.Smp_003970.1	6183.Smp_045510.1	0	0	0	0	0	0	0	0	426
A0A7M3PZI2	A0A7M3QCY5	6183.Smp_003970.1	6183.Smp_000100.1	0	0	0	0	0	0	0	0	292
A0A7M3PZI2	A0A7M3RML7	6183.Smp_003970.1	6183.Smp_000100.1	0	0	0	0	0	0	0	0	292
A0A7M3PZI2	A0A7M3RR29	6183.Smp_003970.1	6183.Smp_000100.1	0	0	0	0	0	0	0	0	292
A0A7M3PZI2	A0A7M3RPJ5	6183.Smp_003970.1	6183.Smp_180000.1	0	0	0	0	0	0	0	0	769
A0A7M3PZI2	A0A7M3PRG1	6183.Smp_003970.1	6183.Smp_019440.1	0	0	0	0	0	0	0	0	194
A0A7M3PZI2	A0A7M3QCS6	6183.Smp_003970.1	6183.Smp_098330.1	0	0	0	0	93	0	0	0	672
A0A7M3PZI2	A0A7M3RPN2	6183.Smp_003970.1	6183.Smp_038510.1	0	0	0	0	0	0	0	0	679
A0A7M3PZI2	A0A7M3R5Z2	6183.Smp_003970.1	6183.Smp_001170.1	0	0	0	0	0	0	0	0	720
A0A7M3PZI2	A0A7M3PSD4	6183.Smp_003970.1	6183.Smp_024110.1	0	0	0	0	0	0	0	0	211
A0A7M3PZI2	A0A7M3RVB1	6183.Smp_003970.1	6183.Smp_018530.2	0	0	0	0	69	0	0	0	323
A0A7M3PZI2	A0A7M3QUN2	6183.Smp_003970.1	6183.Smp_172620.1	0	0	0	0	0	0	0	0	232
A0A7M3PZI2	A0A7M3R251	6183.Smp_003970.1	6183.Smp_166040.1	0	0	0	0	0	0	0	0	187
A0A7M3PZI2	A0A7M3R3Y3	6183.Smp_003970.1	6183.Smp_085300.1	0	0	0	0	0	0	0	0	637
A0A7M3Q423	A0A7M3RJR4	6183.Smp_004190.1	6183.Smp_025440.1	0	0	0	0	68	0	0	0	228
A0A7M3Q423	A0A7M3PV25	6183.Smp_004190.1	6183.Smp_000530.1	0	0	0	0	0	0	0	0	191
A0A7M3Q423	A0A7M3R9C7	6183.Smp_004190.1	6183.Smp_007180.1	0	0	0	0	0	0	0	0	177
A0A7M3Q423	A0A7M3QWZ0	6183.Smp_004190.1	6183.Smp_000660.1	0	0	0	0	0	0	0	0	223
A0A7M3Q423	A0A7M3R0Q2	6183.Smp_004190.1	6183.Smp_154440.1	0	0	0	0	0	0	0	0	191
A0A7M3Q423	A0A7M3PWT4	6183.Smp_004190.1	6183.Smp_136260.2	0	0	0	0	145	0	0	0	193
A0A7M3Q423	A0A7M3QB50	6183.Smp_004190.1	6183.Smp_071140.1	0	0	0	0	150	0	0	0	177
A0A7M3Q423	A0A7M3QM10	6183.Smp_004190.1	6183.Smp_071140.1	0	0	0	0	150	0	0	0	177
A0A7M3Q423	A0A7M3RQA7	6183.Smp_004190.1	6183.Smp_071140.1	0	0	0	0	150	0	0	0	177
A0A7M3Q423	A0A7M3QFR6	6183.Smp_004190.1	6183.Smp_126990.1	0	0	0	0	150	0	0	0	162
A0A7M3Q423	A0A7M3R3Y3	6183.Smp_004190.1	6183.Smp_085300.1	0	0	0	0	0	0	0	0	161
A0A7M3PRQ5	A0A7M3QI98	6183.Smp_004590.1	6183.Smp_161850.1	0	0	0	0	151	0	0	0	150
A0A7M3QHY8	A0A7M3QI98	6183.Smp_004590.1	6183.Smp_161850.1	0	0	0	0	151	0	0	0	150
A0A7M3PRQ5	A0A7M3QDB8	6183.Smp_004590.1	6183.Smp_160710.1	0	0	0	0	160	0	0	0	159
A0A7M3QHY8	A0A7M3QDB8	6183.Smp_004590.1	6183.Smp_160710.1	0	0	0	0	160	0	0	0	159
A0A7M3PRQ5	A0A7M3PUI1	6183.Smp_004590.1	6183.Smp_124780.1	0	0	0	0	262	0	0	0	262
A0A7M3QHY8	A0A7M3PUI1	6183.Smp_004590.1	6183.Smp_124780.1	0	0	0	0	262	0	0	0	262
A0A7M3RPP4	A0A7M3QBP1	6183.Smp_005260.1	6183.Smp_152760.1	0	0	0	0	0	0	0	0	297
A0A7M3RPP4	A0A7M3Q481	6183.Smp_005260.1	6183.Smp_093310.1	0	0	0	0	0	0	0	0	220
A0A7M3RPP4	A0A7M3Q5N4	6183.Smp_005260.1	6183.Smp_152840.1	0	0	0	0	64	0	0	0	227
A0A7M3RPP4	A0A7M3R9A7	6183.Smp_005260.1	6183.Smp_039670.1	0	0	0	0	0	0	0	0	208
A0A7M3RPP4	A0A7M3R5E9	6183.Smp_005260.1	6183.Smp_021540.1	0	0	0	0	176	0	0	0	246
A0A7M3RPP4	A0A7M3RDC8	6183.Smp_005260.1	6183.Smp_134670.2	0	0	0	0	0	0	0	0	250
A0A7M3RPP4	A0A7M3R6Y1	6183.Smp_005260.1	6183.Smp_054340.2	0	0	0	0	111	0	0	0	194
A0A7M3RPP4	A0A7M3RAB5	6183.Smp_005260.1	6183.Smp_048160.1	0	0	0	0	0	0	0	0	284
A0A7M3RPP4	A0A7M3QBH1	6183.Smp_005260.1	6183.Smp_045950.2	0	0	0	0	0	0	0	0	810
A0A7M3RPP4	A0A7M3Q1Q3	6183.Smp_005260.1	6183.Smp_030830.2	0	0	0	0	159	0	0	0	277
A0A7M3RPP4	A0A7M3QJ77	6183.Smp_005260.1	6183.Smp_167680.1	0	0	0	0	0	0	0	0	417
A0A7M3RPP4	A0A7M3RKR6	6183.Smp_005260.1	6183.Smp_022320.2	0	0	0	0	103	0	0	0	153
A0A7M3RPP4	A0A7M3PT92	6183.Smp_005260.1	6183.Smp_180900.1	0	0	0	0	0	0	0	0	491
A0A7M3RPP4	A0A7M3R1E8	6183.Smp_005260.1	6183.Smp_163110.1	0	0	0	0	0	0	0	0	293
A0A7M3RPP4	A0A7M3QUQ7	6183.Smp_005260.1	6183.Smp_133120.2	0	0	0	0	263	0	0	0	569
A0A7M3RPP4	A0A7M3Q0X6	6183.Smp_005260.1	6183.Smp_017010.4	0	0	0	0	0	0	0	0	393
A0A7M3RPP4	A0A7M3QAV8	6183.Smp_005260.1	6183.Smp_035030.1	0	0	0	0	69	0	0	0	393
A0A7M3RPP4	A0A7M3QSN7	6183.Smp_005260.1	6183.Smp_033710.1	0	0	0	0	149	0	0	0	619
A0A7M3RPP4	A0A7M3QB00	6183.Smp_005260.1	6183.Smp_156450.2	0	0	0	0	0	0	0	0	390
A0A7M3RPP4	A0A7M3PZI2	6183.Smp_005260.1	6183.Smp_030690.1	0	0	0	0	0	0	0	0	156
A0A7M3RPP4	A0A7M3QWA6	6183.Smp_005260.1	6183.Smp_137380.1	0	0	0	0	0	0	0	0	171
A0A7M3RPP4	A0A7M3RFR6	6183.Smp_005260.1	6183.Smp_048660.1	0	0	0	0	0	0	0	0	183
A0A7M3RPP4	A0A7M3QJF2	6183.Smp_005260.1	6183.Smp_169330.1	0	0	0	0	0	0	0	0	335
A0A7M3RPP4	A0A7M3QRP0	6183.Smp_005260.1	6183.Smp_039490.1	0	0	0	0	0	0	0	0	729
A0A7M3RPP4	A0A7M3R1E8	6183.Smp_005260.1	6183.Smp_194800.1	0	0	0	0	0	0	0	0	293
A0A7M3RPP4	A0A7M3R1E8	6183.Smp_005260.1	6183.Smp_164880.1	0	0	0	0	0	0	0	0	291
A0A7M3RPP4	A0A7M3PSY2	6183.Smp_005260.1	6183.Smp_072340.1	0	0	0	0	69	0	0	0	189
A0A7M3RPP4	A0A7M3R5G1	6183.Smp_005260.1	6183.Smp_053130.1	0	0	0	0	0	0	0	0	274
A0A7M3RPP4	A0A7M3QJ77	6183.Smp_005260.1	6183.Smp_167690.1	0	0	0	0	0	0	0	0	417
A0A7M3RPP4	A0A7M3QXA7	6183.Smp_005260.1	6183.Smp_082560.1	0	0	0	0	0	0	0	0	286
A0A7M3RPP4	A0A7M3PWP1	6183.Smp_005260.1	6183.Smp_105860.1	0	0	0	0	113	0	0	0	164
A0A7M3RPP4	A0A7M3QNH8	6183.Smp_005260.1	6183.Smp_143050.1	0	0	0	0	123	0	0	0	313
A0A7M3RPP4	A0A7M3PVY7	6183.Smp_005260.1	6183.Smp_016410.1	0	0	0	0	0	0	0	0	250
A0A7M3RPP4	A0A7M3PRQ6	6183.Smp_005260.1	6183.Smp_178850.1	0	0	0	0	0	0	0	0	511
A0A7M3RPP4	A0A7M3Q4R3	6183.Smp_005260.1	6183.Smp_044810.1	0	0	0	0	67	0	0	0	708
A0A7M3RPP4	A0A7M3QL66	6183.Smp_005260.1	6183.Smp_169180.1	0	0	0	0	0	0	0	0	171
A0A7M3RPP4	A0A7M3R6D4	6183.Smp_005260.1	6183.Smp_062720.1	0	0	0	0	215	0	0	0	340
A0A7M3RPP4	A0A7M3Q5Q9	6183.Smp_005260.1	6183.Smp_030860.1	0	0	0	0	0	0	0	0	843
A0A7M3RPP4	A0A7M3PTE1	6183.Smp_005260.1	6183.Smp_096760.1	0	0	0	0	0	0	0	0	152
A0A7M3RPP4	A0A7M3QPM6	6183.Smp_005260.1	6183.Smp_103950.1	0	0	0	0	147	0	0	0	188
A0A7M3RPP4	A0A7M3PRG3	6183.Smp_005260.1	6183.Smp_160850.1	0	0	0	0	63	0	0	0	453
A0A7M3RPP4	A0A7M3Q6T8	6183.Smp_005260.1	6183.Smp_097660.1	0	0	0	0	86	0	0	0	433
A0A7M3RPP4	A0A7M3R1Y1	6183.Smp_005260.1	6183.Smp_210830.1	0	0	0	0	0	0	0	0	442
A0A7M3RPP4	A0A7M3Q0U5	6183.Smp_005260.1	6183.Smp_007630.1	0	0	0	0	0	0	0	0	655
A0A7M3RPP4	A0A7M3Q5Q9	6183.Smp_005260.1	6183.Smp_162310.1	0	0	0	0	85	0	0	0	850
A0A7M3RPP4	A0A7M3R865	6183.Smp_005260.1	6183.Smp_162310.1	0	0	0	0	85	0	0	0	850
A0A7M3RPP4	A0A7M3RWL8	6183.Smp_005260.1	6183.Smp_091360.1	0	0	0	0	0	0	0	0	166
A0A7M3RPP4	A0A7M3QKQ0	6183.Smp_005260.1	6183.Smp_147150.1	0	0	0	0	0	0	0	0	541
A0A7M3RPP4	A0A7M3QKY0	6183.Smp_005260.1	6183.Smp_147150.1	0	0	0	0	0	0	0	0	541
A0A7M3RPP4	A0A7M3QRB7	6183.Smp_005260.1	6183.Smp_179270.3	0	0	0	0	68	0	0	0	355
A0A7M3RPP4	A0A7M3R3W1	6183.Smp_005260.1	6183.Smp_002550.1	0	0	0	0	0	0	0	0	858
A0A7M3RPP4	A0A7M3VJ67	6183.Smp_005260.1	6183.Smp_023360.1	0	0	0	0	153	0	0	0	154
A0A7M3RPP4	A0A7M3Q0Q6	6183.Smp_005260.1	6183.Smp_031360.1	0	0	0	0	0	0	0	0	869
A0A7M3RPP4	A0A7M3QZ56	6183.Smp_005260.1	6183.Smp_094880.1	0	0	0	0	0	0	0	0	183
A0A7M3RPP4	A0A7M3R4S9	6183.Smp_005260.1	6183.Smp_156670.1	0	0	0	0	0	0	0	0	252
A0A7M3RPP4	A0A7M3R1G7	6183.Smp_005260.1	6183.Smp_071640.1	0	0	0	0	116	0	0	0	503
A0A7M3RPP4	A0A7M3RDY6	6183.Smp_005260.1	6183.Smp_207060.1	0	0	0	0	76	0	0	0	426
A0A7M3RPP4	A0A7M3R7D0	6183.Smp_005260.1	6183.Smp_130980.1	0	0	0	0	0	0	0	0	302
A0A7M3RPP4	A0A7M3R7I5	6183.Smp_005260.1	6183.Smp_032320.6	0	0	0	0	0	0	0	0	374
A0A7M3RPP4	A0A7M3QNV8	6183.Smp_005260.1	6183.Smp_150360.1	0	0	0	0	68	0	0	0	195
A0A7M3RPP4	A0A7M3QCS6	6183.Smp_005260.1	6183.Smp_098330.1	0	0	0	0	0	0	0	0	213
A0A7M3RPP4	A0A7M3QP24	6183.Smp_005260.1	6183.Smp_169750.1	0	0	0	0	0	0	0	0	205
A0A7M3RPP4	A0A7M3RHC3	6183.Smp_005260.1	6183.Smp_035310.1	0	0	0	0	123	0	0	0	243
A0A7M3RPP4	A0A7M3RPA2	6183.Smp_005260.1	6183.Smp_067810.1	0	0	0	0	0	0	0	0	222
A0A7M3RPP4	A0A7M3QF25	6183.Smp_005260.1	6183.Smp_055340.1	0	0	0	0	0	0	0	0	253
A0A7M3RPP4	A0A7M3PW82	6183.Smp_005260.1	6183.Smp_174910.1	0	0	0	0	86	0	0	0	266
A0A7M3RPP4	A0A7M3PT76	6183.Smp_005260.1	6183.Smp_056360.8	0	0	0	0	150	0	0	0	162
A0A7M3RPP4	A0A7M3QA67	6183.Smp_005260.1	6183.Smp_056360.8	0	0	0	0	150	0	0	0	162
A0A7M3RPP4	A0A7M3RAB6	6183.Smp_005260.1	6183.Smp_076660.1	0	0	0	0	84	0	0	0	489
A0A7M3RDE4	A0A7M3RD51	6183.Smp_005350.1	6183.Smp_143840.1	0	0	0	0	153	0	0	0	334
A0A7M3RDE4	A0A7M3QT75	6183.Smp_005350.1	6183.Smp_086330.1	0	0	0	0	265	0	0	0	321
A0A7M3RDE4	A0A7M3QFT3	6183.Smp_005350.1	6183.Smp_007260.2	0	0	0	0	0	0	0	0	250
A0A7M3RDE4	A0A7M3QD00	6183.Smp_005350.1	6183.Smp_014780.2	0	0	0	0	0	0	0	0	268
A0A7M3RDE4	A0A7M3RMH3	6183.Smp_005350.1	6183.Smp_048560.1	0	0	0	0	265	0	0	0	281
A0A7M3RDE4	A0A7M3QSY8	6183.Smp_005350.1	6183.Smp_163610.1	0	0	0	0	264	0	0	0	317
A0A7M3RDE4	A0A7M3QE88	6183.Smp_005350.1	6183.Smp_127920.1	0	0	0	0	0	0	0	0	182
A0A7M3RDE4	A0A7M3R3V9	6183.Smp_005350.1	6183.Smp_127450.1	0	0	0	0	0	0	0	0	332
A0A7M3RDE4	A0A7M3QRS4	6183.Smp_005350.1	6183.Smp_042160.2	0	0	0	0	122	0	0	0	198
A0A7M3RDE4	A0A7M3QVU7	6183.Smp_005350.1	6183.Smp_042160.2	0	0	0	0	122	0	0	0	198
A0A7M3RDE4	A0A7M3PYV4	6183.Smp_005350.1	6183.Smp_044010.2	0	0	0	0	265	0	0	0	513
A0A7M3RDE4	A0A7M3QX89	6183.Smp_005350.1	6183.Smp_044010.2	0	0	0	0	265	0	0	0	513
A0A7M3RDE4	A0A7M3RIL1	6183.Smp_005350.1	6183.Smp_085540.6	0	0	0	0	175	0	0	0	425
A0A7M3RDE4	A0A7M3RV54	6183.Smp_005350.1	6183.Smp_085540.6	0	0	0	0	175	0	0	0	425
A0A7M3RDE4	A0A7M3PUZ7	6183.Smp_005350.1	6183.Smp_049300.3	0	0	0	0	0	0	0	181	228
A0A7M3RDE4	A0A7M3PVK6	6183.Smp_005350.1	6183.Smp_049300.3	0	0	0	0	0	0	0	181	228
A0A7M3RDE4	A0A7M3QZ69	6183.Smp_005350.1	6183.Smp_049300.3	0	0	0	0	0	0	0	181	228
A0A7M3RDE4	A0A7M3RAS7	6183.Smp_005350.1	6183.Smp_049300.3	0	0	0	0	0	0	0	181	228
A0A7M3RDE4	A0A7M3Q0Q7	6183.Smp_005350.1	6183.Smp_102340.1	0	0	0	0	0	0	0	0	190
A0A7M3RDE4	A0A7M3PY09	6183.Smp_005350.1	6183.Smp_120700.1	0	0	0	0	265	0	0	0	384
A0A7M3RDE4	A0A7M3REU6	6183.Smp_005350.1	6183.Smp_066010.2	0	0	0	0	0	0	0	0	153
A0A7M3RDE4	A0A7M3R6P9	6183.Smp_005350.1	6183.Smp_086270.1	0	0	0	0	0	0	0	0	159
A0A7M3RDE4	A0A7M3RKH0	6183.Smp_005350.1	6183.Smp_084090.1	0	0	0	0	149	0	0	0	163
A0A7M3RDE4	A0A7M3RAQ1	6183.Smp_005350.1	6183.Smp_108050.1	0	0	0	0	0	0	0	0	297
A0A7M3RDE4	A0A7M3RB15	6183.Smp_005350.1	6183.Smp_108050.1	0	0	0	0	0	0	0	0	297
A0A7M3RDE4	A0A7M3QPE3	6183.Smp_005350.1	6183.Smp_012720.1	0	0	0	0	0	0	0	0	152
A0A7M3RDE4	A0A7M3RE38	6183.Smp_005350.1	6183.Smp_012720.1	0	0	0	0	0	0	0	0	152
A0A7M3RDE4	A0A7M3R9C0	6183.Smp_005350.1	6183.Smp_147110.1	0	0	0	0	62	0	0	0	155
A0A7M3RDE4	A0A7M3QX89	6183.Smp_005350.1	6183.Smp_031770.1	0	0	0	0	265	0	0	0	513
A0A7M3RDE4	A0A7M3QHT8	6183.Smp_005350.1	6183.Smp_134590.1	0	0	0	0	0	0	0	0	312
A0A7M3RDE4	A0A7M3QS06	6183.Smp_005350.1	6183.Smp_179810.1	0	0	0	0	265	0	0	0	530
A0A7M3RDE4	A0A7M3QCY5	6183.Smp_005350.1	6183.Smp_000100.1	0	0	0	0	123	0	0	0	211
A0A7M3RDE4	A0A7M3RML7	6183.Smp_005350.1	6183.Smp_000100.1	0	0	0	0	123	0	0	0	211
A0A7M3RDE4	A0A7M3RR29	6183.Smp_005350.1	6183.Smp_000100.1	0	0	0	0	123	0	0	0	211
A0A7M3RDE4	A0A7M3QAB2	6183.Smp_005350.1	6183.Smp_022400.1	0	0	0	0	216	0	0	0	310
A0A7M3RDE4	A0A7M3QWR0	6183.Smp_005350.1	6183.Smp_161680.1	0	0	0	0	121	0	0	0	218
A0A7M3RDE4	A0A7M3RKG2	6183.Smp_005350.1	6183.Smp_175980.1	0	0	0	0	0	0	0	0	241
A0A7M3RDE4	A0A7M3Q395	6183.Smp_005350.1	6183.Smp_166150.1	0	0	0	0	0	0	0	0	190
A0A7M3RDE4	A0A7M3PRF1	6183.Smp_005350.1	6183.Smp_196570.1	0	0	0	0	0	0	0	0	298
A0A7M3RDE4	A0A7M3QTE0	6183.Smp_005350.1	6183.Smp_131700.1	0	0	0	0	0	0	0	0	256
A0A7M3RDE4	A0A7M3RE99	6183.Smp_005350.1	6183.Smp_155280.1	0	0	0	0	0	0	0	0	163
A0A7M3RDE4	A0A7M3QV39	6183.Smp_005350.1	6183.Smp_157020.1	0	0	0	0	0	0	0	0	297
A0A7M3RDE4	A0A7M3QWW0	6183.Smp_005350.1	6183.Smp_157020.1	0	0	0	0	0	0	0	0	297
A0A7M3RDE4	A0A7M3PTX1	6183.Smp_005350.1	6183.Smp_045220.1	0	0	0	0	265	0	0	0	333
A0A7M3RDE4	A0A7M3RAB6	6183.Smp_005350.1	6183.Smp_162000.1	0	0	0	0	0	0	0	0	204
A0A7M3RDE4	A0A7M3PTY2	6183.Smp_005350.1	6183.Smp_069160.1	0	0	0	0	0	0	0	0	150
A0A7M3RDE4	A0A7M3QS50	6183.Smp_005350.1	6183.Smp_126240.1	0	0	0	0	0	0	0	0	340
A0A7M3RDE4	A0A7M3RAQ1	6183.Smp_005350.1	6183.Smp_126240.1	0	0	0	0	0	0	0	0	340
A0A7M3RDE4	A0A7M3RV92	6183.Smp_005350.1	6183.Smp_126240.1	0	0	0	0	0	0	0	0	340
A0A7M3RDE4	A0A7M3QRD3	6183.Smp_005350.1	6183.Smp_149130.1	0	0	0	0	0	0	0	0	178
A0A7M3RDE4	A0A7M3PT92	6183.Smp_005350.1	6183.Smp_180900.1	0	0	0	0	0	0	0	0	299
A0A7M3RDE4	A0A7M3QPB2	6183.Smp_005350.1	6183.Smp_047900.1	0	0	0	0	0	0	0	0	159
A0A7M3RDE4	A0A7M3R5K2	6183.Smp_005350.1	6183.Smp_037230.1	0	0	0	0	69	0	0	0	202
A0A7M3RDE4	A0A7M3RDX6	6183.Smp_005350.1	6183.Smp_125290.1	0	0	0	0	0	0	0	0	221
A0A7M3RDE4	A0A7M3PV25	6183.Smp_005350.1	6183.Smp_000530.1	0	0	0	0	0	0	0	0	189
A0A7M3RDE4	A0A7M3R476	6183.Smp_005350.1	6183.Smp_086480.1	0	0	0	0	87	0	0	113	155
A0A7M3RDE4	A0A7M3S0H6	6183.Smp_005350.1	6183.Smp_018610.1	0	0	0	0	81	0	0	0	194
A0A7M3RDE4	A0A7M3Q9K1	6183.Smp_005350.1	6183.Smp_153170.1	0	0	0	0	0	0	0	0	350
A0A7M3RDE4	A0A7M3RAQ1	6183.Smp_005350.1	6183.Smp_157010.1	0	0	0	0	122	0	0	0	356
A0A7M3RDE4	A0A7M3RB15	6183.Smp_005350.1	6183.Smp_157010.1	0	0	0	0	122	0	0	0	356
A0A7M3RDE4	A0A7M3Q648	6183.Smp_005350.1	6183.Smp_021920.3	0	0	0	0	0	0	0	81	360
A0A7M3RDE4	A0A7M3R476	6183.Smp_005350.1	6183.Smp_086530.1	0	0	0	0	122	0	0	250	313
A0A7M3RDE4	A0A7M3R9U9	6183.Smp_005350.1	6183.Smp_086530.1	0	0	0	0	122	0	0	250	313
A0A7M3RDE4	A0A7M3PSD4	6183.Smp_005350.1	6183.Smp_024110.1	0	0	0	0	0	0	0	0	154
A0A7M3RDE4	A0A7M3Q8P2	6183.Smp_005350.1	6183.Smp_031720.1	0	0	0	0	0	0	0	188	209
A0A7M3RDE4	A0A7M3QB50	6183.Smp_005350.1	6183.Smp_014670.2	0	0	0	0	68	0	0	0	171
A0A7M3RDE4	A0A7M3QM10	6183.Smp_005350.1	6183.Smp_014670.2	0	0	0	0	68	0	0	0	171
A0A7M3RDE4	A0A7M3RQA7	6183.Smp_005350.1	6183.Smp_014670.2	0	0	0	0	68	0	0	0	171
A0A7M3RDE4	A0A7M3QFR6	6183.Smp_005350.1	6183.Smp_126990.1	0	0	0	0	0	0	0	0	166
A0A7M3RDE4	A0A7M3QW53	6183.Smp_005350.1	6183.Smp_124240.1	0	0	0	0	172	0	0	47	177
A0A7M3RDE4	A0A7M3PYK7	6183.Smp_005350.1	6183.Smp_153700.1	0	0	0	0	263	0	0	0	266
A0A7M3QAJ6	A0A7M3RD51	6183.Smp_005880.1	6183.Smp_143840.1	0	0	0	0	0	0	0	0	371
A0A7M3QAJ6	A0A7M3VJL7	6183.Smp_005880.1	6183.Smp_087250.1	0	0	0	0	263	0	0	0	263
A0A7M3QAJ6	A0A7M3RA32	6183.Smp_005880.1	6183.Smp_121990.1	0	0	0	0	69	0	0	0	151
A0A7M3QAJ6	A0A7M3RR62	6183.Smp_005880.1	6183.Smp_162210.1	0	0	0	0	0	0	0	0	180
A0A7M3QAJ6	A0A7M3PWA0	6183.Smp_005880.1	6183.Smp_057060.1	0	0	0	0	0	0	0	0	157
A0A7M3QAJ6	A0A7M3R8M2	6183.Smp_005880.1	6183.Smp_057060.1	0	0	0	0	0	0	0	0	157
A0A7M3QAJ6	A0A7M3Q634	6183.Smp_005880.1	6183.Smp_150700.1	0	0	0	0	0	0	0	0	204
A0A7M3QAJ6	A0A7M3QLM0	6183.Smp_005880.1	6183.Smp_156360.1	0	0	0	0	0	0	900	0	937
A0A7M3QAJ6	A0A7M3QRS4	6183.Smp_005880.1	6183.Smp_042160.2	0	0	0	0	0	0	0	0	465
A0A7M3QAJ6	A0A7M3QVU7	6183.Smp_005880.1	6183.Smp_042160.2	0	0	0	0	0	0	0	0	465
A0A7M3QAJ6	A0A7M3PYV4	6183.Smp_005880.1	6183.Smp_044010.2	0	0	0	0	0	0	0	0	206
A0A7M3QAJ6	A0A7M3QX89	6183.Smp_005880.1	6183.Smp_044010.2	0	0	0	0	0	0	0	0	206
A0A7M3QAJ6	A0A7M3R7W7	6183.Smp_005880.1	6183.Smp_008310.1	0	0	0	0	0	0	0	0	392
A0A7M3QAJ6	A0A7M3RAJ3	6183.Smp_005880.1	6183.Smp_018260.1	0	0	0	0	0	0	0	0	693
A0A7M3QAJ6	A0A7M3Q0T8	6183.Smp_005880.1	6183.Smp_161170.1	0	0	0	0	0	0	0	0	205
A0A7M3QAJ6	A0A7M3Q7F7	6183.Smp_005880.1	6183.Smp_061230.1	0	0	0	0	0	0	0	0	368
A0A7M3QAJ6	A0A7M3Q7M5	6183.Smp_005880.1	6183.Smp_015710.1	0	0	0	0	0	0	0	0	405
A0A7M3QAJ6	A0A7M3PTB8	6183.Smp_005880.1	6183.Smp_085150.1	0	0	0	0	0	0	0	0	240
A0A7M3QAJ6	A0A7M3PV25	6183.Smp_005880.1	6183.Smp_000530.1	0	0	0	0	0	0	0	0	373
A0A7M3QAJ6	A0A7M3R827	6183.Smp_005880.1	6183.Smp_170080.1	0	0	0	0	0	0	0	0	154
A0A7M3QAJ6	A0A7M3Q634	6183.Smp_005880.1	6183.Smp_053220.1	0	0	0	0	0	0	0	0	204
A0A7M3QAJ6	A0A7M3QX89	6183.Smp_005880.1	6183.Smp_031770.1	0	0	0	0	0	0	0	0	206
A0A7M3QAJ6	A0A7M3PWT4	6183.Smp_005880.1	6183.Smp_136260.2	0	0	0	0	0	0	0	0	256
A0A7M3QAJ6	A0A7M3QAB2	6183.Smp_005880.1	6183.Smp_022400.1	0	0	0	0	0	0	0	0	574
A0A7M3QAJ6	A0A7M3QVA0	6183.Smp_005880.1	6183.Smp_043030.1	0	0	0	0	0	0	0	0	568
A0A7M3QAJ6	A0A7M3PSR3	6183.Smp_005880.1	6183.Smp_127280.1	0	0	0	0	63	0	0	0	265
A0A7M3QAJ6	A0A7M3VKB9	6183.Smp_005880.1	6183.Smp_091460.1	0	0	0	0	84	0	0	0	154
A0A7M3QAJ6	A0A7M3PSD4	6183.Smp_005880.1	6183.Smp_024110.1	0	0	0	0	0	0	900	0	969
A0A7M3QTE4	A0A7M3VJL7	6183.Smp_006550.1	6183.Smp_087250.1	0	0	0	0	0	0	0	0	179
A0A7M3QTE4	A0A7M3QTE0	6183.Smp_006550.1	6183.Smp_131700.1	0	0	0	0	0	0	0	0	318
A0A7M3QTE4	A0A7M3QW97	6183.Smp_006550.1	6183.Smp_171070.1	0	0	0	0	0	0	0	0	185
A0A7M3QTE4	A0A7M3R6Y1	6183.Smp_006550.1	6183.Smp_054340.2	0	0	0	0	0	0	0	0	654
A0A7M3QTE4	A0A7M3QSY8	6183.Smp_006550.1	6183.Smp_163610.1	0	0	0	0	0	0	0	0	174
A0A7M3QTE4	A0A7M3QPB2	6183.Smp_006550.1	6183.Smp_047900.1	0	0	0	0	0	0	0	0	150
A0A7M3QTE4	A0A7M3QKA6	6183.Smp_006550.1	6183.Smp_025160.3	0	0	0	0	0	0	0	0	242
A0A7M3QTE4	A0A7M3PZI2	6183.Smp_006550.1	6183.Smp_030690.1	0	0	0	0	0	0	0	0	202
A0A7M3QTE4	A0A7M3PV18	6183.Smp_006550.1	6183.Smp_010100.1	0	0	0	0	0	0	0	0	825
A0A7M3QTE4	A0A7M3RVH1	6183.Smp_006550.1	6183.Smp_194170.1	0	0	0	0	0	0	0	0	151
A0A7M3QTE4	A0A7M3Q7R7	6183.Smp_006550.1	6183.Smp_054540.1	0	0	0	0	0	0	0	0	221
A0A7M3QTE4	A0A7M3S0H6	6183.Smp_006550.1	6183.Smp_018610.1	0	0	0	0	0	0	0	0	196
A0A7M3QTE4	A0A7M3QQ70	6183.Smp_006550.1	6183.Smp_058150.1	0	0	0	0	0	0	0	0	212
A0A7M3QTE4	A0A7M3QWZ0	6183.Smp_006550.1	6183.Smp_000660.1	0	0	0	0	0	0	0	0	273
A0A7M3QTE4	A0A7M3Q950	6183.Smp_006550.1	6183.Smp_066940.1	0	0	0	0	0	0	0	0	150
A0A7M3QTE4	A0A7M3RGI5	6183.Smp_006550.1	6183.Smp_026630.1	0	0	0	0	0	0	0	0	160
A0A7M3QTE4	A0A7M3RST2	6183.Smp_006550.1	6183.Smp_051080.1	0	0	0	0	0	0	0	0	167
A0A7M3QTE4	A0A7M3RFX8	6183.Smp_006550.1	6183.Smp_049390.1	0	0	0	0	0	0	0	0	208
A0A7M3QTE4	A0A7M3Q7M8	6183.Smp_006550.1	6183.Smp_010930.1	0	0	0	0	0	0	0	0	191
A0A7M3QTE4	A0A7M3RFN2	6183.Smp_006550.1	6183.Smp_160420.1	0	0	0	0	0	0	0	0	167
A0A7M3QTE4	A0A7M3R5E2	6183.Smp_006550.1	6183.Smp_010160.1	0	0	0	0	0	0	0	0	181
A0A7M3QTE4	A0A7M3QSY8	6183.Smp_006550.1	6183.Smp_102070.1	0	0	0	0	0	0	0	0	174
A0A7M3QTE4	A0A7M3R2G3	6183.Smp_006550.1	6183.Smp_136210.1	0	0	0	0	0	0	0	0	218
A0A7M3R0T6	A0A7M3PS66	6183.Smp_006740.1	6183.Smp_197860.1	0	0	0	0	0	0	0	0	187
A0A7M3R0T6	A0A7M3PVQ4	6183.Smp_006740.1	6183.Smp_197860.1	0	0	0	0	0	0	0	0	187
A0A7M3R0T6	A0A7M3RR29	6183.Smp_006740.1	6183.Smp_156590.1	0	0	0	0	263	0	0	0	263
A0A7M3R0T6	A0A7M3QWZ0	6183.Smp_006740.1	6183.Smp_000660.1	0	0	0	0	0	0	0	0	187
A0A7M3R0T6	A0A7M3PS66	6183.Smp_006740.1	6183.Smp_008660.1	0	0	0	0	0	0	0	0	187
A0A7M3R0T6	A0A7M3PVQ4	6183.Smp_006740.1	6183.Smp_008660.1	0	0	0	0	0	0	0	0	187
A0A7M3R0T6	A0A7M3QAV8	6183.Smp_006740.1	6183.Smp_035030.1	0	0	0	0	0	0	0	0	260
A0A7M3PWP6	A0A7M3Q5V3	6183.Smp_006830.1	6183.Smp_154620.1	0	0	0	0	0	0	0	0	153
A0A7M3PWP6	A0A7M3RF65	6183.Smp_006830.1	6183.Smp_147950.1	0	0	0	0	0	0	0	0	324
A0A7M3PWP6	A0A7M3PUI1	6183.Smp_006830.1	6183.Smp_124780.1	0	0	0	0	0	0	0	0	377
A0A7M3PWP6	A0A7M3RCY2	6183.Smp_006830.1	6183.Smp_172160.1	0	0	0	0	229	0	0	0	239
A0A7M3PWP6	A0A7M3RV84	6183.Smp_006830.1	6183.Smp_128120.1	0	0	0	0	0	0	0	0	320
A0A7M3PWP6	A0A7M3Q8Z5	6183.Smp_006830.1	6183.Smp_079650.1	0	0	0	0	98	0	0	0	314
A0A7M3PWP6	A0A7M3RBU9	6183.Smp_006830.1	6183.Smp_130470.1	0	0	0	0	0	0	0	0	274
A0A7M3PWP6	A0A7M3Q208	6183.Smp_006830.1	6183.Smp_072900.1	0	0	0	0	107	0	0	0	178
A0A7M3PWP6	A0A7M3QB00	6183.Smp_006830.1	6183.Smp_156450.2	0	0	0	0	0	0	0	0	295
A0A7M3PWP6	A0A7M3R449	6183.Smp_006830.1	6183.Smp_003630.1	0	0	0	0	110	0	0	0	158
A0A7M3PWP6	A0A7M3PSY2	6183.Smp_006830.1	6183.Smp_072340.1	0	0	0	0	153	0	0	0	152
A0A7M3PWP6	A0A7M3QHB6	6183.Smp_006830.1	6183.Smp_157290.1	0	0	0	0	0	0	0	0	251
A0A7M3PWP6	A0A7M3QDQ4	6183.Smp_006830.1	6183.Smp_074780.1	0	0	0	0	0	0	0	0	437
A0A7M3PWP6	A0A7M3QJQ1	6183.Smp_006830.1	6183.Smp_152650.1	0	0	0	0	84	0	0	0	441
A0A7M3PWP6	A0A7M3QPM6	6183.Smp_006830.1	6183.Smp_103950.1	0	0	0	0	262	0	0	0	318
A0A7M3PWP6	A0A7M3PV25	6183.Smp_006830.1	6183.Smp_000530.1	0	0	0	0	0	0	0	0	276
A0A7M3PWP6	A0A7M3Q5Q9	6183.Smp_006830.1	6183.Smp_162310.1	0	0	0	0	118	0	0	0	170
A0A7M3PWP6	A0A7M3R865	6183.Smp_006830.1	6183.Smp_162310.1	0	0	0	0	118	0	0	0	170
A0A7M3PWP6	A0A7M3Q5V1	6183.Smp_006830.1	6183.Smp_161160.1	0	0	0	0	0	0	0	0	197
A0A7M3PWP6	A0A7M3QR64	6183.Smp_006830.1	6183.Smp_069380.1	0	0	0	0	0	0	0	0	173
A0A7M3PWP6	A0A7M3QEN9	6183.Smp_006830.1	6183.Smp_125340.1	0	0	0	0	0	0	0	0	204
A0A7M3PWP6	A0A7M3QHF2	6183.Smp_006830.1	6183.Smp_125340.1	0	0	0	0	0	0	0	0	204
A0A7M3PWP6	A0A7M3QJ85	6183.Smp_006830.1	6183.Smp_194900.1	0	0	0	0	0	0	0	0	153
A0A7M3PWP6	A0A7M3QEN9	6183.Smp_006830.1	6183.Smp_125050.1	0	0	0	0	0	0	0	0	204
A0A7M3PWP6	A0A7M3QHF2	6183.Smp_006830.1	6183.Smp_125050.1	0	0	0	0	0	0	0	0	204
A0A7M3Q2J6	A0A7M3Q3R4	6183.Smp_007170.1	6183.Smp_078270.1	0	0	0	0	0	0	0	0	697
A0A7M3Q2J6	A0A7M3RW17	6183.Smp_007170.1	6183.Smp_169400.1	0	0	0	0	0	0	0	0	296
A0A7M3Q2J6	A0A7M3QB37	6183.Smp_007170.1	6183.Smp_207070.1	0	0	0	0	0	0	0	0	184
A0A7M3Q2J6	A0A7M3QBB6	6183.Smp_007170.1	6183.Smp_130810.1	0	0	0	0	0	0	0	0	227
A0A7M3Q2J6	A0A7M3QV17	6183.Smp_007170.1	6183.Smp_130810.1	0	0	0	0	0	0	0	0	227
A0A7M3Q2J6	A0A7M3RF65	6183.Smp_007170.1	6183.Smp_147950.1	0	0	0	0	69	0	0	0	246
A0A7M3Q2J6	A0A7M3RKH6	6183.Smp_007170.1	6183.Smp_169800.1	0	0	0	0	148	0	0	0	156
A0A7M3Q2J6	A0A7M3Q8M1	6183.Smp_007170.1	6183.Smp_141860.1	0	0	0	0	69	0	0	0	921
A0A7M3Q2J6	A0A7M3QPJ6	6183.Smp_007170.1	6183.Smp_157410.1	0	0	0	0	69	0	0	0	318
A0A7M3Q2J6	A0A7M3R2M1	6183.Smp_007170.1	6183.Smp_089180.1	0	0	0	0	213	0	0	0	219
A0A7M3Q2J6	A0A7M3RJQ1	6183.Smp_007170.1	6183.Smp_089180.1	0	0	0	0	213	0	0	0	219
A0A7M3Q2J6	A0A7M3QE88	6183.Smp_007170.1	6183.Smp_127920.1	0	0	0	0	0	0	0	0	972
A0A7M3Q2J6	A0A7M3RMH0	6183.Smp_007170.1	6183.Smp_068990.1	0	0	0	0	0	0	0	0	539
A0A7M3Q2J6	A0A7M3PRK7	6183.Smp_007170.1	6183.Smp_171160.1	0	0	0	0	98	0	0	0	191
A0A7M3Q2J6	A0A7M3QSN7	6183.Smp_007170.1	6183.Smp_033710.1	0	0	0	0	0	0	0	0	167
A0A7M3Q2J6	A0A7M3QTG7	6183.Smp_007170.1	6183.Smp_013840.2	0	0	0	0	122	0	0	0	168
A0A7M3Q2J6	A0A7M3Q057	6183.Smp_007170.1	6183.Smp_034920.1	0	0	0	0	0	0	0	0	227
A0A7M3Q2J6	A0A7M3R5G1	6183.Smp_007170.1	6183.Smp_053130.1	0	0	0	0	0	0	0	0	368
A0A7M3Q2J6	A0A7M3QSW9	6183.Smp_007170.1	6183.Smp_131800.1	0	0	0	0	0	0	0	0	761
A0A7M3Q2J6	A0A7M3QVB8	6183.Smp_007170.1	6183.Smp_131800.1	0	0	0	0	0	0	0	0	761
A0A7M3Q2J6	A0A7M3QJQ1	6183.Smp_007170.1	6183.Smp_152650.1	0	0	0	0	69	0	0	0	215
A0A7M3Q2J6	A0A7M3S0H6	6183.Smp_007170.1	6183.Smp_018610.1	0	0	0	0	0	0	0	0	228
A0A7M3Q2J6	A0A7M3QLG3	6183.Smp_007170.1	6183.Smp_165540.1	0	0	0	0	0	0	0	0	163
A0A7M3Q2J6	A0A7M3R0Q2	6183.Smp_007170.1	6183.Smp_154440.1	0	0	0	0	0	0	0	0	373
A0A7M3Q2J6	A0A7M3RGX6	6183.Smp_007170.1	6183.Smp_074040.1	0	0	0	0	219	0	0	0	256
A0A7M3Q2J6	A0A7M3Q6R3	6183.Smp_007170.1	6183.Smp_040190.1	0	0	0	0	0	0	0	0	203
A0A7M3Q2J6	A0A7M3Q395	6183.Smp_007170.1	6183.Smp_166150.1	0	0	0	0	0	0	0	0	445
A0A7M3Q2J6	A0A7M3QF48	6183.Smp_007170.1	6183.Smp_092390.1	0	0	0	0	0	0	0	0	183
A0A7M3R9C7	A0A7M3QZC5	6183.Smp_007180.1	6183.Smp_172530.1	0	0	0	0	0	0	0	0	185
A0A7M3R9C7	A0A7M3QW97	6183.Smp_007180.1	6183.Smp_171070.1	0	0	0	0	84	0	0	0	565
A0A7M3R9C7	A0A7M3Q5N4	6183.Smp_007180.1	6183.Smp_152840.1	0	0	0	0	69	0	0	0	367
A0A7M3R9C7	A0A7M3RF65	6183.Smp_007180.1	6183.Smp_147950.1	0	0	0	0	114	0	0	0	242
A0A7M3R9C7	A0A7M3RQS2	6183.Smp_007180.1	6183.Smp_175430.1	0	0	0	0	97	0	0	0	177
A0A7M3R9C7	A0A7M3QXV6	6183.Smp_007180.1	6183.Smp_068960.2	0	0	0	0	62	0	0	0	207
A0A7M3R9C7	A0A7M3R2P5	6183.Smp_007180.1	6183.Smp_170570.1	0	0	0	0	263	0	0	0	608
A0A7M3R9C7	A0A7M3Q2K0	6183.Smp_007180.1	6183.Smp_018240.3	0	0	0	0	173	0	0	0	193
A0A7M3R9C7	A0A7M3PUI1	6183.Smp_007180.1	6183.Smp_124780.1	0	0	0	0	0	0	0	0	265
A0A7M3R9C7	A0A7M3QLW4	6183.Smp_007180.1	6183.Smp_046140.1	0	0	0	0	229	0	0	0	228
A0A7M3R9C7	A0A7M3R9A7	6183.Smp_007180.1	6183.Smp_039670.1	0	0	0	0	144	0	0	0	155
A0A7M3R9C7	A0A7M3R2B0	6183.Smp_007180.1	6183.Smp_125770.2	0	0	0	0	265	0	0	0	274
A0A7M3R9C7	A0A7M3QMI9	6183.Smp_007180.1	6183.Smp_090450.1	0	0	0	0	146	0	0	0	235
A0A7M3R9C7	A0A7M3R5E9	6183.Smp_007180.1	6183.Smp_021540.1	0	0	0	0	261	0	0	0	715
A0A7M3R9C7	A0A7M3QQN3	6183.Smp_007180.1	6183.Smp_022020.1	0	0	0	0	261	0	0	0	262
A0A7M3R9C7	A0A7M3RTF3	6183.Smp_007180.1	6183.Smp_060090.1	0	0	0	0	0	0	0	0	194
A0A7M3R9C7	A0A7M3PTY2	6183.Smp_007180.1	6183.Smp_069160.1	0	0	0	0	247	0	0	0	371
A0A7M3R9C7	A0A7M3QBH1	6183.Smp_007180.1	6183.Smp_045950.2	0	0	0	0	0	0	0	0	289
A0A7M3R9C7	A0A7M3R9L0	6183.Smp_007180.1	6183.Smp_095620.2	0	0	0	0	0	0	0	0	176
A0A7M3R9C7	A0A7M3Q1Q3	6183.Smp_007180.1	6183.Smp_030830.2	0	0	0	0	143	0	0	0	193
A0A7M3R9C7	A0A7M3R2M1	6183.Smp_007180.1	6183.Smp_089180.1	0	0	0	0	113	0	0	0	165
A0A7M3R9C7	A0A7M3RJQ1	6183.Smp_007180.1	6183.Smp_089180.1	0	0	0	0	113	0	0	0	165
A0A7M3R9C7	A0A7M3QFT3	6183.Smp_007180.1	6183.Smp_007260.2	0	0	0	0	180	0	0	0	186
A0A7M3R9C7	A0A7M3Q8Z5	6183.Smp_007180.1	6183.Smp_079650.1	0	0	0	0	263	0	0	0	306
A0A7M3R9C7	A0A7M3R1E8	6183.Smp_007180.1	6183.Smp_163110.1	0	0	0	0	118	0	0	0	239
A0A7M3R9C7	A0A7M3R9L0	6183.Smp_007180.1	6183.Smp_125440.1	0	0	0	0	0	0	0	0	281
A0A7M3R9C7	A0A7M3QJ71	6183.Smp_007180.1	6183.Smp_059210.4	0	0	0	0	221	0	0	0	221
A0A7M3R9C7	A0A7M3QUQ7	6183.Smp_007180.1	6183.Smp_133120.2	0	0	0	0	170	0	0	0	310
A0A7M3R9C7	A0A7M3REA1	6183.Smp_007180.1	6183.Smp_068100.1	0	0	0	0	0	0	0	0	851
A0A7M3R9C7	A0A7M3Q0X6	6183.Smp_007180.1	6183.Smp_017010.4	0	0	0	0	0	0	0	0	332
A0A7M3R9C7	A0A7M3PXF5	6183.Smp_007180.1	6183.Smp_136290.1	0	0	0	0	211	0	0	0	257
A0A7M3R9C7	A0A7M3PRK7	6183.Smp_007180.1	6183.Smp_171160.1	0	0	0	0	0	0	0	0	310
A0A7M3R9C7	A0A7M3QAV8	6183.Smp_007180.1	6183.Smp_035030.1	0	0	0	0	177	0	0	0	455
A0A7M3R9C7	A0A7M3QSN7	6183.Smp_007180.1	6183.Smp_033710.1	0	0	0	0	262	0	0	0	364
A0A7M3R9C7	A0A7M3R449	6183.Smp_007180.1	6183.Smp_003630.1	0	0	0	0	148	0	0	0	984
A0A7M3R9C7	A0A7M3QTC9	6183.Smp_007180.1	6183.Smp_179000.1	0	0	0	0	149	0	0	0	200
A0A7M3R9C7	A0A7M3QWA6	6183.Smp_007180.1	6183.Smp_137380.1	0	0	0	0	0	0	0	0	488
A0A7M3R9C7	A0A7M3RFR6	6183.Smp_007180.1	6183.Smp_048660.1	0	0	0	0	0	0	0	0	300
A0A7M3R9C7	A0A7M3QJF2	6183.Smp_007180.1	6183.Smp_169330.1	0	0	0	0	68	0	0	0	233
A0A7M3R9C7	A0A7M3QRP0	6183.Smp_007180.1	6183.Smp_039490.1	0	0	0	0	152	0	0	0	260
A0A7M3R9C7	A0A7M3R1E8	6183.Smp_007180.1	6183.Smp_194800.1	0	0	0	0	0	0	0	0	173
A0A7M3R9C7	A0A7M3R0B7	6183.Smp_007180.1	6183.Smp_009400.1	0	0	0	0	258	0	0	0	258
A0A7M3R9C7	A0A7M3R1E8	6183.Smp_007180.1	6183.Smp_164880.1	0	0	0	0	84	0	0	0	362
A0A7M3R9C7	A0A7M3PSY2	6183.Smp_007180.1	6183.Smp_072340.1	0	0	0	0	87	0	0	0	189
A0A7M3R9C7	A0A7M3Q423	6183.Smp_007180.1	6183.Smp_176940.1	0	0	0	0	0	0	0	0	177
A0A7M3R9C7	A0A7M3QXA7	6183.Smp_007180.1	6183.Smp_082560.1	0	0	0	0	159	0	0	0	262
A0A7M3R9C7	A0A7M3PWP1	6183.Smp_007180.1	6183.Smp_105860.1	0	0	0	0	261	0	0	0	666
A0A7M3R9C7	A0A7M3Q600	6183.Smp_007180.1	6183.Smp_176620.1	0	0	0	0	75	0	0	0	157
A0A7M3R9C7	A0A7M3RZ12	6183.Smp_007180.1	6183.Smp_176620.1	0	0	0	0	75	0	0	0	157
A0A7M3R9C7	A0A7M3QNH8	6183.Smp_007180.1	6183.Smp_143050.1	0	0	0	0	265	0	0	0	335
A0A7M3R9C7	A0A7M3RDX6	6183.Smp_007180.1	6183.Smp_125290.1	0	0	0	0	0	0	0	0	214
A0A7M3R9C7	A0A7M3PRQ6	6183.Smp_007180.1	6183.Smp_178850.1	0	0	0	0	159	0	0	0	325
A0A7M3R9C7	A0A7M3Q335	6183.Smp_007180.1	6183.Smp_100130.1	0	0	0	0	69	0	0	0	449
A0A7M3R9C7	A0A7M3Q4R3	6183.Smp_007180.1	6183.Smp_044810.1	0	0	0	0	265	0	0	0	399
A0A7M3R9C7	A0A7M3Q0T8	6183.Smp_007180.1	6183.Smp_161170.1	0	0	0	0	152	0	0	0	297
A0A7M3R9C7	A0A7M3R6D4	6183.Smp_007180.1	6183.Smp_062720.1	0	0	0	0	174	0	0	0	288
A0A7M3R9C7	A0A7M3Q5Q9	6183.Smp_007180.1	6183.Smp_030860.1	0	0	0	0	123	0	0	0	390
A0A7M3R9C7	A0A7M3QJQ1	6183.Smp_007180.1	6183.Smp_152650.1	0	0	0	0	172	0	0	0	347
A0A7M3R9C7	A0A7M3QPM6	6183.Smp_007180.1	6183.Smp_103950.1	0	0	0	0	208	0	0	0	268
A0A7M3R9C7	A0A7M3PRG3	6183.Smp_007180.1	6183.Smp_160850.1	0	0	0	0	258	0	0	0	378
A0A7M3R9C7	A0A7M3QW89	6183.Smp_007180.1	6183.Smp_166050.1	0	0	0	0	179	0	0	0	244
A0A7M3R9C7	A0A7M3Q6T8	6183.Smp_007180.1	6183.Smp_097660.1	0	0	0	0	0	0	0	0	166
A0A7M3R9C7	A0A7M3QV73	6183.Smp_007180.1	6183.Smp_133110.1	0	0	0	0	67	0	0	0	190
A0A7M3R9C7	A0A7M3R6P9	6183.Smp_007180.1	6183.Smp_086270.1	0	0	0	0	233	0	0	0	238
A0A7M3R9C7	A0A7M3PXV9	6183.Smp_007180.1	6183.Smp_038080.1	0	0	0	0	154	0	0	0	392
A0A7M3R9C7	A0A7M3R1Y1	6183.Smp_007180.1	6183.Smp_210830.1	0	0	0	0	0	0	0	0	344
A0A7M3R9C7	A0A7M3Q0U5	6183.Smp_007180.1	6183.Smp_007630.1	0	0	0	0	0	0	0	0	254
A0A7M3R9C7	A0A7M3Q5Q9	6183.Smp_007180.1	6183.Smp_162310.1	0	0	0	0	226	0	0	0	461
A0A7M3R9C7	A0A7M3R865	6183.Smp_007180.1	6183.Smp_162310.1	0	0	0	0	226	0	0	0	461
A0A7M3R9C7	A0A7M3QRA9	6183.Smp_007180.1	6183.Smp_039640.2	0	0	0	0	100	0	0	0	209
A0A7M3R9C7	A0A7M3QKQ0	6183.Smp_007180.1	6183.Smp_147150.1	0	0	0	0	108	0	0	0	317
A0A7M3R9C7	A0A7M3QKY0	6183.Smp_007180.1	6183.Smp_147150.1	0	0	0	0	108	0	0	0	317
A0A7M3R9C7	A0A7M3QJW2	6183.Smp_007180.1	6183.Smp_169320.1	0	0	0	0	260	0	0	0	428
A0A7M3R9C7	A0A7M3QRB7	6183.Smp_007180.1	6183.Smp_179270.3	0	0	0	0	123	0	0	0	260
A0A7M3R9C7	A0A7M3Q0Q6	6183.Smp_007180.1	6183.Smp_031360.1	0	0	0	0	0	0	0	0	479
A0A7M3R9C7	A0A7M3R4S9	6183.Smp_007180.1	6183.Smp_156670.1	0	0	0	0	151	0	0	0	206
A0A7M3R9C7	A0A7M3R1G7	6183.Smp_007180.1	6183.Smp_071640.1	0	0	0	0	66	0	0	0	181
A0A7M3R9C7	A0A7M3RDY6	6183.Smp_007180.1	6183.Smp_207060.1	0	0	0	0	112	0	0	0	262
A0A7M3R9C7	A0A7M3R7I5	6183.Smp_007180.1	6183.Smp_032320.6	0	0	0	0	0	0	0	0	256
A0A7M3R9C7	A0A7M3Q423	6183.Smp_007180.1	6183.Smp_004190.1	0	0	0	0	0	0	0	0	177
A0A7M3R9C7	A0A7M3RJW7	6183.Smp_007180.1	6183.Smp_000460.1	0	0	0	0	218	0	0	0	218
A0A7M3R9C7	A0A7M3PVG1	6183.Smp_007180.1	6183.Smp_163260.1	0	0	0	0	258	0	0	0	332
A0A7M3R9C7	A0A7M3QFQ4	6183.Smp_007180.1	6183.Smp_055720.3	0	0	0	0	265	0	0	0	265
A0A7M3R9C7	A0A7M3PX69	6183.Smp_007180.1	6183.Smp_078610.1	0	0	0	0	263	0	0	0	549
A0A7M3R9C7	A0A7M3QNV8	6183.Smp_007180.1	6183.Smp_150360.1	0	0	0	0	150	0	0	0	204
A0A7M3R9C7	A0A7M3QH96	6183.Smp_007180.1	6183.Smp_010940.1	0	0	0	0	0	0	0	0	163
A0A7M3R9C7	A0A7M3QIG8	6183.Smp_007180.1	6183.Smp_176600.1	0	0	0	0	160	0	0	0	159
A0A7M3R9C7	A0A7M3RDI6	6183.Smp_007180.1	6183.Smp_127180.1	0	0	0	0	179	0	0	0	192
A0A7M3R9C7	A0A7M3QCS6	6183.Smp_007180.1	6183.Smp_098330.1	0	0	0	0	0	0	0	0	194
A0A7M3R9C7	A0A7M3PYD6	6183.Smp_007180.1	6183.Smp_070070.1	0	0	0	0	66	0	0	0	206
A0A7M3R9C7	A0A7M3QA67	6183.Smp_007180.1	6183.Smp_193440.1	0	0	0	0	179	0	0	0	390
A0A7M3R9C7	A0A7M3PRV5	6183.Smp_007180.1	6183.Smp_142100.1	0	0	0	0	85	0	0	0	827
A0A7M3R9C7	A0A7M3RHC3	6183.Smp_007180.1	6183.Smp_035310.1	0	0	0	0	250	0	0	0	437
A0A7M3R9C7	A0A7M3RGS5	6183.Smp_007180.1	6183.Smp_148120.1	0	0	0	0	0	0	0	0	449
A0A7M3R9C7	A0A7M3PT76	6183.Smp_007180.1	6183.Smp_056360.8	0	0	0	0	264	0	0	0	453
A0A7M3R9C7	A0A7M3QA67	6183.Smp_007180.1	6183.Smp_056360.8	0	0	0	0	264	0	0	0	453
A0A7M3R9C7	A0A7M3RF29	6183.Smp_007180.1	6183.Smp_152440.1	0	0	0	0	62	0	0	0	527
A0A7M3R9C7	A0A7M3RM00	6183.Smp_007180.1	6183.Smp_150320.1	0	0	0	0	265	0	0	0	418
A0A7M3R9C7	A0A7M3R9L0	6183.Smp_007180.1	6183.Smp_023620.1	0	0	0	0	0	0	0	0	176
A0A7M3R9C7	A0A7M3QEN9	6183.Smp_007180.1	6183.Smp_125050.1	0	0	0	0	161	0	0	0	207
A0A7M3R9C7	A0A7M3QHF2	6183.Smp_007180.1	6183.Smp_125050.1	0	0	0	0	161	0	0	0	207
A0A7M3R9C7	A0A7M3QUN2	6183.Smp_007180.1	6183.Smp_172620.1	0	0	0	0	67	0	0	0	253
A0A7M3QFT3	A0A7M3RD51	6183.Smp_007260.2	6183.Smp_143840.1	0	0	0	0	0	0	0	0	177
A0A7M3QFT3	A0A7M3RDE4	6183.Smp_007260.2	6183.Smp_005350.1	0	0	0	0	0	0	0	0	250
A0A7M3QFT3	A0A7M3Q2S9	6183.Smp_007260.2	6183.Smp_149960.1	0	0	0	0	179	0	0	0	187
A0A7M3QFT3	A0A7M3QSU0	6183.Smp_007260.2	6183.Smp_094660.1	0	0	0	0	0	0	0	0	277
A0A7M3QFT3	A0A7M3Q2K0	6183.Smp_007260.2	6183.Smp_018240.3	0	0	0	0	262	0	0	0	297
A0A7M3QFT3	A0A7M3QLW4	6183.Smp_007260.2	6183.Smp_046140.1	0	0	0	0	265	0	0	0	265
A0A7M3QFT3	A0A7M3QD00	6183.Smp_007260.2	6183.Smp_014780.2	0	0	0	0	79	0	0	0	279
A0A7M3QFT3	A0A7M3QLT2	6183.Smp_007260.2	6183.Smp_071970.1	0	0	0	0	102	0	0	0	191
A0A7M3QFT3	A0A7M3R1E8	6183.Smp_007260.2	6183.Smp_163110.1	0	0	0	0	260	0	0	0	289
A0A7M3QFT3	A0A7M3QE88	6183.Smp_007260.2	6183.Smp_127920.1	0	0	0	0	0	0	0	0	175
A0A7M3QFT3	A0A7M3QAV8	6183.Smp_007260.2	6183.Smp_035030.1	0	0	0	0	152	0	0	0	151
A0A7M3QFT3	A0A7M3QSN7	6183.Smp_007260.2	6183.Smp_033710.1	0	0	0	0	147	0	0	0	175
A0A7M3QFT3	A0A7M3QRS4	6183.Smp_007260.2	6183.Smp_042160.2	0	0	0	0	0	0	0	0	155
A0A7M3QFT3	A0A7M3QVU7	6183.Smp_007260.2	6183.Smp_042160.2	0	0	0	0	0	0	0	0	155
A0A7M3QFT3	A0A7M3QXX7	6183.Smp_007260.2	6183.Smp_083540.1	0	0	0	0	106	0	0	0	343
A0A7M3QFT3	A0A7M3PYV4	6183.Smp_007260.2	6183.Smp_044010.2	0	0	0	0	0	0	0	0	188
A0A7M3QFT3	A0A7M3QX89	6183.Smp_007260.2	6183.Smp_044010.2	0	0	0	0	0	0	0	0	188
A0A7M3QFT3	A0A7M3RIL1	6183.Smp_007260.2	6183.Smp_085540.6	0	0	0	0	0	0	0	0	263
A0A7M3QFT3	A0A7M3RV54	6183.Smp_007260.2	6183.Smp_085540.6	0	0	0	0	0	0	0	0	263
A0A7M3QFT3	A0A7M3PY09	6183.Smp_007260.2	6183.Smp_120700.1	0	0	0	0	0	0	0	0	192
A0A7M3QFT3	A0A7M3QJQ1	6183.Smp_007260.2	6183.Smp_152650.1	0	0	0	0	243	0	0	0	242
A0A7M3QFT3	A0A7M3QYS7	6183.Smp_007260.2	6183.Smp_139110.1	0	0	0	0	0	0	0	0	180
A0A7M3QFT3	A0A7M3R2Y3	6183.Smp_007260.2	6183.Smp_139110.1	0	0	0	0	0	0	0	0	180
A0A7M3QFT3	A0A7M3RBD8	6183.Smp_007260.2	6183.Smp_139110.1	0	0	0	0	0	0	0	0	180
A0A7M3QFT3	A0A7M3RQU2	6183.Smp_007260.2	6183.Smp_139110.1	0	0	0	0	0	0	0	0	180
A0A7M3QFT3	A0A7M3QPM6	6183.Smp_007260.2	6183.Smp_103950.1	0	0	0	0	104	0	0	0	186
A0A7M3QFT3	A0A7M3Q7M5	6183.Smp_007260.2	6183.Smp_015710.1	0	0	0	0	123	0	0	0	152
A0A7M3QFT3	A0A7M3PRG3	6183.Smp_007260.2	6183.Smp_160850.1	0	0	0	0	158	0	0	0	157
A0A7M3QFT3	A0A7M3QGG9	6183.Smp_007260.2	6183.Smp_135280.1	0	0	0	0	0	0	0	0	176
A0A7M3QFT3	A0A7M3QI07	6183.Smp_007260.2	6183.Smp_171740.1	0	0	0	0	0	0	0	0	203
A0A7M3QFT3	A0A7M3PXV9	6183.Smp_007260.2	6183.Smp_038080.1	0	0	0	0	260	0	0	0	271
A0A7M3QFT3	A0A7M3RKH0	6183.Smp_007260.2	6183.Smp_084090.1	0	0	0	0	0	0	0	0	162
A0A7M3QFT3	A0A7M3R9C7	6183.Smp_007260.2	6183.Smp_007180.1	0	0	0	0	180	0	0	0	186
A0A7M3QFT3	A0A7M3QJW2	6183.Smp_007260.2	6183.Smp_169320.1	0	0	0	0	149	0	0	0	170
A0A7M3QFT3	A0A7M3R4S9	6183.Smp_007260.2	6183.Smp_156670.1	0	0	0	0	226	0	0	0	257
A0A7M3QFT3	A0A7M3QX89	6183.Smp_007260.2	6183.Smp_031770.1	0	0	0	0	0	0	0	0	188
A0A7M3QFT3	A0A7M3PWT4	6183.Smp_007260.2	6183.Smp_136260.2	0	0	0	0	126	0	0	0	183
A0A7M3QFT3	A0A7M3QB50	6183.Smp_007260.2	6183.Smp_071140.1	0	0	0	0	258	0	0	0	271
A0A7M3QFT3	A0A7M3QM10	6183.Smp_007260.2	6183.Smp_071140.1	0	0	0	0	258	0	0	0	271
A0A7M3QFT3	A0A7M3RQA7	6183.Smp_007260.2	6183.Smp_071140.1	0	0	0	0	258	0	0	0	271
A0A7M3QFT3	A0A7M3QS06	6183.Smp_007260.2	6183.Smp_179810.1	0	0	0	0	0	0	0	0	392
A0A7M3QFT3	A0A7M3QIG8	6183.Smp_007260.2	6183.Smp_176600.1	0	0	0	0	149	0	0	0	160
A0A7M3QFT3	A0A7M3RPA2	6183.Smp_007260.2	6183.Smp_067810.1	0	0	0	0	152	0	0	0	174
A0A7M3QFT3	A0A7M3Q395	6183.Smp_007260.2	6183.Smp_166150.1	0	0	0	0	0	0	0	0	198
A0A7M3QFT3	A0A7M3PRF1	6183.Smp_007260.2	6183.Smp_196570.1	0	0	0	0	130	0	0	0	226
A0A7M3QFT3	A0A7M3R2Y3	6183.Smp_007260.2	6183.Smp_145700.1	0	0	0	0	0	0	0	0	180
A0A7M3QFT3	A0A7M3RBD8	6183.Smp_007260.2	6183.Smp_145700.1	0	0	0	0	0	0	0	0	180
A0A7M3QFT3	A0A7M3VJL7	6183.Smp_007260.2	6183.Smp_087250.1	0	0	0	0	0	0	0	0	250
A0A7M3QFT3	A0A7M3RF65	6183.Smp_007260.2	6183.Smp_147950.1	0	0	0	0	68	0	0	0	195
A0A7M3QFT3	A0A7M3PZH6	6183.Smp_007260.2	6183.Smp_147670.1	0	0	0	0	0	0	0	0	209
A0A7M3QFT3	A0A7M3R2B0	6183.Smp_007260.2	6183.Smp_125770.2	0	0	0	0	151	0	0	0	165
A0A7M3QFT3	A0A7M3PTX1	6183.Smp_007260.2	6183.Smp_045220.1	0	0	0	0	0	0	0	0	274
A0A7M3QFT3	A0A7M3RVC1	6183.Smp_007260.2	6183.Smp_084610.1	0	0	0	0	69	0	0	0	163
A0A7M3QFT3	A0A7M3RKH0	6183.Smp_007260.2	6183.Smp_148200.1	0	0	0	0	0	0	0	0	162
A0A7M3QFT3	A0A7M3QS50	6183.Smp_007260.2	6183.Smp_126240.1	0	0	0	0	0	0	0	0	151
A0A7M3QFT3	A0A7M3RAQ1	6183.Smp_007260.2	6183.Smp_126240.1	0	0	0	0	0	0	0	0	151
A0A7M3QFT3	A0A7M3RV92	6183.Smp_007260.2	6183.Smp_126240.1	0	0	0	0	0	0	0	0	151
A0A7M3QFT3	A0A7M3R2M1	6183.Smp_007260.2	6183.Smp_089180.1	0	0	0	0	226	0	0	0	238
A0A7M3QFT3	A0A7M3RJQ1	6183.Smp_007260.2	6183.Smp_089180.1	0	0	0	0	226	0	0	0	238
A0A7M3QFT3	A0A7M3QPX2	6183.Smp_007260.2	6183.Smp_136240.6	0	0	0	0	113	0	0	0	240
A0A7M3QFT3	A0A7M3Q8Z5	6183.Smp_007260.2	6183.Smp_079650.1	0	0	0	0	263	0	0	0	273
A0A7M3QFT3	A0A7M3PS15	6183.Smp_007260.2	6183.Smp_096310.1	0	0	0	0	149	0	0	0	179
A0A7M3QFT3	A0A7M3QPB2	6183.Smp_007260.2	6183.Smp_047900.1	0	0	0	0	0	0	0	0	168
A0A7M3QFT3	A0A7M3R1E8	6183.Smp_007260.2	6183.Smp_164880.1	0	0	0	0	124	0	0	0	164
A0A7M3QFT3	A0A7M3Q600	6183.Smp_007260.2	6183.Smp_176620.1	0	0	0	0	69	0	0	0	234
A0A7M3QFT3	A0A7M3RZ12	6183.Smp_007260.2	6183.Smp_176620.1	0	0	0	0	69	0	0	0	234
A0A7M3QFT3	A0A7M3Q0T8	6183.Smp_007260.2	6183.Smp_161170.1	0	0	0	0	156	0	0	0	175
A0A7M3QFT3	A0A7M3QW53	6183.Smp_007260.2	6183.Smp_160290.1	0	0	0	0	0	0	0	0	276
A0A7M3QFT3	A0A7M3Q5Q9	6183.Smp_007260.2	6183.Smp_162310.1	0	0	0	0	217	0	0	0	221
A0A7M3QFT3	A0A7M3R865	6183.Smp_007260.2	6183.Smp_162310.1	0	0	0	0	217	0	0	0	221
A0A7M3QFT3	A0A7M3Q9K1	6183.Smp_007260.2	6183.Smp_153170.1	0	0	0	0	0	0	0	0	228
A0A7M3QFT3	A0A7M3QGT7	6183.Smp_007260.2	6183.Smp_043150.1	0	0	0	0	84	0	0	0	524
A0A7M3QFT3	A0A7M3QFV9	6183.Smp_007260.2	6183.Smp_012970.1	0	0	0	0	0	0	0	0	223
A0A7M3QFT3	A0A7M3QPG7	6183.Smp_007260.2	6183.Smp_015530.2	0	0	0	0	153	0	0	0	152
A0A7M3QFT3	A0A7M3PZP8	6183.Smp_007260.2	6183.Smp_092770.1	0	0	0	0	107	0	0	0	219
A0A7M3QFT3	A0A7M3QFQ4	6183.Smp_007260.2	6183.Smp_055720.3	0	0	0	0	179	0	0	0	179
A0A7M3QFT3	A0A7M3Q648	6183.Smp_007260.2	6183.Smp_021920.3	0	0	0	0	0	0	0	0	169
A0A7M3QFT3	A0A7M3QNV8	6183.Smp_007260.2	6183.Smp_150360.1	0	0	0	0	152	0	0	0	189
A0A7M3QFT3	A0A7M3R773	6183.Smp_007260.2	6183.Smp_058980.2	0	0	0	0	121	0	0	0	158
A0A7M3QFT3	A0A7M3RWF5	6183.Smp_007260.2	6183.Smp_058410.1	0	0	0	0	263	0	0	0	263
A0A7M3QFT3	A0A7M3PRV5	6183.Smp_007260.2	6183.Smp_142100.1	0	0	0	0	0	0	0	0	177
A0A7M3QFT3	A0A7M3QMG0	6183.Smp_007260.2	6183.Smp_163780.1	0	0	0	0	262	0	0	0	273
A0A7M3QFT3	A0A7M3QE79	6183.Smp_007260.2	6183.Smp_127940.1	0	0	0	0	84	0	0	0	249
A0A7M3QFT3	A0A7M3QB50	6183.Smp_007260.2	6183.Smp_014670.2	0	0	0	0	144	0	0	0	159
A0A7M3QFT3	A0A7M3QM10	6183.Smp_007260.2	6183.Smp_014670.2	0	0	0	0	144	0	0	0	159
A0A7M3QFT3	A0A7M3RQA7	6183.Smp_007260.2	6183.Smp_014670.2	0	0	0	0	144	0	0	0	159
A0A7M3QFT3	A0A7M3RG41	6183.Smp_007260.2	6183.Smp_212080.1	0	0	0	0	0	0	0	0	150
A0A7M3QFT3	A0A7M3QW53	6183.Smp_007260.2	6183.Smp_124240.1	0	0	0	0	0	0	0	0	308
A0A7M3QNN8	A0A7M3QBP1	6183.Smp_007510.1	6183.Smp_152760.1	0	0	0	0	0	0	0	0	878
A0A7M3RT30	A0A7M3QBP1	6183.Smp_007510.1	6183.Smp_152760.1	0	0	0	0	0	0	0	0	878
A0A7M3QNN8	A0A7M3R5G3	6183.Smp_007510.1	6183.Smp_094380.1	0	0	0	0	0	0	0	0	367
A0A7M3RT30	A0A7M3R5G3	6183.Smp_007510.1	6183.Smp_094380.1	0	0	0	0	0	0	0	0	367
A0A7M3QNN8	A0A7M3QB37	6183.Smp_007510.1	6183.Smp_207070.1	0	0	0	0	0	0	0	0	183
A0A7M3RT30	A0A7M3QB37	6183.Smp_007510.1	6183.Smp_207070.1	0	0	0	0	0	0	0	0	183
A0A7M3QNN8	A0A7M3QJM4	6183.Smp_007510.1	6183.Smp_122800.1	0	0	0	0	67	0	0	0	311
A0A7M3RT30	A0A7M3QJM4	6183.Smp_007510.1	6183.Smp_122800.1	0	0	0	0	67	0	0	0	311
A0A7M3QNN8	A0A7M3QTE0	6183.Smp_007510.1	6183.Smp_131700.1	0	0	0	557	0	0	0	0	150
A0A7M3RT30	A0A7M3QTE0	6183.Smp_007510.1	6183.Smp_131700.1	0	0	0	557	0	0	0	0	150
A0A7M3QNN8	A0A7M3QW97	6183.Smp_007510.1	6183.Smp_171070.1	0	0	0	0	0	0	0	0	150
A0A7M3RT30	A0A7M3QW97	6183.Smp_007510.1	6183.Smp_171070.1	0	0	0	0	0	0	0	0	150
A0A7M3QNN8	A0A7M3PUD0	6183.Smp_007510.1	6183.Smp_168370.1	0	0	0	0	0	0	0	0	185
A0A7M3RT30	A0A7M3PUD0	6183.Smp_007510.1	6183.Smp_168370.1	0	0	0	0	0	0	0	0	185
A0A7M3QNN8	A0A7M3RF65	6183.Smp_007510.1	6183.Smp_147950.1	0	0	0	0	68	0	0	0	187
A0A7M3RT30	A0A7M3RF65	6183.Smp_007510.1	6183.Smp_147950.1	0	0	0	0	68	0	0	0	187
A0A7M3QNN8	A0A7M3R9A7	6183.Smp_007510.1	6183.Smp_039670.1	0	0	0	0	0	0	0	0	570
A0A7M3RT30	A0A7M3R9A7	6183.Smp_007510.1	6183.Smp_039670.1	0	0	0	0	0	0	0	0	570
A0A7M3QNN8	A0A7M3Q1S6	6183.Smp_007510.1	6183.Smp_124310.1	0	0	0	0	0	0	0	0	157
A0A7M3RT30	A0A7M3Q1S6	6183.Smp_007510.1	6183.Smp_124310.1	0	0	0	0	0	0	0	0	157
A0A7M3QNN8	A0A7M3RCY2	6183.Smp_007510.1	6183.Smp_172160.1	0	0	0	0	0	0	0	0	737
A0A7M3RT30	A0A7M3RCY2	6183.Smp_007510.1	6183.Smp_172160.1	0	0	0	0	0	0	0	0	737
A0A7M3QNN8	A0A7M3QQN3	6183.Smp_007510.1	6183.Smp_022020.1	0	0	0	0	69	0	0	0	235
A0A7M3RT30	A0A7M3QQN3	6183.Smp_007510.1	6183.Smp_022020.1	0	0	0	0	69	0	0	0	235
A0A7M3QNN8	A0A7M3PTY2	6183.Smp_007510.1	6183.Smp_069160.1	0	0	0	0	68	0	0	0	169
A0A7M3RT30	A0A7M3PTY2	6183.Smp_007510.1	6183.Smp_069160.1	0	0	0	0	68	0	0	0	169
A0A7M3QNN8	A0A7M3QJ77	6183.Smp_007510.1	6183.Smp_167680.1	0	0	0	0	0	0	0	0	156
A0A7M3RT30	A0A7M3QJ77	6183.Smp_007510.1	6183.Smp_167680.1	0	0	0	0	0	0	0	0	156
A0A7M3QNN8	A0A7M3RV84	6183.Smp_007510.1	6183.Smp_128120.1	0	0	0	0	122	0	0	0	281
A0A7M3RT30	A0A7M3RV84	6183.Smp_007510.1	6183.Smp_128120.1	0	0	0	0	122	0	0	0	281
A0A7M3QNN8	A0A7M3PT92	6183.Smp_007510.1	6183.Smp_180900.1	0	0	0	0	0	0	0	0	203
A0A7M3RT30	A0A7M3PT92	6183.Smp_007510.1	6183.Smp_180900.1	0	0	0	0	0	0	0	0	203
A0A7M3QNN8	A0A7M3Q8Z5	6183.Smp_007510.1	6183.Smp_079650.1	0	0	0	0	0	0	0	0	182
A0A7M3RT30	A0A7M3Q8Z5	6183.Smp_007510.1	6183.Smp_079650.1	0	0	0	0	0	0	0	0	182
A0A7M3QNN8	A0A7M3RT35	6183.Smp_007510.1	6183.Smp_038940.1	0	0	0	0	0	0	0	0	332
A0A7M3RT30	A0A7M3RT35	6183.Smp_007510.1	6183.Smp_038940.1	0	0	0	0	0	0	0	0	332
A0A7M3QNN8	A0A7M3R1E8	6183.Smp_007510.1	6183.Smp_163110.1	0	0	0	0	0	0	0	0	175
A0A7M3RT30	A0A7M3R1E8	6183.Smp_007510.1	6183.Smp_163110.1	0	0	0	0	0	0	0	0	175
A0A7M3QNN8	A0A7M3QPB2	6183.Smp_007510.1	6183.Smp_047900.1	0	0	0	800	0	0	0	0	289
A0A7M3RT30	A0A7M3QPB2	6183.Smp_007510.1	6183.Smp_047900.1	0	0	0	800	0	0	0	0	289
A0A7M3QNN8	A0A7M3RBU9	6183.Smp_007510.1	6183.Smp_130470.1	0	0	0	0	0	0	0	0	375
A0A7M3RT30	A0A7M3RBU9	6183.Smp_007510.1	6183.Smp_130470.1	0	0	0	0	0	0	0	0	375
A0A7M3QNN8	A0A7M3QE88	6183.Smp_007510.1	6183.Smp_127920.1	0	0	0	0	0	0	0	0	282
A0A7M3RT30	A0A7M3QE88	6183.Smp_007510.1	6183.Smp_127920.1	0	0	0	0	0	0	0	0	282
A0A7M3QNN8	A0A7M3R3V9	6183.Smp_007510.1	6183.Smp_127450.1	0	0	0	0	0	0	0	0	161
A0A7M3RT30	A0A7M3R3V9	6183.Smp_007510.1	6183.Smp_127450.1	0	0	0	0	0	0	0	0	161
A0A7M3QNN8	A0A7M3R6B7	6183.Smp_007510.1	6183.Smp_068270.4	0	0	0	0	0	0	0	0	205
A0A7M3RT30	A0A7M3R6B7	6183.Smp_007510.1	6183.Smp_068270.4	0	0	0	0	0	0	0	0	205
A0A7M3QNN8	A0A7M3REA1	6183.Smp_007510.1	6183.Smp_068100.1	0	0	0	0	264	0	0	0	267
A0A7M3RT30	A0A7M3REA1	6183.Smp_007510.1	6183.Smp_068100.1	0	0	0	0	264	0	0	0	267
A0A7M3QNN8	A0A7M3PRK7	6183.Smp_007510.1	6183.Smp_171160.1	0	0	0	0	0	0	0	0	169
A0A7M3RT30	A0A7M3PRK7	6183.Smp_007510.1	6183.Smp_171160.1	0	0	0	0	0	0	0	0	169
A0A7M3QNN8	A0A7M3QBU3	6183.Smp_007510.1	6183.Smp_155480.1	0	0	0	0	0	0	0	0	174
A0A7M3RT30	A0A7M3QBU3	6183.Smp_007510.1	6183.Smp_155480.1	0	0	0	0	0	0	0	0	174
A0A7M3QNN8	A0A7M3QJM4	6183.Smp_007510.1	6183.Smp_101820.1	0	0	0	0	0	0	0	0	291
A0A7M3QNN8	A0A7M3RKQ2	6183.Smp_007510.1	6183.Smp_101820.1	0	0	0	0	0	0	0	0	291
A0A7M3RT30	A0A7M3QJM4	6183.Smp_007510.1	6183.Smp_101820.1	0	0	0	0	0	0	0	0	291
A0A7M3RT30	A0A7M3RKQ2	6183.Smp_007510.1	6183.Smp_101820.1	0	0	0	0	0	0	0	0	291
A0A7M3QNN8	A0A7M3R1E8	6183.Smp_007510.1	6183.Smp_194800.1	0	0	0	0	0	0	0	0	175
A0A7M3RT30	A0A7M3R1E8	6183.Smp_007510.1	6183.Smp_194800.1	0	0	0	0	0	0	0	0	175
A0A7M3QNN8	A0A7M3QCJ3	6183.Smp_007510.1	6183.Smp_082240.1	0	0	0	0	0	0	0	0	202
A0A7M3RT30	A0A7M3QCJ3	6183.Smp_007510.1	6183.Smp_082240.1	0	0	0	0	0	0	0	0	202
A0A7M3QNN8	A0A7M3QJ77	6183.Smp_007510.1	6183.Smp_167690.1	0	0	0	0	0	0	0	0	156
A0A7M3RT30	A0A7M3QJ77	6183.Smp_007510.1	6183.Smp_167690.1	0	0	0	0	0	0	0	0	156
A0A7M3QNN8	A0A7M3RIL1	6183.Smp_007510.1	6183.Smp_085540.6	0	0	0	0	0	0	0	0	203
A0A7M3QNN8	A0A7M3RV54	6183.Smp_007510.1	6183.Smp_085540.6	0	0	0	0	0	0	0	0	203
A0A7M3RT30	A0A7M3RIL1	6183.Smp_007510.1	6183.Smp_085540.6	0	0	0	0	0	0	0	0	203
A0A7M3RT30	A0A7M3RV54	6183.Smp_007510.1	6183.Smp_085540.6	0	0	0	0	0	0	0	0	203
A0A7M3QNN8	A0A7M3R456	6183.Smp_007510.1	6183.Smp_161010.1	0	0	0	0	0	0	0	0	199
A0A7M3RT30	A0A7M3R456	6183.Smp_007510.1	6183.Smp_161010.1	0	0	0	0	0	0	0	0	199
A0A7M3QNN8	A0A7M3QXT7	6183.Smp_007510.1	6183.Smp_170160.1	0	0	0	0	0	0	0	0	157
A0A7M3RT30	A0A7M3QXT7	6183.Smp_007510.1	6183.Smp_170160.1	0	0	0	0	0	0	0	0	157
A0A7M3QNN8	A0A7M3Q600	6183.Smp_007510.1	6183.Smp_176620.1	0	0	0	710	68	0	0	0	279
A0A7M3QNN8	A0A7M3RZ12	6183.Smp_007510.1	6183.Smp_176620.1	0	0	0	710	68	0	0	0	279
A0A7M3RT30	A0A7M3Q600	6183.Smp_007510.1	6183.Smp_176620.1	0	0	0	710	68	0	0	0	279
A0A7M3RT30	A0A7M3RZ12	6183.Smp_007510.1	6183.Smp_176620.1	0	0	0	710	68	0	0	0	279
A0A7M3QNN8	A0A7M3RBJ7	6183.Smp_007510.1	6183.Smp_144930.1	0	0	0	0	0	0	0	0	171
A0A7M3RT30	A0A7M3RBJ7	6183.Smp_007510.1	6183.Smp_144930.1	0	0	0	0	0	0	0	0	171
A0A7M3QNN8	A0A7M3QE96	6183.Smp_007510.1	6183.Smp_047720.1	0	0	0	0	0	0	0	0	151
A0A7M3RT30	A0A7M3QE96	6183.Smp_007510.1	6183.Smp_047720.1	0	0	0	0	0	0	0	0	151
A0A7M3QNN8	A0A7M3Q0T8	6183.Smp_007510.1	6183.Smp_161170.1	0	0	0	0	50	0	0	0	682
A0A7M3RT30	A0A7M3Q0T8	6183.Smp_007510.1	6183.Smp_161170.1	0	0	0	0	50	0	0	0	682
A0A7M3QNN8	A0A7M3QR72	6183.Smp_007510.1	6183.Smp_067900.1	0	0	0	0	0	0	0	0	299
A0A7M3RT30	A0A7M3QR72	6183.Smp_007510.1	6183.Smp_067900.1	0	0	0	0	0	0	0	0	299
A0A7M3QNN8	A0A7M3QG71	6183.Smp_007510.1	6183.Smp_178260.1	0	0	0	0	0	0	0	0	215
A0A7M3RT30	A0A7M3QG71	6183.Smp_007510.1	6183.Smp_178260.1	0	0	0	0	0	0	0	0	215
A0A7M3QNN8	A0A7M3QW89	6183.Smp_007510.1	6183.Smp_166050.1	0	0	0	0	63	0	0	0	169
A0A7M3RT30	A0A7M3QW89	6183.Smp_007510.1	6183.Smp_166050.1	0	0	0	0	63	0	0	0	169
A0A7M3QNN8	A0A7M3PV25	6183.Smp_007510.1	6183.Smp_000530.1	0	0	0	0	0	0	0	0	174
A0A7M3RT30	A0A7M3PV25	6183.Smp_007510.1	6183.Smp_000530.1	0	0	0	0	0	0	0	0	174
A0A7M3QNN8	A0A7M3PXV9	6183.Smp_007510.1	6183.Smp_038080.1	0	0	0	0	101	0	0	0	187
A0A7M3RT30	A0A7M3PXV9	6183.Smp_007510.1	6183.Smp_038080.1	0	0	0	0	101	0	0	0	187
A0A7M3QNN8	A0A7M3QRA9	6183.Smp_007510.1	6183.Smp_039640.2	0	0	0	0	88	0	0	0	255
A0A7M3RT30	A0A7M3QRA9	6183.Smp_007510.1	6183.Smp_039640.2	0	0	0	0	88	0	0	0	255
A0A7M3QNN8	A0A7M3Q5V1	6183.Smp_007510.1	6183.Smp_161160.1	0	0	0	0	84	0	0	0	274
A0A7M3RT30	A0A7M3Q5V1	6183.Smp_007510.1	6183.Smp_161160.1	0	0	0	0	84	0	0	0	274
A0A7M3QNN8	A0A7M3Q0Q6	6183.Smp_007510.1	6183.Smp_031360.1	0	0	0	0	0	0	0	0	315
A0A7M3RT30	A0A7M3Q0Q6	6183.Smp_007510.1	6183.Smp_031360.1	0	0	0	0	0	0	0	0	315
A0A7M3QNN8	A0A7M3R4S9	6183.Smp_007510.1	6183.Smp_156670.1	0	0	0	0	0	0	0	0	948
A0A7M3RT30	A0A7M3R4S9	6183.Smp_007510.1	6183.Smp_156670.1	0	0	0	0	0	0	0	0	948
A0A7M3QNN8	A0A7M3PS55	6183.Smp_007510.1	6183.Smp_210570.1	0	0	0	0	0	0	0	0	155
A0A7M3RT30	A0A7M3PS55	6183.Smp_007510.1	6183.Smp_210570.1	0	0	0	0	0	0	0	0	155
A0A7M3QNN8	A0A7M3R7D0	6183.Smp_007510.1	6183.Smp_130980.1	0	0	0	0	0	0	0	0	990
A0A7M3RT30	A0A7M3R7D0	6183.Smp_007510.1	6183.Smp_130980.1	0	0	0	0	0	0	0	0	990
A0A7M3QNN8	A0A7M3R7I5	6183.Smp_007510.1	6183.Smp_032320.6	0	0	0	0	0	0	0	0	155
A0A7M3RT30	A0A7M3R7I5	6183.Smp_007510.1	6183.Smp_032320.6	0	0	0	0	0	0	0	0	155
A0A7M3QNN8	A0A7M3PX17	6183.Smp_007510.1	6183.Smp_137060.1	0	0	0	0	0	0	0	0	223
A0A7M3RT30	A0A7M3PX17	6183.Smp_007510.1	6183.Smp_137060.1	0	0	0	0	0	0	0	0	223
A0A7M3QNN8	A0A7M3R0Q2	6183.Smp_007510.1	6183.Smp_154440.1	0	0	0	555	0	0	0	0	200
A0A7M3RT30	A0A7M3R0Q2	6183.Smp_007510.1	6183.Smp_154440.1	0	0	0	555	0	0	0	0	200
A0A7M3QNN8	A0A7M3PV09	6183.Smp_007510.1	6183.Smp_177080.1	0	0	0	0	68	0	0	0	201
A0A7M3RT30	A0A7M3PV09	6183.Smp_007510.1	6183.Smp_177080.1	0	0	0	0	68	0	0	0	201
A0A7M3QNN8	A0A7M3Q648	6183.Smp_007510.1	6183.Smp_021920.3	0	0	0	0	0	0	0	0	161
A0A7M3RT30	A0A7M3Q648	6183.Smp_007510.1	6183.Smp_021920.3	0	0	0	0	0	0	0	0	161
A0A7M3QNN8	A0A7M3QH96	6183.Smp_007510.1	6183.Smp_010940.1	0	0	0	0	0	0	0	0	185
A0A7M3RT30	A0A7M3QH96	6183.Smp_007510.1	6183.Smp_010940.1	0	0	0	0	0	0	0	0	185
A0A7M3QNN8	A0A7M3RFX8	6183.Smp_007510.1	6183.Smp_049390.1	0	0	0	0	0	0	0	0	402
A0A7M3RT30	A0A7M3RFX8	6183.Smp_007510.1	6183.Smp_049390.1	0	0	0	0	0	0	0	0	402
A0A7M3QNN8	A0A7M3PRV5	6183.Smp_007510.1	6183.Smp_142100.1	0	0	0	0	68	0	0	0	206
A0A7M3RT30	A0A7M3PRV5	6183.Smp_007510.1	6183.Smp_142100.1	0	0	0	0	68	0	0	0	206
A0A7M3QNN8	A0A7M3QF25	6183.Smp_007510.1	6183.Smp_055340.1	0	0	0	0	263	0	0	0	263
A0A7M3RT30	A0A7M3QF25	6183.Smp_007510.1	6183.Smp_055340.1	0	0	0	0	263	0	0	0	263
A0A7M3QNN8	A0A7M3Q395	6183.Smp_007510.1	6183.Smp_166150.1	0	0	0	561	0	0	0	0	213
A0A7M3RT30	A0A7M3Q395	6183.Smp_007510.1	6183.Smp_166150.1	0	0	0	561	0	0	0	0	213
A0A7M3QNN8	A0A7M3RGS5	6183.Smp_007510.1	6183.Smp_148120.1	0	0	0	0	149	0	0	0	637
A0A7M3RT30	A0A7M3RGS5	6183.Smp_007510.1	6183.Smp_148120.1	0	0	0	0	149	0	0	0	637
A0A7M3QNN8	A0A7M3RCV1	6183.Smp_007510.1	6183.Smp_166840.1	0	0	0	0	0	0	0	0	203
A0A7M3RT30	A0A7M3RCV1	6183.Smp_007510.1	6183.Smp_166840.1	0	0	0	0	0	0	0	0	203
A0A7M3QNN8	A0A7M3R835	6183.Smp_007510.1	6183.Smp_179290.1	0	0	0	0	0	0	0	0	369
A0A7M3RT30	A0A7M3R835	6183.Smp_007510.1	6183.Smp_179290.1	0	0	0	0	0	0	0	0	369
A0A7M3QNN8	A0A7M3RF29	6183.Smp_007510.1	6183.Smp_152440.1	0	0	0	0	265	0	0	0	320
A0A7M3RT30	A0A7M3RF29	6183.Smp_007510.1	6183.Smp_152440.1	0	0	0	0	265	0	0	0	320
A0A7M3Q0U5	A0A7M3RTF3	6183.Smp_007630.1	6183.Smp_060090.1	0	0	0	0	0	0	0	0	169
A0A7M3Q0U5	A0A7M3QBH1	6183.Smp_007630.1	6183.Smp_045950.2	0	0	312	0	67	0	0	0	565
A0A7M3Q0U5	A0A7M3RE77	6183.Smp_007630.1	6183.Smp_165400.3	0	0	0	0	0	0	0	0	275
A0A7M3Q0U5	A0A7M3QW17	6183.Smp_007630.1	6183.Smp_093830.1	0	0	0	0	0	0	0	0	408
A0A7M3Q0U5	A0A7M3R1E8	6183.Smp_007630.1	6183.Smp_163110.1	0	0	0	0	0	0	0	0	224
A0A7M3Q0U5	A0A7M3QUQ7	6183.Smp_007630.1	6183.Smp_133120.2	0	0	0	0	0	0	0	0	222
A0A7M3Q0U5	A0A7M3Q0X6	6183.Smp_007630.1	6183.Smp_017010.4	0	0	0	0	0	0	0	0	455
A0A7M3Q0U5	A0A7M3PXF5	6183.Smp_007630.1	6183.Smp_136290.1	0	0	0	0	0	0	0	0	223
A0A7M3Q0U5	A0A7M3QAV8	6183.Smp_007630.1	6183.Smp_035030.1	0	0	0	0	0	0	0	0	371
A0A7M3Q0U5	A0A7M3QSN7	6183.Smp_007630.1	6183.Smp_033710.1	0	0	0	0	0	0	0	0	180
A0A7M3Q0U5	A0A7M3Q7B7	6183.Smp_007630.1	6183.Smp_058620.1	0	0	0	0	0	0	0	0	205
A0A7M3Q0U5	A0A7M3QB00	6183.Smp_007630.1	6183.Smp_156450.2	0	0	0	0	0	0	0	0	756
A0A7M3Q0U5	A0A7M3RFR6	6183.Smp_007630.1	6183.Smp_048660.1	0	0	0	0	0	0	0	0	208
A0A7M3Q0U5	A0A7M3QRP0	6183.Smp_007630.1	6183.Smp_039490.1	0	0	0	0	0	0	0	0	845
A0A7M3Q0U5	A0A7M3R1E8	6183.Smp_007630.1	6183.Smp_194800.1	0	0	0	0	0	0	0	0	224
A0A7M3Q0U5	A0A7M3R1E8	6183.Smp_007630.1	6183.Smp_164880.1	0	0	0	0	0	0	0	0	257
A0A7M3Q0U5	A0A7M3PYV4	6183.Smp_007630.1	6183.Smp_044010.2	0	0	0	0	0	0	0	0	154
A0A7M3Q0U5	A0A7M3QX89	6183.Smp_007630.1	6183.Smp_044010.2	0	0	0	0	0	0	0	0	154
A0A7M3Q0U5	A0A7M3PWP1	6183.Smp_007630.1	6183.Smp_105860.1	0	0	0	0	0	0	0	0	356
A0A7M3Q0U5	A0A7M3RBJ7	6183.Smp_007630.1	6183.Smp_144930.1	0	0	0	0	0	0	0	0	252
A0A7M3Q0U5	A0A7M3PRQ6	6183.Smp_007630.1	6183.Smp_178850.1	0	0	0	0	0	0	0	0	916
A0A7M3Q0U5	A0A7M3Q4R3	6183.Smp_007630.1	6183.Smp_044810.1	0	0	0	0	0	0	0	0	688
A0A7M3Q0U5	A0A7M3R6D4	6183.Smp_007630.1	6183.Smp_062720.1	0	0	0	0	0	0	0	0	188
A0A7M3Q0U5	A0A7M3Q5Q9	6183.Smp_007630.1	6183.Smp_030860.1	0	0	0	0	0	0	0	0	341
A0A7M3Q0U5	A0A7M3QJQ1	6183.Smp_007630.1	6183.Smp_152650.1	0	0	0	0	0	0	0	0	183
A0A7M3Q0U5	A0A7M3Q6T8	6183.Smp_007630.1	6183.Smp_097660.1	0	0	0	0	0	0	0	0	241
A0A7M3Q0U5	A0A7M3RE69	6183.Smp_007630.1	6183.Smp_165230.1	0	0	0	0	0	0	0	0	192
A0A7M3Q0U5	A0A7M3R1Y1	6183.Smp_007630.1	6183.Smp_210830.1	0	0	0	0	0	0	0	0	190
A0A7M3Q0U5	A0A7M3R9C7	6183.Smp_007630.1	6183.Smp_007180.1	0	0	0	0	0	0	0	0	254
A0A7M3Q0U5	A0A7M3Q5Q9	6183.Smp_007630.1	6183.Smp_162310.1	0	0	0	0	0	0	0	0	341
A0A7M3Q0U5	A0A7M3R865	6183.Smp_007630.1	6183.Smp_162310.1	0	0	0	0	0	0	0	0	341
A0A7M3Q0U5	A0A7M3RWL8	6183.Smp_007630.1	6183.Smp_091360.1	0	0	0	0	0	0	0	0	201
A0A7M3Q0U5	A0A7M3QKQ0	6183.Smp_007630.1	6183.Smp_147150.1	0	0	0	0	0	0	0	0	377
A0A7M3Q0U5	A0A7M3QKY0	6183.Smp_007630.1	6183.Smp_147150.1	0	0	0	0	0	0	0	0	377
A0A7M3Q0U5	A0A7M3QEV3	6183.Smp_007630.1	6183.Smp_042300.2	0	0	0	0	63	0	0	0	206
A0A7M3Q0U5	A0A7M3QRB7	6183.Smp_007630.1	6183.Smp_179270.3	0	0	0	0	0	0	0	0	168
A0A7M3Q0U5	A0A7M3R3W1	6183.Smp_007630.1	6183.Smp_002550.1	0	0	300	0	0	0	0	0	802
A0A7M3Q0U5	A0A7M3Q0Q6	6183.Smp_007630.1	6183.Smp_031360.1	0	0	0	0	103	0	0	0	777
A0A7M3Q0U5	A0A7M3R1G7	6183.Smp_007630.1	6183.Smp_071640.1	0	0	0	0	0	0	0	0	301
A0A7M3Q0U5	A0A7M3QX89	6183.Smp_007630.1	6183.Smp_031770.1	0	0	0	0	0	0	0	0	154
A0A7M3Q0U5	A0A7M3RDY6	6183.Smp_007630.1	6183.Smp_207060.1	0	0	0	0	0	0	0	0	424
A0A7M3Q0U5	A0A7M3R7I5	6183.Smp_007630.1	6183.Smp_032320.6	0	0	314	0	0	0	0	0	508
A0A7M3Q0U5	A0A7M3RPJ5	6183.Smp_007630.1	6183.Smp_180000.1	0	0	0	0	84	0	0	0	163
A0A7M3Q0U5	A0A7M3QH96	6183.Smp_007630.1	6183.Smp_010940.1	0	0	0	0	0	0	0	0	152
A0A7M3Q0U5	A0A7M3RNS5	6183.Smp_007630.1	6183.Smp_168650.1	0	0	0	0	0	0	0	0	202
A0A7M3Q0U5	A0A7M3QCS6	6183.Smp_007630.1	6183.Smp_098330.1	0	0	0	0	0	0	0	0	199
A0A7M3Q0U5	A0A7M3QP24	6183.Smp_007630.1	6183.Smp_169750.1	0	0	0	0	0	0	0	0	178
A0A7M3Q0U5	A0A7M3PYD6	6183.Smp_007630.1	6183.Smp_070070.1	0	0	0	0	0	0	0	0	779
A0A7M3Q0U5	A0A7M3PRV5	6183.Smp_007630.1	6183.Smp_142100.1	0	0	0	0	0	0	0	0	169
A0A7M3Q0U5	A0A7M3RHC3	6183.Smp_007630.1	6183.Smp_035310.1	0	0	0	0	0	0	0	0	307
A0A7M3Q0U5	A0A7M3QJV1	6183.Smp_007630.1	6183.Smp_164410.1	0	0	0	0	81	0	0	0	201
A0A7M3Q0U5	A0A7M3RPP4	6183.Smp_007630.1	6183.Smp_005260.1	0	0	0	0	0	0	0	0	655
A0A7M3Q0U5	A0A7M3PXQ2	6183.Smp_007630.1	6183.Smp_137390.1	0	0	0	0	0	0	0	0	226
A0A7M3Q0U5	A0A7M3Q3R4	6183.Smp_007630.1	6183.Smp_078270.1	0	0	0	0	264	0	0	0	293
A0A7M3Q0U5	A0A7M3Q5N4	6183.Smp_007630.1	6183.Smp_152840.1	0	0	0	0	0	0	0	0	171
A0A7M3Q0U5	A0A7M3QVG2	6183.Smp_007630.1	6183.Smp_041770.1	0	0	0	0	0	0	0	0	315
A0A7M3Q0U5	A0A7M3QPF7	6183.Smp_007630.1	6183.Smp_061950.1	0	0	0	0	149	0	0	0	199
A0A7M3Q0U5	A0A7M3QZS9	6183.Smp_007630.1	6183.Smp_007770.1	0	0	0	0	0	0	0	0	216
A0A7M3Q0U5	A0A7M3QXV6	6183.Smp_007630.1	6183.Smp_068960.2	0	0	0	0	0	0	0	0	243
A0A7M3QZS9	A0A7M3Q481	6183.Smp_007770.1	6183.Smp_093310.1	0	0	0	0	0	0	0	0	181
A0A7M3QZS9	A0A7M3R5G3	6183.Smp_007770.1	6183.Smp_094380.1	0	0	0	0	67	0	0	0	152
A0A7M3QZS9	A0A7M3QA68	6183.Smp_007770.1	6183.Smp_153500.1	0	0	0	0	0	0	0	0	172
A0A7M3QZS9	A0A7M3QPC8	6183.Smp_007770.1	6183.Smp_093740.3	0	0	0	0	0	0	0	0	159
A0A7M3QZS9	A0A7M3R8W5	6183.Smp_007770.1	6183.Smp_140260.1	0	0	0	0	69	0	0	0	243
A0A7M3QZS9	A0A7M3RQS2	6183.Smp_007770.1	6183.Smp_175430.1	0	0	0	0	121	0	0	0	254
A0A7M3QZS9	A0A7M3Q2K0	6183.Smp_007770.1	6183.Smp_018240.3	0	0	0	0	0	0	0	0	173
A0A7M3QZS9	A0A7M3VK09	6183.Smp_007770.1	6183.Smp_194950.1	0	0	0	0	0	0	0	0	369
A0A7M3QZS9	A0A7M3RKH6	6183.Smp_007770.1	6183.Smp_169800.1	0	0	0	0	145	0	0	0	153
A0A7M3QZS9	A0A7M3RAB6	6183.Smp_007770.1	6183.Smp_162000.1	0	0	0	0	68	0	0	0	398
A0A7M3QZS9	A0A7M3QQN3	6183.Smp_007770.1	6183.Smp_022020.1	0	0	0	0	65	0	0	0	214
A0A7M3QZS9	A0A7M3PTY2	6183.Smp_007770.1	6183.Smp_069160.1	0	0	0	0	0	0	0	0	204
A0A7M3QZS9	A0A7M3QLW8	6183.Smp_007770.1	6183.Smp_152570.1	0	0	0	0	67	0	0	0	150
A0A7M3QZS9	A0A7M3QJ77	6183.Smp_007770.1	6183.Smp_167680.1	0	0	0	0	0	0	0	0	244
A0A7M3QZS9	A0A7M3RV84	6183.Smp_007770.1	6183.Smp_128120.1	0	0	0	0	0	0	0	0	217
A0A7M3QZS9	A0A7M3R2M1	6183.Smp_007770.1	6183.Smp_089180.1	0	0	0	0	98	0	0	0	273
A0A7M3QZS9	A0A7M3RJQ1	6183.Smp_007770.1	6183.Smp_089180.1	0	0	0	0	98	0	0	0	273
A0A7M3QZS9	A0A7M3QLD7	6183.Smp_007770.1	6183.Smp_041060.1	0	0	0	0	86	0	0	0	177
A0A7M3QZS9	A0A7M3Q8Z5	6183.Smp_007770.1	6183.Smp_079650.1	0	0	0	0	68	0	0	0	176
A0A7M3QZS9	A0A7M3PS15	6183.Smp_007770.1	6183.Smp_096310.1	0	0	0	0	0	0	0	0	159
A0A7M3QZS9	A0A7M3RBU9	6183.Smp_007770.1	6183.Smp_130470.1	0	0	0	0	0	0	0	0	150
A0A7M3QZS9	A0A7M3QE88	6183.Smp_007770.1	6183.Smp_127920.1	0	0	0	0	0	0	0	0	152
A0A7M3QZS9	A0A7M3QUQ7	6183.Smp_007770.1	6183.Smp_133120.2	0	0	0	0	0	0	0	0	237
A0A7M3QZS9	A0A7M3R6B7	6183.Smp_007770.1	6183.Smp_068270.4	0	0	0	0	99	0	0	0	187
A0A7M3QZS9	A0A7M3QA68	6183.Smp_007770.1	6183.Smp_019790.1	0	0	0	0	0	0	0	0	172
A0A7M3QZS9	A0A7M3QJF2	6183.Smp_007770.1	6183.Smp_169330.1	0	0	0	0	0	0	0	0	218
A0A7M3QZS9	A0A7M3QCJ3	6183.Smp_007770.1	6183.Smp_082240.1	0	0	0	0	0	0	0	0	228
A0A7M3QZS9	A0A7M3QJ77	6183.Smp_007770.1	6183.Smp_167690.1	0	0	0	0	99	0	0	0	308
A0A7M3QZS9	A0A7M3QXA7	6183.Smp_007770.1	6183.Smp_082560.1	0	0	0	0	69	0	0	0	160
A0A7M3QZS9	A0A7M3R8W5	6183.Smp_007770.1	6183.Smp_141100.1	0	0	0	0	0	0	0	0	326
A0A7M3QZS9	A0A7M3PVY7	6183.Smp_007770.1	6183.Smp_016410.1	0	0	0	0	0	0	0	0	310
A0A7M3QZS9	A0A7M3PRQ6	6183.Smp_007770.1	6183.Smp_178850.1	0	0	0	0	99	0	0	0	167
A0A7M3QZS9	A0A7M3QL66	6183.Smp_007770.1	6183.Smp_169180.1	0	0	0	0	0	0	0	0	262
A0A7M3QZS9	A0A7M3PS32	6183.Smp_007770.1	6183.Smp_061920.1	0	0	0	0	0	0	0	0	295
A0A7M3QZS9	A0A7M3PZ22	6183.Smp_007770.1	6183.Smp_212500.1	0	0	0	0	0	0	0	0	190
A0A7M3QZS9	A0A7M3PRG3	6183.Smp_007770.1	6183.Smp_160850.1	0	0	0	0	0	0	0	0	150
A0A7M3QZS9	A0A7M3Q0U5	6183.Smp_007770.1	6183.Smp_007630.1	0	0	0	0	0	0	0	0	216
A0A7M3QZS9	A0A7M3RI74	6183.Smp_007770.1	6183.Smp_088990.1	0	0	0	0	0	0	0	0	150
A0A7M3QZS9	A0A7M3QLG3	6183.Smp_007770.1	6183.Smp_165540.1	0	0	0	0	0	0	0	0	312
A0A7M3QZS9	A0A7M3RGI5	6183.Smp_007770.1	6183.Smp_026630.1	0	0	0	0	0	0	0	0	168
A0A7M3QZS9	A0A7M3R4S9	6183.Smp_007770.1	6183.Smp_156670.1	0	0	0	0	0	0	0	0	166
A0A7M3QZS9	A0A7M3RJC7	6183.Smp_007770.1	6183.Smp_045510.1	0	0	0	0	0	0	0	0	388
A0A7M3QZS9	A0A7M3PX17	6183.Smp_007770.1	6183.Smp_137060.1	0	0	0	0	99	0	0	0	241
A0A7M3QZS9	A0A7M3R0Q2	6183.Smp_007770.1	6183.Smp_154440.1	0	0	0	0	0	0	0	0	269
A0A7M3QZS9	A0A7M3PVG1	6183.Smp_007770.1	6183.Smp_163260.1	0	0	0	0	0	0	0	0	177
A0A7M3QZS9	A0A7M3QLU0	6183.Smp_007770.1	6183.Smp_158030.4	0	0	0	0	0	0	0	0	264
A0A7M3QZS9	A0A7M3QNV8	6183.Smp_007770.1	6183.Smp_150360.1	0	0	0	0	0	0	0	0	258
A0A7M3QZS9	A0A7M3R286	6183.Smp_007770.1	6183.Smp_151140.1	0	0	0	0	68	0	0	0	197
A0A7M3QZS9	A0A7M3QIG8	6183.Smp_007770.1	6183.Smp_176600.1	0	0	0	0	87	0	0	0	175
A0A7M3QZS9	A0A7M3QMG0	6183.Smp_007770.1	6183.Smp_163780.1	0	0	0	0	63	0	0	0	810
A0A7M3QZS9	A0A7M3Q8P2	6183.Smp_007770.1	6183.Smp_031720.1	0	0	0	0	0	0	0	0	214
A0A7M3QZS9	A0A7M3PW82	6183.Smp_007770.1	6183.Smp_174910.1	0	0	0	0	0	0	0	0	485
A0A7M3QZS9	A0A7M3RCV1	6183.Smp_007770.1	6183.Smp_166840.1	0	0	0	0	0	0	0	0	155
A0A7M3QZS9	A0A7M3RF29	6183.Smp_007770.1	6183.Smp_152440.1	0	0	0	0	0	0	0	0	190
A0A7M3RTW2	A0A7M3QPF7	6183.Smp_007970.1	6183.Smp_061950.1	0	0	0	0	0	0	0	0	313
A0A7M3RTW2	A0A7M3Q2K0	6183.Smp_007970.1	6183.Smp_018240.3	0	0	0	0	0	0	0	0	152
A0A7M3RTW2	A0A7M3R5E9	6183.Smp_007970.1	6183.Smp_021540.1	0	0	0	0	0	0	0	0	573
A0A7M3RTW2	A0A7M3QEY6	6183.Smp_007970.1	6183.Smp_053420.1	0	0	0	0	0	0	0	0	207
A0A7M3RTW2	A0A7M3PZ22	6183.Smp_007970.1	6183.Smp_212510.1	0	0	0	0	0	0	0	0	150
A0A7M3RTW2	A0A7M3QE88	6183.Smp_007970.1	6183.Smp_127920.1	0	0	0	0	0	0	0	0	150
A0A7M3RTW2	A0A7M3RFR6	6183.Smp_007970.1	6183.Smp_048660.1	0	0	0	0	0	0	0	0	168
A0A7M3RTW2	A0A7M3R5G1	6183.Smp_007970.1	6183.Smp_053130.1	0	0	0	0	0	0	0	0	181
A0A7M3RTW2	A0A7M3QE08	6183.Smp_007970.1	6183.Smp_164120.1	0	0	0	0	0	0	0	0	213
A0A7M3RTW2	A0A7M3QEY6	6183.Smp_007970.1	6183.Smp_070640.1	0	0	0	0	0	0	0	0	207
A0A7M3RTW2	A0A7M3Q950	6183.Smp_007970.1	6183.Smp_066940.1	0	0	0	0	0	0	0	0	627
A0A7M3RTW2	A0A7M3QE08	6183.Smp_007970.1	6183.Smp_164130.1	0	0	0	0	0	0	0	0	213
A0A7M3RTW2	A0A7M3PZ22	6183.Smp_007970.1	6183.Smp_173890.1	0	0	0	0	0	0	0	0	150
A0A7M3RTW2	A0A7M3RPJ5	6183.Smp_007970.1	6183.Smp_180000.1	0	0	0	0	0	0	0	0	199
A0A7M3RTW2	A0A7M3QCS6	6183.Smp_007970.1	6183.Smp_098330.1	0	0	0	0	0	0	0	0	466
A0A7M3RTW2	A0A7M3RPN2	6183.Smp_007970.1	6183.Smp_038510.1	0	0	0	0	0	0	0	0	235
A0A7M3RTW2	A0A7M3Q395	6183.Smp_007970.1	6183.Smp_166150.1	0	0	0	0	0	0	0	0	150
A0A7M3RTW2	A0A7M3Q7M8	6183.Smp_007970.1	6183.Smp_010930.1	0	0	0	0	62	0	0	0	357
A0A7M3RTW2	A0A7M3RFN2	6183.Smp_007970.1	6183.Smp_160420.1	0	0	0	0	0	0	0	0	259
A0A7M3R7W7	A0A7M3QAJ6	6183.Smp_008310.1	6183.Smp_005880.1	0	0	0	0	0	0	0	0	392
A0A7M3R7W7	A0A7M3QA68	6183.Smp_008310.1	6183.Smp_153500.1	0	0	0	0	0	0	0	0	248
A0A7M3R7W7	A0A7M3RA32	6183.Smp_008310.1	6183.Smp_121990.1	0	0	0	0	0	0	0	0	517
A0A7M3R7W7	A0A7M3RVC1	6183.Smp_008310.1	6183.Smp_084610.1	0	0	0	0	0	0	0	0	367
A0A7M3R7W7	A0A7M3R6Y1	6183.Smp_008310.1	6183.Smp_054340.2	0	0	0	0	0	0	0	0	161
A0A7M3R7W7	A0A7M3QLM0	6183.Smp_008310.1	6183.Smp_156360.1	0	0	0	0	0	0	0	0	261
A0A7M3R7W7	A0A7M3RKR6	6183.Smp_008310.1	6183.Smp_022320.2	0	0	0	0	155	0	0	0	192
A0A7M3R7W7	A0A7M3PYY1	6183.Smp_008310.1	6183.Smp_079390.1	0	0	0	0	0	0	0	0	156
A0A7M3R7W7	A0A7M3QKA6	6183.Smp_008310.1	6183.Smp_025160.3	0	0	0	0	179	0	0	0	241
A0A7M3R7W7	A0A7M3QA68	6183.Smp_008310.1	6183.Smp_019790.1	0	0	0	0	0	0	0	0	248
A0A7M3R7W7	A0A7M3QRS4	6183.Smp_008310.1	6183.Smp_042160.2	0	0	0	0	0	0	0	0	175
A0A7M3R7W7	A0A7M3QVU7	6183.Smp_008310.1	6183.Smp_042160.2	0	0	0	0	0	0	0	0	175
A0A7M3R7W7	A0A7M3QS55	6183.Smp_008310.1	6183.Smp_078780.1	0	0	0	0	103	0	0	0	284
A0A7M3R7W7	A0A7M3QCJ3	6183.Smp_008310.1	6183.Smp_082240.1	0	0	0	0	0	0	0	0	242
A0A7M3R7W7	A0A7M3RVH1	6183.Smp_008310.1	6183.Smp_194170.1	0	0	0	0	0	0	0	0	911
A0A7M3R7W7	A0A7M3Q7F7	6183.Smp_008310.1	6183.Smp_061230.1	0	0	0	0	112	0	800	0	999
A0A7M3R7W7	A0A7M3QJ60	6183.Smp_008310.1	6183.Smp_164500.1	0	0	0	0	0	0	0	0	238
A0A7M3R7W7	A0A7M3PTB8	6183.Smp_008310.1	6183.Smp_085150.1	0	0	0	0	0	0	0	0	196
A0A7M3R7W7	A0A7M3R827	6183.Smp_008310.1	6183.Smp_170080.1	0	0	0	0	0	0	0	0	295
A0A7M3R7W7	A0A7M3QQ70	6183.Smp_008310.1	6183.Smp_058150.1	0	0	0	0	265	0	0	0	954
A0A7M3R7W7	A0A7M3QLG3	6183.Smp_008310.1	6183.Smp_165540.1	0	0	0	0	0	0	0	0	231
A0A7M3R7W7	A0A7M3QP24	6183.Smp_008310.1	6183.Smp_169750.1	0	0	0	0	0	0	0	0	276
A0A7M3R7W7	A0A7M3QAB2	6183.Smp_008310.1	6183.Smp_022400.1	0	0	0	0	97	0	0	0	345
A0A7M3R7W7	A0A7M3QVA0	6183.Smp_008310.1	6183.Smp_043030.1	0	0	0	0	0	0	0	0	373
A0A7M3R7W7	A0A7M3REU3	6183.Smp_008310.1	6183.Smp_066960.2	0	0	0	0	179	0	0	0	179
A0A7M3R7W7	A0A7M3PV22	6183.Smp_008310.1	6183.Smp_156290.1	0	0	0	0	0	0	0	0	259
A0A7M3R7W7	A0A7M3PSD4	6183.Smp_008310.1	6183.Smp_024110.1	0	0	0	0	0	0	0	0	389
A0A7M3R7W7	A0A7M3Q395	6183.Smp_008310.1	6183.Smp_166150.1	0	0	0	0	0	0	0	0	157
A0A7M3R7W7	A0A7M3QW53	6183.Smp_008310.1	6183.Smp_124240.1	0	0	0	0	98	0	0	147	211
A0A7M3R7W7	A0A7M3RH19	6183.Smp_008310.1	6183.Smp_128570.1	0	0	0	0	67	0	0	0	191
A0A7M3R7W7	A0A7M3RZF3	6183.Smp_008310.1	6183.Smp_052060.1	0	0	0	0	0	0	650	0	973
A0A7M3PS66	A0A7M3VJL7	6183.Smp_008660.1	6183.Smp_087250.1	0	0	0	0	0	0	0	0	268
A0A7M3PVQ4	A0A7M3VJL7	6183.Smp_008660.1	6183.Smp_087250.1	0	0	0	0	0	0	0	0	268
A0A7M3PS66	A0A7M3PTX1	6183.Smp_008660.1	6183.Smp_045220.1	0	0	0	0	0	0	0	0	159
A0A7M3PVQ4	A0A7M3PTX1	6183.Smp_008660.1	6183.Smp_045220.1	0	0	0	0	0	0	0	0	159
A0A7M3PS66	A0A7M3Q6N3	6183.Smp_008660.1	6183.Smp_194720.1	0	0	0	0	0	0	0	0	154
A0A7M3PVQ4	A0A7M3Q6N3	6183.Smp_008660.1	6183.Smp_194720.1	0	0	0	0	0	0	0	0	154
A0A7M3PS66	A0A7M3RR29	6183.Smp_008660.1	6183.Smp_156590.1	0	0	0	0	0	0	0	0	295
A0A7M3PVQ4	A0A7M3RR29	6183.Smp_008660.1	6183.Smp_156590.1	0	0	0	0	0	0	0	0	295
A0A7M3PS66	A0A7M3QS50	6183.Smp_008660.1	6183.Smp_126240.1	0	0	0	0	0	0	0	0	225
A0A7M3PS66	A0A7M3RAQ1	6183.Smp_008660.1	6183.Smp_126240.1	0	0	0	0	0	0	0	0	225
A0A7M3PS66	A0A7M3RV92	6183.Smp_008660.1	6183.Smp_126240.1	0	0	0	0	0	0	0	0	225
A0A7M3PVQ4	A0A7M3QS50	6183.Smp_008660.1	6183.Smp_126240.1	0	0	0	0	0	0	0	0	225
A0A7M3PVQ4	A0A7M3RAQ1	6183.Smp_008660.1	6183.Smp_126240.1	0	0	0	0	0	0	0	0	225
A0A7M3PVQ4	A0A7M3RV92	6183.Smp_008660.1	6183.Smp_126240.1	0	0	0	0	0	0	0	0	225
A0A7M3PS66	A0A7M3QV85	6183.Smp_008660.1	6183.Smp_143470.2	0	0	0	0	0	0	0	0	177
A0A7M3PVQ4	A0A7M3QV85	6183.Smp_008660.1	6183.Smp_143470.2	0	0	0	0	0	0	0	0	177
A0A7M3PS66	A0A7M3QRD3	6183.Smp_008660.1	6183.Smp_149130.1	0	0	0	0	0	0	0	0	416
A0A7M3PVQ4	A0A7M3QRD3	6183.Smp_008660.1	6183.Smp_149130.1	0	0	0	0	0	0	0	0	416
A0A7M3PS66	A0A7M3QD00	6183.Smp_008660.1	6183.Smp_014780.2	0	0	0	0	0	0	0	0	254
A0A7M3PVQ4	A0A7M3QD00	6183.Smp_008660.1	6183.Smp_014780.2	0	0	0	0	0	0	0	0	254
A0A7M3PS66	A0A7M3R3V9	6183.Smp_008660.1	6183.Smp_127450.1	0	0	0	0	0	0	0	0	164
A0A7M3PVQ4	A0A7M3R3V9	6183.Smp_008660.1	6183.Smp_127450.1	0	0	0	0	0	0	0	0	164
A0A7M3PS66	A0A7M3R1Q6	6183.Smp_008660.1	6183.Smp_046130.1	0	0	0	0	0	0	0	0	177
A0A7M3PVQ4	A0A7M3R1Q6	6183.Smp_008660.1	6183.Smp_046130.1	0	0	0	0	0	0	0	0	177
A0A7M3PS66	A0A7M3R5K2	6183.Smp_008660.1	6183.Smp_037230.1	0	0	0	0	0	0	0	0	416
A0A7M3PVQ4	A0A7M3R5K2	6183.Smp_008660.1	6183.Smp_037230.1	0	0	0	0	0	0	0	0	416
A0A7M3PS66	A0A7M3R4F3	6183.Smp_008660.1	6183.Smp_021170.1	0	0	0	0	0	0	0	0	186
A0A7M3PVQ4	A0A7M3R4F3	6183.Smp_008660.1	6183.Smp_021170.1	0	0	0	0	0	0	0	0	186
A0A7M3PS66	A0A7M3QKZ8	6183.Smp_008660.1	6183.Smp_149260.1	0	0	0	0	0	0	0	0	299
A0A7M3PVQ4	A0A7M3QKZ8	6183.Smp_008660.1	6183.Smp_149260.1	0	0	0	0	0	0	0	0	299
A0A7M3PS66	A0A7M3RAZ0	6183.Smp_008660.1	6183.Smp_196250.1	0	0	0	0	0	0	0	0	707
A0A7M3PVQ4	A0A7M3RAZ0	6183.Smp_008660.1	6183.Smp_196250.1	0	0	0	0	0	0	0	0	707
A0A7M3PS66	A0A7M3PYV4	6183.Smp_008660.1	6183.Smp_044010.2	0	0	0	0	0	0	0	0	200
A0A7M3PS66	A0A7M3QX89	6183.Smp_008660.1	6183.Smp_044010.2	0	0	0	0	0	0	0	0	200
A0A7M3PVQ4	A0A7M3PYV4	6183.Smp_008660.1	6183.Smp_044010.2	0	0	0	0	0	0	0	0	200
[truncated: 170,701 more rows]
